# Supplementary material for: The origin and structural evolution of de novo genes in Drosophila
Source: Nat Commun. 2024 Jan 27;15:810. doi: 10.1038/s41467-024-45028-1 (PMC10821953; doi:10.1038/s41467-024-45028-1)
Supplement: Supplementary file 4 — Supplementary Data 1 [file 41467_2024_45028_MOESM4_ESM.txt]

Section I. genome assembly used in the study
Species	Assembly
Drosophila melanogaster	http://flybase.org version r6.36
Drosophila simulans	GCF_000754195.2 NCBI
Drosophila sechellia	GCF_004382195.1 NCBI
Drosophila yakuba	GCF_000005975.2 NCBI
Drosophila erecta	GCF_003286155.1 NCBI
Drosophila ficusphila	GCF_000220665.1 NCBI
Drosophila rhopaloa	GCF_000236305.1 NCBI
Drosophila elegans	GCF_000224195.1 NCBI
Drosophila eugracilis	GCF_000236325.1 NCBI
Drosophila biarmipes	GCF_000233415.1 NCBI
Drosophila takahashii	GCF_000224235.1 NCBI
Drosophila kikkawai	GCF_000224215.1 NCBI
Drosophila ananassae	GCF_003285975.2 NCBI
Drosophila miranda	GCF_003369915.1 NCBI
Drosophila pseudoobscura	GCF_009870125.1 NCBI
Drosophila persimilis	GCF_003286085.1 NCBI
Drosophila willistoni	GCF_000005925.1 NCBI
Scaptodrosophila lebanonensis	GCF_003285725.1 NCBI
Bactrocera dorsalis	GCF_000789215.1 NCBI
Bactrocera latifrons	GCF_001853355.1 NCBI
Musca domestica	GCF_000371365.1 NCBI
Anopheles gambiae	GCF_000005575.2 NCBI
Aedes aegypti	GCF_002204515.2 NCBI
Bombyx mori	GCF_000151625.1 NCBI
Monomorium pharaonis	GCF_013373865.1 NCBI
Apis mellifera	GCF_003254395.2 NCBI
Apis florea	GCF_000184785.3 NCBI
Daphnia magna	GCF_003990815.1 NCBI
 
Section II. Raw hits extracted from progressive cactus alignments
raw sequence for dmel_FBgn0262810
>dmel|FBgn0262810|score_1E10|shift_No|1
ATGTCGAGCCGGGTGCCTATTTTTGTTTTGGTTATCCTATTGATTATACTCTTGTCGGAAATAAGAAGTGAACAGCAAGGCGCCGAAACTCATTTGGAGGACGCCAGTCAAGAGCTTCAATCTATTTTGGAGAGCATAAGTCAACACGAGCGTCAGAGAGTACAAGAAATTAATGATAACTCGAAATTGGATAACAGAAAACAGCGACCCAATAGCAAGAGATTAAGATGGAATCGAAAAACGACTATTCCAAATCGCAAGGATCTTGGAAAATTGGAACATAGAGCATTTGTTACCTCCTCCTCGTTATCTCAGCAACAAACCAATTCGGATTATATTAATGTAAATAATTATTTGCCCACCCCTGCTCCATGGTGGTTTAACTAA
>dsim|Dsimw501_GD28905|score_1E10|shift_No|1
ATGTCGAGCCGGGTGCCTATTTTTGTTTTGGTTATCATATTGACTATACTCTTATCCGACATAAGAAGTGAACAGGAAAGCGGCGAAACTCATTTGGAGAACGCCAATCAACAGCTTCAATTTATTTTGGATACCATAAGTCAACACGAGCGTCAGAGAGTACAAGAAATTATTGATAACTCGAAATTGGATAACAGAAAACAGCGACCAAATAGCAAGAGATTAAGATGGAATCGAAAAAAGACTACCCCAAATCGCAAGGATCTTGGAAAATTGGAACATAGAGCATTTGTTACCTCCTCCTCCTTGTCTCAACAACAAACCAATTCGGATTATATTAATGTAAATAATTATTTGCCCACCCCTGCTCCTTGGTGGTTTAACTAA
>dsec|LOC116802140|score_1E10|shift_No|1
ATGTCGAGCCGGGTGCCTATTTTTGTTTTGGTTATCATATTGACTATACTCTTATCCGACATAAGAAGTGAACAGCAAAGCGGCGAAACTCATTTGGAGAACGCCAATCAACAGCTTCAATTTATTTTGGATACCATAAGTCAACACGAGCGTCAGAGAGTACAAGAAATTATTGATAACTCGAAATTGGATAACAGAAAACAGCGACCAAATAGCAAGAGATTAAGATGGAATCGAAAAACGACTGCCCCACATCGCAAGGATCTTGGAAAATTGGAACATAGAGCATTTGTTACCTCCTCCTCGTTATCTCAACAACAAACCAATTCGGATTATATTAATGTAAATAATTATTTGCCCACCCCTGCTCCTTGGTGGTTTAACTAA
>dyak|Dyak_GE27764|score_1E10|shift_No|1
ATGTCGAGCCGGGTGCCTATTTTTCTTGCGGTTATCTTAGTGATTATACTCATATCCAAAATAAAAGGTGAACAGCAAAGCGCCGAAAATCATTTGGAGGAAGGCAATCCTCAGCTTCAACTTATTTTGGAGACCATAAATCAACACGAGCTGCAGAGAGTAAAGGAAATGATTGAAAATGCAAAATTGGATATTGTAAAACAGCGACCCAATAGCAAGAGATTGCGATGGAATCGCAAAACGAGTTTCCCAAACCGCAAGGATCTTGGAAAATCGGAACATAGAGCATTTGTCAGTACCACCCCGACATCTCAGCAAAGCAATTCGGATTACATTAATGTAAACAATTATTTGCCCACCCCCGCTCCTTGGTGGTTTAACTAA
>dere|LOC26526647|score_1E10|shift_No|1
ATGTCGAGCCGGGTGCCTATTTTTGTTGTGCTTATCTTAGTGATTATACTCATAACCGAAACAAGAAGTGAACAGCAAAGCGCCGAAACTAATTTAGAGGGAGGCAATCAACAGCTTCAATTAATTTTGGATACCATAAATCAATACGAGCGTCAGAGACTAAAAGAAATGAATGTAAATTCAAATTGGGATACTATAAAACAGCGACCCAATAGCAAGAGATTGCGATGGAATCGAAAAACAACTATCCCGAACCGCAAGGATCAAAACATGGAACATAGAGCATTTGTTACTTCCACCTCGTCAGCTCAGCAACAAACCAATCCGGATTATATTAATGTAAATAATTATTTGCCCACACCTGCTCCTTGGTGGTATAACTAA
>dfic|LOC108092835|score_1E10|shift_No|1
ATGTCGAGTCGGTGGATTATTTTTTTACTACTTGCTGCTTTGGTGATAATCCTCTCACCCGGAGTTGAAAGTGAAAATCACTCCGAGAAACTTTTGAAGGAAAGCACTCAACAGTTAAATCTTATCTTGGAGTCTATTAATGAACTCGAGCGTCAGCGAATACAAGAAAAAGAAAATGGAGCTAACCTTAACTCGGATACAAGTAAACAGCGACCAAACAGCAAAAAATTAAGATGGAATCGAAGAAGGACTCTTCCCGATCCCGGTGAGCCTGAGGAAAGTGAGAATCGTGCATTGGTGACTTCTACCTCAATTGTTCAGACTGCCCCAAATCCAGATTACCTTAATGTGAACAATTATCTTGCGACTCCAGCTCCGTGGTGGTTTAATTAA
>drho|LOC108046915|score_1E10|shift_No|1
ATGTCGAGTAGGTGGCCTATATTCACAGTGGTTATCCTGGTGATTATCCTCTCACCCGGAGTTAAGAGTGGAAGGCCGGATTCCGAAGAGCTTTTGGAGGAGGGCAATCGACAGCTAAATCTTATTTTGGAAGCCATAAATGAGCACGAACGGCAGCGCCTACAAGAAAGTATTAAAAACTCGAATGTGGATACAATTAAACAGCGTCCCAATGGCAAGAGATTGAGGTGGAATCAAAGGAGGACCTGGCCAGATCCCGAAAAGAGTGAGAAACGAGCTTGGCCTACGTCCACTTCATCTGCCCAGAACGCACCCAATCCTGATTACATCGATGTGAACGACTATCTACCCACTCCGGCGCCCTGGTGGTTTAACAGGAAATAA
>dele|LOC108137101|score_1E10|shift_No|1
ATGTCGGGCCGGTGGATTATTTTCATAGAGGTTATCTTGGTGATTATCCTCTCACCCGGAGTTAAAAGTGGAAAGCAAAGTTCCGAAACACAATTGGAGGAAGGCAACCAACAGCTAAATCTCATTTTGGAGGCCATAAACGAGCTCGAACGTCAGCGGTTGCAAGAAAGTATTCTAAGTTCGAATTCGGACACAATCAAACAGCGAATCAATAGCAAAAGATTAAAGTGGAATCGAAGGAGGACTATACCAGATCCGGATGAGCCCGAAAATAGTGAGAAGCGAGCATGGGTTACTTCCACTTCAAATGACCAGGACGCACCAAACCCAGATTACCTTAATGTGAACAATTATCTTCCCACTCCTGCGCCCTGGTGGTTCAACTAG
>deug|LOC108105422|score_1E10|shift_No|1
ATGGTGGCCACCTTGGTGGCTGTCCTCCTCCCAACCAGAGTTCAGAGTGGCCATGCCAGAGTATCTTCCCCCCTTTCCAAGGGGGACAGCCAGAAGTTGAGCCTCATTTTGGAGGCCCTTAACGAACTGGAACGTCAGCGGGTCCTGAAAAATGTGGAAGCCCCTACGACTTCGTTCGTTATGCAGCGACCCAATAGCAAACGCTTGAGATGGAATCGACTCTCCAGAACTCTTCCAGATCCCCAAGAACGCGACAGCGTCGAAGCTCGAGGGTGGCCCACTACCACCGGTTCCGTTTCCCTGCCCGCTGCCAACCCGGATTACTTGAATGTGGACAACTACCCGCCCACCCCAGCACCTTGGTGGTACAACTAA
>dtak|LOC108056229|score_1E10|shift_No|1
ATGTCGAGTCGGTGGATTATTTGTATGGTGATTGTCTTGTTGGTGACTATCGTCCTCTCAACCCGAGTTGAAAGTGGAAAGAAAAGTTCCGAAATCCTTTTGGAGGAAAGTAATCAACAGTTGAATATGATTTTGGAATCAATAAATGAAATCGAACGTCAGCGGATACAAGAGAATACTAAAACCCAACATTTGGATAGAGTTAAACAGCGGCCAAATAGCAAAAGATTGCGATGGAATCGAAGAAGGAGGATTATATCAGATCCCGAAGAACCTGAGAAGAGTGAGAATCGAGCATGGGCTCCACCCACTTCGATATCATATAACCCACCCAATCCTGATTACCTTAATGTGAACGACTATGCACCTACTCCGGCGCCATGGTGGTTTAACTGA
>dbia|LOC108023324|score_1E10|shift_No|1
ATGTCGAGCCAGTGGATTATTTTTTTTGTTCTTGTCTTAGTGACTCTACTCTCAAGCGAAGTGAAAAGTGACGAGCCCCGTGCCGAAATCCTTTTAAAAGAAGGCAACGAACAGTTGAGTCTCATTTTGGAGGCCATCAATGAGCTCGAACGAGAGCGGGTACAGGAAAATGTTAAAGCCTCGAACTCGGATACCATTAAACAGCGGCCGAACAGCAAGAGATTGAGGTGGAATCGGAGGAGGATTCTGCCAGATCCCGGAGAGCCTGGCAGGAGCGAGGGTCGAGCTTGGGCTGTGCCCACCTCGATAACCGTGGTCCAAAGCAACCCCGATTACCTGAACGTGGCCAACTATGCGCCCACTCCTGCTCCTTGGTGGTTCAACTGA
>dkik|LOC108080222|score_1E10|shift_No|1
ATGGCAAGTCAGTGGATTATCTTTACCTGCGCTCTGCTGGCAGCAATTTCTATTGCCTCGGCTGGAGAGAAAGACTCCCAGTTAGGGGACAGCACTCAAAAGTTGGATCTACTTTTGGAGGCAATCAACGAACTGGAGAGCCAGCGGGTGAAGGAAAATACAAGCGACTGGAAGCTTAAAGAGGACTCTGCTAAACAGCGGCCCAATAGCAAGAGATTAAGATGGAATCGCAGGAGTAATGGTATTCCAGAGAATCGAAGATTCGCCGCCTATTCATCATCGATTTCGTATCCACCAAATCCCGATTACATCAATGTGAAGGACTATGAACCCACGCCAGCACCTTGGTGGTTCAACATCAATTAA
>dana|LOC6504130|score_1E10|shift_No|1
ATGCCAGGGCGTTGGATTATCTTCACAGCCATTTCTTTGGCAATTTTTATTTACTCCCCGGCGGAGAGTAAAAACCAAACCTCAGATACACTCTTAGAGGAAGGCGACAAGCAATTGAACCTCATCCTGCAAGCCATCAACGAGCTGGAGCATCAGAAGTGGATTCAAAAGGGAAGCTCTCATAACCCGAATCAGAATCAAAATCAAATCAAACAGAGGCCCAACAGCAAGCGATTGAGGTGGAACCGGAGGCCAGTCCAGCCAGATCCCGAGGAGATCGATGAGGTCGAGAGCCGAGGCGTTGGAGGTTACTCCTCCTCGTATACGAATCCTGCCAATCCCACCTACCTTGATGTGGACAATTTTGGGCCAACCCCAGCTCCATGGTGGTTTAATTAG
>dper|NW_020825322.1-:709401:710983
CGTCCTACTTTTGGGTGGTTTCATACGCGATATATAATATAACTCTTACGAATCACTTACGATACTCGTATGTTCTCTTTAAGTTTCTCGTCCGCGTCCTCGGCCCTTGTCCGTTCCACGGACTCAATTAGCTTTGTACACATTACACTAATTACTATACTGATAAATACGGAGATACTATTTAAGATCCTTCGCGAAGTCACCAAACGAGAGAGAGAGAGAGAGAAAGAGAAGCGGGAGCGGAAGGAACGAGGAGATCTAAGCCACTTGTAGACCACTAAGCCGAGAATGTAACTGAGATGCGAGCCGCCGGTTCACCCAAATGCTATATCCGTCGCGTCGGGTATGCCGTGCATAGCAGATACATTATCTATTATATTTTTTTTGAGATACATTTATAAAGAAACGACTTTTAATTATATATTAAATAAAAACAAAACCACGTAAGAAAAACTAATTGTACGAGCATCAAATGTGCTATTCTTGATAATTTCTTTAGTTTTGATCTTTGATAAATTCTAGTCCTAATCGGTGCTTCTTGCCCTAGGGAGTTTGCGAGCGGTATGAATCCTTGGGCATGTGAAGGTGGCGGAACACCAGGAAGAACAGGAAAGCCGCTACAGCCACGTCCCTACATTTATACCCGATACTCAGTAAGTTTGGCTCCGCTCCACAAGTGGGCACACACTTTGCACGACGCAGAATGTGTGTGAGAGAGAGAGACAGAATATTACGCGCTACGCAATCGAAGCCACTGCTAGTTCATTTATTCCTTCTGGCTATAATAACTATCCGATCTGATAGTGGGGGCTGGACGAAATACACTTGTAACAGTGCAATATAATTTTATTGAGTTTTGGTGGGACTTGACGGAAGCGTCTGCATAATTTGGCCACAACATCAGCAACAACAAGCTGCTGGTGCACCGGGTGTTCGGAACAGACCTTCTCAACCTGCTGAAGCCCGGCGCCGGCCATGACCACTCACACTCCCATCCACTCCATCCACTGACTCCGCCGCTTCTGGCTCCAAGCAACAGGAGAGAGGATGACAAAAACAGGATAATCCCCAGAACCAGCGCCCTCAGGCCAGGCAAGGCTCGAGTCAGTCCCAAAAAGTCAGTCCCTCTCCCAGCAGGCACCATGAAGCGTGGAACTTTGGGAGAACCCGGTCAAGTATCCGTCAATTATCTCGACGTTACCTTGGATAAAATGCTGGGGGTGGCCTACCACTACGACGTGAAGATCACGCCAGAGTGTCCCAAGAAGCTCTATTGTCAGGCTTTTGAGCAGTACATTGTTGAACCGTACAGGCAAAAGAGCACGCGTAAGTCGATTTGAACTCACTGAAAAGCTACATGAATGAAAAGACTGATGACAAGCCCATGCGAACCTTCCAGTGTCTGGTGGATGTGTTTTGGCCCCATATCATAACACCGCTGATACCGGTTAAGCCTTGGATCTTAATAACGGCTCCAAAGTTCTGGTTGGAATCGCCCGTTTGTTAATGTGGACATATGGACTCTTCGAGTACCGGGTATAAAAATATATTTACAAATGAAAATTTCTAAATTTTAGCCGAGCTAATACGAGCCAATGTTGAAAGTCTCTTAAAAACGGCCTTCCCCACATTTATCCCATTTATTTTCATCTCCTTATATCGAAAAAAATCAGCGGCTTATATTGATCATAACCTTGGCCCATAGAACGATTCCCCGATCTCTGGCACTCTCGATTCGATTTCTACTTTGTGTACTACCAAAACATTTACCCAGCGTCGGCGTCGGCACCTGCCTAGCGTTACATAACATGGTCTGAAGCCCGATAGCTGGTGGCAGTGGTCTGGGAGGGGAGGGGGTTCTTTAAACAGAAGCAAACGGTGTCAAGACTTAACCAGCATTGAACCGCATAAGCGTAGTGCCTCCCACGCCACCCATTGCAATATACCTACATACATACATATATCTATATCTATACAGAACCGAGTAGACACATGGAAATGTATCTGCTTGCGATAGCAACATCGCCGCATAAAAGCTGAGGGCACCGGATCAAGCAGCATTAGATATTGGAAATAGTTTCACTATGCAGTTTCGGTGGACCATTATTATGAGCGTATTCGTAGTATCGGCTATCCTGTCGCCCACCGAGTGCAAGACTCTCAGCAAAGACCCAGACATGCTC
>dpse|NC_046683.1-:14012440:14013990
TACTCGTCCTACTTTTGGGTGGTTTCATACGCGATATATAATATAACTCTTACGAATCACTTACGATACTCGTATGTTCTCTTTAAGTTTCTCGTCCCCGTCCTCGGCCCTTGTCCGTTCCACGAACTCAATTAGCTTTGTACACATTACACTAATTACTATACTGATAAATACGGAGATACTATTTAAGATCCTTCGCGAAGTCACCAAACGAGAGAGAGAGAGAAAGAGAAGCGGGAGCGGAAGGAACGAGGAGATCTAAGCCACTTGTAGACCACTAAGCCGAGAATGTAACTGAGATGCGAGCCGCCGGTTCACCCAAATGCTATATCCGTCGCGTCGGGTATGCCGTGCATAGCAGATACATTATCTATTATATTTTTTTTGAGATACATTTATAAAGAAACGACTTTTAATTATATATTAAATAAAAACAAAACCACGTAAGAAAAACTAATTGTATGAGCATCAAATGTGCTATTCTTGATAATTTCTTTAGTTTTGATCTTTGATAAATTCTACTCCTAATCGATGCTTCTTGCCCTAGAGAGTTTGAGAGCGGTATGAATCCTTGGACATGTGGAGGTCACGAAACACCAGGAAGAACAGGAAAGCCGCTACAGCCGCGTCCCTACATTTATACCCGATACTCAGTAAGTTTGGCTCCGCTCCACAAGTGGGCGCACACTTTGCACGACGAAGAATGTGGGTGAGAGAGAGAGACAGAATATTAGTAAGTGCGCTATGCAATCGAAGCCCCTGCTATTTCATTTATTCCTTCTGGCTATAATAACTATCCGATCTGATAGTGGTGCGACATAACAGTGCGATATAATTTTATTGAGTTTTGGTGGGACTTGACGGAAGCGTCTGCATAATTTGGCCACAACAGACCGGAACAGACCGGCTCAGCCCGCTGGAGCCCCGGGCCGGCCACGCCCACGTCCACTCACACTTCCATCCACTCCATCCACTGACTCCACCGCTTCTGGCTCCAAGCAACAGGAGAGAGGATGACAAAAACAGGACAATCCCCAGAACCAGCGCTCTCAGGCCAGGCAAGGCTCGAGTCAGTGCCAAAAAGTCAGTCCCTCTCCCATCAGGCACCATGAAGCGTGGAACTTTGGGAAAACCAGGTCAAGTATCTGTCAATTATCTCGACGTTACCTTGGATAAAATTCTGGGGGTGGCCTACCACTACGACGTGAAGATCACGCCAGAGTGTCCCAAGAAGCTCTATCGTCAGGCTTTTGAGCAGTACATTGTTGAACATTTGGGCGGTGCGATTGCCGCATATGAGACTTAAATGCGGCTCCGGCCGTACAGACTACAGAGGACGCGGAAGTCGATTTGAACTCACTGAAAAGCTACATGAATGAAAAGATTTATGACAAGCCCATGCAAACCTTGTAGTGTCTGGAGGATGTGTTTTCGGCCCCATATCATAACGCCGCTGATACCGGCAAAGCCTTAGATCTTAGTAACGGCTACGAAGTTCTGGGTATACAAATATATTTACAAATGAAAATTTCTAAATTTTAGCCGAGCTAATACGAGGCAATGTTGAAAGTCTCTTAAAAACGGCCCTTTCCCCACATTTATTATCATTTATTTTCATCTCCTTATATCGAAAAAAATCAGCGGCTTATATTGATCTTAACCTTGGCCCATAGAACGATGCCCCGATCTCTGGCACTCTCGATTCGATTTATACTTTGTGTACTACCCAAACATTTACCTAGCGTCAACGTCGGCACCTGCCTAGCGTTACATAACATGGTCTGAAGCCCGATAGCTGGTGGCAGTGGTCTGGGAGGGGAGGGGGTTCTTTAAACAGAAGCAAACGGTGTCAAGACTTAACCAGCATTGAACCGCATAAGCGTAGTGCCTCCCACGCCACCCATTGCAATATACGTACATACATACATACATATGTATATCTATATCTATACAGAACCGAGTAGACACATGGAAATATATCTGCTTGCGAGAGCAACATCGCCGCATAAAAGCTGAGGGCACCGGATCAAGCAGCATTAGATATTGGAAATAGTTTCACTATGCAGTTTCGGTGGACCATTATTATGAGCGTATTCGTAGTATCGGCTATCCTGTCGACCACCGAGTGCAAGACTCTCAGCAATGACCCAG
>dwil|NW_002032860.1-:5328097:5330905
ATTTTATATTCATAATATTGCGATACTATTTAAGAATCTCCCGGATAAAGTCACCAAACCGAACCGAAAGAATTGAGCAAAAGAAACAAAATGCAAAGGATATGCATATAGGTATACTCGTAAAGCCACTTGTAGAACTTTAAGAAAATTTAAATATCGTTTGGAAAGTTGATTTATTTTTTTTTTTACATTCGAATGATTCGACGTCGTGGACCTTAATATTTTGTGTGTGTACTTATTTTGGGGCTAGCCACAACAAAACCACAAAGAGCTCAAGATCTATCAATGTCGGGACTGTAATTTTTACTACTACCTATATGGTATAGCAGATACATTAACTTTTATTTTTATATATATATATATATAAAAAAAAATTACTATATATTTTTTTTTGACAAAACGACTTTTAATTATGTACTTTTAAAAGAAAAACAAAGCAACAACAAAACGAAAAATGATCAAAAAAACAACAAAACAAAGCAAAAAAAAAAACAAAAATAAAATGAAAAAATCAAACAAAACACAAAAGTAAAAATAAAATAAAAATTTAAAAAAAAAACAGTTTTTGTTTATTAATTAATGGATTTATTAAGCTTAGATATTTTTAAATTTGTGGTAACGTTTTTCAAAAGCAAACTGGTTTGAATGATTTTGAAATTATATGAAACAGTTAAAACTGACTGAAGGGCAAAAGATTTAAAAGTGATTGATAAATTTTAAAAACTCGAACTAATCTGATTTCATTGTCAAATTAAAATTTTTCGATTGTTTTTTCTTTAATTGATTTAAAGAAAAGTTTTGCAATACAAATCTCTATTTTAAGATCCATATATTTCAGAGCTTTTTTTTAATATTCCGCGCGAAGATTGCTGAAATCCAAATGGAAAAATCTATGAAAACTAAATGACTAATTAGCATACAAAATATTAAGTTTAACAAGTTATTTGGCCAGAAAGAAGTAATGGAGATTGTCAACTAATTCACTGCCTAGTCAGATCTACATATATGAAATCTCAACAAAAAATAATAATTTCATAAGCATTAAGAACATTATTATTCAATATGATGTTACGCAATGCGAGAGAGATACACATTTTGCTTGAACTAACAATTAAACGATGTCAAGACATTGAACCGAATTAAGAATTGACTCCCTCTCCGTCGCTCCTCACCCGTCAATATTTACATAGAGAGCAGAATTTACTTACAAGTGCAGAGGAATGATCTGTCTCTGTCTCTGTATCTGTATCTCTGTATGTATAAAATGTCGAGGAGCATACGCTTAGCTAATTAGAAGTTAATATCTGTTGCACCATGCAATATCATTTAAGGCTTATAGTGAACATTTTTGTCATTACCTTATTAGTTGGCATCTTAGAGGGCAATCAAAGTGGGAGTAAGACAGTCAATGAACGTGATAAGGAGAAATTCTTGGCTAATGCCCTGCAGGCTATCAACGAAATCGAAGTGCAAAGGCAAATGGAAAAAGGAAATCCAACTCCTGTCCCCCAGCAACGTCAGCGACTCAATAGCAAACGTCTCAGATGGCGCCAAAATAACAGATTTCTCCAATGGCGACCCGAGAAGGAGATTAATGAGAAAGATGTTGATTCGAAGCAACATATAATTACTTCATCATCAATGTCTCAAAATGTAATTATTCCGAATGCTGATTATCTAAATGTCAAGGATTATGCCCCAACAGATCCACCTTGGTGGTTCAACTAATTTGACGCAATTTTTAGGTGACTATTTTTTTCCAGTTCATTAGTTAATTACGGTTTAAGCAGAAAAATAAAATGAGGATTAATTTAGAATTTAATACAAAAAAGTGTTTGAATAAAGTGATAAATTTTTTTAATATGAAACTAATTGAATTTTGATCTTTGGTTACTTGAAATCAAGGATTGCTGGATAAGTAATCTCCTCTAAACAAAATCACAATAATTAAACTGCTTCGTTAAGATGTTTAACAGAGAAAATGACTCAAATTGAGATAACATAACTGCTCACATTGACATAACAGACGTGCACAGTGGAAGAAATATGTTGCAAAAGGTGGTTTAAATTTTGTATAAGTTCTTTTGAAGTACAAGAAGACAAAAATGAAAAAGGCAAAAAATTCAAAAAGATTATAAATTCTTAAAAATTTTTAAATTTTACAGTGTAAGATATATACATATAATAATGAAGACTTAAAAATTAGTTTACAGCTGACATCGCATAAATATAAGTATCTTAATCCATTCAACTAAAGGTCATCGAAGTTGAAGTGACTTTACATAAGTAGCTTACTTAGGAATAAAAACAATTAACAAACCCACATCATGATCATTATTTGTGCGCTGTGCGGTCAGTGTTTAGCTCACATTGAGATACACCAGTCATTTGTAGCCAAGACACAAACCATTTTATTAAATTTTCTTGTTGATCAATTGATGCCTTTCGTTAAATTTTTTCAAATAAATATTGTGTTTTGTACATTTGGTTCTTTTAAATTTCTTGCTTAATAAAATTGTTTCATGTACCTACATATATGTAATCATATGCATAGTCAAATGTTGTAAGCCTTATTTGCCCCATGATTCTAGTTATAATTCATCTCGGCTAAGACCTTGCGAAAAATACATATGTAATAATTTTAGATTAGCTTTTTTTCTATACTCTTTCTAAATGTCTTTTTAACTTTAACTCACTCTTATGTGGGTAACATGTGAAGAAAGTATTTGGCATCCCATAAGGTATATCAGAGTCTATAGTGATCCAAACCAATTTCTGAGAATAAGACCACCAATTCTATGGTCAACTAAACAAAAGTGTATACTCAAGTCGTTACTAATTGTGACTTATTTAAACCATTCATTTATGATTCCTTTGTTGAAATTGTTTGTGTTTTCAAATTAATTAGTTTGCTATACATTTCATTTTGTGTGCTTGTCTTACCTCTGTTTTGTGGCACAATAAAGTGAAATGTTTGTAGTCCAAGAAATTTGATTGATTGATCTGATTGTCGTTGGTAGCAGGTTCAGTTTGCCCTTGGCGAATGCCTATGATGCCAGTGGGCGGGGCTCAAAAAATTTGTATTTGCTTTGCACTTTTCTTTCAATTGCCAAAAAAAAAAAAAAACTGAAAAATTACAAAAAATCAAAATACTTTTTGGCTGAATCATTTAAGAAAAACGGCCTTGACGCAATCGATCTAAAATTAACATACAACAAAATCTAAAATAGAGTGCGGAACTTTAAATTAAATTTTAGTCACTATACCCTTTGCAACGTTAGGGCATAATAAAGTTTCTAGAGTATTTGCAAGAGTCTTGGAAATATTTTTCCCATTGGCTAAGTTAATATTTTTACTAGTCTCTCGCTATTATAATTTGAAATGAAGCTAACAAACTAAAATTATTGCT
>sleb|NW_022060565.1-:707011:707163
GCACCCTGCTGTCTACACAGATTAATAATATGTCCCTTCTCTGCCCCCTACCCCGCCAACTCCCATTCACACAAACACACACACTTCTCAACTCGTATTGTATTGCTCCTGTACTATTTTTTATTTGATTTTAAGTTGGATTATGACTTGCTCTATTTCTTCGACGCGATTAGCTTTTTACCTACAATAATAATTAAAGTATATTAAAATAATATTTAAGCGTTCAGAAGTCACCAAAATGAATGTGAAATCAAACTTGTAGACCGTTGATGAAGCTGATGAGAAATTAAACTAAACTGAATTTCCATTTTGGGCAAGCCAGAAGGCATTCGACGCGTCGATCGTTCGACTATACTCGTGTTTAGAAGATACTTTATCATTTTTTTATACAATAAACAAAGACGACTTTAATTATATTCTAAAACAAAAACAAAAGAATTAAATATACATATTAAACACTTGACACCTTTTTCCATTCAAAGCTAATGCCTAATACGCCTAAGCAGGACATTTTGGCAAGGAGCTGGGCTGGGACTCCCCCCTGGCTAGCTGCCACACTGGCGACAGTTCCTTTGGCAAATTACTTCCCAACTCATTTGCATGCACCTTCAATTGGCAACTCACAAAGTCATTAAGTGCGAACCAAAAAGGACTGCCAACTGTGGAATTCCCTGTATTTCTTTTAGCAAACCGCTCAACAAAAGCACTCAAATATCTGGCGAACAACAGCCTTCAGCTCTCGTCATGAGTGAG
>blat|NW_017537156.1+:316939:317028
TCATGGGAAAAGATTTTAATTTGTATGATTTAATACTCTAACTATTTGTTTGTTGTAGTTTGACTTAAAGACAAAAGCAAGAATACTCGTTAGAAAACCTATTTGGCTTTATTTCGGCCACAGTCGATTTTTATTAATTATTTTAATATTATATATACATACATATAAATATACTCTTTTTTGTTTTGTAAATGCCCACTCGCTTCGCGGCTTCAGCCGAAAGCGAGCTGTAAGCCCCCTTTTTAGTACTCCACTGCCAGTGTTGAGTGTAGTATCTACATATGTACGCGTAGTTTAAGTGTGTGCCTTTTATTGTATAATTTTGTAAGCATTTATAATTACATACATATAAACAAACAAACATACATACATACATGACGAAATGTATACACAAAACGAAGGCGAAGAAAATTTTCAAATTAAATGAAATTTCGATTATTTTTATTATTACTTTTGAGTAAAGTTATGATTTTTATATTACACATAACACACATAACACACATAAACGCCAAACACACACACACACACATATATACACACTTACATAATCACACACGCCAATACAAGTAATGCAAGTAATGTAGTTATGTACTATTTTAATGTACTGTACAAGTACTATTTGCCCAATAATGTGTGAAGTTAAATTGAAAATTTGTAAGAGAGAAAGACAAATAAAAGAAAATTTATCTT
>bdor|NW_011876269.1+:609379:609468
GAAAAATCATCGGAAAAGATTTTAATTTGTATGATTTAATACTTTAACTATTTGTTTGTTGTAGTTTGACTTGAAGACAAAAGCAAGAATACTCGTTAGAAAACCTATTTGGCTTTATTTCGGCCACAGTCGATTTTTATTAATTATTTTAATATTATATATATGTATACATATTCTTTTTTGTTTTGTAAATGCCCACTCGTTTCGCGGCTTAAACCGAGAGCGAGCTGTAAGCCCCCTTTTTAGTACTCCACTGCCAGTGTTGAGTGTAGTATCTACATATGTACGCGTAGTTTAAGTGTGTGCCTTTTATTGTATAATTTTGTAAGCATTTATAATTACATACATATAAACAAACAAACATACATACATACATGACGAAATGTATACACAAAACGAAAGCGAAGAAAATTTCCAAATTATTCGATTATTTTTATTATTATTTTTGAGTAAAGTTATAATTTTTATATTACATATGACACACATAAACGCCAAACATACACACACATACATATACACTTACATATTCACACACGCCAACACAAGTAATGTAGTTATGTACGATTTTAATGTACTGTACAAGTACTATTTGCCCAATAATGTGTGAAGTTAAATTGAAAATTTGTAAGAGAGAAAGACAAATAAAAGAAAATTTATCTTAAAATATAAATACTGCACGAGCTATAAACT

raw sequence for dmel_FBgn0025616
>dmel|FBgn0025616|score_1E10|shift_No|1
ATGAAATGCTCTGCATCTTTTAATGCCCTCTGCGACGTGGGAACGCCGCGTCCGAACTTGCAGCGGTTAATTCCCTATGTCGAGCCGCAACAGGACGACGAGGAGGATATGGTAGTGTGGTGCCGGTCAAATCTGGATTTGGCCTGCTCGCTCAGCGAGATGCGCATACGCTGTCCAGAGCACTTCGATGTCGCAACCGTCGTGGGGGTAAATTCGCATACCGGAAAACTAATCACCCACTTTAATCACCGGAAACTGGGGGATGTGGACCTGGCGCCTCACGCGTTGCTTAGCCGGCGAGACAAGTTCATGGACATTTGCCAGAAACAAGTAATGACGAGTCAGGGCTGCTTGGCGTCAGAGGGAACACCAATCCCCGCCGACCTGGAGGTCACTTGGCAGAGTCATAGCATCATTGACTGCCTTGCTCTCCGCAAGGTGCGTGCAGAGATGAATTTAGCTGATCAGAAGGCGGCCAAGAATCTTGTGGATCGCGTTGAGGTGCACCACAAGACTTTGCAGACGGAGGAGGCGGAGCGAAGGAAATTGATTATTGACAAGGCAAATTCTGCGAGGAACTTGACTATTGACAAGGCAAACTCTGCGAGGATCTTGGCTATTGACAAGGCAACCTCCGCTAGGAAATTGACTATTGACAACTCAACCTCCGCGGGGACATTGACTATAGACAAGGCAACCAACGCGAGGAAATTGACTATTGACAAGGGAACCTCCGCGAGGAAATTGACTATTGACAAGGCAACCTCCGCGAGGAAATTGACTATTGACAAGGCAACCTCCGCGAGGAAAATGACTATTGACAAGGCAAAATCCACGAGGAACTTGACCATTGACAATGCAACCTCCGCGAGGAAATTGACTATTGAGAAGGCAACCTCCGCGAGGAAAATGACTATTGACAAGGCAAAATCCACGAGGAACTTGACCATTGACAATGCAACCTCCGCGAGGAAATTGACTATTGAGAAGGCAACCTCCGCGAGACGTTTCTCTAGACCAAAAAGATATGTCAGCGGGTATATTTCCAAAAGAAAATCGATCGGAAAAACGGAGTCTTTGTCGCGCGGTGCATACATCCCCGATCCTGAGCTCAACCGCGCGATAGCCAAGTACGGTGTGTCTGCTAGTCAACCGTTCAAAAGACAGCATTGCCTTGTGCTGGAGAAGCATCCCGACAGAACCCAGATCCCGAACTCCAGAACCAACACCAGTGGCTGTAAGTCCGACGGCTCTTCAACACCCATTTGGAGAAGTGCTAGAACTGGTGCGGATCAGAATACGCAGGCAGAGAGTTCTGACTCTTTCAATTCCTCCAATTCCTTCGAGAGCTCCAGTCTGGCCAGCGATTCTCAAGAAAACCACGAGCTGTCCACGGCGGCAGGTCTGACGGCGGCCTTTATGCGGCGACACATGCTATTCCACCTCCTGGCCAGGAGGTTCAGAAGACGGTATCTACGTTAG
>dsim|Dsimw501_GD16457|score_1E10|shift_No|1
ATGAACTGCTCTGCATCTTGTAATGCCCTCTGTGGCGTGGGAACGCCGCGTCCGAACTTGCAGCGGTTAGTTCCCTATGTCGAGCCGCAAGAGGACGACGAGGAGGATATGGTAGTGTGGTGCCGGGCAAATCTGGATTTCGCCTGCTCGCTCAGCGAGATGCGCATACGCTGTGGAGAGGCCGCCACTTATCACCGAACACTGGGGAATGTGGACCTGGCGCCTCACCCGTTGCTTGGCCGGCGAGACAAGCTCATGGACATTTGCCAGAAGGTCTGCTCAGCGTCAGAAGGGAAACCCATCCCCGCTGACCTGGAGGTCGCCTGGCAGAGTCATAGCAGCATTGACTGCCTTGATCTCCGCAAAGTGCGTGCTGAGATGAATTTGGCTGATCAGAAGGCGGCCAAAAATCTTGTGGATCGCGTTGAGGTGCACCACAAGCCTTTGCAGACGGAGGAGGCGGAGCGAATGAAATTGACTATTGTCAAAGCAAACTCCGCAAGAAACTTGACTATTGAAAAGAAAACCTTAGCGGGGAAATGTACTATTGACAAGGCAACCTCCGCGAGGAACTTGACCATTGACAAGGCAACCTCCGCGAGGAAATTGACCTTTGACAAGGAAAACTCCGCGAAGATCTTGATCATTGACAAGGCAACCTCCGCGAGGAATTTGAGCTTTGACAAGGCAAACTCCGCGAGGAACTTGACCATTGACAAGGCAACCTCCGCAAGGAAATTGACTATTGACAAGGCAACCTCCGCCAGGAAATTGACTAATGACAATGCAACCTCCGCGAGGCGTTTCTATATCCCAAAAAGGTATGTCAGCGGGTATATTTCCAAAAGAAAATCGGTCGGGAAAACGGAGTCCTTGTCGCGCGGTGCATACATGCCCGATCTTGAGCTCAACCGCGCGATAGGTCTGTCTGCAAGTCAACCATTCAGAGGACAGCATTGCCTTGTGTTGGAGAAGCTTCCCGACATCAAGATGGAGGAGGACAGAACCCAGATCCCGAACTCCAGAATCAGCGCCAGTGGCCGCAAGTATGACGGCTCTTTAATACCCACTTGGAGAAGTGCTGGAACTGGTGCGGATCAGAATTCGGAGACAAAAAGTTCCGACACCTTCAATTCCTCCAATTCCTTTGAGAGATCCAGTCTGGTCAGCGATTCCCAAGAAAAGGACAGAACTCAGATGCCGAACTTCAGAACCAGCACCAGTGGCCGCAAGTCCGACGGCACATCAACACCCAGTTGGAGAATTGCTAGAACTGGTGCGAATCAGAATACGGAGGCAGAGAGTTCCGACTCCTTCGATTCCTCCAATTCCTTTGAGAGCTCCAGTCTGGTCAGCGATTCCCAAGAAAACCACGAGCTTTCCACGGCGGCAGGTCTGACGGCGGCCTTCATCCGGCGACATATGCTGTTCCACCTCCTGGCCAGTAGGTTCGGAAGACGGTATCTGCGCTAG
>dsec|LOC6615907|score_1E10|shift_No|1
ATGAACTGCTCTGCATCTTGTAATGCCCTCTGTGGCGTGGGAACGCCGCGTCCGAACTTGCAGCGGTTAGTTTCCTATGTCGAGCCGCAAGAGGACGACGAGGAGGATATGGTAGTGTGGTGCCGGGCAAATCTGGATTTCGCCTGCTCGCTCAGCGAGATGCGCATACGCTGTGGAGAGGCCGCCACTTATCACCGAACACTGGGGGATGTGGACCTGGCGCCTCACCCGTTGCTTAGCCGGCGAGACAAGCTCATGAACATTTGCCAGAAGGTCTGCTCAGCGTCAGAAGGGAAACCCATCCCCGCCGACATGGAGGTCGCCTGGCAGAATCATAGCAGCATTGACTGCCTTGATCTCCGCAAAGTGCGTGCTGAGATGAATTTTGCTGATCAGAAGGTGGCCAAAAATCTTGTGGATCGCGTTGAGGTGCACCACAAGCCTTTGCAGACGGAGGAGGCGGAGCGAAGGAAATTGACTATGGTCAAGGCGAACTCCGCAAGAAACTTGACTATTGCCAAGGAAACCTTAGCGGGGAAATGTACTATTGACAAGGCAACCTCCGCGAGGAACTTGACCATTGACAAGGCAACCTCCACGAGGAAATTGACCTTTGACAAGGAAAACTCCGCGAAGATCTTGATCATTGACAAGGCAACCTCCGCGAGGAATTTGAGCTTTGACAAGGCAAACTCCGCGAGGAACTTGACCATTGACAAGGCAACCTCCGCAAGGAAATTGACTATTGACAAGGCAACCTCCGCCAGGAAATGGACTATTGACAATGCAACCTCCGCGAGGCGTTCCTATATCCCAAAAAGGTATGTCAGCGGGTATATTTCCAAAAGAAAATCGGTCGGGAAAACGGAGTCCTTGTCGCGCGGTGCATACATGCCCGATCTTGAGCTCAACCGCGCGATAGGTCTGTCTGCAAGTCAACCATTCAGAGGACAGCATTGCCTTGTGTTGGAGAAGCTTCCCGACATCGAGATGGAGGAGGACAGAACCCAGATCCCGAACTCCAGAATCAGCGCCAGTGGCCGCAAGTATGACGGCTCTTTAATACCCACTTGGAGAAGTGCTGGAACTGGTGCGGATCAGAATTCGCAGACAAAAAGTTCCGACACCTTCAATTCCTCCAATTCCTTTGAGAGATCCAGTCTGGTCAGCGATTCCCAAGAAAAGGACAGAACTCAGATGCCGAACTCCAGAACCAGCACCAGTGGCCGCAAGTCCGACGGCACATCAACACCTAGTTGGAGAATTGCTAGAACTGGTGCGAATCAGAATACGGAGGCAGAGAGTTCCGACTCCTTCGATTCCTCCAATTCCTTTGAGAGCTCCAGTCTGGTCAACGATTCCCAAGAAGACCACGAGCTTTCCACGGCGGCAGGTCTGACGGCGGCCTTCATCCGGCGACATATGCTGTTCCACCTCCTGGCCAGTAGGTTCGGAAGACGGTATCTGCGCTAG
>dyak|Dyak_GE29127|score_1E10|shift_No|1
ATGTTTTGCTCCGCATCGTTTAACGCACTCTGCGGCGTGGGCTTGCCGCGTCCGAACTTCCAGCGCCTAATTGACTACGTCGAGCCGGAACAGGAGGAGGAGCTCGAGGTGGAGAAGGAGCTCAAGGTTGAGGAGGAGGTCAAGGTGGCGACGAAACTGGTGTGGCGCCGGCAGCCACTGAGTACTGACTTCCCGCTCAGCGAGATGCGCATGCGCTGTCCAGGGGCCTATGTGCTCGCCACCGTCGTGGGGGTGGATCCGCAAACCGGACAACCAATCGCCCAGGGTGTCACTTATCATCGGACCCTGTTGACCGCACACTGTAGGCCTCATCCGTCGGTTAGCCGGCGACCCAAGCTCATGGACATTTGCCAGGAGCGCCTAAGTCGGGAGTGCTCAGCTAAGAGGAAGGTCGTCTGGCAGCGTCCTAGCATCAGCCGTGGCCGTGTTCCCCGCAGAGTGCGTGCTCAGATGGACTTCGCTAAGCAGAAGGCAAAGGAAGGAAAGCCTTTGGATCGCGCTCCGGTGCACCACACGGGTTCGCGGACGGAGAAGGTGGAGGAGGAGACGAGGAAGCTGACTCATGACAAGGCGACCTCCGTGGCCAGTTTCATCAGCACAAGTATCGCAAACAGATCCGCCGCAGAGAACACGCCCATAAAAGAATCGTTTAGGAAAAACGATTCCCTCACCGGAAGTGCATACGCGCTCGACCTTGAGCTCAGACGTGTGCTGACCAAGTACAGGGTGTCTGCTAGCCAACTGTCCAAAAGACTGCATCGCCTTGTGTTGCACGAGCTACCCGACAGCCAGGTGGAGGAGGGCAGCACCCCGATCCCGACCTCCAGAAAGGCCAGTGACCACAGGCGTGCCAGCGGCACTACGACGCTTCAGCCAAAAACGCGGAATGCTCGTGTGGATGAGTCACCGCAAGCAGTGGATTCCTCCGATTCCAAGAGCTCCAGTCTGGCCACCGACTCCCAGGAAATCCACGAACTATCCACGGCGGCGGGGCTCACGGCGGCCTTCGTTCGGCGACATGAGCTGTTCCGGATCCTGGTCAGGAAGCGTTAG
>dere|LOC6555594|score_1E10|shift_No|1
ATGTTCGGCTCCGCATCCTTTAATGCACTCTGCGGTGTGGGAGTGCCACGCCCGAACTTCCAGCGGTTAATTGAATATGTCGATCCCGAACCGGAGGACATGGATGAGGAGAATGCGATGATTCCAGTGTGGCGCCGGCAAGAGCTGAGTTCCGCCTCCTCGCTCAGTGAGATGCGCATACGCTGTCCAGAGGCCTTTGTGCGGGCCACCGTCGTGGGGGTAAATCCGGAAACCGGACAACCAGTCGTCCAGAGTATCACTTATCACCGCACACTGGGGGCAGGGCTCCTGGCGCCTCACCCATCGGTTAGGCGGCGTCCCAAGCTCACGGACATTCCCCAGGAACGCCTAAGTTGGGACTACCAAGCGCCAGACGAGAAACCAATCCCGGCTAAGCTGGAGGTCATCTGGCAAAGTCCTAGCCTCACCGGCTGCCGTGATCCCCGCAGGGTGCGTGGTCAGATGGACTTCGCTAAGCAGAAGGCAAAGGAAGGAAAGCTTCTGGATAGTGTTCCGGTGCGCAAGAAGGCGAAGAAGGTGCGGTCAAAGAAGGAGACAAGGAAGCTGACCCATGACAAGGCAACCTCCATGGCCGGCTTCTCCAGCCCAAAAACCGCAAGTAGATCCGTCCGAGCCGGTACTCGCTCTCCTAAAAGGAAATCGATCGGGAACATCGACACTGCATGCGTGCTCGACCTTGAGCTCAGACGTGTGCTGGCCAAGTACAGGGTATCTGCTAGCCAACTGTCCAAAAGACTGCATCGCCTTGTGCTGGAGGAGCTACCCGAGACCCAGGTGGAGGGCGGCAGGACCAAGATCCCGAACTCCAAGAAGGCCAGGGAACACAAGTGTGTCCGCGGTGCAACAATCACTTGGAGCACGGTCAGAACGTCCCAGCCAAAAGCGCTGGATGGTCGTGTGGCCAAGAATACGGAAGCAGTGCATTCCTGCGACTCCTCCGAAACCTACCACAGCTCCAGTCTGGCCACCGATTCCCAGGAAAACAACGAGCTGGCCACGGCCGCAGGTCTAACGGCGGCCTTCGTTCGGCGACATAAGCTGTTCCAGCTCCTGGCCAGTAAGCGATAG
>dfic|NW_016073394.1+:2415960:2416492
TATTTCGAGGGCATCTGGCCATCGGGCTCCGTTCTTCCGACCCAGGTAACAAAACAAAATCGATCACATTGACCACACCCTGTTGATTTTTGGACTTTGACGTGCCCCTCCAGATTTGGTGTGCCCCCGCATCTGGCCAACGCACGTTTCGAGCTGGTGCCCTCCTCCCAAGTTATCGGCGACTGGCAAGAGTGATCCCTGGAGTCAGCGAGAGAAACTGTTGCATTCCACTTATATACCAAAAGAATAGTTCCCGCAATGGAACCGAGCAACTTCTGACAAAGGCTTCCATTCTAGACTAATTTTTTTTTGTGTACCCAAATATAATATAATATATAAAGATAGTCATAGGTTACCAACGTTCTGAGCTGTTTTGAGGGAGCTTTGGGAGTTTATATTTAATATTTCCTTAATTTTAAATTCGTTTAAAAAGAGAAAGTGTCCGTAAGAAAGAATACAGTCGCTCTGCGATTTGTTGAGCAAAGGTCAGAATAAGTCATCGATTGTGGGTCAGTAGGAGCAAATGAAATTGTGTACTATTTACCATTCAGAAAGAGCCTTAAAACACAGTTTCTTAATTATAAATTTTGATTGATAAATCCACAATATTTAAATTTGAAATTATCGATGAGCGATAACAATAACCCTGTTGACCAACACTGTTGCCCAGCTGGGTGTGCTGCGGCAGAGTTGCCAGACTTTGCAGAACCAGGAACACGTCGAGGAGGAATTGCGATTCGCCAAGTGATAAAAGCGAATATAAGACAGTGAAAAGTGCTTACCCTCGGTGGACGATATCGAGGGATATTGGCAACTCTGAGCAAAAGAATCACGGCTGCAGAAAAGGGAAAACTCCGCGGGTAAATTGCCTGTTGTCGCGCCCGACTGGCAACCCTCGCCGCTTTCCCGCCTTTTTCTATGGCGAGACATATAGTAAAAATTTAGTTAAAAAGTTGCATGTCCGTGAGGAGCGAACAAGGAATCGTAACGCTCGCCCACAGTTCGTCTAAAAGTCAGCCCAAAGTCCTGCGTGAGCACAAACCCCAGCAGTCCATTCCGGTTTGCAACCCCCCTCCGCCCACAGCCACGCCTCCCGTTTCCAGGCTGCTGACGGAAGCAGCCGGAAAATCAGG
>drho|LOC108049713|score_1E10|shift_No|1
ATGTACAGCTCCGAGTCCATTAATGTGCTCTGCGGTGTGGGAGTACCGCGTCCGAACTTCCAGCGGCTGATTACCTACGTGGAACCCGGCGGCTGGAGAGGCTGGTTGGAGGAGCATCGGGAGATGCAGGTGTGGCGCCGGCGGAAACGGAGCTCCGTCAGCGCCTCCTCGATCAGCGAGACACGCCTGCACTGCCCGGAAGCCTTTCTGCGCGTCACCATCGTAGAAGTGCATCCGCAAACCGGTCGGCCGATGACCAGGTGTCTCACCTACCACCGCAGCCTGTGGCCCCGGCACCTTTCGCCCCACGCCTCTCTCGGCCGTCGGCCCAAGCTCATGAACATGCGCCCGGTATGGCCTCCGCCAGAGGAGAGGGCCTTCGCCAAGCTAGAGCTCATCTGGCAGCGTCCTGGCATCGACGGCGGCCTGGCCCCCCGAAGAGTGCCTGCCCGGATGAATGTCAGTGGGGCGGAGCCGGAGAACCGGACTGTGCATCCCATCCGAGTACACCACAAGGCTCTGCAGACGGAGGAGGAGCCGAGAAAGGTGGTCCACGACAAGGCCACCTGCGTGGGCAGCTCCTCCCGCTCGATGATCTCAAGTAGGATCGCCAGAGAGAAGTCCCAAATGCTGAAGGAGCAGCAGGAGATGGTGTCCGTTGCCAAGAAGGTGCAGGTGGAGAAGTTGAAGGGTAGGGACAGGTGCAATGGCAAGGGCTCCAGTGGATCGGATGGTGGCCACAGCATTGCCTCAATGGACGCCGTGGCGCAGACAGCGGCGGCGGCGGATGCAGTGACTCCCGATCCCTCCCTTGCCTCCAGCCTCACCACGGACTCGCAGGGGATCGATGAGCTATCCACGGCGGCGGGATTAACGGCAGCCTTCGCCTGGCGACATGAGGTCTTCCAGCAGCTGGCCTGGCGCTCCAGGAGCCTATCTCTGCCGTAG
>dele|NW_016083521.1-:1234193:1234771
CCAGTCCCATGCCCATTTCCAAGGCTCCAGCTCCCTTCTTCCGCCCCAGGTAAGCATAAATGGTAGCTGCTCCCTGACAACTGGTCACTGATTCTTCTGAAATCCCCACCAGATTCGGTGTGCCTCCGCATCTGGCCCATGCCCGCTTCGAACTGGTGCCCTCCTCCCAAGTCATCGGAGATTGGCGGGAATGATGATGGCCATCCTGGCGAGATACATGCGGATTTCACTAACCAAAAGAAAAGAACATCTTCCGAAGGAGGCTTCCAAGCTATTAGTCCATCCCCATTGCCTCCTTAATTTTATTTTATTGTATTATATAACATTATTTTGTGCTCCTAAATATATAATGGAATTAGTCATAGGCTAACAACATACCAAAAAACGTAATTTTCATTCACTTTTAGTTGAAATTTCAGCCTGTGGCGAAGTTTTTTCTTCAAAATATGCTTTTAAATGCAGAAAAACAAGAAAACTAGATAGTTTATTAAGGGTGAGGAAGCGAAAAATAAGCATAATATTTTTTTCTAAAGTTTAATGACTTTTTATTATACAACTTTTTAAGAATGTATGAATGTTTTATATTTTATATATTTTTGAATATTAATTTACTTTTTTAAATTATGAAAGTATTTAAATTAGCAGTTATCGATTGCAGATAACCGATAACAATCGACACCCCCAGGCCGACGCTGTCCAACACTGGCCCTCAGCTGGGTGGGTGCTGCAGCGCTGCCAGACCGTCCATGAGAATAGGAACACGTCGAGGGGAAATCGCAATTTGCCGATTGATTGCCGCGAAAATCAGGGCCGTGAAAAGTGTTTATTATTGGTGCGAGAGTGCGAGCAAGTGTGGTGGAAATATTGGGCGCCTCCAAAACGCACCGCAAAGCTGCAAGTTCGCGGGAAAAACTCCCGCTGTGGCGACCCGACTGGCAACCCTCGCCGCTTTCCCGCCTTTTTCTATGGCGAGAAATGGAATAAAAGTACACAGTGCGGCGCTAAAAAGTTACATGTCCGTGAGGAGCGAAGCGGGAAAAGCTAAACAAACCGGTGGCCACTAGGAAAAGTCACTGGTGAAGAGCATACACGCACGAGTAGAGCAGCAGGAGCAGCAGGAGGAGCAACCCCACTTTTGGGCTTTCCAACCCCCCGCCACCGTCGCCGCCTTCCACACAC
>deug|NW_016077820.1-:956438:957995
ACCAAGCTCTCGAGCCAACCAGCTCCCTTTTTCCGACCAAGGTAAGCTAAAAAGAAACCGTTTCGTCATCTTAGTGATGCTGATCATTCCTGGAACTTACTCCAGATTTGGTGTGCCTCCGCATCTAAGCAACGCCCGCTTTGAACTGGTGCCTTCCTCCCAAATCATCGGCGACTGGCGGGAGTGATCGTGCAGATCAACTGCCTTATTCCGCAAACCAAAAGAGAAGGTTTTCCTCGATGAAACCGAGCCAATTTCGAAGGAGGCTTTCTTACTAGACCATCCCATCACTGGCCCCTTATATTCGATTGTATATTATTTTTTGTACTCCCAAGTACAATATCAAATTAGTCATAGGTTAACATTTCACTAAAGTCTGGAAGTCGATTAATACTATTTTTTTGTTAATTTAAATTTGTTTGTATTTAAGTACACCATCCGAGTAAACCATTTTGGAAAGAGAACTGTATTTATATTGACTTGGAATGGAAATCACATCGAATCCAATCCTATTTGTAAATCTGAACGTTAAGTTCAATCATATTGCCCTGCTCCTTCAATCAATAGTTTATACAACAATTCAATTCCATATAACTTGAAAAGGTAAACAGAGCATACATTTTTGGCAAAAAAGTAAACCATTTAAGATTCAAGAAATTTCCATGATGAGCAGCTACGAATATTTTAAAGATCTTTGCGGTGTGGGCACTCCGCGTCCGAATTTTCAGCGGCTGATTCATTACGCAGAGCCCAACGAAGATGATCATAAGGGCAATCGGGAGGTGCTTGGGTGGTATAAGCGAAAACACAGCATACGCACGGAGGACCCCTTTACCAGGACCCAGAAGACTGCACTCGACGTGGAGCTAATGCGGATACAGAAAAAGTACGCAGTGTCCGCCAGCCAACTGATAAAAATACTGCAGCGACTCGACCAAGCTGCTGAGCCGAGCGAATGCGATGGTGATAGCTGTGCGACGTATATTGTCAAGGTTTTCGAACCACAGGTGATGGGGAGTGTGGATGTGAAAGATGATCAAGTAACGCTTGAGATGGGCAAGGTCAAAAAAGTGAGGTTCAACATGCTGAGTACACACAATTATGAATCGGACGGTGATAGCACTGCAACCTTTACCTGGAGCACGGTTATGGAGCCACAGGCGATGGGGGAAGATCGCGAGGTGACGCCTCAGATGACCAAAGGCAAGCTGTGTAGTGAATCGGACGGCGATAGCGGTGTAACCTTTATCTGGAGCAAGATTATGCTGTCAAAGGTGGTAAGGGCTGGGGATGAGAATGAAGTGGTTTTTAGTCCCAGCCAGAGGTCCATCATAGATACGGATTCTAAAAGGACTAACGAGGTGTCCACAAAAGCGGGTTTAATGGCCGCCTTTAACCGGCGACACAGGTTTTTCCAAATCCTGGCTAGGCAGTCCAGGAGCCCGCCTTCAGTTGTGGCTTAGTTTAAGAAAATCATGTGAATTATTAAGTAAATCAAAGTACATGTGTATACCTGGGAGTACATCATTTTTCTGGATATTAAATTCGAGCAATGCAACTAGGGGACGTTTTATTATGTTTTCCATTATTATAATTACTCATTTAATTCAGCTCATTTTTAAATGTTTAACTATCGATTACCGATAACATTCACAGCTGATTTCTGTCGACATTGACCAACACTAGCCCACAGCTGGGTGGTGCTCCTGCAGTGTTGCCAGATCGTCTGTGAAAATAAGAACACGTCGAGGTAAAATTGCAAATGCGGAGTGATTTTCGCGATAATCAAGAAGTAAAAGTGTTTACATTCATTACTGAAAGTCAATACAGTGCGGGAAAACTGAAAAATAACTCCGAAGTGACGAAAATTCGTGATTCGGTGAGAAAATCTTCCCGCTGTCGCACCCGACTGGCAACCCTCTTCGCTTTCCCGCCTTTTTCTATGGCAAGTATAATTATAAAATAATTATTATATTAATCTATGTTAAAAAAAAAAACGAGCAATGTCGTAGGTAACTGCAGCGGTGTTTGTTTTGTTTTCTCGCTTGATTCATTGTTGTGCCTCCCAAGGTGGGTGTATTGCACACACACACTCAAGTGCACAGAGTCACATAGTCATCGGAAATCGGGCCAATCGTTCTTAGATACCAGCAGGCGT
>dtak|NW_016039487.1+:810039:812515
AGCCCAAAGCAGTAGCCCCTCCGTCTATTCCCAAGGCTCCCAGCCACCCGGCTCCCTTCTTCCGACCCAGGTAAGCGAAATAGCGAACGATTGGGCGACTGGAATCACCCTTAATCCCCTCTAGATTCGGCATGCCTCCGCATCTGGCCAACGCCCGCTTTGAACTGGTGCCCTCCTCACAAATCATCGGCGACTGGCGGGAGTGATCCTCATCCGGAAGCTCAACAGCCCACCAGATTCCAGCAACCAAAAAGCAGGAGGCTTCCATTTCCGCGCTAGACTCTCCCCACTGCCTCCTATATTTCATTCTATTCTATTATAATATATAATTTTTTTGTGCGCCCAAATACAATATGAAATTAGTCATAGGCTAACACTATAACAAGTGCCGGTTTCTCGTGCGACTGTTAAATTTAGGCTTTAATTAAAAAAAAATAAATTTCCCAGATAGTTATTGAGTTCGTTAGTTTAGGTCGTTAGCTGTTCAAAACAGTAGGTCTTTTAGCTGTAGGCCTTGAATTGTCCAAGCTACGACTGAAAAACCATACAAAAAAGCATTATTTTCCTTGAAAATTCGAATCCCTATTTTTCACCCTAAAATATCAGTTTTTTTGTCGTAACAATGGAAATAATGATCCAAATATGGAGTGTCATACCTCGCTGAGCTCGTAATTAAATTTCCAATCGATTGTCATTCAAATCTGATAATGTAAATTTTTTGTCATTTTTCGCAAAAAATTGTGATGTAACCCCTTATCAAAAATGCGAAAATTGGGTCAGAAATGAATTTTCTCAAATCAGTCGGAAAATGCGCTGATATTAATTAAAAGGTTGTTAGCTGCCCAAAACAGTCCGCCTTTTTGATTTGTGACCATTTTTGTCCAAGTTACAGCAAAATATCTATAACAAAAAAAATCAAATTTTTACCAAAAATCAAGACCTTGATTTTCTACCCCAAAAAACACAGTATTTTGCCGTAACAATGGAAATAATGGTCCAAATATGGAATGTCATACCTTGTTGAACTCGTAGCTAAATTCTGAATCGATCTGCGTTGAAATCTGGACATTTTAATTTTTGTCAATTTTTTGCAAGAAATCATGATGTAAAAATCATTAAAAAATGCTAAAATTTATCAAAAAATTAATTTCCCAGAAAGTGATGGGGACTGTTAGTTTAGGTTGTTAGCTGTTCAAAACAGTCGGTATTTTAGGTGTAGGCCCTGAATTGTCCAAGCTACGACTAATCCAATTCATATTTTTCACCCTAAAATATCAGTTTTTTGGTCGTAACAATGGAAATAATGATCCAAATATGGAGTGTCGTACCTTTCTAAAATCATGATGTAACTCCTTAGTTTAACTTATCAGTTTTTATATAGTTTTCAGTTTAACAGGGACAGAAATCTGTAGCTTAAAAAGAAACGTAGATAAATTGAAATTGATGTTCGACTCCGAGTCCTTTGACGCACTCTGCGGCGTGGGGGTGCCGCGTCCGAACTTCCAGCGGCTGATTGCCTACGTGGAGCCCAACGAGCAGCAGCAGCAGGAGGAGAACAACGCATCGATGCAGCTGTGGCACCGGCGGAAGGCCGGCAACTCCGGCGGCAACAGCGCCTCCTCGATCAGCGAGACGCGCCTGCGCTGTCCGGATAACTTTGTGCGCGCCACCGTCGTGGAGGTGAATCCGCAGACGGGCCAGCCGATAAGCCGGGCCCACATCTACCACCGCAGCCTGTGGCCCCGGCTCCTGGTGCCCAACTCCAGGCTCAGCCGGCGGCCCAAGCTTATGGACATCCGGCAGGAGCGGCTGAAGCAGCAGCAGGAGGAGGAGGAGAAACACCAGGGCCAGAACCACCTGGAGATTATCTGGTCCCCTCGATCCCCTCGCAGGCTGAAGGAGAGGCTGAAGGAAAAGCTGAAGGAGAAGCTGAAGGAGGAGAAGGCCTGGGATCCCAATCCCATCCAGGTGCGAAACAAGGCACAGCAGACGGAGGAGGAGCCAGGAAAACTGACTCTCAGCAAGGCCACCTCGGTGAGCGGCTCGAATATCCAGGAAGATCTGAGCCAGAGGAAGGGGATTCCCGCCCTCGACATGGAGCTCAGACGCATGCTGAGCCAGTACGGAGTGTCTGCCGCCCAGCTGACCCAAAGGCTGCAGCGGATCGTCGGCAAGGAGGAAGAGGAGCTGCTGGCCAGGAGAACAAGCCACAAGGAGCAGGATGGAATGGGCGATGAGAGCGATGTTACCGTCACCTGGAGCAGGGCAGTTAGAAAAGCGAATGCCAGTGCGAGTGGAGATGGCGATTCAGTGACTCCCGATACCTCGGTGACCTCCAGTTTGGCCACCGATTCCCAGGAGATCAGCGAGCTGTCCACGGCGGCGGGTTTAACGGCCGCCTTTGCCCGGCGGCATAAACGTTTCCAGCTGCTGGCCCGCCTGTCGCGGAGCCCCTCACCGCCATCGTAAATTAAAGAGTGCCATTTAAAGTTTGTAAAGTGTAATTAAATTCCATTGTGTTTTGCCATTTTCAAATCCATTTGAATTCACCACACCATCTGTTCGATCTGCTGATTTTCGCAACGTTGCCAGACCGTCGCTGTCTATCGATAGCTTATCATCGGTGGAAACAAGAAGAAGAAGAAGAACACGTACAAAAAAAAAGAAGAAAAGCGGATTATCCGCGAAAATTGGGACGAAAAAGGCTTTAGCTTCGTGTTGGGCAGTGTCAAGGCAAAGTGCAGCGAGTGCAAGTGAAACTGTGAAGGAGTCGCCGAGTCGAGTCGCCGGAAATCCGCACCCTCTCGCTCAATCTCCCCGACTTGGCAACCTCGCCGCGTTTTCCCGCCTTTTTCTATGGTATGAAAAGTGTGAATTTAGTAGCCATATTAATGCAACTCGACTGATAAGCCTGCCGCTGGTCGTAGCTACTAGCAGCGTTGCTTGTTTTGTTTTTAATTTTAGTGCCAATTTTTGGGGCACAAAAGTTACAAGGTGGGTGTTTCACACACACACACACACGCACACTCAAGGCACACACATAAACACGCGCGCGCACACACATCGATAGTTGGCGA
>dbia|LOC108024150|score_1E10|shift_No|2
ATGATGTTTGGATCCAAATCCTTTGATGCTCTATGCGGCGTGGGGGTGCCGCGTCCGAACTTTCAGAGGCTGATTGCTTACATAGAGCCCAACGAAGGTGGCCAGGAAGAGAATCTGGAAATGCAGCTATGGCACCGGCGGAAACCAAACTTCGGCAGCGCATCTTCGATCAGTGAGACGCGCATGTGCTGCCCTGAGGCCTTTGTGCGCGCCACCGTCGTAGAAGTGAATCCGCAGACAGGACAACCAATGACCCACGGTCTCTACTTCCACCGCAGTCTGTGTACCAGGGTCCTGCTGCCTCACCCGTCGCTCAGCCGGCGGTCAAAGGTCATGGATATCTGCCAGGAGCGGCTAAACCAGGAGAATTTCCCTATGCTGGAAACGAAACCCACCATCACCAAGCTGAAGGTTATCTGGCAGTGTCCGGGCCGCTTTTCTCAAAGAATGCACCACAAGGCTCTGCAGACGGAGGAGGAACCAAGAAAACTGACCCTGGACAAAGCCACCTCCGTCGGTGGCATTTTCCGGTCAATTATCGCAAAAGAACATCTGTCAAAAAATAAATCCTATAGCAGAAGAGCCAGCTGTATTCAGGCACACACGAGAGATCCCAGTGCAGAGGTCCGTTCAATGCTTTCTGCTTTTGACGTGGAGCTCAGGCGATTGCTGTCCCAGTACGGGGTGTCTTCCGCCCATCTAACCAAAGTGATCCAGCGGTTCGTCTTAAAAGAGCTGTCGCGTAACCAGGCAGACTCTCAGCTCTTAAACATGCAGGACACGGAACAGAATGACAGAAGCAGAATAAAGTTTCAGCGTTTTAGCGAGCCCAGTATCCACAAAGATAAAGATAAATCTGACTTCTCTGGCGAAGATGACAGTGATGCAATAATCACCGAAAGTAAGGATGTAGAACACCAGGCTGTGGGCAATGCGAGTTTAAAAACTCCCAATCGCTCTCTAAGCTCCAGCTTAGCCACGGATTCTCAGGAGATTAATGAGCTGTCCACGGCAGCAGGTTTAACGGCTGCCTTTGTCCGGCGGCATAAGTGCTTTCAGCTGCTGGCTAGGCAGTCCAGGAGCCCGTCTCCGCTATAG
>dkik|NW_016067542.1+:1045484:1045659
GCACCGCTCCGGTGCGGACTCAGGTCAGGCCGGAGGTCAAGCCCAAGGTAACAGTTGCACCTGCTCCACGCGCCCAGCCAGCTCCAGCTCCAGCTCCCTTTTTCCGGCCCGGAACTGGTCTGCCGCCGCATCTGGCCAACGCTCGTTTCGAATTGGTGCCCTCCTCCCAAATCATCGGCAACTGGCGGGAGTAAACAAGCAGAGGAGCTGCCAGAGATTCCACTAACCAAGAGAGGAGACCTGAGAACTGGGAGTTCCCCAAGGAGGCTTCCCCCCGCACGACTTTTCCCTGCCCATTATTAATTGTAATATATATTGTTTTTTTTTTTTGCACTAAAATAAAATATGCCCTTAGTCATAGGTTAACAACAATAGAAACTCTCTTGAATTGTTTATTTTATTTAAAAAATTTATTTATTTATTTAAACATCGTGACTATCGGCAGCCACGATAACCCGGCTATCGCTTACCGATAGCAGCCAGCCTGCTCGCGATTGGTTCAGTTCACGTCACGCCTCACGATATCGATAGACCAGATTCTATGGCCCCAGCAACCCTCCGCTTTCCCGCCTTTTTCTATGGCGAGGCAAGATATGGCAACTTATTAATCAGTGCGGCGCCGAAAGTTATATGCCCGTGATCCGAGGAGAGAGCGCAGCGCACACACGCAGCCACGCCGGAAAGCGCAGCCCATCCGCAGCCAAACCGCAGGAAGGCGATCTCCGTTCGCCCATTCGTTCCGTTTGCCAGATTGCCAGCTGGCCAGCTTCGCGCCG
>dana|LOC6504727|score_1E10|shift_No|1
ATGAAGAGTTCCAAGTCCTTGGAAGTTATCTTTGAAGTGGGCCGGCCTCGTCCCAACTTCCAAAGACTGATATCCTTCAGTGAGACAAAGCCAGAGCCGCCGCCGCTGGTCGTCCGCCACCAGAGATCGGGTGCCCTCTGCCGGCAGAGATCCTCCTTGAGCGAGGTGCGCTTGCGCTGCCCGGACTCCATGGTCCGGGCCACCATTGTGAGCGTCAACCCGCTGACCGGCCGGCCCATGGCCTGGGCGCAGACCTTCCACCGATCCCTCAACCCAAGGTTCGTGCCGCCGCACAGGAACTTGCAGCGGCGTCCCAAGACCATGGACTTACAAATGGAGCGCATGATGACCCAGCTGGAAGTCTCCCACAAAGATGAGCACATTGATGTCATCTACAGGAGACCAAAGAACAGTACGAAAAAGATGTCAACGAAGAAGGAGATAAAGGAAGATGAGGAGAAGCTGAAGGAGCAGGAGGAGAAGCTGGAGATTAAAGAGAAGAAGGTAGTAGATAAGGGAGAGAAGTTAGAGGAGAAAGTAGAGAAGAAAGGAGGGAAAAGGGAAGAGAAAACGGAAAAGGAAACACTGGAGGAGGAAGTGGAGGTGATCCTAATTAAGTCCAAGGTGCAGTGCTTCGACAAGGCCACCTCCATGAGCAGCTTTTGTATTCCGATAGAGTCTTCCCGCTCCTTTCTGGACAAGACGACCTCCATGTCCAACATGTGCCTACTCTCCCAGGATAATGTCCCCCTCCACAGTTGTCGCAGCTTCGTCATACTGCCCAAACCGACCACTAGAGCTCCCGAGGGCCAAAGAATTAAGGAGGAACTGAATCGCATGATCACCCAGTACGGATTGTCGGTCGGACAGTTGGCCAAAAAGCTTCAGATTATTAAAGGAGAACAACTTGCTGCAGAGAAGGTGAGCCAACCGGAGCCGGAAATAAATATAAAAAAGATCCCAAAGCCAGCACCAGGAATAGAGCTGAAACTGGTGCCGCCGACAGAGTTGTCGGCCATCGTGCCCTGGAGCACCACCGACTCTGAACAGGACGAAAATCGCGTCGAGGATAGCCTTAGTTCTAGTGAGCCAGTTTCCACTAGTCCGCCCAATAACGGCTCTGGCTACTCCTGTGCATACGAGAGCGATGACACCAGAAAACCGGAGCAAGATCTCAAGAAGCTGTATCCAAACCCGATCGAACAGGCGGTGGCTAAAGCGGAGGAGCCCACGAATAGTTTCCCGGATTCTGGCCAGACCAGCGACTGCCAGGACCCAGATCTTTGCTCGGCGGCTGTTCTTTCCGCAGCTTTTGCCCGGAGCCACAAGATGTTCGAGCGCCTTGCCAGGGAGTCCTTGAAAATGGCGCCTCCAACGGCCCCAAAGCCACCAAATCCGGGGCGCCTCCAAGCTGCAGGTGGCAAGCAAAAAAAATAG
>dper|LOC6596715|score_1E10|shift_No|2
ATGTTTTTTAGCGAGTCCATCGAGCTGTCGTGTGGTGTAGGCCGTCCAAATCCGAACTTCCAGCGACTGATTCCTTTCATAGAGCCCCCTAGCGATGAGTATGAGGGTCCCGGAAGCCAGGCCCCGGCACTTCTCGACCTCTCCCTGGTAAAGATCCAGCAGGACAGTTACAGATTAACAACACCGCACAAGCCATCGGGGAAGAAGCCTTCGGAGGACTTTGTCAGGGCCACCATCGTGGATGTGGATCCCCTAACGGGTGGGCCCTGGTTGCGGCACAAGATCTTTTATCGGTCATCTCCCCGAAAAGTGCAGCCGCACTCCTCGCTGAAGCGTCGCCAAAAGATGACCAATTTGGTTACGTCCACTATGCTCAAGAAGAGTTTACCGGAAAATTTCACGGAGCCGCTGGAAAACACTGACAGGGAAATGAAGGTTCTCTGGAGGCGTGGACAGTCCCCACCGAACAACTTTATTAACCTGGAGCCTCGTCCGGTTCCGGCCATGATCGAGATTCTAGGGCCGAAGAATCTCCTAGAGACAAAGTCAGAACAAAGCGACACAGAGCTGAGCTCCATCAATTTGGAGGAGTCCATGTATTCTTCACTCCCACCATTTCTATCTCGCGTAGACCCGATTGATATGCCCTGCAGCCAAACCACTGTCCACGTCCGTACGGAGCTGATTTATGAAATATCCGGGGCTTCCATACAACAATCGATAGAGTTCAATCATCTGGAGGAAGAGTTTGAAGCGAAGAATATGCTAGACGATCTAGATACCCAAGAGCCGTGTGAGTCTGCTTGTAAAATGTTTGAAACAGACGACTCTTTGAAGGAACTGGGACCCAATTCCATCACTACAGAGATGATTGGCGATACGATTGGGGGATCGATCAACCACCAGCCACCAACGACAGCCACCACTTTGGACGAGGTCCAGCAGCACATGCGGGAACGGGTTAAGGTGACAGCCGAGAAGCTGACCAAAAAATTGGAGTCCCTCGCTGAACAGTTGCCGCGCATGTTCCAGCAGGAGAAGAGCGTCTCCACAGCCACTCAATTGCCAGAATGTCATCCCAGGCTAGGAGCAGGAGCAGTCTCAGTAACGTTTCTCATGAAGAACGAGGCAGCTTGTCAGAGAAGACGCGTCGTCCATTGTCTTCCGATAGTTCACGAGCCTCTATGCGAATTCAACTCGGCAGATAGCGTGACGGTGGTTAAGCCTACACCTAAGCATCAAGCGAGTGGAACTCAACGTGATGTCCAAAAAAAGGAGCAGACGTCTGGAGCATCCCTGACCCTTTCTGTGGGGCGCGACACGCTGCAGGCGCTAGATCGCGGAGCCATTCCAGAGACAGAGGAACCAAGTTGCAGTCATGCGTAG
>dpse|LOC4814274|score_1E10|shift_No|2
ATGTTTTTTAGCGAGTCCATCGAGCTGTCGTGTGGTGTAGGCCGTCCAAATCCGAACTTCCAGCGACTGATTCCTTTCATAGAGCCCCCTAGCGATGAGTATGAGGGTCCCGGAAGCCAGGCCCCGGCACTTCTCGACCTCTCCCTGGTAAAGATCCAGCAGGACAGTTACAGATTGACAACACCGCACAAGCCATCGGGGAAGAAGCCTTCCGAGGACTTTGTCAGGGCCACCATCGTGGATGTGGATCCCCTAACGGGTGGGCCCTGGTTGCGGCACAAGATCTTTTATCGGTCATCTCCCCGAAAAGTGCAGCCGCACTCCTCGCTGAAGCGTCGCCAAAAGATGACCAATTTGGTTACGTCCACTATGCTCAAGCAGAGTTTACCGGAAAATTTCACGGAGACGCTGGAAAACACTGACAGGGAAATGAAGGTTCTCTGGAGGCGTGGACAGTCCCCACCGAACAACTTTATTAACCTGGAGCCTCGTCCGGTTCCGGCCATGATCGAGATTCTAGGGCCGAAGAATCTCCTAGAGACAGAGTCAGAACAAAGCGACACAGAGCTGAGCTCCATCAATTTGGAGGAGTCCATGTATTCTTCACTCCCACCATTTCTATCTCGCGTAGACCCGATTGATATGCCCTGCAGCCAAACCACTGTCCACGTCCGTACGGAGCTGATTTATGAAATATCCGGGGCTTCCATACAACAATCGATAGAGTTCAATCATTTGGAGGAAGAGTTTGGAGCGAAGAATATGCTAGACGATCTAGATACCCAAGAGCCGTGTGAGTCTGCTTGTAAAATGTTTGAAACAGACGACTCTTTGAAGGAACTGGGACCCAATTACATCACTACAGAGATGATTGGCGATACGATTGGGGGATCGATCAACCACCAGCCACCAACGACAGCCACCACTTTGGACGAGGTCCAGCAGCACATGCGGGAACGGGTTAAGGTGACAGCCGAGAAGCTGACCAAAAAATTGGAGTCCCTCGCTGAACAGTTGCCGCGCATGTTCCAGCAGGAGAAGAGCGTCTCCACAGCCACTCAATTGCCAGAATGTCATCCCAGGCTAGGAGCAGGAGCAGTCTCAGTAACGTTTCTCATGAAGAACGAGGCAGCTTGTCAGAGAAGACGCGTCGTCCATTGTCGTCCGATAGTTCACGAGCCTCTATGCGATTTCAACTCGGCAGATAGCGTGACGGTGGTTAAGCCTACACCTAAGCATCAAGCGAGTGGAACTCAACGTGATGTCCAAAAAAAGGAGCAGACGTCTGGAGCATCCCTGACCCTTTCTGTGGGGCGCGACACGCTGCAGGTGCTAGATCGCGGAGCCATTCCAGAGACAGAGGAACCAAGTTGCAGTCATGCGTAG
>dmir|LOC108153784|score_1E10|shift_No|2
ATGTTTTTTAGCGAGTGCATCGAGCAGTCGTGTGGTGTAGGCCGTCCAAATCCGAACTTCCAGCGACTGATTCCTTTCATAGAGCCCCCTAGTGATGAGTATGAGGGTCCCGGAAGCAAGGCCCCGGCACCTCTCGACTTCTCCCTGGTAAAGATCCAGCAGGACAGTTACAGATTGACAATACCGCACAAGCCATCGGGGAAGAAGCCTTTCGAGGACTTTGTCAGGGCCACCATCGTGGATGTGGATCCCCTAACGGGTGGGCCCTGGTTGCGGCACAAAATCATTTATCGGTCATCTCCCCGAAAAGTGCAGCCGCACTCCTCGCTGAAGCGTCGCCAAAAGATGACCAATTTGGTTACGTCCACTATGCTCAAGAAGAGTATACCGGAAAATTTCACGGAGCCGCTGGAAAACACTGACAGGGAAATGAAGGTTCTCTGGAGGCGCGGACAGTCCCCCCCGAACAACTTTTTTAACCTGGAGCCTCGTCCGGCTCCGGCCATGATCGAGATTCTAGGGCCGAAGAATCCCCTAGAGACAGAGTCAGAACAAAGCGACACAGAGCTGAGCTCCATCAATTTGGAGGAGTTCATGTATTCTTCACTCCCACCATTTCTATCTGGCGTAGACCCGATTGATATGCCCTGCAGGCAAACCACTGTCCACGTCCGTACGGAGCTGATTTATGATATATCCGGGTCTTCCATACAACAATCGATAGAGTTCAATCATCTGGAGGAAGAGTTTGGACCGAAGAATATGCTAGACGATCTAGATACCCAAGAGCCGTGTGAAATGCGTAGTCGGTCCGAGTCTGCTTGTAAAATGTTTGAAACAGACGACTCTTTGATGGAACTGGGACCCAATTCCATCACTACAGAGCTGATTGGCGATACGATTGGGGGATCGATCAACCACCAGCCACCAACGACAGCCACCACTTTGGACGAGGTCCAGCAGCACATGCGGAAACGGGTTAAGGTGACAGCCGAGAAGCTGACCAAAAAATTGGAGTCCCTCGCTGAACAGTTGCCGCGCAGGTTCCAGCAGGAGAAGAGCGTCTCCACAGCCACTCAATTGCCAGAATGTCATCCCAGGCTAGGAGCAGGAGCAGTCTCAACGTTTCTCATGAAGAACGAGGCAGCTTGTCAGAGAAGACGCGTCGTCCATTGTCGTCCCATAGTGTACGAGCCTCTATGCGAATTATACTCGGCAGTTAGCGTGACGGTGGTTAAGCCTACACCTAAGCATCAAGCGAATGGATCTCAACGTGATTTCCAAAAAAAGGAGCAGACGTCTGGAGCATCCCTGACCCTTTTTGTGGAGCGCGACACGCTGCAGGCGCTAGATCGCGGAGTCATTCCAGAGACAGATGAACCAAGTTGCAGTCATGCGTAG
>dwil|NW_002032472.1+:1206999:1207179
TAGTGTTGGCTAACGGTGGCATTAATAAAAGTGTCACCATATTTTTGGCATTTGCTAATTGTGATATTAAGTACGGTCACTCTACTCACGATTCTCCATTTTCCCGCCTTTTTTTATGGAGAATACATTTATTAATCAGCGAACGAGCCATAAAATTATTAACTGAAACCTGCGACGCACATGCACAAAACATTGCCAAGCCGCAACCAGTGTCTGCTATTGAGTGACAAGTGAATACAAAAACGGCGCAAAGCTGTCATCTGTCTCTTTCTCGTTGTCATTGCTCGCCCGCCAATACCAACACCACCGCGCCAACACCGTCCCCGGACCCCGACCCCCCGTTGCTGCTGCTGCTGACGGCAGCAACAAAAAAAAAAATCGAACAAAAAAAAAAATAATAAAGAAAATATAAGGAAACCAAGAAGTGAAGTAAATCAAGTCATATAGCAAAAATAGCAAAAGGAATAGTCATAAGAACAAGATGAGCAACGATGTACATAAGCAGGAATTGGGTGCCGAAGTGGTTGCCATTGGCAGTGTGGGCGGCGGCGGTGGTGAGAGTGGAGTTAACAGTGCCTCCGCCTCCTCACCCAATTCGGGTGCCGCCTCCACCGAAGATGCCCAGGAGAATACACGAGCCATATATGAGAATTTATGCCGAGAGCTAAACATGGATCGTCAGACTGAAGAGGATGGCTACAAAACATTTCAAGAAGTGTGTCAACGCTGCTCTTTGGAGGTAAGTGCCAACAGCAAGAGTAGATCCAATTCATCTATATCT
>sleb|NW_022060566.1+:5272691:5272717
AGCTAATTTGCAAATTATTCGAAAACCAATAACGAAATCCTTAGTTTTGGCCCTGCGGGCAAATGGTATTAAGAAAAGTAGCTCGGCATGTGTGATATGTGTCCTAAGAGCGCTCCCATGGGCAAAAAAGTGTGTTGCAAGCTTGGCCAGTCGTTGAAGCTGGCGGAAAAGTGCGATAAGGCGGCCAGCGCAAATCCGCGGCGGTTAGTGGCTCATGTGGCGCCAAAAGAGACAAAGGATGAGGAAACTGATGCATCCCTTAACGAGTCGGATCTGTGGTATGGCAACGTGATCAGAGCAACCATTGTCGAGGTTGATCCGATAACAGACGGACCAGTGGTACGCGTCGAGACATTCTATAAGCCACCTTGGCATCGTTTTCTCTTTAATCGTCACGCCCTGCGCCGAATTCCAAAGGCGCTAGATCTAAGCCGGGCTCGCCATCAACAGGACTCCGTACACTCCAGTGAGCATCCATTCGAAAATGCTGCAACCACTCAGACAGCGGCCGGTGCAGTATTAAAGGTTCTGTGGCGGTTTGGTCAGCCGGCGTTAGAGCTATTAAATACGACAAGGAAGAGGATTTCCGTACCAGTATCCGCTGTTACGAGCAGTGGACTTGCACTA

raw sequence for dmel_FBgn0029535
>dmel|FBgn0029535|score_1E10|shift_No|1
ATGTGCTCTAGTTTAAGCGACTTGTTTGCCTGTATCAGGGCCCAGGGAAATTCCGACACGGATTCCACCAGCACCACCCATCGGCGGAATATCGCTGACCTGGACGATGAGGCGCCCGATCTGCAGCTCCAACAGGAGCAGACCCGCAAGTGGAACGATCTTTCTATGCCACAGCGACACGATTCGTTTCCAGTTCCTCCTCCTTCAGCTGGATCTCCATCAACGGGCTACCTTCGTCCCTCATTGCGGTCAGCACGGGTCTCCTACGAAGCCTTGGAGCGCTACGATCGAATTTTTGGCAGATCTTTCCAAGACGCCGGGTCATCTGGTTCAGTTCGAAATATTCCCGACCAGTTCTAG
>dsim|Dsimw501_GD16532|score_1E10|shift_No|1
ATGTGCTCTAGTTTAGGCGACTTGTTTGCCTGCATTAGGGCCCAGGGAAATTCCGACGCGGATTCCACCAGCACCACCCATCGGCGGAATATCGCTGACCTGGACGATGAGGCGCCCGATCTGCAGCTCCAACAGGTGCCGACCCGCAAGTGGAACGATCTTTCCGTGCCACAGCGACACGATTCGTACCCAGTTCTTCCCCCTCCAGTTGCATCTCCATTGACGGGATGCCTTCGTCCCTCTTTGCGGTCAGCAAGGGTCTCCTACGAAGCCTTGGAGCGCTACGATCGGATTTTTGGCAGATCTATCCAAGACGCCAGGTCATCTGGTTCAGTCCGAAATATACCCGACCAGTTCTAG
>dsec|LOC6615910|score_1E10|shift_No|1
ATGTGCTCTAGTTTAGGCGACTTGTTTGCCTGCATTAGGGCCCAGGGAAATTCCGACGCGGATTCCACCATCACCACCCATCGGCGGAATATCGCTGACCTGGACGATGAGGAGCCCGATCTGCAGCTCCAACAGGTGCCGACCCGCAAGTGGAACGATCTTTCCGTGCCACAGCGACACGATTCGTTCCCAGTTCTTCCCCCTCCAGCTGCATCTCCATTGACGGGATGCCTTCGTCCCTCTTTGCGGTCAGCAAGGGTCTCCTACGAAGCCTTGGAGCGCTACGATCGGATTTTTGGCAGATCTATCCAAGACGCCAGGTCATCTGGTTCAGTCCGAAATATTCCCGACCAGTTCTAG
>dyak|Dyak_GE16643|score_1E10|shift_No|1
ATGTGCTCTAGTCTAAGCGACTTGTTCGCCTGCATCAGGGCCCAGGGAAACTGCGAAGCGGATTCCACCAGCCCCACCCATCAGCGGAATAACGCCGACCTGGACGATGAGGCACCCGGTCTGCAGCTCAAACAGGAGCAGAGCCGCAGGAGGATCGACCCAGTTCCTGCTCCTCCGACTGGATCTCCATCTCCATCGACGGGCTACCTGCGCCCCTCCTTGCGGCCAGCACGGGTCTCCTACGAGGCCTTGGAGCGCTACGATCGGATTTACGGCAGATCCTTCCAGGAAGCGGGCTCAACTGGTTCAGTCAGAAATATTGCCGACCAGTTCTAG
>dere|LOC6555799|score_1E10|shift_No|1
ATGTGCTCCAGTCTAAGCGACTTCTTTGCCTGCATCAGGGCCCAGGGAAATGTCGAAGCGGATTCCACCAGCTCCACCCATCAGCGGAACAACGCTGACCTGGACGATGAGCCGCCCGACCTGCAGCCCAAACAGGAGCAGATCCGCCAGAGGAGCGACACAACCGTGGCCCAGCACCACGATTCACTCCCAGTTCCGCCTCCGGCTGGATCTCCATCGACGGACTACCTTCGCCCCTCTTTGCGGCCAGCACGGGTCTCCTACGAGGCCTTGGAGCGCTACTATCGGATTTATGGTAGATCTCGCCAAGACGCCGGGTCATCTGGTTCAGTGAGAAATATTTCCGACCAGTTCTAG
>dfic|LOC108097031|score_1E10|shift_No|1
ATGTGCAGCAATCTGAGCGACTTGTTTGCCTGCATCAGGGCTCAAGAAGACTCGGAGGCGGACAGGAGCAGCACCACCCATCGGCGGAATAACGCAGATGTTGACGAGGAAGCGCCCGATCCCCAAAGGGATCTGCTGAGGCGGCAACAGCAGCGGCAAAGGGAGCTGCTCCTCCAGGAGAGAAACTTTACATCCAAAGTCCCCCTATTGGATACCCTTCCACCTTCCTTGAACGGCTGCATCCACCCTCCTTCGATCTCCCTCGAAGCTCGGGCTCCTGTCCCGGAACCCGAATAA
>dfic|NW_016073394.1-:2386427:2387239
TGTGGAAACGAGGAGGAACTGAAGGAGGAAGCTGGTTAAACGCCGCTAAGAATTCCACTTGAACCGCGCTCGATCTCTCGTCTATTTTGAATGCCTTAAGTGCATTAATTTCCGCTTTTTATGCCATTCAAGTGGCCACTCAGCCAAGAGGCCGTGGGGTAGGCAGTGGGCTTGCCACCCATTGATTGATGGCTGTCAAATTGTTGTGCAAAATATGAAGAAGCCTCCTTCGCTCTTCTTTTCTCTTTGGGCTTGGGCACCACCGATGATGAATGGAGTAGCGGAAGTGGCAGGAAGATTCCGAAGCGTCAGCTTGGCTTGTCGGGAATGTAGACGAAGGTCTGGTTCGCTCCATAGAAACCGTTTAAAAGGTAAATCTGTTAAAGCTCTTTAGTTGGTAGTTATACCTTATGTTGTTTACTTTTTATAATTCCCTTGATTATATGTACCAAAACCCAAAGACTCTTTGTTTTTTTTGGAATGACCGGCTGTGCCATTCGGTATGTAAGAAACAGCTGTGCGGGGCAGGGGAAACGCTATAAAACCAAGGAACCTTCGGACAACGCTCCAGAACTGAAAAATTATGTGCAGCAATCTGAGCGACTTGTTTGCCTGCATCAGGGCTCAAGAAGACTCGGAGGCGGACAGGAGCAGCACCACCCATCGGCGGAATAACGCAGATGTTGACGAGGAAGCGCCCGATCCCCAAAGGGATCTGCTGAGGCGGCAACAGCAGCGGCAAAGGGAGCTGCTCCTCCAGGAGAGAAACTTTACATCCAAAGTCCCCCTATTGGATACCCTTCCACCTTCCTTGAACGGCTGCATCCACCCTCCTTCGATCTCCCTCGAAGCTCGGGCTCCTGTCCCGGAACCCGAATAATCTAGATCCAGCAAATATATACCCGATCACTTCTAGACGAACTAAAACTTTGTTTTTAAAATAAACCCACAAATGTCACATCTCTGATTTGCCTTTGCCTGTTAAACGAAATGTGTTAGTTTTTATGCGATAGCAGACTGGTCTTTACCGATTATAAAATGTTAACTATTATGTTGTTTTTGTGTGCGTGAATGGGAAAACTCTGTGGGGTGAGCATACTATGCTGCAAAAGTTAGTCAAACTAATGGATTATATGGAAAGCTAGGAAGGCAGAAAGTTGGGCCCGTCTTGCGTGCGTGAAAAGATTGCCGGGGTTTTGCCGGATCTACCAGTTTTTCCCTCCCACTTTTCCGCTCCCTCTTATCGATACACCTGCTTAATCAGGGGCGTTTCGGCCTGCCGATTGGCGGGTTAATTGGAAGGAAACGACAATAACAACAACAACAACAACAACAATCGACGGCCTTAAGCAGAAACATTTGGCATTTAGTGCTGCGGGCGTGGCAAGACACTTTAACAAAACAACTTTTACA
>drho|LOC108049693|score_1E10|shift_No|1
ATGTGTTCCAATCTGGGCGACTTGTTCGCCTGCATCCGGGCACAGGGAGATTCGGATGCGGACACCACCAGCACCACCCACCAGCGGAGTAACGCGGACGTGGACGATGAGGCACTCGATCCTCGAAGCGATTTATTTAGGCGGCAGCAAAGGAAGGGTCACCGAAAGAGGGATGAGAAGTCCCCACGACAGGACGCATTTCCGGCTGCGTCTCCTTCGGCCGGGTGCCATCGACCCCCTTCGCGGAACTCACGGGTCTCCTACGAAGTTTTGGAACGCTACGATCAAATCTGTGGCGGTTCTCTCCAAGAGGAGCTCGGAGTTTCTAGATTAAGCAGACACATTCCCGATCAGTTCTAG
>dele|LOC108137263|score_1E10|shift_No|1
ATGTGTAGCAATCTGAGCGACTTGTTCGCCTGCATCAGAGTCCAGGGAAATTCGGATGCGGATGCGGATTCGGATTTAAACAGCACCACCCATCAGCGAAATAGCGCAGATGTGGACGATGTGGCACTCGATCCCCAAAGTGATTCGTTTAGACGGCAGCAGCTGCAGTTGCTAATTCAGCAGAATGAGAAGTCCAGGGCAATTCGACAGGATCCACTTCCGTCTCCCACGAACAACAGCATTCGACGGTACGATCAGGTTTTTGGCAGTGCTGCCCAGAGCAAAAACATCAGTTCTAGGCGGAAATTATAA
>dele|NW_016083521.1+:1271804:1273075
CACGAAAGCAAGCCTGTAACAGGATGAAATGGTGATGGAAAAGCTGGTTAAACGCCGCTAAGGATTCCACTTGAATCGCGCACCCTCGAACTCTTGTCTATTTTGAATGCCTTAAGTGCATTAATTTCCGCTTTTTATGCCATTCAAGTGGCCACTCAGTCAAAGAGGGGGGCGCGTTGGGCGGTGGGCGGTGGGAGTGGCTTCCATTGATTGATGGCTGTCAAATTGTTGTGAAAATATGAAGGAGCCTCGTTCTATATCCATGATGAATGGGGAGCAGCACAAGTGGCGCGGTAAGCTTCCGAAGCGTCAGCTTGACTTGTCGGGAATGGAAACGTGGCTCTGATGGTTTCATATCCCCCACTTGGATTTAACTCCGACTTAACCTTTGTTAAGCATTTAAGGCATTTGTTCACTCCCTCAAAGGGAAACTCAACTGCATTTCTCCACATTAATTAAAATGGAACAGTAAAAATAAATATCTGACTATTGAATTCAAAATTTTAGATTTTACATTATATCACAATATTAAATACAATGCGTAGTAAATTTGACTAATTTATTAAAATAGGCTGTTACAAAAATAATTTGATTTAAATATGAAGTGACGTGAAAGAAAGTTTTTGATTTCAAACTAGTTATATATTTAGAAAAAAACATTTCAGAACCACTAGCGCTTAGGCTTTTTTTTTTTAGAATTCGTGAATTGTAGATGCCAGAAACTTCTTTCAGCAAAAGAACGCAAAAGAATCATCAACTGTTGAGCCATCGGTACCTGGCTGCATCGTATACCCTTGGCCAAAAACAGCTGTGCCAAGATGGAAAAATCATTATAAAACCGGAGAAATCTTCGACTAACTCGCCCAGAAGCAAACAAATATGTGTAGCAATCTGAGCGACTTGTTCGCCTGCATCAGAGTCCAGGGAAATTCGGATGCGGATGCGGATTCGGATTTAAACAGCACCACCCATCAGCGAAATAGCGCAGATGTGGACGATGTGGCACTCGATCCCCAAAGTGATTCGTTTAGACGGCAGCAGCTGCAGTTGCTAATTCAGCAGAATGAGAAGTCCAGGGCAATTCGACAGGATCCACTTCCGTCTCCCACGAACAACAGCATTCGACGGTACGATCAGGTTTTTGGCAGTGCTGCCCAGAGCAAAAACATCAGTTCTAGGCGGAAATTATAATGAAACCTTGATTCGTACACTTGAGAAAACTGGCTGCTCTCCAAAGTACATACAAATAATAACTGTCTATTTATAGGCATGAGTAACAAACTTTCTTTCAACACAACACTTTACATTGTACCACTTCTATTATTATGACCGCAGCTGTATATATGTGGCACAGAAACATTTTAAGTTTTACAAAACGTTTGATAAACGAGCTATATTATTTATTTAAATGTTACCCAAGCTCATAGAATACAAATTCAATTCTTAATTTGACTTTGCCTATCGTTTTAGTTTCATGCGAAGGCTGTATATCTTGCCTTCACCAAGTTTAAGAACTTTAATATTGTGTGTTTTGTTCTGGAGGGGTAAGAATACTATGTTGTGCTGCAAAAGTTGGTCAAACTAATGGATTATATGAGAAGCCGAGGGAGGAGAGAAGGCAGAAAGTTGGGCTCGACTTGCGTGCGTGAAAAGATTGCCGAGGTTTTACCGGATTTGCCAACCTTTTTGCAATCTTCAATCGCTCCCACACTCGCATCGATATGCCACCTGTTTAATCAGAGGCGTTTTGGCCTGCCAATTGGCGACTTAATTGGAAGGAAACGCAATAACAGTCGGCGGCCTTAAGCAGAAACATAGAAACATTTGGCATTAATTGCCGGGGGGTTTACTGTTTCTCAGACTCTCACTTCT
>deug|LOC108105476|score_1E10|shift_No|1
ATGTGCACTAGTCTGAGTGACTTGTTTGCCTGCATCAGGGCCCCGGCTAGTCCGGAGGCGGACACCACCAGCACCACCCATCAGCGGAATGAAGTTAACGTGGACGATGAAACACCCGACCCTAGGAGGGATCAGCCGAAGCAGCAGCAGGTTCTCTGCCATAGGCAGGTGATGCCAGTGGCTCAGGGTCTTCAGCCACTGCCACTTCCGTCTTCTTGGACTAGTAGCATTCAACCTTCACCGGAGAACCTACATGTCTCCTACGAGACCTTGGAGCGTTACGATCAGATTTTCGGACGTCCTGACCAAGTGCCCGGCCCATTTGGCTCTGTCCGAAACATTCCCGACCAGTTCTAG
>dtak|LOC108063834|score_1E10|shift_No|1
ATGTGCACCAGTCTGAGCGACTTGTTTGCCTGCATGAGGGCCCCGGGAAATTCAGATTCGGATGCGGATGACACCAGCACTACCCATCAGCGGAATACCGCCGACGATGTGGACAATGAGGCGGCCGATCCCCAAATTCAAAAGGTCGACAAATCGATGGTGCAGCAACCGCTTCCACTGGCAAATCCTCTCCCTTCCCCTTCGACTGGCTGCATTCGGCCCCCATCGCTGGCCTCACGGGTCTCCTACGAAGCCCTGGAGCGCTACGATCAGATTTTCGGAAGTAGTGCCCACCAAGCATCTGGTTCGTGCAGAAATATTCCCGACCAATTCTAG
>dbia|NW_016033612.1-:86899:87502
TTACTTTAGTTTTAAAACAAATTTCACATTGCCCATCCCCCGTTGCCCATCCCGCGGTTTTAACAACTCAATGGACTGCCAGCAATAGGCAAAAGAAAGAGTGGACGCAGAGAAAGGTGGTTAAACGCCGTAAAGGATTTTACTTAAACCGTTTTGGCTGTTAACGGCAATTTAATGATAGTCGAGCTAAAGATTACGTTTTGGGGCTATATTTAACAATTTGCAAATCAAAATGCTTCTTATCCAGAACTGTAATAGGGAATGCTTCAAACTCTGAGTAAAAGACTGAAGCCTCTGATTTCGTGCACTGCTGTTTAACATGTATCCATACAATGGTCATCTGTGTCATCCCGTTGGCGCAAAACAGCTGTTGGATAGAAAGGAATCACTATTAAAGAGGAGGAACCTCGAACCACTTTCCCAGAAGCGAAAAGTATGTGCAGTATTATAAGCGACTGGTTTGCCTGCATGAGAGCCCAGGGAAATTTGGACGTGGCTGCGACTACCACATCCCATCAGCGACATAACGGGAATATAGACGAAGAAGCGCTCGATCCCCAATGGAATCTGCAGCAGCAGATCCAAAAAGTGCATATCATCCACACAAAGGATTATAATAAATCCATAGCGCAACAAACGACAGTTATAGGGCAATCAAATCATAAATCGTAAATCATATATTGTTCTAAATCGATTGGCATTCAAACCTGAAATGTTTAAATGTTAAATGCGATTATTGGTAATGGGTAGAGGTTATTATATATTCGCGCTATAGTTAATCTTATAAATAAATTATAAATGTAATGAAAGAATGTAAGCAATGGCTCGTTAGGCCCAACTGCTTAAGAAAACTTTAACATTAACTGGTAACGGTTTTAGTACGAGTGTACTGTGCTGCAAAAGGTGGCCAAAGAAATGGATTATACCGATAGCTTAAAAGAAAGTTGGGCTCAAGTTGTGCGCGTGAAAAGATTTCCGAGGTTTTGCCGGATTTCCTCTGCACCATTTATGCCAATACCCACACACCTGTTTAATAAGAGACGTTTCGGCCTGCCAATTGGGAGTTAATCGGAAGATAACCAATCAACAGACGGCTGCCTAAAGAAGAAACATTTGGCATTAATTGCTGGGGCGGAACTGTTTTTCAGACATTTTGGACTTTAACAAAAATGTTTTACAAAGTTGCCATACAGTTGTAATCGCG
>dkik|NW_016067542.1-:1005852:1006918
CGAGGAAGGAGCAGGGGATGAAGAGCAGGAAGCTGAGCCTGCTGCCACTTGATTCCGCCTATTTTGAATGCCTTAAGTGCATTAATTTCCGCTTTTTATGCCATTCAAGTGGCCACTCAGGCAGCCCGCAGCAAGAGGCAGGAGGCGAAGGAGCGAAAGGGAAGCTATTGATGGATGCCTGTCAAATTGTTGTGCCTGCCGAGGAATACGAAGGAGTCTCTCTGCTGGATTTCTTTTCCCTTTTTTTTTTGCAAATCGATGATGAATGGGTTGGGGTAGAAAAGGTGGAGAAGGAGGCTTGTTAAGTGGAACTCTCCAACTGATTCTGGCTTTTATTTTACCCTTTTCAATGGGAAACCTGCCTTTAGCCCAGAATTTGGCAAAGCTAAAGTCGTTTTTAAACGATTTAATTTCGTTTTTTTTTAATCTACATATATTAAAAATAATACAATTAATTTCAAAAAATAAAACTCAGTGTAAGGTTAATAAATAGAAACTATTCTTTTTTCTATTCTTTTAAAAACAAAGAGTTCTTGGCCACTTTGCGGCCAACTGGGACCCTTCTCGGACACTAAAAAAATTGACCATTGGAATACAAATTGTGAAAACCTGTACTTCCGATGACATCTGGCTAGGAGAGAGCTAATCAAGTTGGCTTTGATTAACATTTATGTTGGGGACTGTCATTGCAAAAGACAGAGTGTGCAGAACAAAGAGAGAAAATATACGTGTAAAACGAACGTAACTATTTGTATTATTGGTGAGATTACCATCCGGTAATACACAAATCAAAATCAAAATGAAGAAAAAATTAAACAAAAAATTAAAAAAAATTAAAAAAAAATTAAATAAATTGAAGAGAGACTCGGTCGAATCCCAAGGACCGAATGAATAACTAAGGCAACCTTTTGTAGCAGGTAAACTTCTCATGGCCTACTTGAAAGGGTTGGCAATAATTATATTTTAAATAATTCTAAAAAAAGGGTCACACTTTAAGAAAGAAAATAGTGCACCTTTTTGGAATCAGGTAAACTTCTAATGGCCTATTTGAAAGGGCTTTATTAAAATATTAATAATTCAGAATAATCTTATTATGAATAATTTTGAAAAGGGTGACACTTTATTAAGAAAGAAAGGGTCATACTTTTATAAGTAAGAAAGGGTCATACTTTTATAAGAAAGCTAGGTTCGCACTTTTTTTTTTTAAAAAGGAACTACAAGAACTCTGGTCACCTTTAATGATTCTGATATCACAAACGATATTGCATTGAATTTATTCAGTTTTTCTTAGTTTTTCGCCTGACTTTGGTTTGAGTTTTCTTTTGTTTTCTTTCATTTTTGAGGGGCGGGGGCTGTTGCCGAAAACTTGGCCAAAACTAATGGATTACACGAAAAGCTGGCTGGCAAAAAGTTAGGCTCGGCTTTTGCGTGCGTGCCAGCGTGTAAAGATTGTTGGACTTGGTTCATCCCCTCTCTCAGTTACACCTGGTTTAATCATAGGCGTTTTTGGCCTGCCAATTGGCGAGTTAATTGGAAGGAAACTGCTTCGGCTTTAAGCAGAAACATTTGCCATTAATTGCTGCAGGAGGAGAGGTGGAGAAGGTACCAGGTACAGGAGGTGCGGGGACAAAGCAACAAAAGCAGAAACAGAAGCAGACACTTCAGAC
>dana|LOC6504776|score_1E10|shift_No|1
ATGTGCACTCTCAGCGATTTCTTTTCCTGCATCAGGTCCCAGGGTGGCTCGGACAAAGACTACACCAGTCCGACCCATCGACGGCATAATCTGGACGATGAGTACGAGGAGGTTGGCAAGGACATACGTGAGAACAAGTCCTTGGCCAGAGATCGCCGGCGGAGGAGCGGCAAGGAGAAGCAACGTTCGGCCACACTGCCCAGTGGCATTTCCGGTTTGGGCTCAACTTCCGGCTTTACGAGCACTTGCATCCGTCCTCTGTCCCGGGACTTGCGCATCTCCTATGAGGCCATGGAGCGGTACGATGAGATTTTCGGAGGTCCTGACATCGAGGCTGGCGAGACTTCAACAAACCGACATATTCCAGATCAGTTTTAA
>dper|LOC6596710|score_1E10|shift_No|1
ATGTGCTCCAATCTGGGCGACTTGTTCGCCTGCATCAAGCCGCAGACAGAGACAGAGACAGAGCCGGAGACAGTGCCTGAGACGCCGGACAGCATGGGGAACAGCCATCGGCGGAGCATGCAGGTGGACGACATGGAGGCATACGATCTCGACGAGCAGTTGCACCAGGAAATGCTGCGGGAGAAGGAGGAGCGCCGCCTCAGCCTCGGGAGCCTGGGCAGCCTCTCCAAGCGACTGGTGCGCGCTCCGAGGCCCAATCTGCCGCCTTCGAAGCACCTGCCCGTCCCCACCTGCATCCGTCCGCCCGCTCGCGGGAAGCGCGCCTCCTTCGAGACCCTGGAGCGCTATGACCAGGTCTTTAGCGCTCCCTCCGGATCCGACCGCTGCATTCCCGATCAGTTCTAG
>dper|NW_020825317.1+:3748557:3748977
AAGAAATACGACTAGACCAAGCAAAAGTTCCACTTATCGAGAGCTTCCGAGAGCCCGAAGGGGCGGACATGACGGCGACAGTCTTCGCTGTTTTCTTACAGAGATCGTCTATGGAATATGTCCACTTGCTGTACGAATCTGGTCTGCAATCGTCGGAGGAGAAGCTGCCTCAGTGCCTGGCTCGGAAACAGCTGCTTTGCATAGGAATGTCTCTGAGTCAGCTCCCGACAGCCGTTGACCAGTGGCTCTATAAAACATAGGCGGCACTCGTCAGAGCAGCATCGTGTGCCGCCGACATCAGAGAAACCAGAATGTGCTCCAATCTGGGCGACTTGTTCGCCTGCATCAAGCCGCAGACAGAGACAGAGACAGAGCCGGAGACAGTGCCTGAGACGCCGGACAGCATGGGGAACAGCCATCGGCGGAGCATGCAGGTGGACGACATGGAGGCATACGATCTCGACGAGCAGTTGCACCAGGAAATGCTGCGGGAGAAGGAGGAGCGCCGCCTCAGCCTCGGGAGCCTGGGCAGCCTCTCCAAGCGACTGGTGCGCGCTCCGAGGCCCAATCTGCCGCCTTCGAAGCACCTGCCCGTCCCCACCTGCATCCGTCCGCCCGCTCGCGGGAAGCGCGCCTCCTTCGAGACCCTGGAGCGCTATGACCAGGTCTTTAGCGCTCCCTCCGGATCCGACCGCTGCATTCCCGATCAGTTCTAGGGGGATTCGGAGTATGGGGCTCGGATTAAAGGCCGGCCAGTCGGCAGCCTATAGCATTTTGTTGGTTTTTCTTTGGGCACAACTTTTGGGAATGGATTAAGGAGTAGAAAAAGTCCTAAGGCTGAGAGAAAAGTTGGGCCTTGGGTTGCGTGCGTGCAAAAGAAGGCCGGCCACTCGTCCTCTATCCCTTCATCGATTCGCGCTCCTGTTCATTGTCCCCGCCCCTGAATATAGGCGTTTCCACCGCCAATTGGCGGAGTTAATTGGTGGGAAGCCCTTTTGCTAGTTGGTTGGGGCTTTAAGCA
>dpse|LOC4814408|score_1E10|shift_No|1
ATGTGCTCCAATCTGGGCGACTTGTTCGCCTGCATCAAGCCGCAGACAGAGACAGAGACAGAGCCGGAGACAGTGCCTGAGACGCCGGACAGCATGGGGAACAGCCATCGGCGGAGCATGCAGGTGGACGACATGGAGGCATACGATCTCGACGAGCAGTTGCACCAGGAAATGCTGCGGGAGAAGGAGGAGCTCCGCCTCAGCCTCGGGAGCCTGGGAAGCCTCTCCAAGCGACTGGTGCGCGCTCCGAGGCCCAATCTGCCGCCTTCGAAGCACCTGCCCGTCCCCACCTGCATCCGTCCGCCCGCTCGCGGGAAGCGCGCCTCCTTCGAGACCCTGGAGCGCTATGACCAGGTCTTTAGCGCTCCCTCCGGATCCGACCGCTGCATTCCCGATCAGTTCTAG
>dpse|NC_046683.1+:39430528:39430948
AGAAATACGACTAGACCAAGCAAAAGTTACACTTATCCAGAGCTTCCGAGAGCCCGAAGGGGCGGACACGACGGCGACAGTCTTCGCTGTTTTCTTACAGAGATCGTCTGGAATATGTCCACTTGCTGTACGAATCTGGTCTGCAATCGTCGGAGGAGAAGCTGCCTCAGTGCCTGGCTCGGAAACAGCTGCTTTGCATAGGAATGTCACTGAGTCAGCTCAGTCAGACAGCCGTTGACCAGTGCCTCTATAAAACATAGGCGGCACTCGTCAGAGCAGCATCGTGTGCTGCCGACATCAGAGAAACCAGAATGTGCTCCAATCTGGGCGACTTGTTCGCCTGCATCAAGCCGCAGACAGAGACAGAGACAGAGCCGGAGACAGTGCCTGAGACGCCGGACAGCATGGGGAACAGCCATCGGCGGAGCATGCAGGTGGACGACATGGAGGCATACGATCTCGACGAGCAGTTGCACCAGGAAATGCTGCGGGAGAAGGAGGAGCTCCGCCTCAGCCTCGGGAGCCTGGGAAGCCTCTCCAAGCGACTGGTGCGCGCTCCGAGGCCCAATCTGCCGCCTTCGAAGCACCTGCCCGTCCCCACCTGCATCCGTCCGCCCGCTCGCGGGAAGCGCGCCTCCTTCGAGACCCTGGAGCGCTATGACCAGGTCTTTAGCGCTCCCTCCGGATCCGACCGCTGCATTCCCGATCAGTTCTAGGGGGATTGGGAGTTTGGGGCTCGGATTAAAGGCCGGCCAGTCGGCAGCCTATAGCATTTTGTTGGTTTTTCTTTGGGCACAACTTTTGGGAATGGATTGAGGAGTAGAAAAAGTCCTTAGGCTGAGGGAAAAGTTGGGCAGTAGTTATTATATAGGCACTTTGCTATGGGACAGTGGTAGGTACACAAAGGAGGAATATAAATTATAGAGAAAGTAGAAAGGTTCAAGGGCATCGAAACCGTTTTTCAGGAAACACTTAAAAAATACCTCTAAACTATCACATTAGATTCATTGCAAAGGGATGA
>dmir|NC_046674.1-:29580511:29581006
CTCTACCATCGATGCGTCTGTTAAAGAACTACTAGAACGACTAGACTAAGCAAAAGTTCCACTTATCCAGAGCTTCCGAGAGTCCGAAGAGGCGGACACGATGGCGACAGTCTTTGTTGTTTTCTTGCAGAGATCGTCTATGGAATATGTCCACTTGCTGTACGAGTCTGGTCTGCAATCGTCGGAGGAGAAGCTGCCTCAGTGCCTGGCTCGGAAACAGCTGCTTTGCATAGGAATGTCGCTGAGTCAGCTCCCGACAGCCGTTGACCAGTGGCTCTATAAAACATAGGCGGCACTCGTCAGAGCAGCATCGTCTGCTGCCGACATCAGAGAAACCAGAATGTGCTCCAATCTGGGCGACTTGTTCGCCTGCATCAAGCCGCAGACAGAGATAGAGCCGGAGACAGTGCCTGAGACGCCGGACAGCATGGGGAACAGCCATCGGCGGAGCATGCAGGTGGATGACATGGAGGCATACGATCTCGACGAGCAGTTGCATCAGGAAATGCTGCGGGAGAAGGAGGAGCGCCGTCTCAGCCTCGGGAGCCTGGGCAGCCTCTCCAAGCGACTGGTGCGCGCTCCGAGGCCCAATCTGCCGCCTTCGAAGCACCTGCCCGTCCCCACCTGCATCCGTCCGCCCGCTCGCGGGAAGCGCGCCTCCTTCGAGACCCTGGAGCGCTATGACCAAGTCTTTAGCGCTCCCTCCGGATCCGACCGCTGCATTCCCGATCAGTTCTAGGGGAATTCGGAGTTTGGGGCTCGGATTAAAGGCCGGCCAGTCGGCAGCCTATAACATTATGTTGGTTTTTCTTTGGGCACAACTTTTGGGAATGGATTAAGGAGTAGAAAAAGTCCTAAGGCTGAGGGAAAAGTTGGGCCTTGGGTTGCGTGCGTGCAAAAGATGGCCGGCCACTCGTCCTCTATCCCTTCATCGATTCGCGCTCCTGTTCATTGTCCCCACCCCTGAATATAGGCGTTTCCACCGCCAATTGGCTGAGTTAATTGGTGGGAAGCCCATTTGCTAGTTGGTTGGGGCTTTAAGCAGCCGCATTTTGGCTTAATTGCATGGCGCTTCATCCTGCTGGGGGTGCGAGAG
>dwil|NW_002032860.1-:10912342:10912750
TCCTTTTGATATTAAAACTGAGTAATACCAATGTCAACCAACATGTTCACAGTCATAGTTACATATAGACTTAAGGGCTATAAGATAAAATTATTGGAGCACCTGATGTTACGCACAAAGAAGAATAGGATGGACGAATCTAAAGAAAAAAAACAGCTGTTTACTCTAGTCTCGAAGTCTGTGTTTATAACACAGAGGGCCGCTTCTCAGTCGTCGCCGTCTTCGTCGTTATCGTCGTCGGCGTTTGTTACAAAAGGGCCTATAAAACTCGGTTGCACTTCATCTTTTTGAGCTCAGTTTGTGGCTGAAATGTGTACTAGTCTGGTTGGTCTATTTAGCTGCATTAAGGCTCAAACGGGCAAAGATGAAGTGGAAACGGCAACTGAAGCCACGACCAATCCAGGACAGATGATGGGGAGACGGCGACCCACCATGACTGTCATTTCAAATGACGCCATTTTACAGCGAAACCGTCTAATGCATCGTTCCAATTTGCCACCGCCACCGCAGCCACCACAAGGGCAGCAGCAGCTACGTCCATCAAGACCCATGAGCAGCAACACGAGTTGCATACGTCCGTTGCAATGCGGCAGGCAGAGCATCTCCTATGAGGCTCTGCAACGTCATGATCAAATCTTTGGTCCTGGCTCTGTCAAAGACATCAATGAGCAATTCTAGAAATTAAAGCAACTTCTATCGGGTTTGGGGGTCTATAATAAATGTTTTCCAATTAACGCTTTCAATTAATCCATAGTGGTTTAAGAGTTGGCAAAGTATATATTTACATTCGAACTAACATGCTCTGTATTCAAGATTGTTTTCAGGCCTTGTCAATTTTCAGAGAACAAAAATAAAAGTCATTTTAAAGTGCGGCAACATTTGAAAGCTTAGAAAATTGCCGTTTAAATCGATTGAGTTTAATTTCTAACTCACTTCTTCATTTGTTGCTTTAGCCCGGATAAAGTTTCATTGATTTGTTTATTGAAACTTATGTAGGTATATTGTGTTT

raw sequence for dmel_FBgn0040343
>dmel|FBgn0040343|score_1E10|shift_No|1
ATGTTTCTGGGCTTCTTGGTGGATCTGCTGTACTGCCGACGCTGCGGGGACGACTGTATGATGGAATTCCCATCGACTTCCGCGAATGAAGAAGCAGCGCCGAAAGTGGTAAAGGTCGAACTGCCGCCGCTGCCGCCACTGACCTTTGAACTCATCCGCAATCCATTGGCTGCCGACCAGGAGTGCGATGATAGCTTCGAAGGCTTCGTCGATGGTTATGATGATCCCAGGCTGCCGGAAACCATCATCTGA
>dsim|Dsimw501_GD16454|score_1E10|shift_No|1
ATGTTTCTGGGCTTCTTGGTGGATCTGCTGTACTGCCGACGCTGCGGGGACGACTGTATGATGGAATTCCCATCGACTCCCGCGAATGAAGAAACAGCGTCGAAAGTGGTAAAGGTCGAACTACCCCCGCAGCCGCCACTGCCGCCACTGACCTTTGAACTCATCCGCAATCCATTGGCTGCCGGGCAGGAGTGCGATAATAGCTTCGAAGGCTTCGTCGATGGTTACGATGATCCCAGGCTGCCGGAAACCATCATCTGA
>dsim|NC_029795.1-:641498:642320
CCCATTGAATTTGATGGCCGCGCATAAATGTAATTATAATGTGCATTCTATACAGCAACAAACATAAATGCATAAGTGCATAAATGCGCGCGCGTGTGTGTGGACAGTGGATTACGTAATGCCGATGCAGTGAATACGATATAATGTGCTATGCATAATGCATGATCGCACTCCTTAATCAACGCCAAACGAGGGACATTTAATTTTAATTTTAATTAATTTTGTCATTTGCTTTTTACACCGATGACGATGGGTTTACTGGAAAACGAGCGAGTCTGTAATCCATCCATTTGCGAATTCTGCTGTGGACGCAGCTGTGTTGTGGGTTGTGGGGCTTGGGGCGTGGATTTGTGGACGCGTGGATGCCTGGGGCTGTAGAAGTAGGTGGGTAGTATAGTAGTAGGTGGCTCCCCGATATCGTCAGTGCTGCGAAATCAGCTGTCGGGCGAGCACGCATAATCAGAGGTGGGGATGTTTCTGGGCTTCTTGGTGGATCTGCTGTACTGCCGACGCTGCGGGGACGACTGTATGATGGAATTCCCATCGACTCCCGCGAATGAAGAAACAGCGTCGAAAGTGGTAAAGGTCGAACTACCCCCGCAGCCGCCACTGCCGCCACTGACCTTTGAACTCATCCGCAATCCATTGGCTGCCGGGCAGGAGTGCGATAATAGCTTCGAAGGCTTCGTCGATGGTTACGATGATCCCAGGCTGCCGGAAACCATCATCTGATTCAAAAAGAGCTTGCCACTCACTGCCCGCACTCCGCTTCATTTGGTTTAATTAAAACTCTTTTTGCCATAATCCAATTAAGACCAAAGGCAAAAACCAAATGACAACAAATGGCATAATGGCCAGACAACAAAACAGCCGGCAAAAAATAGAAAAACTCGACAAAACTCAAACAAAGTTCCGCACAAAGCAAAAAAACCTGAACAAAACAAAATGCAAACAAACAATGCAATAAAATTCAATTACAACAAAATTTTAATTAACTTTTTGCAATCAAAACACAAACCAAATGAGGAGACAACTGGCATACGAATTGAAAGCCAATAAAAATGGGCGTAATAACCTAACCAATCTACAGGTCATCGATGTACAGGAGAGGGTTAAACGAATCTAACAAAGGCTGTGTACGATAGCTTCAAATGGGATAGGATTACTTGAGTGTATCATGTTATGTGTTTTAAAAATGTATATGCACATATGGTAAATGTTTGGATTCGATTGTGAGCACCAAAGAACCAGGCACAGTTTCCTAAACAATACAAAGAGAGAACACTACTCCTATTCGAGTGTCAACTATCGGATACCTTATAGTCTGTATAAAAGTTTGTTGTTGACTTATTTACTCTACGAGTACCGATGGAATTGAGTATAAATATGAAAATATTGTTGGTAAACTGTTAAAATGTTTTAT
>dsec|LOC6615911|score_1E10|shift_No|1
ATGTTTCTGGGCTTCTTGGTGGATCTGCTGTACTGCCGACGCTGCGGGGACGACTGTATGATGGAATTCCCATCGACTCCCGCGAATGAAGAAACAGCGTCGAAAGTGGTAAAGGTCGAACTACCCCCGCTGCCGCCACTGCCGCCACTGACCTTTGAACTCATTCGCAACCCATTGGCTGCCGAGCAGGAGTGCGATAATAGCTTCGAAGGCTTCGTCGATGGTTACGATGATCCCAGGCTGCCGGAAACCATCATCTGA
>dsec|NC_045954.1-:803371:804114
TAATGTGCATTCTATACAGCAACAAACATAAATGCATAAGTGCATAAATGCGCGCGCGTGTGTGTGGACAGTGGATTACGTAATGCCGATGCAGTGAATACGATATAATGTGCTATGCATAATGCATGATCGCACTCCTTAATCAACGCCAAACGAGGGACATTTAATTTTAATTTTAATTAATTTTGTCATTTGCTTTTTACACCGATGACGATGGGTTTACTGGAAAACGAGCGAGTCTGTAATCCATCCATTTGCGAATTCTGCTGTGGACGCAGCTGTGTTGTGGGTGTGGCGCGTGGGGCTTGGGGCGTGGATTTGTGGATGCGTGGATGCCTGGGGCTGTAGAAGTAGGTGGGTAGTATAGTAGTAGGTGGCTCCCCGATATCGTCAGTGCTGCGAAATCAGCTGTCGGGCGAGCACCGCATAATCAGAGGTGGGGATGTTTCTGGGCTTCTTGGTGGATCTGCTGTACTGCCGACGCTGCGGGGACGACTGTATGATGGAATTCCCATCGACTCCCGCGAATGAAGAAACAGCGTCGAAAGTGGTAAAGGTCGAACTACCCCCGCTGCCGCCACTGCCGCCACTGACCTTTGAACTCATTCGCAACCCATTGGCTGCCGAGCAGGAGTGCGATAATAGCTTCGAAGGCTTCGTCGATGGTTACGATGATCCCAGGCTGCCGGAAACCATCATCTGATTCAAAAAGAGCTTGCCACTCACTGCCCGCACTCCGCTTCATTTGGTTTAATTAAAACTCTTTTTGCCATAATCCAATTAAGACCAAAGGCAAAAACCAAATGACAACAAATGGCATAATGGCCAGACAACAAAACAGCCGGCAAAAAATAGAAAAACTCGACAAAACTCAAACAAAGTTCCGCACAAAGCAAAAAACCTGAACAAAACAAAATGCAAACAAACAATGCAATAAAATTCAATTACAACAAAATTTTAATTAACTTTTTGCAATCAAAACACAAACCAAATGAGGAGACAACTGGCATACGAATTGAAAGCCAATAAAAATGGGCGTAATAACCTAACCAATCTACAGGTCATCGATGTACAGGAGTGGGTTAAACGAATCTAACAAAGGCTGTGTACGATAGCTTCAAATGGGATAGGATTACTTAAGTGTATCATTTTATGTGTTTTAAAAATGTATATGCACATATGGTAAATGTTTGGATTCGATTGTGAGCACCAAAGAACCAGGCACAGTTTCCTAAACAATACAAAGAGAGAACACTACCCCTATTCGAGTGTCAACTATCGGATACCTTATAGTCTGTATAAAAGTTTGTTGTTGACTTATTTACTCTACGAGTACCGATGGAA
>dyak|Dyak_GE16563|score_1E10|shift_No|1
ATGTCTCTGGGCTTCTTGGTGGATCTGCTGTACTGCCGACGCTGCGGGGGCGACTGTATGATGGAATTCCCATCAACTCCCTCGGTGGAAGAAGAGGCGGCGCCCAAAGTGGTGAAGGTTGAGCTGCCGCCGCTGCCGCCACTGACCTTTGAACTCATCCGCAGTCCGTGGGCTGTCGAGCAGGAGTGCGATGATGATGGCTTCGATGGCTTCGATGATCCCAGGCTGCCCGAAACCATCATTTGA
>dyak|NC_011091.1-:656066:656938
GCATAAATGTAATTATAATGTGCATTCTATACAGCAACAAACATAAATGCATAAGTGCATAAATGCATGTGTGTGTGTGTGTGAGTGTGGACAGTGGATTACGTAATGCCGATGCAGTGAATGCGATATAATGTGTTATGCATAATGCATAATGCATGATCGCACTCCTTAATCAACGCCAAACGAGCGACATTTAATTTTAATTTTAATTAATTTTGTCATTTGCTTTTTACACCGATGACGATGGCTTTACCGGCAAACGAGCGCCAGCGAGTCTGTAATCCATCCATTTGCGAATTCTGCTGTGGACGCAGCTGTGCAGCTGTGCAGCTGTGCAGTGGCGCTGTGGATTGTGGGGCGTGGATTGGTGGATTGGTGGACTTGTGGATGCGTGGATGCCTGGGGCTGTAGGAGTTAGTAGTGGGTAGCCCTGCGACATCGTCAGTGCTGCGGAATCAGCTTTCGGGGGAGCAGCGCATAATCTAATAGGAGGTGGGAATGTCTCTGGGCTTCTTGGTGGATCTGCTGTACTGCCGACGCTGCGGGGGCGACTGTATGATGGAATTCCCATCAACTCCCTCGGTGGAAGAAGAGGCGGCGCCCAAAGTGGTGAAGGTTGAGCTGCCGCCGCTGCCGCCACTGACCTTTGAACTCATCCGCAGTCCGTGGGCTGTCGAGCAGGAGTGCGATGATGATGGCTTCGATGGCTTCGATGATCCCAGGCTGCCCGAAACCATCATTTGATTCAAAACAAAACCCGTCGCCGCTCGCTGCCCGCACTCCTCCGGTTCATTTTGTTTAATTAAAACTCTTTTTGCCATAATCCAATTAAGAGCAAAGGCAAAAACCAAATGACAACAAATGGCATAATGGCCAGACAACAAAACAGCCGGCAAAAAATAGAAAAACTCCACAAAACTCAAACAAAGCTGCGCACAAAGCACAAAAAAATAAAACAAAAACAAAAACAAAAGCAAAAACTGAACAAAACAAAATGCAAACAAACAATGCAATAAAATTCAATTACAACAAAATTTTAATTAACTTTTTGCAATCAAAACACAAACCAAATGAGGAGACAACGTACAAAGGCATACGAATTGAAAGCCACTAAAACTGGGCATAATAACCAATCTACAGGTCATCGCTGGGCAGCAGTGGGTTAAACGAATCCAACAAAGGCTGTGCACGATAGCTTCAAATGGCACAGGATTACTTGAGTGCATCATGTTGTGGGTGCGGAAGTTTAAAATTGTATATTTACGGCGGTGAATGTTTGGATTCGCTTGTGACTGCCAAAACACCAGGCACAGTTGCCAGAACCATACAAAGAGAGAATACCCTTAAGTCTGTGGAAAAGTTCGTTCACATATTGTGTAGAATATGAAAATAATGTTTATAAACTGTGGAAATGTTTTCTGGTTTAATGGGGGGTCGATCACATTACGTATACGACGCAGACCACTGAATAAG
>dere|LOC6555764|score_1E10|shift_No|1
ATGTTTCTGGGCTTCTTGGTGGATCTGCTATATTGCCGGCGCTGCGGCGGCGACTGTATGATGGAGTTTCCATCGACTCCGTCGATGGAGGAAGCAGCGCCCAAAGTGGTGAAGGTTGAACTGCCGCCGCTGCCGCCACTGACCTTTGAACTCATCTGCCATCCGTGGGCTGGCGAGCAGGAGTGGCAGGATGATGGCTTCGATGCCTTCGATGGCTTCGATGGTTTCGATGATCCCAGGCTGCCGGAAACCATCATTTGA
>dfic|LOC108097032|score_1E10|shift_No|1
ATGTTTCTGGGTTTTTTGGTGGATCTCTTCGGCTGCCGGCGGTTCGGCGGTGATTGTATGATGGAATTTCCCTCCACTCCCGCGATTGAGGAGTCGCCGCCGCCCAAGACTGGAAATATCGTACTCCCGCCCACTCCGCCGTTGACCTTTGAAGTCATCCGCAGTCCCAGGGCTCCCGAGCAGGAGTGCTATGATGACTACGGCTTCGACGATCCCCGACTCCCGGAACTCATCATCTAA
>drho|LOC108049694|score_1E10|shift_No|1
ATGTTTCTGGGCTTTTTGGTTGATCTCTTCGACTGCCGGCGACTCGGTGGCGATGGAATGATGGAGTTTCCTTCCACTCCCGCGATAAATGAAACACCGCCAAAGCCAGTGAAGGTGAAGGTCGTACTCCCACTGCCGCCGCCCCTGACCTTCGAAATCGTCCGCAATCCCTGGGCTCCCGAACAGGAATGCGATGATGGCTACGGCTTCGACGATCCCCGACTCCCGGAGTTTATCATCTGA
>dele|LOC108137264|score_1E10|shift_No|1
ATGTTTCTGGGCATATTGGTGGATCTCTGCGGTTGCCGGCGTTTCAGTGGCGATGGAATGATGGAGTTTCCATCCACTCCCCACTCAACTGATCAAATTCCGCCCAAATTTGTGGCAGTTGTACTGCCTACGCCGCCGCCTTTTACCATTGAAATCATCCGCAATCCCTTGGCTCCCGAACAGCAGGAATGCAGTAATGATGATGATGGCTCCGGCTTCGACGATCCCCGACTCCCAGAAATCATCATCTGA
>deug|LOC108105477|score_1E10|shift_No|1
ATGTTTCTGAGCTTCCTGGTCGATCTCTTTGACTGCCGTCGCTTTGGCGGCGATTGCATGATGGAGTTCCCATCCCCGCCGCAGATTGAAGAAACAAAGCCCAAGCTGGTTAGGGTGGAACTACCGCCGCCGCCTCCACTGACCTTTGAAATCATCTGCAATCCCTGGGCCACCGAACAGGAGTGCTGGAATGATGGCTACGGCTTCGATGATCCCCGACTGCCGGAACTAATCATTTGA
>dtak|LOC108063835|score_1E10|shift_No|1
ATGTTTCTTGGATTTTTGTGGGATTTCTTCGCTTGCCGACGCTTCGGTGGCGATTGTATGATGGAGTTTCCCTCAACTCCCCCGATCGAAGAAGAAAAGTCTGTGAAAACTGTGAAGGTGAAGGTGCAACTCCCTTCACCGCCGCCCTTGACCTTTGAAATAATCCGCAATCCCTGGGCTACCGAACAGGTGGAATGCTTCTTCGATGATGATGGTTTCGATGATCCCCGACTGCCGGAGCTCATCATTTGA
>dtak|NW_016039487.1+:774328:775090
TAATGTGCATTCTATACAGAAACAAAAGCATAAATGCATAAGTACATAAATGCACACACTGTGTATATGGACAGTGGATTACGTAATGCCGATGCAGTGAATATGATATAATGTATTATGCATAATGCATGATCGCATGATTCCTTAACCAGCGCAAGCGACATTTAATTTTAATTTTAATTAATTTTGTCATTTGCTTTTTACACCGATGATTACGATGATGATGATGATGGGATTACCCAGAGGCGGTGGGGAATGGGAAAGGGGGGCTATTGATAATCCATCCGCCATTTGCGAATTCTGCTGTGGACGCAGCTGTGCAGATGTGGATTGTGGGGACTTGTGGATAGTAACTGGGTGGGTGGATAGTATTTGAAAAAAACCCCTTGATATTGCCAGTGCTGCGGAATCAGTCGAGTGGTAGGGATGTTTCTTGGATTTTTGTGGGATTTCTTCGCTTGCCGACGCTTCGGTGGCGATTGTATGATGGAGTTTCCCTCAACTCCCCCGATCGAAGAAGAAAAGTCTGTGAAAACTGTGAAGGTGAAGGTGCAACTCCCTTCACCGCCGCCCTTGACCTTTGAAATAATCCGCAATCCCTGGGCTACCGAACAGGTGGAATGCTTCTTCGATGATGATGGTTTCGATGATCCCCGACTGCCGGAGCTCATCATTTGATTCAAACCGAACCAAACCAAACCATCCCGCTTCGTTTGGTTTAATTAAAACTCCTTTTTTGCCATAATCCAATTACGGCCAAAGGCAAAAACTAAATGACAACAAATGGCATAATGGCCAGACAACAAATAGAAAAACCTGAACAACAAAACTCGAACAAAGCAAAGCACAGCTGGAAAAAAATTAAACAAAACAAAAAAAAAAAGCTGAACAAAAATGCAAACAAACAATGCAATAAAATTCAATTACAACAAATTTTTAATTAACTTTTTGCAATCAAAACAAAAAGCAAATGAGGAGACAAAACAAACATATGAGTGGAAAGCCAATAAAAATGGGCGTAATAACAAATCCACAAGTCATCGATGGAAAGGATTTACAAAGTCGAACAAAGGCTGTGTTACAATAGGTTAAATTGGTATTGGATTACTTGGTTTGTGCATATCACATGTCAAAACTAAATACATTAAGCCATAAAAGTTTGCATTTATCATTTTTGTGATATATAATATTAAATTACTTAAGAGTGTGGTGTAAGAAATGCTATGAAATTAAATAAACAGTGAAAATGCTAGCAAACTAATAAATAATAAACATGTCTTATTATATTACGTATACGACGGGTAAAACTTTTGTTTCTTAGTTTGGTGAATGAGCTCTATAGAGCTTAAAAATTTCCGATATT
>dbia|NW_016033612.1+:85550:86334
TTGATGGCCGCGCATAAATGTAATTATATTGTGCATTCTATACAAAAACAAACATAAATGCATAAGTACATAAATGCGCGTGTAAATAAACAGTAGATTACGTAATGCCGATGCAGTGAATACTATATAACGTATTATTATGCATAATGCATGTTCGCATTCCTTAACCCACGCCAAACGAGCAACATTTAATTTTAATTAATTTTTTGATTTGCTTTTTGCACCGATATTGGCGATGATAATGAGTTTTCGGTAAACGCGGGTTTGGGGAGTTATTGATAAACAATTTATTTGCGAATTCTGCTGTGGACGCAGCTGTGAAGTGTATTGTGGGCGTGGATTTTTGGATAGAAACTGGGTGAGTATTTTTTCGCTGCGTATTCTTGCATCGGGCGAGGACTCCAGGACAAGTGATGGCAATGTTTCTTTCCTTTTTGGTGGATTTCTTTAACCGTCGACGCTTTGGTGGCGATTCTGTGATGGATTTTCTATCCACCCCGTCGGTCGAAAAAGGTCCGACCAAAACTTTAAAGGTCAAACTCTCGTCACCGCTGCCCGTGACTTTTGAAATTGTCCGCAGTCCCTGGGCAATCGAACAGGAATGCAATGATGGCTTTGATGGTTTCGATGATCCTTGTCTTCCGGAACTTATCATTTGAGTCAAGCCAAAGCTTCATTTAGTTAAATTAAAACTGTTTTTTTCATAATCCAATTACGGCCAAAGGCAAAATCGGAATGACAAAAAGTGGCATAACGGCCAGACAACAAAAAGTAGACTATCTCGACAAAACTCAAACAAAGCACAGCTGAGAAAAATAAACTGAACAAACCAAACAATGCAATAAAATGCAGCTCCAACAAATTTTTAATTAACTTCTTGCAATTAAAACAAGAATCAAATGAGGACACCCATATGAATGGATTCAATAAAAATAATAACAAACCTGGGCCGAAAAAAATGTATTACGATGGGGTAAGCTGGTACGGTATTACTTGTTTGTATTATGTATGTTATGTTTTGCAAGTCGAGAATAAAATACAATAAGCCGAAAGTTGTTAAGATTTTACGTATACATACATAATAGTTAATAATTGTTTGCTTTAATGCCTTATTACTTGCTTGATTTTTAACTAATTGACTGGATGTAGTAAAATATTTCCTGGGAATTTAGTCAGATTGCCGCTGTATAACAGCTTGGCCTTAAAAAATATTGTAAGCAAATATTAAAACCGATTTATGCCCAAAGTCAAATTCTCCGTCATCAAGGCATCATCTCCGAAGCTCCGCACCCATTCGTGGCTTTTAAATTCCAATTTCCGTTTGATTTCTCTGTTCTTCCCGTTTTTGTCGCGATTACAACTGTATGGCAACTTTGTAAAACATT
>dkik|NW_016067542.1+:1003532:1005008
CATAAAAAAAAATGGCATAAGTATATAAATGCGCACATGGACAGTGGATTACGTAATGGCCGATGCAGCATTATAATGCATAATGCATGATCGCACTCCTTAATCAACGGGCGAGAGCGACATTTAATTTTCATTACCATTTTTTTGTTCTCCTCTTTTTCATTTATCATATATCATTTATCATTTACATTTTCATTTAAATTTTCATTTTAATTTTAATTAATTTTGTCATTTGCTTTTTACACGTTTCCATGGCTCTCCCTCCGCCTCGCCAGGTGGTAATCCATCCATTTGCCAATTCTGATTACTCAATTCGCAGCTTTTTTCGGTTGAGCCGCAGCTGTTGTGTGTGTTCTGTGTTCTGTGTGTTGTGTGTATTCTGTGTGTGTGTGTGTGTGTGTGTGTGTGAATTTTGTGGGCTCCGAATGCCACCCGGGTTTCGGAGTGACTTTGGTCAGTGCAGTGGCAACGGGCGTCGAGGCATCACAGTTCTTACACATTATGTTTCTGGGCCTTCTTGTGGATCTATTGAGCTGCCAGCGTTTTGCCAGCGATACCCTGATGGAGTGTCCCCCCTCAACGCCTTGGATTAAGCCCCTGGCCATGTCTTTGGCTCAAACCCAGCCCAAACTTAAGGTTACTCCACCCAAAGAGGAAGAGGACTCCACACCGCTGCCCTTTGAGATTGTGTGCAATCCGTTGTGCTGGGAACCGGAGCTGGACAAGGACGATGGCTATGGCTATGATGATCCCCGGCTGCCGGAGCTCATCATTTAATTACAACTCGTTGTGTTTTTTTGTTAGCCATAATCCAATTAAGGCCAAACGCAAAAAAAAACCCAATGGCATAATGGCTGGACAACATACAAAAAAATATAGAAAAAACTTCACCAAAAACTCTACAAAAACAAAATACAAATAATTTAACAAAAACATAAAGAGAAATTCATCTGAGCAAAACAAAATGCAAACAAACAATGCAATAAAATTCAATTACAACAAATTTTTAATTAACTTTTTGCAATCAAAACAAAATTCAAATGAGGCGACAACAAAAAAGGGGGCAGAAACAAAACCAAAAACCCCATTCAAAATGAAAGCCAATAAAAATCAAAAGGATATCTAAATATATATATATCTAGATTTATACGGTGACAAAGGCTGTGATGCTTTAGTTTAAATTGGTTTAGGATTACTTGATTACCAGCCATGTGTGTTTGCTTGTCTAAAATAAAATATTGTGTAAGCCTTGTAAAGCTCTGTGTTGTCATTAAATCATATTACACATGTGTTTATATGTTGCTTTTAAGGCTTAAAATCAAATTGAATGAACAAAGGGCGGTGTTTAAAAGCTGAAATAAATACAAACAAATAAAATTGATTGAAAAAAAAGAGATGTTTGAGAGCTAAAATAATCCCAGATATAATATTTCAAGTCATTAAAAGAAATGTTTATTAGCTCAGAAAGTTTCCCCTACCCATTAGACAAAAACTTCGTTTATGATATTGAAAACGATAGTTTTTTGCGGATTTCAGGCGGACAAAATAATAAAGTTAATAACCTGTCATAGGTTTCGGAACATTATAAGCGAGTATAATCCTGATTATGCGTGATACTCGTCCGCTTTTCGTCCGTTTGCAAGTCCTTTTTTGAGCATTTAGCGAAACTAATGCGGAAAGTTCGATTTTTTGTAAGTATTTAATATCTTTAGATGATCTACCCGCTTATGTCCGCTTTGATGTATACAAGTTACTCTATTTTTTTGATTCTTAATAATATATAAAATATAATATTAAATATTATATTATAATAATATATATATATATCGATTTTCCCGGCACCTTAACAGAGATTATGCTAAGTATACAGAGTTATATCCCCGTAAAAGCAATACAAATCGAATTAAAAAAGGAAATACAAAGCTTCAGTTTAAAGGTGAAAGGTAAAAGGGGTTTGCTGCTTCTTCTCGTCCCACCCCCAACCCCACCATATCAAGATCCCCGTGCATTTTAACCCCATATCCTGGTAATCGGGTGGAAGGACAACTTTTAGTGGCACATTCGCTGGCAACTTTGG
>dana|NW_022473289.1-:611096:612265
GGCGCGCATAAATGTAATTATAATGGGCATTCCATGCAGATATGTGCATAACTGCATAAGTACATTAATGCGTTTCCCGATACGCCCAGTGGAGTCCAGTGGATTTTGCAGAGTGGACAGTGGAGAGTGGACGGTGGAGAGTGGAGGGCCCTCCATGATGCGCCATCAAATAATGTATAATGAATAATGCATGATCGCTCTCCTTAATCAACGGCAACGAGCGACATTTAATTTTAATTTTAATTAATTTTGTCATTTGCCCAATGAAAGGGTTTTGGTAATCTATCCGTTTACGAATTCTGATTACTGAAATCCAAAGTAAATATATATTAAAGTGTACATAGTGCCTGTTGTGGATGCAGGTGGTGCTGTGCTGTGGATTGTGAATTGGGGATTGGAGATTGGAGTCTACCCACAGAGTTCTACTTGTCCGGTCCGAGTCAGTGCTTGGCCAGCAGACATTGCGAAAAGTTGTAAGATGTTCCTGGGCTTCTTGGTGAATCTGTTTGGGTGTGGTGGGTTCGGCAGTTGCCGGAAGAAGGAGCCGCCCGTTTACCCCTTTCCGCCGCCACTGCCCTACGACACCGCCAAATGGCCAAAATCACCGGAGATTATCATAATCAAAGTGCAATCACCGATGCCCCGGATGGCCACCCCATCCCCAACTCTCACCCTGACTCCCTGCCCGAGTCCGATTTCGAGTTCGAGTCCGAGTCCTTCGCCCAGTCTCCAGCCGTGTTCTTCGATGCCATCGACGCCCACACCCACTCCGCCACTGATTTTTCACACCATCCTCAATCCGATGAACCTGTATACGTTGTACTGGGAGGACGAGGGCTTCGATGATCCCCGATTGCCGGAATTGTTTATTTGATAGAAGGTGTAGGAGATAGTATCCTGCTGCCAGGGCCTGCCTGCTGGCCCATTTCGTTTAATTAAAACTCTTTTTTGCCATAATCCAATTACGGGCAATCGCAAAAAACCAAATGACAACAAATGGCATAATGGCCAGACAACGGATAGAATATAAATAATAAAAAAAATAACACAAATACAAATAATATAGAAGGCAAAATGCAAACAAACAATGCAATAAAATTCAATTACAACAACGTTTTTAATTAACTTTTTGCAATCAAAAAAGCGACAAACCCAATCCAATGAGGAGCCAACCAAAAACAGTCCAACAAACCTCTCAAATCCATAAAAGTCAACTGCATTATACAGATATACGCATTTCATATCGGATTACTGAATCGGCATCGGATTACTTGTTTATATCGTTCGATATTTGGACAAGTGCCCCAATCCATTAAACAGAAGCCTAAAATGTTTGCTCCAATGAGATATATTACATTACCCAATCAAGGGATCAAGGGATACACTTTCCATTGTTCCATTATTCCATTATCACAAAAAATAAACAAAAATTACTCAGTCGGTGTGGGTTTAATTTTGTTTTTATTTTGCAAACTATCCTTTTATTTCTCTCTCAATTAAGCTTATTTATGTTACTTTTGTGTGTCAAGTTTATGGTTATTATTCATGAATAAAATATAATATAATCTGCAATTATTTTATAAACTCCTGTTGACAGTTTCTAGAGGGAATTAGTGTGATTTTTTGAAGTGGAAAGTTTGTTTTGTTTCCATTAGGGGATTTACGTATACTTGATATTATATTACGTATACGTATAGTATTACAGAGTTTTATTTATTATTATTTTCAGTAAAAACTAGAGAGATATTGTGTTTAAAAAAACTAACAATA
>dper|LOC6596709|score_1E10|shift_No|1
ATGCTTATGGGCTTTTTCCTGGACCTCTTTGCTTGCCGCAGATTCCGCGGCGACGCCCCCCCGATGGACGTGCCACCACCTCCGACTGTAATGGTGGCACCAACGCCGTTCCCGGAGGCTGTGGTTGTGGAGCCACCCATGGGGTATCCCCATCCCACAATCGATGAAGAGCAGGTCCAGGAACTGGAAGTGGAAGTGGACGACAGCTACGAGGGCTATGATGATCCACGCCTGCCCGAGCTCATAATCTAA
>dper|NW_020825317.1-:3749880:3751827
GCTTGCTGTCATCGAGCAGCAGTCCACGCACTGGGATCACTGGAGCTACAGCTAGAGCTGGAGCTGGAGCTGGAGCTGTAGATAGAGATAGAGATAGCGAGAAGAGAGCACTCACTGCTGACGGATCATGCTTATGGGCTTTTTCCTGGACCTCTTTGCTTGCCGCAGATTCCGCGGCGACGCCCCCCCGATGGACGTGCCACCACCTCCGACTGTAATGGTGGCACCAACGCCGTTCCCGGAGGCTGTGGTTGTGGAGCCACCCATGGGGTATCCCCATCCCACAATCGATGAAGAGCAGGTCCAGGAACTGGAAGTGGAAGTGGACGACAGCTACGAGGGCTATGATGATCCACGCCTGCCCGAGCTCATAATCTAACAGATGCCGCATGCTACTACCTGCCACAATCCCACATGCCACACCTCATCCCACTTCCCCTGCGCTCCATTCATTTGGCTTAATTAAAACTCTTTTGCAATAATCCAATTACGGGCAAAAGGCAAAAACCAAATGACAACAAATGGCATAATGGCCAGACATTTTCCATAAAACTCTCTCTATGAAAAAAACAAAAAACAAAACACACAATCAAATGTATCCAATAGAAGACGAGCGGGCACGTTGGGAGTCGCAGCTAGCGTCTCGGCTCTACATTCATACCGCCCGAGGGCGCACCCTGCACCGGGAAGAGTCTGCGAAGCACGTGGCCTGCTGATCTGCTAGATACGGTTCTTCCCTACGATTCCGCGCTTTTTCGTTGTCTCATAGACTATAAATCGAATATACCCTAATATTGCACACTGTTCGAGTACTGGGTATGAAAATGAACAAACAGAAAGAACAAAAAACAACGCAAACAACGGAAACAAAGCAGCAAAACTCCACAACAAACAATGCGATAAAATTCAATTACAACAAATTTTTAATTAACTTTTTGCAATCAAAACACAGAACAAAACAGAAAAGAACCCGAACCCCGAATGAGAAGAGTGCGAATGCGAATGCAAATGCAAATACAAATCACCCAAAAACCTAAACCAAATAAATAATATATTATATATTTTATATGAATAGAAATCCAAATCGGAATCGTAAGCCCAATTGAGCGAGTAATAATAAGTCCGCAAATCATCAAGCGGCATCGGTGGGGGCGTGACGTATTGGATGCAGATTTTCAGGGCAGGAAATGGCAGATCCATGCAGGGGATCCTCTATTAAGTTAGGCACATGCTTTTGGCTAGCAAGCAACTCTGAACAGTTAGCAGCGGTACGCTCTGTTAAAAATATTTTAAAAAAATTTTAGCTACTCTTCAAAAATGGATTTTCCTCAGAAAAAGGGGATCATGACCGCATAGTGCAGCAAGTGGCCCAAAAAACATCTTGGCGCTCTTTCTCTCTCTTCACCGAAGTGCGCTGCTGCATCACGCGGGACTTAGTGCACGCCTAATGGATCTTAGGAAAGAGAAGGTTAGAGTTCGATAAGGCCAAAATATAGGATTATCATATGAGATGGAATAAGTGGAGATTGTCTTGATTTATATTCGGTTTTATATAGAGATGGGAAGGGAAAGAAAGGAATAAAATGATCAAGGTTTTATATGGATTGATTAGTGAGAAACAACCTGAAAGAATGCAATGAGATTGCCGTGTTCAACTATAATTATGTGCATCTATTGGCAGTTGTTAGGTATTGGAATATGGGAATATATATGTACATATGTAGGAATATTTATGGGGAACGTGTACCAACTAATAGATATGGGAAGATATTGGAATCCCTGAATGAGCATTCCATATCAGGGGCACCTACAACTACATATACGGCATCATATGTAGTTGCAGTTTTGTATCAGATAAATATTTAAATTATTTTTGATTGAAATTCTTTAAGATTTTCCACCTGTTGTTTGTTTTAAACCCTTTTCTTAAGGCAAATTATGCTCAAGTCTGCCAACGTGAGTATTAGAGATTAAAGGGAATATATATATTGGAAATACTAGTATCGTATAAATAGAGATTCGGCAAGGTGGGGCTGATGCAAATACAGAAGAATTTCAAAGCCACACAGGAATGGAATGGCTTGAGATAAGAAGGATAATGCGTAATGGATTGGAATAAAAATATCACCTTGGCAGATAGTGGGTTATGGCTGTCCTTAATTGGATAATGGACCGATTCCGAATGGCATGGAACGAGCACGGGTAAGGGTACGGGTAAGGGTAAGGGTAAGGGTACGGGTACGGGTACGAGTGGGAGTAGGAGTAGGAGTACTCGTAACAGAGCGCAATCTACCTCTACCTCAACCGATTCCCAATTGAGTAACCATTAACCTGAGAGCAAACCAATGGGGGGTGACAACACACCCCGCAACCCCCCTGAAACTACTATTGAAACCTATCAAGATCTCTCTGTCCCCCCTATTGCCCCCACGCAGAGGGGGAGACTGAGAGGAGAACTTTTGTGAGAAGGCGACGCTCGCGGGGAAAGTTTTGCAACGCGAGGCGAACGACACCTAAACCCCTAGCTAATGGCCAAAAGTAAACGACT
>dpse|LOC6901141|score_1E10|shift_No|1
ATGCTTATGGGCTTTTTCCTGGACCTCTTTGCTTGCCGCAGATTCCGCGGCGACGCCCCCCCGATGGACGTGCCACCACCTCTGACTGTAATGGTGGCACCAACGCCGTTCCCTGAGGCTGTGGTTGTGAAGCCACCCATGGGGTATCCCCATCCCACCATCGAGGAAGAGCAGGTCCAGGAACTGGAAGTGGAAGTGGAAGTGGACGACAGCTACGAGGGCTATGATGATCCACGCCTGCCCGAGCTCATAATCTAA
>dpse|NC_046683.1-:39449724:39450478
GCAGTCCACGCACTGGGATCACTGGAGCTACAGCTAGAGCTGGAGCTGGAGCTGGAGCTAGAGCTGTAGATAGAGATAGAGATATAGATAGAGATAGCGAGAAGAGAGCACTCACTGCTGACGGATCATGCTTATGGGCTTTTTCCTGGACCTCTTTGCTTGCCGCAGATTCCGCGGCGACGCCCCCCCGATGGACGTGCCACCACCTCTGACTGTAATGGTGGCACCAACGCCGTTCCCTGAGGCTGTGGTTGTGAAGCCACCCATGGGGTATCCCCATCCCACCATCGAGGAAGAGCAGGTCCAGGAACTGGAAGTGGAAGTGGAAGTGGACGACAGCTACGAGGGCTATGATGATCCACGCCTGCCCGAGCTCATAATCTAACAGATGCCGCATGCTACTACCTGCCACAATCCCACATGCCACACCTCATCCCATTCCCCTGCGCTCCATTCATTTGGCTTAATTAAAACTCTTTTGCAATAATCCAATTACGGGCAAAAGGCAAAAACCAAATGACAACAAATGGCATAATGGCCAGACATTTTCCATAAAACTCTCTCTATGAAAAAAACAAAAACAAAAAACAAAACACACAATCAAATGTATCCAATAGAAGACGAGCGGGCACGTTCGAGTCGCAACTAGCGTCTCGGCTCTACATTCATACCGCCCGAGGGCGCACCCTGCACCGGGAAGAGTCTGCGAAGCACGTGGCCTGCTGATCTGCTAGATACGGTTCTTCCCTACGGTTCCGCGCTTTTTCGTTGTCTCATAGACTACAAATCGAAAATACCCTAATATTGCACACTGTTCGAGTACTGGGTATGAAAATGAACGAACAGAAAGAACAAAAAACAACGCAAACAACGGAAACAAAGCAGCAAAACTCCACAACAAACAATGCGATAAAATTCAATTACAACAAATTTTTAATTAACTTTTTGCAATCAAAACACAGAACAAAACAGAAAAGAACCCGAACCCCGAATGAGAAGACAACCAATGCGAGTGCGAATGCGAATGCAAATGCAAATACAAATCACCCAAAAACCTAAACCAAATAAATAATATATTATATATTTTATATGAATAGAAATCCAAATCGGAATCGTAAGCCCAATTGAGCGAGTAATAATAGGTCCGCAAATCATCAAGCGGCATCGGTGGGGCGTGATGTATTGGATGGTAGATTTTCAGGGCAGGTAATGGCAGATCCATGCAGGGGTTTAAGTTAGGCAAGCAACTCTGAACAGTTGGTAGCGGTACGCTCTGTTAAAATATATAATATTAGCTACTCTTCAAAAATGGATTTTACTCAGAAAAAGGGGATCATGACCGCATAGTGCAGCAA
>dmir|LOC108151733|score_1E10|shift_No|1
ATGCTTATGGGCTTTTTCCTGGATCTCTTTGCTTGCCGCAGATTCCGCGGCGACGCCCCCCCGATGGACGTGCCACCACCTCTGACTGTAATGGTGGCACCAACGCCGTTCCCGGAGGCTGTGGTTGTGGAGCCACCCATGGGGTATTCCCATCCCGCCATCGAGGAAGAGCAGGTCCAGGAACTGGAAGTGGATGACAGCTACGAGGGCTATGATGATCCACGGCTGCCCGAGCTCATAATCTAA
>dmir|NC_046674.1+:29577663:29578220
CCACGCACTGGGATCACTGGAGCTACAGCTAGAGCTGGAGCTGGAGCTGTAGATAGAGATAGAGATAGAGATAGAGATAGAGATAGAGATAGAGATAGCGAGACAAGAGCACTCACTGCTGACGGATCATGCTTATGGGCTTTTTCCTGGATCTCTTTGCTTGCCGCAGATTCCGCGGCGACGCCCCCCCGATGGACGTGCCACCACCTCTGACTGTAATGGTGGCACCAACGCCGTTCCCGGAGGCTGTGGTTGTGGAGCCACCCATGGGGTATTCCCATCCCGCCATCGAGGAAGAGCAGGTCCAGGAACTGGAAGTGGATGACAGCTACGAGGGCTATGATGATCCACGGCTGCCCGAGCTCATAATCTAACAGATGCCGCATGCTACTACCTGCCACAATCCCACATGCCACACCTCATCCCACTTCCCCTGCGCTCCATTCATTTGGCTTAATTAAAACTCTTTTGCAATAATCCAATTACGGGCAAAAGGCAAAAACCAAATGACAACAAATGGCATAATGGCCAGACATTTGCCATAAAACTCTCTCTATGAAAAAAAAAAACAAAAAACAAAACACACAATCAAATGTATCCAATAGAAATCGAGCGGGCACGTTGGGAGTCGCAGCTAGCGTCCCGGCTCTACATTCACCCTGCACCGGGAAGAGTCTGCGAAACGCGTGGCCTGCTGATCTGCTAGATACGGTTCTTCTCTACGATTCCGCGCTTTTTCGTTGTCTCATAGACCACAAATCGAATATACCCTAATATTGTATGCTGTTCGAGTACTGGGTATGAAAATGAACAAACAGAAAGAACAAAAAACAACGCAAACAACGGAAACAAAGCAGCAAACTCCACAACAAACAATGCGATAAAATTCAATTACAACAAATTTTTAATTAACTTTTTGCAATCAAAACACAGAACAAAACAGAAAAGAACGCGAACCCCGAATGAGAAGACAACAAATGCGAGTGCGAATGCGAATGCAAATGCAAATACAAATCAAACAAAAACCTAATCCAAATAAATAATATATTATATATTTGATATGAATAGAAATCCCAATCGGAATCGTAAGCCAAATTGAGCGAGTAATAATAATTCCGCAAATCATCAAGCGGCATCGGTGGGGGCGTGATGAATTGG
>dwil|NW_002032860.1+:10911767:10912005
ACTAAATACGATTTTGAAGCTGAGATTTCAGTCAATGCGTTTACCTAATGGCAGGCAGAATGTTTGTGGATTTCGTGTGGCAGTTTTTCAATTGTCGTCAGGTGGCGGGCCGAGGCAAGGCAACTGCAACTCCTGCCACAGATGCCCCTGCAACAGAAACCGAGCCACCAACTTTTACTGCAACTGCAACTAAAGGGCCTGCTGAGGGTCAGACTGAACGGATTGATAATATCCTTAAATCTCAATCGCTCTCTTTGGATGTGATTTGCTCAGAGTTCTTTTCGGTTTTGAATCTGCAATGGGAAGCAGATGATGGCTATGGTTTTGATGATCCCCGTTTGCCCGAAATGATCATATAAGTTTCATTCGTTTAATAAAAAGTAATCAAAAGTAATCCCCAAGTCTTTTGAGTCAGCTGCAAGTTGATAGTAAACAAAACTAGAGTAAATACAAAAACACAAAAGCAACAGTTAAGTGGAAAAGCTGGAATAGTGAAAGGCAATAACACGTCTTACAGCTTTAATTTCATTTCTGAAACTGAATTTGCTACCCATTTATAAAATCGACACTTTGGGAAACACAATATACCTACATAAGTTTCAATAAACAAATCAATGAAACTTTATCCGGGCTAAAGCAACAAATGAAGAAGTGAGTTAGAAATTAAACTCAATCGATTTAAACGGCAATTTTCTAAGCTTTCAAATGTTGCCGCACTTTAAAATGACTTTTATTTTTGTTCTCTGAAAATTGACAAGGCCTGAAAACAATCTTGAATACAGAGCATGTTAGTTCGAATGTAAATATATACTTTGCCAACTCTTAAACCACTATGGATT

raw sequence for dmel_FBgn0040892
>dmel|FBgn0040892|score_1E10|shift_No|1
ATGTGCTTTCTCTTCCCACTTGGCTGCTGCGGCTGCTCCTCATCGAAGCCTTGCCAAAAGAATGGAAAGCAGCGGCAAGTGCAGCACCAGCCGGACGTCCTGGGGAACGTGATATCCACGGAGCCAGGCTACTTCAACCAGGTGACCATCAGCCAGCCATCGCTACCCAGCATGAGCCCCAGTTCAGTGTCACTGCCCCACCGAATAGTCACGTCTAGCACCTTGAGCTCCTGGGACGGCGAAGTCTGGTGGCCCAAAAGGGACTCCATCGAGGATTACTAA
>dsim|Dsimw501_GD28135|score_1E10|shift_No|1
ATGTGCTTTCTCTGCCCACTTGCCTGCTGCGGCTGCTCCTCATCGAAGCCTTGCCAAAAGAAAGGAAAGCAGCAGCAGGTGCAGCACCAGCCGGACGTCCTGGCGAACGTGATTTCCCAGGAGCCAGGCTACTTCAACCAGGTGACCACCAGCCAGCAATCGCTACCCAGCATGAGCCCCAGTGCAGTGTCACTGCCTCACCAGATTGACACGTCCAGCACCTTGAGCTCCTTGGCCGGCGAGGTGGATCTGTACGATATGGAAGCCTGGTGGCTCAAAAGGGCCTCCATCGAGGATTACCTATCCATAGTATCTCAGAGGAATTGA
>dsec|LOC6615912|score_1E10|shift_No|1
ATGTGCTTTCTCTGCCCACTTGCCTGCTGCGGCTGCTCCTCATCGAAGCCTTGCCAAAAGAAAGGAAAGCAGCAGCAGGTGCAGCACCAGCCGGACGTCCTGGCGAACGTGATTTCCCAGGAGTCAGGCTACTTCAACCAGGTGACCACCAGCCAGCAATCGCTACCCAGCATGAGCCCCAGTGCAGTGTCACTGCCTCACCAGATTGACACGTCCAGCACCTTGAGCTCCTTGGCCGGCGAGGTGGATCTGTACGATATGGAAGCTTGGTGGCTCAAAAGGGCCTCCATCGAGGATTACTTATCCATAGTATCTCAAAGGAATTGA
>dyak|Dyak_GE16644|score_1E10|shift_No|1
ATGTGCCCTATGTGCCCTATCCTCCCACTTGGCTGCTGGGGCTGCTCCGCCACGAAGGCTTGCCAGAAGCAAAGAAACCAGCAGCAGAAGCCGCTGGAGCAGCACTCACAGCAGCAGTTGAAGAACAACCAGCCGGACATCCAGATGAACGTGCTATCCCCGCGGCTAGGCGCCTCCTACGAGGTGGCCACCAGCCAGACATCTCTACCCAGCATGAGTCCCAGCTTGGTGGCGCTGCCCCACCGGATAGTCACGGCGAGCACCTTGAGCTCCTGGGCCGGCGAGGAGGAGCTGTACGACATGGAGGACTACGGGGACCGCACGCCTTCTCGCTGGACCGCCTGGTGGCTCAAAAGGGCCTCCAACGAGGATCACTTATCCATCGTATCGCAGCAGTAA
>dere|LOC6555765|score_1E10|shift_No|1
ATGTGTCCTATCCTCTCACTGCGCTGCTGGGGTTGCTCCGGCACGAAGGCTTGCAAGAAGCAAATAAACCAGCAGCAGGAACAGCAGGAGCAGCAGCAGTCGAAGAACAACCGCCAGGACATCCAGATGAACGTGCTATCCCCGGAGCTAGCCTCCTCCTACGAGGTGGCCATCGGCCAGTCATCGCTACCCAGCATGAGCCCCAGTCTGGTGGCGCTGCCCCGCCGGATAGTCACGTCGAGCACCCTGAGCTCCTGGGCCGGCGAGGAGGAACTGTGCGACATGGAACACTACGAGGATCGCACGCCTTCTCGGTGGCACGCCTGGTGGCTCAAGAGGGCCTCCACCGAGGATCACCTGTCCATCGTATCTCAGCGGAACTGGTTTGAGTAA
>dfic|LOC108097030|score_1E10|shift_No|1
ATGTGCCTCATCCTGTCGCTGGGCTGCTGTGGCTGCTCCTCTCCGAAGCCCTGCCACAAACAGAAACAGAAACAGAAACAAACGCAGGAGCAGATCTGCCAGCAGCAGACCAGCAACCACCACTCGGACAACATCCAACTGAACGAGACTCCGGCTCCTCCATCGCCGTCCAGCCAGGTGACCACCAGCCAGCCGTCGCTGCCCAGCATGAGTCCCAGCCTGATGGCCCTGCCCCACAGGATCGCCACGTCGAGCACCCTGAGCTCCTGGGCCGGCGAGGAGGAGCTCTACAACGTGGACGACTACGAGGATCGCACCCCCACCCGGTGGACGGCCTGGTGGCTCAAGGGAGCCTCCGTCAGCGATCAGGTGCTGGGCGGTCACTCCTCCGTGGTATCCTGA
>drho|LOC108049692|score_1E10|shift_No|1
ATGTGCCTTATCCTTTCGCTTGGGTGCTGTGGCAGCTCCTCCCCGAAGCCCTGCCAGAAGCAAAGAAAACAGCAGCAGCAGGAGCAGCACTTGCAGCACCAGCCGAAGAACTACCACTCGGACATCCAGCTGAACGAGCTGTCGCCCTCCTCGTCCTGCCAGGTGACCACCAGCCAGCCATCGCTGCCCAGCATGAGTCCCAGTCTGATGGCCCTGCCGCCCAGGATCGCCACATCGAGCACATTGAGCTCCTGGGCCGCCGAGGAGGAGCTCTACGACGTGGACGCCAATGAGGATCGCATGCCATCGAGGTGGACAGCCTGGTGGCTCAAAGGGTCCTCCGTGGGCGACCAAGTTTTGGGCGGCTACTCCTCGAGAGTATCCTGA
>dele|LOC108137262|score_1E10|shift_No|2
ATGTGCCTTAACCTTTCACTTGGCTGCTGTGGCCGCTCCTCCTCGAAGCAAAAAAACAACCAGCAGCAGCAGCAGGAGCAGCACCAGCCGAAGCTATCGCCCTCCGAAACGTCGTTGTGCTGCCAGGTGACCACCAGCCAGCCATCGCTGACCAGCATGAGTCCCAGCCTGAAGGTTCTGCCACCCAGGATCGCCACATCGAGCACCTTAAGCTCCTGGGCCGCCGAGGAGCAGCTCTACGCCGTCGACAACGAGGAGCGCACGCCCACGCGGTGGACTGCCTGGTGGCTCCAAGGAGACTCCGATGGCGATCAAGAGAAGAAGAACGAATCCTCACCTCGAAACTAA
>deug|LOC108105475|score_1E10|shift_No|1
ATGTGCCTTCTCCTCTCGCTTGGCTGCTGCGGCTGCTCCTCTCCGAAATCCTGCCAGGAAATGCAGAAGCCCCCAGAACAGCACCAGCAGCCGAATAGCTACCACTCCGAGATCCAGCTATGCGACCTACCACCCTCACTCTCCTGCCAGGTGACCACCAGCCAGCCTTCGCTGTACAGCATGAGTCCCAGTCTGATGGCCTTGCCCCACAGAAATGCCACATCGAGCACCCTGAGCTCCTGGGCCGGCGAGGAGGAACTCTGCGCTATGGAGGACTACGAGGATCGCACTTCCTCCCGGTGGACAGCCTGGTGGCTCAAAGAGCCCTCTGTTGGCGATCAGGGATGTCGGTCTACCAAGGCGACGTAA
>dtak|LOC108063832|score_1E10|shift_No|1
ATGTGCCTTATCCTCTCCCTCGGCTGCTGCGGCTGCTCCTCCCCGAAGCCCTGCCACAAGAACAGCAAGAAGCAACAACAGAAGCAACAGCAACAGCAGCAGGAGCAGCACTTGCAGCACCAGCCGAAGAACTACCACTCGGACATCCAGCTGAACGAGCTATCGCCGGAGCTGTCCTCGATCAACTGCCAGGTGACCACCAGTCAGCCTTCGCTAAGTCCCAGCCTCAGTCCCAGTTTGACGGCTCTGCCCCACAGGATCGCCACGTCGAGCACCCTGAGCTCTTGGGCCGGCGAGGAGGAGCTCTGCGATATGGAGGACTACGACAGTCGCATGCCCACCCGTTGGACAGCCTGGTGGCTCAAAGGTGCCGCCGTTGAGGGCGATAGGAAGGCCTGCCACTCCACCTCGATCGTATCCTAA
>dbia|NW_016033612.1-:73338:75807
ATTGGTTTGAATTTCGAATTAAATTTTATCAAAATCGGACGACTATATCATATAGCTGCCATAGGAACGATCGGAAAATTAGTGGCAAAATAATATGAAAAAAATATATCTTCGATATTTTTCGTTTTTTAATTAAATTAATTCTAAATTTGGAGATAACATGTTGTAATTAGTTCTGAATTTCTAATTACATTTTTAAATAATTACTTTTTAAATAAAAAATTTTAAATGAAATAAATATTTTTTTAATTTCAATGAAGTCAGCAACAATCCCTAATTTCACATGGTTATTTCTTATGACTGCAAGGGTATACAAACTGCGGCTAAAGGGTGAAAAAACCATAAACAAACGATTCCATGAAAAAAAATTTTAAAAAATTTAACTTTTTAATTACGAAAATGTTTGAAAAGTAATATTTTTAAAACCTGACGTAGACAAAAACAAACTAAAAGGTGGACAAACGTGGATTCCCGTTTTCAAACTTCAAAAATTTCATTTTACCGAACCCAGCTTCATTAAGCTAGAATTACCATTGCAATTGTTAAATAAACCATTTCCTTAAAAAAAGACCAATTCAAAAGTTGTCTGTTGTTAAAATTAATGAGCTTCAGCAAAACTGGTTTCTTTTAGAAAGAGCTATAAATAATTCGAACAAAGTATTAATTGGCAACACCATTTCCACAAGTGCCCCAAAGCGGATGAATCCAGCTTGGACTTTTCTCATGCAAACATGAAACAGTTTTGCTCAACTTCTCCTCCGTTTTTTGTTTCACCTCTCCGCACCAAACAGCTGCTTGGGTCGACCTCCTCTGAGTCATGCATAAATCATGGGTAAAGAGGTTAAAACGAAGGCCGAGAAGAAGTCGCAAAGAGTTGAACAAGGGATAAACTTTCGCTTTTGTTTAGACTTCTCGCCTTTCACTTCTGGTTAAGATTTGGAATCGATAGCATTACCTGTTAGGCCACAATTTCTGGAGGTTCGCAAAGGACCAGTGAAACGTTTCTGCACGCCATAAAAGTCTACTTAGCTTATTTATTATTTAGACGTGTGAAACGTGTAATCCGACAAAAACGCAACAAAAAAAGGGAGAATTATAAAAAGGCTAAGAAAATCTCCAAGTATATGTGTGGGCGGGTGTGCGACGTTGGTGTTTTGTGCTTGAATTGATTGCTTTATGCACCCAGTGAGTGGCCGAATGAATTTCAAATAAGTCCGTTGGATTATTTGCCCCGCTTTTCTTTTCCCATATGCCAAGATATATTCCAGTTAAATTATATTCTAGGTAGGAATACAAGCCTTAGTTTGAACCTTAAATCATCTGAAAGCATTTTATTATAACGTTTCTTCATTTTCAAGTAAAGCTCGAAAAAAGCTGTGAAAGAAGAAAACAAAGCTGGGAAGCTTTAAACATGTTGGAGATACGGCCTCCGAACAGTCATTATGCTAGAAAAGATGGGGATGGATAACTAGTGGCACCAGCACCTTGCGTTATGTTGCCACATAACGTGTTGCACACGTTTCACTGAAGAGTCGAGAGGTTAAAGATAGAGGTATGGGTTAGCTGGGTCAGTCTTCCTGTGATTGTGGATGTGGGTGTTCACACAGTAATTTGAAATTCATGCGCTTTGTATGTGGAATAAATTCAAGATTTTGATTTGCTGCTACGTGCGCTGCTCTTCTTCGTACTCGCCTTCTTTGCAGTCGAAAGTGTGAAATCACACATAAAGGATAATAAAAGTGAAAAGCGTGAGAGGCTGTCAAGGTGTCAGGACCCATAAAATGGACAGAAAGGGGTCCATTTTATAGGTCCTGACAGTCTGGAACAGCAGCAGCATCAGCTGCAGGGTTCCACTTTTGTTGCTCTTAGAGGTTTGTCAGACGAATAAAAATAAATATTATACGTATGGATTTAAAGTCACCTGTGGCTAGCCAACTAGTATAAAACGACAATATGGTCCCCATTTTGTAGTTGCTTCATGCCCTGTGCATATAGCACATATTCAGAGCTGTATGTGACATTAATGGTTTCAGTGAGGAGTCAAGGGGCATGAACCAAAAACAAAAGTTTAATTGTTTTAACAACTGGCGGGGTGCTTGCAATTAATCCAGCAAATACATATTAAAGCTGAGTTTCAGCTAACCAAGAATTTTTGCAAGACTTAATTTAATAATAATTTATAGTATGACCAAAAGCAACGGAGCCAAATCTTGTTCTATTATTAGCCTAACCATTCTTTGTGTGCTGTAAGATAGAGTTGTTTGATATGGTCTGTTCTGACTTATATGTTCCCTGCAACGAAAAAAGATTTGGGGAAATTTTCAAAACGATAGCCTGCTACAATGTTAGTTTGCGTACAAAAAGAAGGGCAGACTTCTGGCTAAAATCATAATACTCTCTGCAAGGGTGGAATAACTTGTGTTTTGTACAAATTAAGCCAACCGTTGGTTAATTTAAGCATTTGGGTATCCGATTTCTTTATGTTCTGCAAATACAGCACAACCAAAATGACAAACATTTGCGGGGTATCAACGGCGAGAGAAGAACGGAAAAAAGCATGTCAATGACTTTACAGAAAGCGGAAACTCATAAAGATAAGTGTTGACATGGCTGCCAACATGGTTGTCCTCTCATTCACCTCCGCTCCCTTCACGTCCTACCTTCCTTTCTTCTTCCTTAAGTAGCATCTGTCGTCTCGTATTTGTGTCACTTACTCAAACTCACTCTTGAGCATATGCATGCGAGTAAATAAAGGAATCAAATTTAAGATTTAAATGGCTGGGATTATTTTTGGGTTTCACTGTGGACGGCAGTACACGTAGTGACGAAGCGCACCAAAAGGGTGTGCGAAGGCGACTACTATATATACACGAAGAAATTAAAATCTACAGTAATCATCCGATTGTTTCGAGTGATAAATCAATCCAACGGTACCGCAAAAACTAAAGGAATTGCATACCAAGGCATACAAAAAATCAACTGCTGTGGGAGAAAAAGTGGTGAAAGTGTAAAAGTTAAATTTTGGAAAATTTGATATGTTGGCGCCGGTGGGGATAATTACCCCTCTCTA
>dkik|NW_016067542.1-:970335:983402
AACCAACTCCAACTGGGAATTGCGAAAAATTCCGTTCTGAAACCGCAATGATGCGGCTGACAAAAAAGGGAACAGAGGAAGGGAGAGAGCGGGAGAACACTCCAATCCCCGGAACCCGGAACCCAAAACCCAGAACCCGGTGCCCAGAGCTCTATGGATACCGAATCCCCCGCCAGTTGCCGCCAGAGAACAGACACAAACCCATCTAACATTACACAAGTAACAAAGTCCGCTGCCTTTCCCGGACATTGCATTTTTTTTTTCCACCCCCTCAATTTTTGGCCAAGGGCCTGCAAATGACATTGATATTTTTCTAGTTTGCCACAGTCGCCAAGGCGGAGAGTGGGGAAACCCCCGTAGAGTAAACATTTCAGCCGACAAGTAAAGGTATATAGACCTTTGAAATACCCTGTAAAATTCAATTGGGAAAGTAAAAAGTAACATTAATTAGGGCTAGCACATAATATCGATACTGAAACGGTGCTATAAATCGATATTTTTCTATTTAAAATTTCTTGTTTGAAATAATCAATTTGAAATTATGATAACTTGGCAGAAAATGCCCTAATTTTCATTCGGAAAACTGTTCTGAGTTAGTTTTTATTAGTTTTATAAATTTGCATACTTAATTTTAGTTTTTAAAATATTAAATTTTTTTTCATTTTTTTTTTAATATTCTTGTAAATTAATCTATAAAATTAAAAAAAAAATTCCAAAAATTGATTTCTTCCTGACATGTCTAAATCGATGCGCCTGTTGATGCTGATCAAGAATATATATGATTTATGGGGTAGGAAATGACTCCTTCACCCAGAAAAAATATGATCTTATATTAAAATACGATTTTGTACTTAAAAAAAAAGTCTTAATTTTTTTAAATTAACATTATGATAACTTGGCAGAAAATGCCTTAATTTTCATTCGGAAAACTGTTCTGAGTTAGTTTTTATTAGTTTTAAAAATGTGCATACTTAATTTTAGTTTTTAAAATATTAAATTTTTTATTTTTTTTTTAATATTCTTGTAAATTAATCTATAAAATTAAAAAAAAAATTCCAAAACTTGATTTCCGGACATGTCTAAATCGATTCGCCTGTTGATGCTGATCAAAAATATATATGGTTTATGGGGTAGGAAATGACTCCTTCACTGCGTTTTAAGCTTTTAACTGTAAAGGTATCGAAATTTAAAGCGTTAATTTGTATTTTGTGCTACTTTAAAGTTCTTCAATGAACCCCTATTAAGTAGAGCTAAATAAATTCCAAAGAATTTCCATTAAATGAATTAAATCGAGCCTGAAATCTGCACTGCTGTTTCTATATCATTATTTTAAACTGCTGCCCAATGAGAACTTGCCTCTACTGGTACTCATCCCACCAAAAGAAAAACATTCCCTTCTCGTTTACGTTATTATCGCTTTACAATTTCTTTGCCTGCGTAAATCATTCACAACACAAAAAAATGTATATTTATATACATATTTATATAGAAATGTAAAATTAAAGGCTCTGCCACCACCCGCTTCTGGGAAGGAGAGATTTTTCTTTTCGGCTTTTGTATTCATTTTCCAACTTTTCGTATAATTACAAAACTCATTAGTGCTAAAAACTTTTTGGTCGGTCCAATGCTAATTGAAATTGAAGTTGGGGAAACAAAGACTGTGGCACCAACAACATTTTGGATAAGCAAACAGAACTGGCTAAGAACAACAACAGGCAAGGCACAGGCACCCTCCCCCGACCCATCATGCTCGCTCATCGATTTGTTCTTATAAAAGCCGTGGGCTGAGCCAGGGCAGCGAGAAATCATCGAGCAGAGCCATCAACAAGATGCACATCCTGGAGAAATGGCTCCTGTTTGTCTTCTGCCAAAGGAGACGCCTCCAGGATCAGCAACAGATCGAGACCATCCTGGCCTCGGACCAGCTGATGGAGAAGCAGCAGCAGCAGCAGCAGCAGCATCCAGATATTCTGGATTGTCCTTGCCGTAGGATCCTGTTGGAGGGAGGAGCCGGGTCTAGTCGCCCTGCTTCGCACTCACCCGCCCAGCTGGAACCCATAAGCATCTGTGCCGATATCCATTTTCAACCCGATGTGGTCCTGCTTCCAGAGTCACGGTTTGTGTCCTACTCCAAGCGCAACTCGGGCATTGCCATCGAGGATGACATCGAAATCCTGACTCCCATGGCCTCTACAGAGATGTGAGAGAGCTGCTCCGCCTCCTCTCGCATACACACATTGAAAATTTAAGCCAGGTGGAAGCCAGGTGGTGTGAAATTTCACTCGACTGCTTTGCTGATTTGCATTCGCAAATTGGTAACACAATTGGTAGTCAGTGGGAGCTTCCACTTTGATAATGTTGATAATGTCGATAATACATATAATATATGCAGTGCATCCGAGTTTATGTATACCCAGCAGACAAAAACTTTGTTTATGATATTGAAAACGATAGTTTTGCGGACGTCCGATTCAGACTTATCAACGATAATAAAGTTAATCACCTGTCATTGGTTTTGTGGCAGCAAATGATATCATTTTAGGAAATTAGATTTTGATTGCGGACCTTTTCAGACATCATTAGCGGGTATAATCCAGAGAATCCGCTATACTCGACCGCTATTCGTCCCTTTCCGCGTCCGTTTTTGAGCATTTAGCGAAACTTATGCGGAAAGTCCGGTTCTTTGTTCGTTTTTAATATCTTAAGCGAACATTTTTCGGATCTTTAAGCGTATTTAATATTTTGATCAGATATTTTTTGGATTTTTTTTTAATTTTTCCGATGTAACCCCTTATAAAATATTGAAAAGCATCTTTGTTTGCTGTATATATATATATATATATTGGTAATGGAGTCTAGTGCATTTTGGAAATTAACATAAGTGACATCATTTTGCATAATGAGCAGCCAGGGAGAGACAGATGGGTTCGGTTTAAGTTTCGATTTCGAATTATTTGCCGAGTTTTTGTTTGGTGTTTTTTTTTTTTCGAGGAACACAACTGTACTGAGGCAGGAAAACAGCTGGTAGTTTTGAGGTAAAACAGTTTGCAGCTATAAAAACAATTAGCTTGGGGTGCTAGAGCCTTAGTAAGAGGCACTTAGTTGGAGAAGCCGCAGGCGGAGGCAAAAAAAACTAAGGAATACAGCAGGGTACAGAGTTTGAAACAAAAACTTAAATAAATATTAAAATAAATAAATATATAATTTAATCCCAGTTCTATGCCCCCAAATCATGTGTCTCTTACTTTCCTTGGGCTGTTGTGGTTCCTCTTCCCCAAGACCCGCCAAGAAGCAGCTGGAGAAGCATCTGAACCAGGAGCACTCTCTGAACATCCAGCAGCAACAGCCCACCAACAAGAGCAACACCCTGACCACCATCAACTCCATCAATACCATCAACTTTCACTCGGATGTGTCACTTTCGGAGCTCCAGCTTAATGGCTCTCTGTTATCCCTGCCCCTCAGCATGAGTCTCAGCCTAATGCCCATCCCTAGTTCTACGATGAACTCCAGCATTCGCAGCTCCTGGGCTGCCGAGGAGGAGTTCTATGATATGGATGAGTATGTGAAGCGTGCAGTTCCATGGCTTCAAGAAGCTTCTGATCACAATGTGAAGGGGGTTTGAAATTTCCTTGGATTATTGTTATTTTCAAATAAATTTATAAGTTTAAATAAGTTCTGCTATATTTTCCCTAGATTTTAATGATTTCATTTTAAAAATGAATATCTTTTGTGTTTGTTTTGAGCTCTCTTTTTGAAGACATTTCCAAGACTCCAATGTTTAACTAGCTATACTTTATTTTTCCTGACAATTGTTTGCTCCGTTTTTTAATATCCACACAAAGAGAGGAAACTACATACATATATTTTCCTTTCAATCCGCACAAAGCTCTCCCCTAGCAGGAAAATAGAAAAAAAAGGAGAAATACAAAAGGGAGACAATCCTTTTTAGGTGACTGCCCCCCGCCACCCTTTGGGGTTTGGAGAGTATGCATTTTTAAAATGAAATTACGCCACGTTTAGGCGAGGTAAGAGGGCAAGCTAAGGGCTAAGAGACTGTGTGTAATAAAAATTTGATTAGCTGCTTGTTTAACTTTAATTAAGTTGATTCCACACACACACACACACGGAGAGAAACTGCCCTCGGAAAGTTAATCAAATATTTAGTGACTCTCTTCTCCCAGGTGAATATGCCGCCAAAGGGGCTCAGGATTAGTTTTAGTTTTAGTTTTCGGTTAGTTTTCATTTAGTTTTCGTTTTTGGGTCTGGGAATATTAACATTTTGGCAGAGTTTGCTCAAAGCAAAGCAAACAAACAAACAAATGCCGGAATATTCATGATGATCATTAACACACGGCACTGGGTGCACTGGATCCATCCTGGAAGCTGGTAACCTTTTGACGCCTCAACATCATCAACAATGCATGACGGGCACAAGGACAAATTTGCACAGCCTCCAAGGAGCTAGGCTCTCAGAGAACCCAAAGCCATTATAGAACTTTGCCAAGATGTCATTAAAATAAAAATCGAGAGCGTGTTAAATGATTTACACAAAAAAAAAAGAAAAGAAAGAAAAGGGGTGGAAAACAGTTTCCTTTCCCAGTTTATGTCCTTTTAGCAAAGAGCTCTCTGGCCTCCCCACTTTACTTTACTCTGTCTTGAGCCATTTTGGTATTTTATGCTTTTTATGACTTTTCAATAAGTTTTTCCTCCCGCCCCTCAGAGAAGTTTTCCTTTTTCGAGCCATTAAAGAAGCCAAGTTTAATATCGATAAGTTGTTATAACGGAAAGGAGAGCCGAGAGAGCACACACATTCGATAAGCTGCCAAACTAACATAACAATTATTTTTGAGAGAGCACACACACACACGGTGGGGGTCCTTGCCAAGAGCAAAGTCAATCTAATAGTAAGATGGGTAGCGACATTAAAGATTGACAATGTAACAGGAACTGTACCTGAGAAATACGTTTTGAAAGGATTTTAGGGATTTTAAATAAATATTTTTTAAAAGAACTAGCAAACCTGTGCCTAAAATATAACATACCATATCTTAGGTACAACTTTAAATATGATTTAGTACCATATCTTAGGTACCACTTTAAGAATGATTGAATACCATATCTTAGGTACAATTTTAAAACTAAATCAATACCATATCTTAAGAACTTTAAACCTTATTCAATTCTATATCTAAAGATTACCTTTAATACTAATTCAAAGATTCCTTCATTGAATTCAATTCGCTTCTGAAATTGCCTCCATTCAATTACGCTCTTCCCGGAAGAGAAAAAGATTGCTATGGGGTTCAACTTGAACTTAGTTTTCGAGTCGTTCTTAGGGGGCTTAGGGATCGAGGCTTTCTTTTCGACTAATCGTCGTCCATTAGACGCCAATGACACTTTTATGCCACTTTAATAAACTTGAGAAGCTAACAAGTGTGCTGTGTGTAAGGGGGGAGAGAGAGACACTTGTTCGGCAAAAGTTTTCGCACGTTGCGACAAATGTCTTGAGCTGCAATCCTCCCCGGAGTTTTCGCTTGCCACAAGTTTATATATACATGTATAACCAGGGAGTGGGGTGTGGGGTTGGGCACGTATGGATACAGATATCAATAATCATTCCCCTCGACATAGCTAGCAATGGCATAAGCAAGTGAATTGCATAAATAAACATTTGAGGCAGCTTTTCGCTGGCCTCTCCATCTTGGTAAATTGATACAAATCGCTCAATAATCACGCAATTGCATTTTATTTTTCTTTCAAAGCAGCCCCCCTTCATATGGCGGCCAGGCACGTGTGGGTTAATGTCCTTGCAATGTCCGCTGGGAGGTTAAAAATGGAAGAAGAGTGCCTGCATTGGCAAGTGGTGGCAGTGGTGGTTTAGAAATGTAAATAAGAATGCTTGGTCACACTGAAGTGGGTACCAAATGGCAGTCAGGTGAAGGTAAAGTTCAAATAGTAATAATATCTGATGGCAAATGGGATTATAATCAAGTAAAATTCATTAAGGGAGGTTTATTAAGAAGGGAAATCTTTTTAGAGTGGCAGTCACTTCCTAAAAATGTGTAAAAAAGACAATTTTGGTCACACTGAAGCTAAAAAAAATATATATAAAATGTAAATATAAATATATAAAATTAAATTAAAATTAAAAAAAATAGTATTCAATTAATATTAATCCAGTGGACTTAAAAAAAAGGTTGCTAGTGTGGTAGCTATATTTTCTGAACACAAATAAGTAAGCTTGGTCACACTAAAGGGAATATTATAGGTGAAAGTGAAGCCAAAAAGTAATAATACCTGGTGCTCAATAAGATTTTAATCAAGTAAAACTCTTTTTAAGACCTTCTTGGACTCTAAATTATTTTATAAATTACCATATAAATTTTATAATTTATAAATTTGGTTATTTAAAGTTACATTTTCAACTAAATAAACTTTTCAGCTTAATACTCATTTCTAAAACCCTAGAATTCCCATCATTTAGAACCTCCATTGCCAGAAGCCCTGATCGGCTTACCATCACCGTGGGCGAAACCCAATCGTAGGCATTAATTTCAAGTGCAGCCACGCCCCCACCGTCGCTACCTCATTGCTATATCCATTTACTGTCTGTTATTTATCATGTGGCAAATGTTGTAATGCATTTTGTAATCGATACAAAGCAATCACAACGAATTGAAGCCCAAAGCTGGTTAGTGGTGGAGTAGGTGAAAGGGGGAAGGAGGGACCCGTGCCAAGCACGTGACCAATCAAAGGGGCGTGGCAGACGCACTGCTAAAAGGGGGATAAAGGAACCCCAGCATGTATGGGTGTGTGTGTGTGTGTTCTAAATTAATGGAGCGCAGAGAACGATGTGGAAAGTTGAGTTGTAGTGACAGCGCCACGTATTGTTACCATTAGCCTTTTCCAGATCCAACTCTAACCCTCCATTTAATGCAATCATAAAATAACTCAAACTTAATTTGCTTGGTTTACAGGCAGATAGAGTTGCTCGTGTGTCTTTAAGACACTCTCACCTGGCAAAGCCAATGAAGGCATCTTCCCTAGGACTTTCATTAGTGGGTTTAATTTAGGTTACAAGTCCTGGCACGATCAGCTGTTTGGCCAGAGTTGCCACCTAGCGGCACTGACCTACTGATAATAGAGAGCCTAGAGGGGGCGTTTTTTAAGAATCTTCGATAAACAACAATATCTTTTTCCAAGTAAAGGTTTCCCTAATTTAAACAAAAATCAATACTTCATAGGAAAAGATTTACGAACATAAAATGCAAACTTTTAAGGCCTCTGTGTCTTTAAATATCATTTTCAAAATGTATTTTATAATACCAAAGCTAAATAATAGCTTTAAAATAAGTAAATAATAACTTTTGATGGCTTTCAAGTATTAAATAAGACTAAAAATGGCTTTGCTGTGCATATTTTTTGGCCTGATAAGAGTCTCAGGGAAAAGAAAACCCACATACGGAAAACCGAAAACCATTTGCAAATCCCCTTTGGCAATAGGAATTTTCGCTGGCTTAGCACACTTTTCCCCAGGCAGGAAAATTTGGGGGGGAAAAGTAAGAGGACAGCCCGCATAAGGTTGACAATGTTTTTCTCTTCCTGTTTTTCTTTTTTATTATTATTTTTTTGTGCTGAGCGAGCCATTATTGCCGCGACTAATCGGAGAAATCATAAATAATGCATAAAAAATAAGCGAAAAGCGAAACCCTTTTGGGTTTTTCCATTTTTCAGGTAAAACGATATATTTTTATGGCCTAAAAAACTTTGCTTTTCCCCCCCATTCGAGCGTCATTAATTTGTAAGCTTAGAAGAAAGTTGGACCCGAGGGCAGAGGAAGTCTTAAAAAATGGGAAACGGATGAAAGGGATAAGACGCCAAATCGAATCAGAAAACTTTAATGACTTTATGCGCCAAAACTTGTTACGCAACTTGACCAAACTTGACTACCTCCCACTTTTCCTACTTTTCTCACTCCCTTTTTTCCCGCTTTTCCCCCTGAAAAAAAAGTTTTTGCTGCAATTGCAGTCAGTTGCAACACGTTACTTGAACAGAATTCAATTAATTAACTGCCAATAGCCATTTCCCAGCTCTCTTCTCTCTGATTTCTTTGGATTTTGCCGCTTTTGCATTGCATTTCCTTGCTGCCAAGAATTTTCCAAGCTGCCATCGTCATCATCAACATTATTATTCCTGCCCCCCTTTTGGTGTGTGTGTCTAAATAATTAATGGAAAAGACAAATTGCTGTGTGCACTCCTCTTGCTTTTCCTCCTTCTCCTCACCTGCAGCAGCAGCAGCAGCTGACCGTAGCTGAATTTTCCTGTGATTTTCTTGCCATTTTTAGTTTTTCTTTTATTATTTTTTGGGACTTTCTTGCACTGCGCTTCATTAATTGCACTTGCTAATTGATTTGACACAGACAAAGGAAGCGGATGCATTGGAGTGAAAAGGAGCATAATTTGGCGCAGGGTTGGCTCCTGTTTTTAGTCCTGGTGTGGCTCTCAGTCCTGCTGCATTGTTCACTAAAGCAAAATTCATTTGGCGTTGCCTTCAACATCGAGTGGCGCAGAATCACTAATTGGGTTCGATGGAATTCTCAGGAGAAAAGACAATAAAGAATGGCAAACAAATATATATATATATATAAATCCTGGGAGTTTGCTTAGGAAAATTCCTAGAAATTCTCTACTTAAAGTCCTTGAAAAACTAGGTTTATTTGAGATTTAAAATCACTTTTTACTGCCTTTTAATTTAGGTAAATTACGCCTAGAGCTCTATATTTTATTTTATTAATAGCTTTTTAGATCCAAAAGGGTCTTGTTAAATATCCTTTAAGGATATACAGCCAACTAAGTGAGCTCCTAACAATTGGGACAAAGTATTTACTGGCAAAAACCCAGTTCCAAATCTGCCCCAAAGCCAATGTGAATCCAACTTGGACGATTCGCATGCAAATCTGGAACAGCTTGGCTCCAGGACAACCAGTTTCTCCTGCTCCTGCTCCTGCTCCTCCCCCTCCTCCTGGGTCATGCATAAATCATGGGCGGAGAAGGCCAGCAGCTAAAGGAGCTTGATTCTAAGGATGAGGCCTTGCTAAAGGGTTGAGTGGAAGTGGCTCAAACTTTCGCTTTTGTTTAGGCTTCTCTCCCAACGTCTCTTTGTGACTTTCGGTTGAGATTTGAAATCGATAGCCGCCGCCTCCGTGGAGCGAAACGTTTTGCACGCCACAAAAGTCAGCTTTAGCTTATTTATTATTTACACGAGTGAAACGTGTATGAAACCGAAAGAAGAGAAAGATGCTACACAAAAAAAAATACAAAAAAATAAAACGAAGCGAGAAAAATCCAAAAAGGGCCACAGGAAAATCCACAAGTATATGTGTGAGCCGAGTGTGGAGTGGAAGTTGGTTTGGTTTTTTGTGGTTGATTTGATTGCTTTATGCACCCAGTGAGTGGCCACATGAATTTCAAATGAGTCCAGGATCCTTTGGCTTCTTTTGTTTCCAAAGAAATATTCAAAATATAAATTAATAGGAAAACCTAGAAGAAAAATATAGGATTTCCCTTGAAAAATCTTGAGTAAAAATTTAGAAAATTCTGCCAAAGAAAATCTATGAATGGAAAGAAGCTTTAAAAGCGTCGAGACACGACCACACGAGCAGTCATTATCCTGGACGAGACTCGAGGTGAGAAGAAGAGTGGCAGCATAACGTGTTGCACACGTTCCAACATACAACAAAAAAAAGGAGAGCGGGAAATGGGCAAAATCGGGGTTAGCTGGGTCAGTATTCTTTCCCACCTTTTCTTTCTTTCCTCCGAATGCCATGTCTCTGTGTCCCCCTGTCTCCTTGTGGGTGCTCGCTCCTCGTCCTTTCCCACAGTAATTTGAAATTCATGCGCTTCGTATGTGGAATAAATTCAAGATTTTGATTTGCTGCTACGTGTGGCAAGCTGCTGCCTCACTTCGTGTTCCCTGCTCGCTCTTATCCTTTGCAATTGAAGGTGTGAAATCGCACATAAAGGATAATAAAAGTGAAAAGCGTGAGAGCCTGTCAGGCCCCATAAAAAGGGGGGAGCCCAGGAACCGAAACAGAAGCGGAAACGGAAGCATCAGCTGCAGGTGAAATGCTTTTGTTGTGTTTTAAAGTTGTTTCTTTTTTTTCGGTACCCCGTTGGGCGTCAAATATGCCATGGAATTTCCAGCGATTTATATGGATTTTTTCCATGAAACAACCATGAAATATACGTATATTTCCAAAGCTGTTTGTGACATTTGATGGCTTTAATTGAAGGTTTAAGTGTCCAGAGCAGAGATAAGTGGCCTAACCATCAAATCAAAAAAGCAAACAAGCACAAAACATGTCGCTCTCCAGAGAGCTCACTGATTGGGGTACTTAAAATATTTGTCCCAACAAAAAAAAAGAAAACTTGGACGCATTTATTGGNNNNNNNNNNNNNNNNNNNNTCCTCCTCTCTCTCTCTCTCTCTCTTTCTCTCTTTCCCCCTATTTCTCTCTCTCTTTCTGGTTACGCCCCAAAGCAAATCATCATTTAGTGGCTCCCCAGGGCAGGATCAAAAGCACACGAAGCACTCACAGGACTCACACACACACAGACACAGGGAAATATGCTGATTACGAGACCAGGAAGGGGACCACCAGGACAGGGACCAGGACGAAAAGTAGTAGAAGCAGGAGTAATATTCCTCTGGTGTCGCCATCTGGTGCAGCGTGTGTACATATGTGTGAGCAAATTTCAATGACTTTACTGTTATTTATGCCATTCGAAAAGTAATTTATAGCATTTAACGTCTAAAAGCACACTTGCGATTTCAGCAATTTGTGGGGGAGTTGGGAGGTTCCATGTTAGAGATGCCAATGATTTCCACATAGAGACAACTGAGCTCCAAAGCCCAGGCACAAACAACAAGCCCATAAACACGCGAACATGACTCCTTGGAACCTCCTTTTTGAGTTTATTTTTGGGCGAAAAGCTAGGGGAAAAAATGAGTACAGAACTTGAAAATTAACAAGACGACTAGGAAATGCTCTTTAAAGGGTAATTTTATGATAATTTAAATAATTAAAAATATTTCAGATATTTGTTAGGTAATTTCAATAATTATAAAGATTTTTTTTTATATAGTAAACTTTACTTTATAGCTCAGACATTGCATTTTTTTTTTTTGAGTACACTAGACTGAACCAAGTGCCCCCGAGAAGTGCTGGGTATCAAAGGGCGAGAGAAGAAAGAAAAAATACATGTCAATGACTTTACAGAAAGCGGAAACTCATAAAGATAAGTGTTGACATGGCTGCCAACATGGCCGTCTGTCCTTTAGTCCTCTCTCATTCACCTCCGTGCCTCCCTGTGCCCTCCTCCTCCTCCTCCTCTTCACTTCCTCTGATGCCAGAGCCGGGGTCTTAGCTTCCTCTAAGTGGCATCTGTCGCCTCGTATTTGTGTCACTCACTTGGAGCATATGTGTATGTGTATGTGTGTGTGTGCGTAAGTCGCACTTCGCACTTGGCACTTTCTTAAATTTTTCTTTTTTTTGCTTTTATTTTAAATATATTTTTGGTTGCCTAAAGATTTTATAGATTTTTTTTAAAGAAGGAAATTAAATATTTGGAATATATTTTATGGGTTTTAAGAAATTTTTAGTTGCTAAACTGATGTTTTTATTTATTTAAATTTTTATATATTTATTTCAATAATAAAATAAAATATTTTATGGAATTATTTAATATATTATTTAAAATTCAATTGATTTTAAGAGATTTTTAGTTGCTAAACTAAAAAATTCATTTATTTCAATTTTTTAGATTTTTTTTATAAAGAAAATAAAATATTTTATGGAATTATTTAATATATTATTTAAAATTCAATTGATTTTAAGAGATTTTTAGCAGCTAAACTGATGATTTTATTTATTTAAATTTTTATATATTTTTTTTAGAATGAAATAAAATATTTTATAAATGTACATAATTTATTATATTAAATTCAATTGATTTAAAGTCATTATCAGTTACTAAACTGTTGATTATATATCCCTTTTTGGTCGGTATAATATTATAACTCCCTTCCCCCCCTTCCATATATCCCGATATACACATTATTCCCCTTCAGTTTGAAGCTTATTTGTGGCTCATATTTCCGCCATGAATTATGACTCCCGGCACCATCTATCGTTATTATTATTATTATTATTACTAGGGCCATGGCTGGCAATTAAATTGCCGCAGCGCAATATACATATACATATATTTATATATGGATATATGGATATATACATGGGCGTTTGGGAACCAAGGGGCTTGTGGTTCGTTGGCCTGGCTAATTAATGTTATCGCATTTCATGCATCACTTGCTAATAGTTATCGATAAATATTTCACCGTCAGCGTCGAAGGCTTAGATTTCCTTATCCTGCCCGCCTCCTTTTCGTCCTTTTTGTGTTGTATTATTTAATTTACAGAGACCCAGCCGTAACCGGAAACCGTTTACAGTTAGTTATCCGGTTTATTGGCCAGCGGAACGAAACGAAACGCAACGCAATGTAACGTAATGCTATGCTACGCAATGCTTTTCCATTTTCCACGTTATTTATGGCTAATGTCAAAGGCAATTGCCGCTGATTGATGAATGGCCAAGGAGGCACATTGATTAACTTGTATTACAACTGGTTGCGAAGAACTAAAGTGGCCAGGTAGTACATTACATACTTTTTACATATCTTTACCTTTGTTTTCAAGTCAATTTCTGTTGGGTTTATTGTTTCTTGGGTTTGTTTGTTGTCCTTCTGATTAATCGCCTTTCATATTTTATGCATTCAAAGCCCGACCAGGTTATTTAAACTCATTAGAAAGCCAGCGGCAAACATCCAAGAGGCAAACAAATATTACAGTTAAAGAAAAGAGGTGAAAAATAACTGAAAAATCAATGAAAACTGACGGAAAGTGAGGGAAAAATAGGTGAAAAAAATTATGAAAACACAAGGCACAAGAGGTGAAAATTAGGTGAAAAATTATGAAAAAGGGTAAAGAAGCGATGAAAACCAATGAAAATGGGTTTAAAATTTTGTACATTTTAAATATATAATTTTATATTTATACAATTATAAATTAAAATAATTTTATTTTATATTTAATCGAAGTTCTTTGCAAAATATTGTTTCGATTTTCATTGACATAACCCTAAAAATCTTTATAAATATATATTTTTCTAATTAGTTTTCTTGAACTTTTTCCTTGATTAACATTTTATTTTCAGTGCATATAAAAATAAAGCATAAAAAACACCAAAAGTAAGGCTGCCTGGGCCTTAATTAAAAGCAGCAAATGAAATGCACATCACAGGCCTGGCCAACTTTCCAAAAAAAAAAAAAAAAGAAAATGTTTGTAAAAAAAAACACCAAGGAAACAAGAAGAGTTACAAAAAAAAAGCTGAAAAAACCTGAAAAAGGGACGAAAATAATTACGCGACTTGCGGAAAAAGCGGGCGAGATTTTTCAGCTCTTTGAACTGGACCTTTATGGGTGCTTGTGTGTGTGTGTGTGTGTGTGCGTCGAGATCCTTTTCGGCGAATAACAAAGATTTATGCCCAGGCTGAAGGTAAAACATAAATTTGATGCGCCTCAAAGTGGCCAACAGCGAAAGCCAAACGGT
>dana|LOC6504777|score_1E10|shift_No|1
ATGTGTCTTCTGCTTTCTTTCGGCTGCTGTGGCTGCTCTTCGCCAAAGCCCACGCCCAAGAAAAAGCGCTCCAAGCAAAGCAAAGACAACAAGCCGACGGAGCATTACTATTCCACCGACATCCAGATGCAGGAATTCACTCGATCCGAATACCAACTGACCGGGGATCAAATGCCAAACGGATCCTTGGCCTCACTACCGAGCATGAGCCCCAGCCTGATGGCCCTGCCCCACCGGATTCCCACGTCCACCACCTTGAGTTCGTGGGCCTGCGAGGAGGAGCTCTACGACATGGACGAGTACGAGGAGCGAACGCCCACCAAGTGGACCGCCTGGTGGCTGCAAGGAGCCTCCTCCAGTGATCAGATCCTGGCACCGCACTCCTCAATTTTTACTTAG
>dper|NW_020825317.1+:3772512:3785541
AAAGGGTATATCGAAAACCCCAAGACCAACCACACCCACTGCACTCCACACAAACGGAAATAGCGTAAAAAGCCAGTTCTGAAACCGCAATGATGTGACCGAAAATGGACGAGCAACCGAAACGAAACCCCAGTGCCCGAAAAACCAGCCGGAAGAACGGAGGAACACATCTAACATTACAAACAAGTAACAAAATCTGTCGTACATCCAACCCCCCCCCCCCCCACCGTTCTGGCATTGCCAGTATGCGCCACCCCCAGAACCAGAGCCAGAACTAGAGGCCTGGTCTGCCTGCAAATGACATTGATATTTTTGTAGTTTTCCACATAGTCCACAAACGAGCGAGCGCCCACAAATGGTGTTCGGGGGCAAAATGTACAAAGGAGGAGGGAGGAGGGAAAGGGTCTAAAAAATCATACAAATACGATAGCCAGAGAGAGCAGACTGGCGAGTTTACCCTGTAGATATCGAAGAAATAGACAACTTTCAAAGTAAAGATAAAGACTGAGAGATCATTATATTTAAATTGAAATCGAGACTGCTTTCCAGTGGAAGCTTCCTGAAACTTGGCACTGCTTGCTAGTGCAAACTGCTTGGATTACTTAAGGTTCAGATGCATTTTTCGGTACAGTTGATCCCGCACTTCTCTCCCTTAGGACCTTCTTGGTGACTTTTTTTGGTGTACGCTACTAGAACGGCCACAAGTATGGCCCTTTAGCCCACTCTCTACAACTTAATTGCTTGCACTGCTTACCGTAAACTGCTTCTTACGAGAAATAGTTAGCTTTTCCAGAACCAGATGCTTAGAAATCTTTTAAGCTACATTCCAAGGGAGTGATTCCAATCCATGATCAAACCATTCCTTTAAGCTATCATACCTCAAAAGATCTTGATGTACTTTCAACGGGAAGTACCTACCACATTTCTCTTCTAGGAAAAGGTTGGTTCTGCTCTCAGGGAAAATCCAAACGCATGAAAAATCCCCTCTTCCCCTCTTCGTGAAAGCTCTTGTTTTTCCTGCCTTCCGCAGGACACGAGGTACTATTACGAGTGGAGCTCTGCGACTGCCTTTACTTTGTGAATCATTGGAAAAGTGCGAGTTTTCCCAGCATGCAGCTGCTGTGGCGATTTTTCTATTTTCCATTTATATTTTGGGGCGCTTTTGTGTATTCAATTTTAAAGTTTCGTTTAATTACAAAACTCATTAGAGTGGAAACTTTTGCGTAGCGCACCAGGGTATGCAATGCTAATTGAAATTGAAATTCGAGTTGGAATTGGAGTGGGAGCTGGAGCTGGAGCGAGGGCACAGCCTGGTACTGCTGTCACTAGTGGCACACTGGTACTGCCGCGGCCACTGCCACGGAAAACAGCCCCAGCTGACGCACATCTCTCCCACATCATGGATCGTGGATCGTGGATCATGGCGCCCTATAAAGGCCCTCGGACAGGCGCTCCACCCAGTTGGCGAACCACAGTCGATGGTTGAACATGCTGCGCCTTATGTCCCACTGCCCCGTGTACTCGATCTTCTGCTGCCGCCAGCGTGAAGCCCGCGAGGAGGATCAGCAGACCATTGCCGATCAGCTGGAGATCCCGCAGGAGCAGCCACAGCTCCATGGAAGTCCAGCCGAAAGCAGCACGGCTGCCATCATTATGCCCATGCAGGAGGTGCCGCGCCAGGAGTTTCACTCTCCACCGAAACGTGTGGCCTGGACAACGGACCGTATGTTTAAACGACACACACGACGCCGTGCCTCCCACTCGCCCGCCCAACTCGAGGAGATGTGCGTCAATGTGGAAGTTCATCATTTCCCAAAGTCAGAGGCCGAGACGGAGACGGCGCCTGGGACGCAGATCCCTCACCTGGCGCTGCAGCTAGGTAGGGAGATGGCGCTGGAGCCGGATTCATTCACTGACAACCCCATTGCGGCGGGTGTTGAGGTCTTCCCATCAGACACAGTGGCCATACTGCACCTGGCTACAATCGAGACAGCCACAGCCACACTCAAGCATCATCAGCCTTTGATGTGAGAGCTCCGATGTCGAGCGAACGCCCCGCGCGTATGGAGTTTCTCTATATTTTGCTGCTGATTTGCACTCGCAAATTGGTAACCGAAGAGCAGTCAGAACAGTAGATAAGTGCACTATAATACGATATGATATAATAAATTGCTGTGCGATGGCGATGGCGATTGCGAGTGCATTTTCCGCGGAATGACCATAAGCGACAGCGTTTTGCGTTTTGCGGAAAACAGAAACAGTTGTGTGTCGGAATTCCAGCTAACACAACTGTACTTTCGATGGGGGATGGGAAAACACATTTGTGTTTGTACAGTCATTGGAGTCTATATAGGCCGCGCTGCCACAGAGCCAGAGCTCAGTAGAGCCCTCGTTTGCCTCGTTTCAAGATGTGTTTCCTTCGGTTGCTCTACTGCTGCTGCTGCTGCCGCAGACTGCAGCACAAACGTCAGCAGGACTCGCACCGTTCGCCTCTGCCCGACGTGCAGCTGCAGCAGCTATCGCCCGATTGCCGGCTGGCGATCGGGGACATGGACCAGGGACAGAGGCACAGCCTCCAGGCGGCGCCTCAGAACCGCATCACCAGCAGCACCTTCAGCAGCTGGTCCTGCGGCGACGAGCTGTACGATGCGGATGAGCATGACGATGAGCGGACGCCCAGTGTGTGGAAGGCCTGGTGGCTCCAGGGAGCCACCTTGAATGAGGAGATCCTGCGCAATCCGTCCTCGATCGTCGCCTGAACTCCAGAAAGGGAAGGCGCGAGCGTGGGCGAGAGAGAGGGAGAGGGAGGGAGTTGAGGGAATAAAGATTTCTTTGAAGGCATTTATTTATTACTTTAATAATGCAGAGTCCTGTTTTCATTGGAGCTGCATTTCCATTGCATTTTCCAGTGGGGGTTCGCCTTGCAATTCCTTTTGTGCCTGCTCTCTGGCTCCCCAATTGAATTTCCCACACAGCAGCCAAGGGAACAACTATTCGTTCTGTAAAAGGATAGCAAATCCTTTTGGTGGCACACTCTGGACCTGCATCTCCACCTGGCAGGGCTTGGCCATGCATTTTTAAAATTAAATTACTCCACGTTTAGGGGCGAGCGAAAAAAAAGGGACAACGGCCAACAGGCAACCGATTGGGCTTGTGGCAGAAAGAAACTGTGTAATAAAAATTTGATTAGCTGCTTGTTTAACTTTAATTAAGTGAATGCCACATGCCACACACTGCAGGAGGGAGAGCTTGGAGTGGGGTCCACTGGGTTATCAAATATTTAGCCAGCTTCCAGGGTCCTCTAGGCAGGGCACTCCTACATATTACACATTTTGTTGAAGAGCAAAAACACCAGGAACAGCAAGCAGCAGGCAGGCAGACAAATCTCTGAATATTCATGATAATCATTAGCTCGAACCCCGCAAAGGCCGCAAGGGACACACAGCACTCGAGGCAGACAGGAGGACAGCAGAAGTCCTCTGTCCTCTGGTCACGACCTGGGAATATATACCTATCTGAGAGTACAATTCGTAATATAAGTAGATCAATCAGGAAATGAATATGAATATGAATCAATCCAACATTGAAAAGGAAACTGCACGAAAAACTTGCACATTCCCCTTCAGATTCCATAGTATTTCCAATTCAAGGAAAAGAACCTTCACGATTCACGATAAAACTACCCAAAGGTAAGTCTCTGTATACCTACAGCTGTTGGCTGAACAACAGATGCTAATTATTTCCAATCATATTGTACAGAATCATTCCTCATTGAAGAGAAGAAGAGCTCCAGCGATAACAAATCGGCTCCAAAATTCGTTTGGAGCAGATATACCTATATTCTCAAATAAAGTGAGAAACAACAATCACAAGGTAAGTTTAAATAACCCTAGATTTTCTTAAGCAACGGGTTCCGTCAGATTGTTCCTTAGGGAAGGGCTCCTTACAGCTACCGTGATACTAACCAACAATTCAAAAAGGCAAGTGGTTAATAATCCACTAGATCTTCTTAGACAACACAGGTAATTCCGTCGGTCGACGTTGACACATCTTCAGACATAAAAAACATTCATGTGTGTATAAATACTTAAGGAAATAGTATTTGCTGTGATAAGGATTCTTTATCAAGGTCACTATGTGACCAATGAATTGATTTTAAAGGAGGCCCGACTCTGCTCCATTGCTTGGGACTTCAAGCCTACCAGCAGCCTGTGCGGGTGCCCGAAGCATCCTTGAATTTTCCAGAACGGTCACAGCTCCAAGCAGCTGCGATCTTCTGTTTTAATAATACATAAGTTCTCTTTGGCACCGGGGAAAATCAATATTTGGAGGAAACTTTATGAAATTGCGAAAGTCTGCTTTGGAGTGCTCATAGCTTCGGATGATTCTTGGGATATATTTCCGAGAACAAGAAGTGGTTCGTAGAGAAGTTCCACTGCAATCGAATCGATTAATCGGCTTGAACGAAGGCTCTAACAAATGTTCTCCCAAGTACTTCAATTACTGAAGTACCTTGTGGGTAGTGGACGTGGGTTCCGCTTTCGGGGGACTGTGGCTCGTCACTGGAGTTCCATTTAATCGTTGCCCATTAGACGCCAATGACACTTTTATGCCCCTTTAATAAACTTCAGGAGCGAACTCTCTCTTTCCCTCTGTCTATCTCTCACGCGAGTGTGTTCGTTGGGGGCGGAGGGCAAAACTTTTCGCACGTTGCGACAAATGTCTTGATGCTGCAATCCTCCCTGGAATGTGGCAGCCACAAGTTTCTCCCAGGCGTTGGAAGGGGCAGGATTACGGATATCTGTACGGGGGAGAAGTCAGTCAAGTGGGTGGGTGTGAAAGGGGGAGGGAGGAAGAGTTGTAATAACAGAAGCAAGTGAAATGCATAAATAAACATTTAGAGAGAGAGAGAGAGGGAGAGATGGAGAGGGAGTGAAAGGCATATCCCCATCTCTGCTGTTAAATTGATACAAATCGTTCAATAATCACGCAATTGCATTTTATTTCCCATCGAGCAACGGAACGTTCGGGGGGGAGAACTCTGGACACGTGTGTGCGAGCGTGTGTGTGTGTGTGGGGGGCTAATTTCCTCGCAATACTCATGGCAAAAGAGAGAAAGATGGAGAGTGAGAGACTTGCAGGACATGCAATGGAGCATGGAAAGGAGTTTAGATATAAAATAATGTACGGAAAAAGGAAGAAAAGATTTTTTCAAGGAAAAGCAGAGAGAGAGAGAGAGGGGGATAGATCTCCGATCAATGCACAACCACTTGGCTGCTCCTCTAAGCACACATCCCCCATTCCGGGCCCCAGCTCATCCGATTACCGCGTGGCTCTGGATTATTTATCATGTGGCAAATGTTGTAATGCATTTTGTAATCGATACAAAGCAATCACAATCGAATCGAAGACCCCCACCCCGAAACGGCCACAGGGGAGGGGAAGGGAAGCCCGTGGCAGGCACGTGACCAATCAAAGGGGCGTGGCATCAGCGAGGGGTGGTGCGTTCTGTTGGTTTAACGTTACACTAAATTAATGGAGCGCCCGGGATAAGGGGGGACAGGGCGATACAGCCCTAGACAGGGAGAAACAGAAACGACAGATAAAGTACAGACACAAAATAGACTAAGAGAGAGAGAGAGAGAGTCGTACAGAGAGGGAGAAAGAGACAGAAGTTGAGGTTAAGTGACAGCACCACGTACAAGGGTTTTGTATTGTTCATAAAACAACTCAAAATTCTCCCTATTTCGAATATTTCCGCAAGATATGTATCATGTTCCAGTTGGGTTTTCCTGCGTTTTCCACGATTTCTGATGCTAGGAATGATGCGTAGAACCCACGGATCCCAAGAATATTTCTTCAGATCTTTAGAATAATTGTGGAGTGTACTGTAAGAGTGCACCCACTGTACTTATTCCCGCATTCTGCTATCGCGAGCGTCTTTTCCTTTTGTTCGGCAACTTTTTGTTGCATACTTTTGAGCGTCGTTAATTTGTAAGCTTCTCGGTGGCAAAGGAAAATGCACTAATGGGCTAACGGGATAAAGCGCCAGCCAGAATCGAATCAGAAAACTTTAATGACTTTATGCGCCAAACTTGTGCACAAAACTTATTGACCCCACACCCAACCCACCCAAAAACCACCCAAGCCAGGCAGCCAATGCTTGGGGGAAAAAGTTTCATTGCAATTGCCAGACTGCAGCTGCAACACGTTACAGAGTACAGGGCACATAGTACACAGGAACACAGGAACTGAAACTGGAACAGGATTCAATTAATTAACAGTCAATTGATCAGCCTTCACCCCACTCCATCAATCCTCCCATCAACATACCTTGCTTCCACCTTCCCGTTTATCCTCTTGCCTCCAAAATAATTAATGAACGGCAATGACGAGGCTCCAAGGCAGCCTGAGGAATACTCTGGAAACCCCCAATAGAGGAATAATAATCTGAAATCTATGATATTCTCTTGGATGCAGATACGGTACTCTCCACAACCCTTAAGATCCCACTTATTCTAAATCTATTCTTAACTGATCTTTAACTAGTGGGTTTTTATGCTAAAATTCCTAATTGGAAACCCGTTTTTCAAGAGCTTATGGCAGTTTTTTCTACTCGATCTGTTTTTTTCACTTAGCTTAATATTATTTTTGACAGATCCGTATACTTTATCACCCAGAAACACCCGCCCCATTAAGTAGACATATATATCATCGGATCCGATACCAATGCCAGTGCTTTATTTGGTTATTTAAGGGGCAAGGGGCTTATGTCGTGGACCGTAATCCTTGCCCAAATGTTGCCAAGTTTCCACAACACTCTCTAACCAGAAAGATTTTGATTAACTTCATCTTTACTAAAATACCACTGGATTCAGGGATGAATTCTATGGTCCTAAAAATAAGTGCTAAGTGCCCCAATACTTTTGTTGCCTATTGCAGACCTTTTCTCGTTTGAAAAATCGTACAAAATAGTGCAATTAAATTACGCTTATTTAATAAGCCTATCTCATAGAAAATTGAATAATTTATCGAGTTTTTCTATTGAAAATCGCGGCGGAAAAGCTCTTAAAGCAGCAGTAACCCTTGCAACGCTCCTGCTGTTTTCAATAGGTGATTGTAATCAAATCTTGTTTGTTAGAGATTCTATGGTTATTTTTCCTTATCTCGGAATTATCTAATTGATTACTTCGCGATTGAATGTTGCAGTGGTCATATGGGGAAAGTAAAAGAATATACATAGCTTATTAGAAACTAAGTGATAGAAAACTCTTTTTTGTGACTAATTTCAGAACTTTTTTCGTTTACAAAATTCTAAAAAATATTGTAGTGAAATTATGCTTATAAAAATCAGCCAATCTTATAAAAAATTGCTGAGTTTATCGTATAAAACTGTTATTCCTTTCAAAATAGCGACGGAATAGCTCTAAAAGCAGCAGTGAACAGAAATCTCACGTGGTCAGTGTGGTATGGTTGGGGTCATTATTCATATCCGAGATTATAACCAAAATATATGAAATAGGCCACTCTGCGTGTCACTTCCTAAGCTCCTCCCTGGATTCCGTGAAACCCTCTCTCACTGGATGATATTCTGAGAACTGTTCGTAGGGGCTACCTTAAAAATATGGCACTTCAATAAATATGTATACAAGGGGTCATTAGTGCTTCCTGCTCCGGCCAAAATGGAACACCAAATCCACTGCGATCGCCTCAGTGATTGAGATTGTAAATTTCTCACTGCGCTTCTTTGATTTTCTCTCTCGATTCTTGTATTATTTTCTCGTCTCGGGTACCGTTTTCTTGCTCGTGCATTGCGCTTCATTAATTACAGTTGCAAATTGATTTGACGCCGAAAAAGGAGTGAAAAAAGCAGAGAAATAGCAGAGGGCAAGATAAAGGCGAGGCTGCATTGTGGGGATAGTCGAGCCAGAGCCAAAGGGGAAAGTTAACCAGAGAGAAGAGCGGAAGGAGAAACATGCCAAAAGTACCACAAGGCAAATTCTTCAGTGTTGGAAAAGCCATCCCACACATTCTAGAACCGCAATGAGTTGTTAAAGACGATTCCCAATCTGCTAGAAAGTATGCACAAAGATACAAAGATACAAAGGAGGGCTAGAATGACCAACAATTTCAGTTGAACCACATCTCCAGTGTTGGGCAACGCACAGGCAAACAACAGAGCAGTGAAGCCCCGATTGGCCTAGTATTTACTGTTGAGCCCATTTGCCAAATCTGACCCAAAGCCGCAGGATCTGGATCCAGAGCTCGGACTATTCGCATGCAAATCTGGAACAGCTTTCTCTCTAACTTCTCCCTCTCCTTGAGGAGTCCTTCCCTTCCTCCTTCCTCCTTCCTCCTTCCCCCTCCCGCTGTGCGACCTCCTCTAGGTCATGCATAAATCATGGGGGAATGAGGAACCCGGAGCGAAAGGGTTGAGCAAGTGGCAAACTTTCGCTTTCGCTTAGGCTTCTGTCTTTGACTTTCGGTTGAGATTTGGAATCGATAGCCTCCACTCCTCCCCAGAGCCCTGGACGCGGAACGGGGCGGGGGGTGGGACAGAAGTGAAACGTTTTGCACGCCACAAAAGTCTGCTTAGCTTATTTATTATTTACACGAGTGAAACGTGTATGAAACCGAAAGAGAGATGCTGAAAAGAGAAGAAAAAAATTGCCTCCCAAAAACAGAACCGAAATAAGGACGCGGTCCAAATCCTTGGGCTTCTTGTGTTTGTGTGTGTGCAAAGTCGGTGTTTTGTGGTTGATTTGATTGCTTTATGCACCCAGTGAGTGGCCGCATGAATTTCAGATGAGCCGCTTGCCCCACATGCCCCACTTGCCCCGTCTGCCACTTCCACTTGCCGCTGCTGGTGCTCCCAATCTACCCATAAAAAGTATTTGGCACTGCAGTAGCAGATAAGCAGAAGGACCAGCGCGAGGCACTTGTGATACTCTCTCCAGAAAGGAAGCCAAAGGAATGCCATTGCTTACTTATTTCCCAGATGGACAAAAAGAAGGATAGAATGCTCCTCTGGGGTGCAAAAGAACAATCGATATTCTTACGATTTGAGTGCCGAAAAGGTGTGTTTATGCATAAGGAATATCCAGGCTGTTTATAGCTTTCCCAAGTCAAATAGCGAACCGATCGTCGGAGAGCATTGCACAGGGATGTCGTCCCAAATCAGAGCAGGGACATCCTCCAACTGCAGAAAGGATGCTCGCAGGCGAAAGGTAAGAACTTTAAAAACGAAAGAATGTAAGAAAGAAAGAAGGAATGGATGAATGGATGAATGAATGAATGACCGATGGAATGAAAGGAGGAAGCTTTAAAAATGTTGGGGCACGAACCACAGAGCAGTCATTATCCTGGACAGGGGGGCACCTTGCGGCATTTGGCTGCCACATAACGTGTTGCACACGTTCCGTGGACGTTCGTTGCTTCCGACGTTCGTGTGTGTGTGGGGGTTCCCACAGTAATTTGAAATTCATGCGCTTCGTATGTGGAATAAATTCAAGATTTTGATTTGCTGCTACGTGAGGCAGCAGACAGCAGGCTGCTCCCCGCCTCACTGCCGCTCCCCGCCGCTCCCTAACACTCGTGCAATTGAAGGTGTGAAATCGCACATAAAGGATAATAAAAGTGAAAAGAGAGAGAGAGAGGGAGGGAGTTCTAAAGAGCGTAGGGCATCAGTTGCAGAGGCAGCTCTCACGAGCTCTTAAAGCTATCCCCATCCCCATGCAACACCATGGGGCATGAGCCGTGTGTGTGTCTGTCTGTGGGCGACATTGACGGTGCAAATTGAAAGTGTCAAGCGTCCGTCGGGAGAATGAAGTGCCCCGCCTAAATGGATGACAGCTGCTGGTCAGAATGGTACCGCACCGCAGCTACGAGCGGACAGACTTCCCCTGGCTGTATTCACGTATAGCAGATCAGTAATTAGCAGGAATTGGTAGGGTATCACAGGTATTTTCTAGGACACACTGGAGAAGAAGCTGCGCCTCGACACACCCGTTCGGGAAGGGCTGATATGATACATATGTATGTCTGGCAGCCTGATCCTCAGGGGACCTGCGATTGAAGGTCGGGACACATTTATTGGTTGTTCATCTATGAAATTAAAGTTTATTTCCCCAAAAGCTGCTCTCTTTCCCACTCTCTCTTTGGGGGGTACGCCCCAAAGCAAATCATCATTTAGTGGCTCCCCAGGGTAGGATCAAACGCACAAACACCACACAGACAGACAGACAGACAGACAGACGGACGGACGGACGGACAGGACCCACGCTGGAGCATGACATAGGGCACGGGGAACCCATAGAAATATGCTGATTACGACCCGACGAGGAATAGTATTCCCCTGGTGGCGCCATCTGGTGTGGACTGAGAGTGTGTGTGTGTGTGTGTGGGTGTCTGTCTGTGTGTATGTGTGAGCAAATTTCAATGACTTTACTGTTATTTATGCCGTTCGAAAAGTAATTTATAGAATTTAACGCCTAAAAGCACACTTGCGATTTCAGCAATTTGCAAAGGCAATAGACGGAAAATGGAAAACGGAGGATGCCCCCATGCCCCCCTTGCCCTTCCCGCAGAAGACAAAGTAGGGGAACACACAGATGAGCCGCGCTCAAAAGGTATACCGCTCTCTGAAGGGTACACTGCTTCAGACACCGAGAACAGGCACACACAACCGATCCTGATCCTGGGTCTGAGAGAGTGGAGAGCACCGACGCTCTCCGCAGGACACGTATGTAGATGCACGTGGGTCAAAGTCAGGGTATTGGGCAGGGTATCCCCATCTTCGTATTCCCCAAAAAGAGCTACTGGCCTTTGCTCTCCCACCCCCCACCCCTCTTGTTAGCGCTTATTTTGTGTTACTTTTTTCGGGCGGAGCACAGGACGAGGAGCGCAGAAGAAAGAAAAAATACATGTCAATGACTTTACAGAAAGCGGAAACTCATAAAGATAAGTGTTGACATGGCGGCTGCCAACACATGGAAGGCAACTTGGAACATGGTCGTCCTCTCATTCACCTCTGCCTCCACCTCCCTCTTACACTGTACGCTTCCCACTGCTGCTGCTGGCGCTGCTTCCTTCCTCTAAGTGGCATCTGTCGTCTCGTATTTGTGTCACTCACACACATCGGGACACTCGAGCATATGCATGTATGTATGTGCGTGTCGCACTTCGCACTTTCTTAAAGCTTTCTTTGGCTTTCATTTCGTGCTCCACGGAAACATAGAACGGGAATGAACGGAAGTAGAAAGCAGCTACAGGGAACCGAATCGAAGAATCGAGTAAGGAATTGAAATTGAAATACAACAACTGGGAATTTTCGAAAAATTATTGCAGATTTTACAAATAAAAGGAAGTTTCCCAAAAGTTTATTCTGACTTCCTAAAGGTCCAATGGATTATACATACATTTTTATGATCGTATTTATATTTTTCATGAAAAAACAAATGCGTCATTTTTTTTTAAATTTAAAAAATAAATATCAATAAATAAAGAGTAGGGAATAATGTAATTTACAAAATAAATAATGGAATTTTTTTTTGGTGGCACACCCTATCCAATCACACCCACAATTCGGCGTCAGTATAATTTTTTTTGTTAATCTTAAAAATTAAAATGAATAATCTAATATAAAATCAAAATAGTTAAAAAATAAATTATACTTAATTTGTAGTTCTAAAAACGGAAATAAATATTCTAGTAAATAATAGGAGCTAAATAAATAATTATAGAATACATGAAATATAATAAGAACATGAAACCAGGGACCGGTTGGTTTTTAAATAGAAAAATCATTCATTTATATGTATGTAATGCACCTTAAGAACAATGATTCACAGCAAAATATTATTTTTGTGCAATCTCTGCATCGCCGCCATTATTTTTTACGGGTTTCTTCAATGATAATCAATGGGTACTCGTATGAGTACTTTTTTTGTCCAAAAAACTTAAACTCAAAAATAATGATTATTTACGATTTGTTCTTTAAATGTTTGTACAGCACAGCCTATCTGTTTCTATCTTATCCCCTTTCGGGGTCGTTAGATGATCAGGGCTCTACGGGTAAGGCGGTCCACCTCCACACAAAGTCTACGAAGATTTTCCTTACCATATGTAGGCCTTGATTTGTGTGCAGAAATCCTTATTAGCATTGGTTCCTGCATTCTCTCTCTTTCCCTTCCTTGTTTGCGTTTCAATCGAGAAAAAGAGAATTTATTCTACTTCATAAAACATCTGTGATTTCCTTGTAGAGGGAATACTTTTTGGGCATTTTGTTGGTTTCATATCTCTCAGAAACTAGTGCTATAAACTCTTTCCCTCAAAAAGACACATACGCAAATGTGAAAGCATTAGCATGGGCCTCTCCATGTATCCTCTCGAGAACCTAATCCTTATCGTCGACAACGAGCTGGAACCATATTTGTGGCTCATATTCACATGAATTATGACCTCGCCGACTATGACGGGTGGGGAGGGGGGCATCTATCGTTATTATTATTATTATTACTACAGGGCCACGGCTGGCAATTAAATTTTCCCGCAGAGAGAGAGAGAGAGAGATAGAGAGAGGGAGTCCTGCCGCATTGGTATGCATGGGACACCAGCTCGGGTGGGGGGAGAGCATAGAGGAGCCAACGGGGTCACCATTTGCGGTTCGGTTCGTTGGCCTGGCTAATTAATGTTATCGCATTTCATGCATCACTTGCTAATAGTTATCGACGAATATTTCACTGTCTGGCAGAGCATACTTCAAGCGGCATGTGGCATGTGGCATGCGGCATGCGGCATGCGGTAGTACTCGTATTTGGTTTAGGATTTTCTTCTGTGCCCGGGTATTATTTAATTTACAGGAGCAGAGGCAGCGCCCACCGGATACCAGTTACCGGATACCAGTGTGGGAGAGCGGGGAGTCCCCATCCATTCGCAGTGGATAAGTGGGAGAGTGGATTCTCGGAACGAGATTCATTCACTTTAATTTATGGGTAATGTCAAAGCAATTGCCGTTGATTGATTGATGGGTGGGGCTGTGTGTGGCGCAGTCATTGATTAACTTGGATTAGAGCTCTGCTCAAGAGAGGGCCGTCGACCGTCTGACCATCTGACCATCTGATTAATTGCTGGAGAATATTTCACACATCAAAAGCCGCGTCGCAGGTTATTAAAACTCATTAGAAAGTCAGCCGCAACCCTAACCGGAACCGGAACCCGCAGCCCGACAACTCACACAGAAAACAATGCGAAAAGAAAGGCCAAGAGAGCGGTCCGGGTTAGGGTCCGGGCCGTAATTAAAAGCAGCAAATAAAAAGAACATCACAAACAGAGAGAGAGAGAGAGAGAGGTAATGGGAGAGAAAAAAGTAGGAAAATAATTACCGGCACCCGGAAAAACGCTGCTCCCCGAGATTTTTCATCTCTTTTGTATTTTTACGGACTACACAGACTACAGAGTATGTCCCGCTGTCCGAGAAGCCCGATGCCCGATGCGAGGCGAGAGAGAGGCATAACAAAGATTTATGCCAGTGGACAGCCGAAAGGTAAAACATAAATTTGATGCGCCTAAAAGTGGAGTGCGGTGTCCGCCGGAGTCCACAGGACTCCCAGGGAAGGATACTGCGGAAAGC
>dpse|NC_046683.1+:39471366:39484498
ACCCCTTCGAAAGGGTATATCGAAAACCCCAAGACCAACCACACCCACTGCACTCCACACAAACGGAAATAGCGTAAAAAGCCAGTTCTGAAACCGCAATGATGTGACCGAAAATGGACGAGCAACCGAAACGAAACCCCAGTGGCCGAAAAACCAGCCGGAAGAACGGAGGAACACATCTAACATTACAAACAAGTAACTAAATCTGTCGTACATCCCCCCCCCACCGTTCTGGCATTGCCAGTATGCGCCACCCCCCGAACCAGAGCCAGAACCAGAGGCCTGGTCTGCCTGCAAATGACATTGATATTTTTGTAGTTTTCCACATAGTCCACAAACGAGCGAGCGCCCACAAATGGAGTTCGGGGGCAAAATGTACAAAGGAGGAGGGAGGAGGGAGGAGGGAAAAGGGTCTAAAAAATCATACAAATACGATAGCCAGAGAGAGCAGACTGGCGAGTTTACCCTGTAGATATCGAAGAAATAGACAACTTTCAAAGTAAACACAAAGACTGAGAGATCATTATATTTGAATGCAAATCGAAACTGCTTTCCAGTGGAAGCTTCCTGAAACTTGGCACTGCTTGCTAGTGCAAACTGCTTGGATTACTTAAGGCTCAGATGAATTTTTTTGGTACAGTTGATCCCGCACTTCTCTCCCTTTAGAGCCTTCTTGGTGACTTTTTTTTGTGTACGCTACTAGAATGGCCACAAGTATGGCCCTTTAGACCACTCTCTCCAACTTAATTGCTTGCACTGCTTACCGTAAACTGCTTCTTACGAGAAATAGTTAGCTTTTCCAGAACCAGATGCTTAGAAATCTTTTAAGCTACATTCCAAGGGAGTGATTCCAATCCATGATCAAACCATTCCTTTAAGCTATCATACCTCAAAAGATCTTGATGTACTTTCAACGGTAAGTACCTACCACATTTCCCTTCTACGAGATGGTTGGTTCTGCTCTCAGGGAAAATCCAAACGCATGAAAAATCCCCTCTTCCCCTCTTCGTGAAAGCTCTTGTTTTTCCTGCCTTCCGCAGGACACGTGGTACTATTACGAGTGGAGCTCTGCGATTGCCTTTACTTTGTGAATCATTGGAAAAGTGCGAGTTTTCCCAGCATGCAGCTGCTGTGGCGATTTTTCTATTTTCCATTTATATTTTGGGGCGCTTTTGTGTATTCAATTTTAAAGTTTCGTTTAATTACAAAACTCATTAGAGTGGAAACTTTTGCGTAGCGCACCAGGGTATGCAATGCTAATTGAAATTGAAATTCGAGTTGGAATTGGAGTGGGAGCTGGAGCTGGAGCTGGAGCTGGGGTACGAGTTTCGCCGGAAGAGGGAGCGAGGGCACAGCCTGGTACTGCTGTCACTAGTGGCACACTGGTACTGCCGCGGCCACTGCCACGGAAAACAGCCCCAGCTGACGCACATCTCTCCCACATCATGGATCGTGGATCGTGGATCATGGCGCCCTATAAAGGCCCTCGGACAGGCGCTCCACCCAGTTGGCGAACCACAGTCGATGGTTGAACATGCTGCGCCTCATGTCCCACTGCCCCGTGTACTCGATCTTCTGCTGCCGCCAGCGTGAAGCCCGCGAGGAGGATCAGCAGACCATTGCCGATCAGCTGGAGATCCCGCAGGAGCAGCCACAGCTCCATGGAAGCCCAGCCGAAAGCAGCACGGCTGCCATCATTATGCCCATGCAGGAGGTGCTGCGCCAGGAGTTTCACTCTCCACCGAAACGTGTGGCCTGGACAACGGACCGTATGTTTAAACGACACACACGACGCCGGGCCTCCCACTCGCCCGCCCAACTCGAGGAGATGTGCGTCAATGTGGAAGTTCATCAATTCCCAAAGTCAGAGGCCGAGACGGAGACGGCGCCTGGGACGCAGATCCCTCACCTGGCGCTGCAGCTAGGTAGGGAGATGGAGCTGGAGCCGGATTCATTCACTGACAACCCCATTGCGGCGGGTGTTGAGGTCTTCCCATCAGACACAGTGGCCATACTGCACCTGGCCACAATTGAGACAGCCACAGCCACACTCAAGCATCACCAGCCTTTGGTGTGAGAGCTCCGATGTCGAGCGAACGCCCCGCGCGTATGGAGTTTCTCTATATTTTGCTGCTGATTTGCACTCGCGAATTGGTAACCGAAGAGCAGTCAGAACAGTAGATAAGTGCACTATAATACGATATGATATAATAAATTGCTGTGCGATGGCGATGGCGATTGCGAGTGCATTTTCCGCGGAATGACCAGAAGCGACAGCGTTTTGCGTTTTGCGTTTTGCGGAAAACAGAAACAGTTGTGTGTCGGAATTCCAGCTAACACAACTGTACTTTCGATGGGGGATGGGGAAACACATTTGTGTTTGTACAGTCATTGGAGTCTATATAGGCCGCGCTGCCACAGAGCCAGAGCTCAGTAGAGCCCTCGTTTGACTCGTTTCAAGATGTGTTTCCTTCGGTTGCTCTACTGCTGCTGCTGCTGCCGCAGACTGCAGCACAAACGTCAGCAGGACTCGCACCGTTCGCCTCTGCCCGACGTGCAGCTGCAGCAGCTATCGCCCGATTGCCGGCTGGCGATCGGGGACATGGACCAGGGACAGAGGCACAGCCTCCAGGCGGCGCCTCAGAACCGCATCACCAGCAGCACCTTCAGCAGCTGGTCCTGCGGCGACGAGCTGTACGATGCGGATGAGCACGACGATGAGAGGACGCCCAGTGTGTGGAAGGCCTGGTGGCTCCAGGGAGCCACCTTGAATGAGGAGATCCTGCGCAATCCTTCCTCGATCGTCGCCTGAACTCCAGAAAGGGAAGGCGCGAGCGTGGGCGAGAGAGAGAGGGAGAGGGAGAGGGAGGGAGTTGGGGGAATAAAGATTTCTTTGAAGGCATTTATTTATTACTTTAATAATGCAGAGTTCTGTTTCCATTGCATTTTCCAGTGGGGGTTCGTCTTGCAATTCCTTTTGTGCCTGCTCTCTGGCTCCCCAATTGAATTTCCCACACAGCAGCCAAGGGAACAACTATTCGTTCTGTCCCCCCCCCCAAAAGGATAGCAAATCCTTTTGGTGGCACACTCTGGACCTGCACCTCCACCTGACAGGGCTTGGCCATGCATTTTTAAAATTAAATTACTCCACGTTTAGGGGCGAGCGAAAAAAAGGGACAACGGCCAACAGGCAACAGGCAACAGCCAACAGCCAACCGATTGGGCTTGTGGCAGAAAGAAACTGTGTAATAAAAATTTGATTAGCTGCTTGTTTAACTTTAATTAAGTGAATGCCACATGCCACACACTGCAGGAGGGAGAGCGCGGAGTGGGGTCCACTGGGTTATCAAATATTTAGCCAGCTTCCAGGGTCCTCTAGGCAGGGCACTCCTACATATTACACATTTTGTTGCAGAGCAAAAACACCAGGAACAGCAAGCAGCAGGCAGGCAGACAAATCCCTGAATATTCATGATAATCATTAGCTCGAACCCCGCAAAGGCCGCAAGGGACACACAGCACTCGAGGCAGACAGGAGGACAGCAGAAGTCCTCTAGGTCGCGACCTGGGAATATATACCTATCTGAGAGTAGGTAATGTAATATAAGCAGATCAATCAGGAAATTAATATGAATATGAATCAATCCAACATTGAAAAGGAAACTGCACGAAAAACTTGCACATTCCCCTTGAGATTCCATAGTATTTCCAATTCAAGGAAAAGAACCTTCACGATTCACGATAAAACTACCCAAAGGTAAGTCTTTGTATACCCACAGCTGTTGGCTGAACAACAGATGCTATATATTTCCACAGAATCATTCCTCATTGGAGAGAAGAAGAGCTCCAGCGATAACAAATCGGCTGTGAAAATGTAGTCCCTAGTATCCCGAAATTCGTTTGGAGCAGATATACCTATATTCTCAAATAAAGTGAGAAACAACAATCACAAGGTAAGTTTAAATAACCTTAGATTTTCTTAAGCAACGCGTTCCGTCAGATTGTTCCTTATGGAAGGGCTCCTTATAGCTACCGTGATATTAACCAACAATTCAAAAAGGCAAGTGGTTAATAATCCACTAGATCTTCTTAGACAACACAGGTATTTCCGTCGGTCGACGTTGAAACATCTTCAGACATAAAAAACACTCATGTGTGTATAAATACTTAAGGAAATAGTATTTGCTGTGATAAGGATTCTTTATCAAGGTCCAATCAAGGACCAATGAATTGATTTTAAAGGAGGCCCGACTCTGCTCCATTGCTTGAGACTTCAAGCCTACCAGCAGCCTGTGCGGGTGCCCGAAGCATCCTTGAATTTTCCAGAACGGACACAGCTCCAAGCAGCTGCGATCTTCTGTTTTAATAATACATAAGTTCTCTTTGGCTCCGGGAAAAATCAATATTTGGAGAAAACTTTGAGTCATTGCGAAAGTCTGCTTTGGAGTGCTCATAGCTTCGGATGATTCTTGGGATATATTTCCGAGAACAAGAAGTGGTTCGTAGAGCAGTTCCACTGCAATCGAATCGATTAATCGGCTTGAACGAAGGCTCTAACAAATGTTCTCCCATTCAATTACTGAAGTACCTTGTGGGTAGTGGACGTGGGTTCCGCTTTCGGGGGACTGGGGCTCGTCACTGGAGTTCCATTTAATCGTTGCCCATTAGACGCCAATGACACTTTTATGCCCCTTTAATAAACTTCAGGAGCGAACTCTCTCTTTCCCTCTGTCTATCTCTCACTCGAGTGTGTTCGTTGGGGGCGGAGGGCAAAACTTTTCGCACGTTGCGACAAATGTCTTGATGCTGCAATCCTCCCTGGAATGTGGCAGCCACAAGTTTCTCCCAGGCGTTGGAAGGGGCAGGATAACGGATATCTGTACGGGGGAGAAGTCAGTCAAGTGGGTGGGTGTGAAAGGGGGAGGGAGGAAGAATTGTAATAACAGAAGCAAGTGAAATGCATAAATAAACATTTAGAGAGAGAGATGGAGAGGGAGTGAAAGGCATATCCCCATCTCTGCTGTTAAATTGATACAAATCGTTCAATAATCACGCAATTGCATTTTATTTCCCATCGAGCAACGGAACGTTCGGGGGGAGAACTCTGGACACGTGTGTGCGAGCGTGTGTGTGTGTGTGTGTGTGTGGGGGGCTAATTTCCTCGCAATACTCATGGCAAAGAGAGAAAGATGGAGAGTGAGAGACTTGCAGGACATGCAATGGAGCATGGAAAGGAGTTTACATATAAAATAATGTACGGAAAAAGGAAGATTTTTTCAAGGAAAAGCAGAGAGAGAGAGAGAGGGGGATAGATCTCCGATCAATGCACAACCACTTGGCTGCTCCTCTAAGCACACATCCCCCATTCCGGGCCCCTGCTCATCCGATTACCGCGTGGCTCTGGATTATTTATCATGTGGCAAATGTTGTAATGCATTTTGTAATCGATACAAAGCAATCACAATCGAATCGAAGACCCCCACCCCGAAACGGCCACAGGGGAGGGGAAGGGAAGCCCGTGGCAGGCACGTGACCAATCAAAGGGGCGTGGCAGCAGCGAGGGGTGGTGCGTTCTGTTGGTTTAACGTTACACTAAATTAATGGAGCGCCCGGGATAAGGGGGGACAGGGCGATACAGCCCTAGACAGGGAGAAACAGAGACGACAGATAAAGTACACACACAAAATAGACTAAGAGAGAGAGAGAGAGAGTCGTACAGAGAGGGAGAAAGAGACAGAAGTTGAGGTTAAGTGACAGCACCACGTACAAGGTTTTTGTATTGTTCATAAAACAACTCAAAATTCTCCCTATTTCGAATATTTCCGCAAGATACATATGTATCATGTTCCAGTTGGGGTTTCCTGCGTTTTCCACGATTTCTGATGCTAGGAATGATGCGTAGAACCCACGGATCCCAAGAATATTTCTTCAGATCTTTAGAATAATTGTGGAGTGTACTGTAAGAGTGCACCCACTGTACTTATTCCCGCATTCTGCTATCGCGAGCGTCTTTTCCTTTTGTTCGGCAACTTTTTGTTGCATACTTTTGAGCGTCGTTAATTTGTAAGCTTCTCGGTGGCAAAGGAAAATGCACTAATGGGCTAACGGGATAAAGCGCCAGCCAGAATCGAATCAGAAAACTTTAATGACTTTATGCGCCAAACTTGTGCACAAAACTTATTGACCCCACACCCAACCCACCCAAAAACCACCCAAGCCAGGCAGCCAATGCTTGGGGGAAAAAGTTTCATTGCAATTGCCAGACTGCAGCTGCAACACGTTACAGAGTACAGGGCACAGAGTACACAGGAACACAGGAACTGAAACTGGAACAGGATTCAATTAATTAACAGTCAATTGATCAGCCTTCACCCCACTCCATCAATCCTCCCATCAACATACCTTGCTTCCACCTTCCCGTTTATCCTGTTGCCTCCAAAATAATTAATGAACGGCAATGACGAAGCTCCAAGGCAGCCTGAGGAATACTCTGGAAACCCCCAATAGAGGAATAATAATCTGAAATCTATGATATTCTCTTGGATGCAGATACGGTACTCTCCACACCCCTTAAGATCCCACTTATTCTAAATCTATTCTTAACTGATCTTTAACTAGTGGGTTTTTATGCTAAAATTCCTAATTGGAAACCCGTTTTTCAAGAGCTTATGGCAGTTTTTTCTACTCGATCTCTTTTTTTCACTTAGCTTAATATTATTTTTGACAGATCCGTATACTTTATCACCCAGAAACACCCGCCCCATTAAGTAGACATAGATATCATCGGATCCGATACCAATGCCAGTGCTTTATTTGGTTATTTAAGGGGCAAGGGGCTTATGTCGTGGACCGTAATCCTTGCCCAAATGTGGCCAAGTTTCCACAACACTCTCTAACCAGAAAGATTTTGATTAACTTCATCTTTACTAAAATACCACTGGATTCAGGGATGAATTCTATGGTCCTAAAAATAAGTGCTAAGTGCCCCAATACTTTTGTTGCCTATTGCAGACCTTTTCTCGTTTGAAAAATCGTACAAAATAGTGCAATTAAATTACGCTATTTAATAAGCCAACCTCATTGAAAATTGAATAATTTATCGGGTTTTTCTATTGAAAATCGCGGCGGAAAAGCTCTTAAAACAGCAGTAAACTGAAAAGCTAAATTGTATGAGCTACAAAAATCATAAGCTAATCATGACTGAGTACCGGGTAAAAACGTAGAGCCGCGGCCCTTGCAACGCTCCTCCTGTTTTCAATAGGTAATTGTAACCAAATCTTGTTTGGAAAATGCAGAATGATTTTCCTTGAAGATTCTGTGGTTATTTTTCCTTATCTCGGAATTATCTAATTGATTACTTCGCGATTGAATGTTGCAGTGGTCATATGGGGAAAGTTAAAGAATATACATAGCTTATTAGAAACTAAGTGATAGAAAACTCTTTTTTGTGACTAATTTCAGAACTTTTTTCGTTTACAAAATTCTAAAAAATATTGTAGTGAAATTATGCTTATAAAAATCAGCCAGTCTTATAAAAAATTGCTGAGTTTATCGTATAAAACTGTTATTCTGGAATGGAATAGCGATGGAATAGCTCTAAAAGCTCTAAAAGCAGTGAACAGAAATCTCACTACTGTGCGTACGATAGGTACATATCAGCGTGGTCAGTGTGGTATGGTTGGGGTCATTATTCATATCTGATATTATAACCAAAATATATGAAATAGGCCACTCTGCGTGTCTCTTCCTAAGCTCCTCTCTGGATTCCGTGAAACCCTCTCTCACTGGATGATATTCTGAGAACTGTTCGTAGGGGCTACCTTAAAAATATGGCACTTCAATAAATATGTATACAAGGGGTCATTAGTGCTTCCTGCTCCGGCCAAAATGGAACACCAAATCCACTGCGATCGCCTCAGTGATTGAGATTGTAAATTTCTCACTGCGCTTCTGTGATTTTCTCTCTCGGTTCTCGTATTATTTTCTCGTCTCGGGTATCGTTTTCTTGCTCGTGCATTGCGCTTCATTAATTACAGTTGCAAATTGATTTGACGCCGAAAAAGGAGTGAAAAAAGCAGAGAAATAGCAGAGGGCAAGATAAAGGCGAGGCTGCATTGTGGGGATAGTCGAGCCAGAGTCAAAGGGGAAAGTTAACCAGAGAGAAGAGCGGAAGGAGAAACATGCCAAAAGTACCACAAGGCAAATTCTTCAGTGTTGGAAAAGCCATCCCACACATTCTAGAAGCGCAATTAGTTGTTAAAGACGATTCCCAATCTGCTAGAAAGTATACACAAAGATACAAAGATACAAAGGAGGGCTAGAATGACCAACAATTTCAGTTGAACCACATCTCCAGTGTTGGGCAACGCACAGGCAAACAACAGAGCAGTGAAGACCCGATTGGCCTAGTATTTACTGTTGAGCCTATTCGCCAAATCTGACCCAAAGCCGCAGGATCTGGATCCAGAGCTCCGACTATTCGCATGCAAATCTGGAACAGCTTTCTCTCTAACTTCTCCCTCTCCTTGAGGAGTCCTTCCCTTCCTCCTTCCTCCTTCCCCCTCCCGCTGTGCGACCTCCTCTAGGTCATGCATAAATCATGGGGGAATGAGGAACCCGGAGCGAAAGGGTTGAGCAAGTGGCAAACTTTCGCTTTCGCTTAGGCTTCTCGTCTTTGACTTTCGGTTGAGATTTGGAATCGATAGCCTCCACTCCTCCACTCCTCCCCAGAGCCCTGGACGCGGAACGGGGCGGGGGGTGGGACAGAAGTGAAACGTTTTGCACGCCACAAAAGTCTGCTTAGCTTATTTATTATTTACACGAGTGAAACGTGTATGAAACCGAAAGAGAGATGCTGAAAAGAGAAGAAAAAAATTGCCTCCCAAAAACAGAACCGAAATAAGGACGCGGTCCAAGTCCTTGGGCTTCGTGTGTTTGTGTGTGTGCAAAGTCGGTGTTTTGTGGTTGATTTGATTGCTTTATGCACCCAGTGAGTGGCCGCATGAATTTCAGATGAGCCGCTTGCCGCTTGCCGCTTGCCCCACTTGCCCCGTCTGCCACTTCCACTTGCCGCTGCTGGTGCTCCCAATCTCCCCATAAAAAGTATTTGGCACTGCAGTAGCAGATAAGCAGAAGGACCAGCGCGAGGCACTTGTGATACTCTCTCCAGAAAGGAAGCCAAAGGAATGCCAATGCTTACTTATTTCCCAGATGAACAAAAAGAAGGATAGAATGCTCCTCTGGGGTGCAAAAGAACAATCGATATTCTTACGATTTGAGTGCCGAAAAGGTGTGTTTATGCATAAGGAATATCTAGGCTGTTTATAGCTTTCCCAAGTCAAATAGCGAATAGAAACCGATCGTCGGAGAGCATTGCACAGGGATGTCGTCCCAAATCAGAGCAGGGACATCCTCCAACTGCAGAAAGGATGCTCGCAGGCGAAAGGTAAGAACTTTAAAAACGAAAGAATGTAAGAAAGAAAGAAGGACTGGATGAATGGATGAATGAATGAATGACCGATGGAATGAAAGGAGAAAGCTTTAAAAATGTTGGGGCACGAACCACAGAGCAGTCATTATCCTGGACAGGGGGGCACCTTGCGGCATTTGGCTGCCACATAACGTGTTGCACACGTTCCGTGGACGTTCGTTGCTTCCGACGTTCGTGTGTGTGTGGGGGTTCCCACAGTAATTTGAAATTCATGCGCTTCGTATGTGGAATAAATTCAAGATTTTGATTTGCTGCTACGTGAGGCAGCAGACAGCAGGCTGCTCCCCGCCTCACTGCCGCTCCCTGCCGCTCCCTGACGCTCGTGCAATTGAAGGTGTGAAATCGCACATAAAGGATAATAAAAGTGAAAAGAGAGAGAGAGAGAGAGAGAGGGAGGGAGTTCTAAAGAGCGTAGGGCATCAGTTGCAGAGGCAGCTCTCACGAGCTCTTAAAGCTATCCCCTTCCCCATGCAACACCATGGGGCATGAGCCGTGTGTGTGTCTGTCTGTGGGCGACATTGATGGTGCAAATTGAAAGTGTCAAGCGTCCGTCGGGAGAATGAAGTGCCCCGCCTAAATGGATGACAGCTGCTGGCCAGAATGGTACCGCACCGCAGCTACGAGCGGACAGACTTCCCCTGGCTGTATTCACGTATAGCAGATCAGTAATTAGCAGGAATTGGTAGGGTATCACAGGTATTTTCTAGGACGCACTGGAGAAGAAGCTGCGCCTCGACACACCCGTTCGGGAAGGGCTGATATGATACATATGTACATATGTCTGGCAGCCTGATCCTCAGGGGACCTGCGATTGAAGGTCGGGACACATTTATTGGTTGTTCATCTATGAAATTAAAGTTTATTTCCCCAAAAGCTGCTCTCTTTCCCACTCTCTCTTTGGGGGGTACGCCCCAAAGCAAATCATCATTTAGTGGCTCCCCAGGGTAGGATCAAACGCACAAACACCACACAGACAGACAGACAGACAGACAGACGGACGGACGGACGGACAGGACCCACGCTGGAGCATGACATAGGGAACGGGGAGCCCATAGAAATATGCTGATTACGACCCGACGAGGAATAGTATTCCCCTGGTGGCGCCATCTGCTGTGCACTGAGAGTGTGTGTGTGTGTGTGTGTGTGTGTGTGTGTGTGGGTGTCTGTCTGTGTGTGTGTATGTGTGAGCAAATTTCAATGACTTTACTGTTATTTATGCCGTTCGAAAAGTAATTTATAGAATTTAACGCCTAAAAGCACACTTGCGATTTCAGCAATTTGCAAAGGCAATAGACGGAAAATTGAAAACGGAGGATGCCCCCATGCCCCCCCCCCCTGCCCCTCCCGCAGAAGACAAAGTAGGGGAACACACAGATGAGCCGCGCTCAAAAGGTATACCGCTTCAGACACCGAGAACAGGCACGCACAACCGATCCTGATCCTGGGTCTGAGAGAGTGGAGAGCACCGACGCTCTCCGCAGGACACGTATGTAGATGCACGTGGGTCAAAGTCAGGGTATTGGGCAGGGTATCCCCATCTTCGTATTCCCCAAAAAGAGCTACTGGCCTTTGCTCTCCCACCCCCCACCCCTCTTGTTAGCGCTTATTTTGTGTTACTTTTTTCGGGCGGAGCACAGGACGAGGAGCGCAGAAGAAAGAAAAAATACATGTCAATGACTTTACAGAAAGCGGAAACTCATAAAGATAAGTGTTGACATGGCGGCTGCCAACACATGGAAGGCAACTTGGAACATGGTCGTCCTCTCATTCACCTCTGCCTCCGCCTCCTTCTTACACTGTACGCTTCCCACTGCTGCTGCTGGCGCTGCTTCCTTCCTCTAAGTGGCATCTGTCGTCTCGTATTTGTGTCACTCACACACATCGGGACACTCGAGCATATGCATGTACATATGTATGTGCGTGTCGCACTTCGCACTTTCTTAAAGCTTTCTTTGGCTTTCATTTCGTGCTCCACGGAAACATAGAACGGGAATGAACGGAAGTAGTAAGCAGCTGCAGGGAACCGAATCGAAGAATCGAGTATTGCGTCATTTTTTTTTAAATTTAAAAAATAAATATCAATAAATAAAGAGTAGGGAATAATGTAATTTACAAAATAAATAATGGAATTTTTTTTTGGTGGCACACCCTATCCAATCACACCCACAATTCGGCGTCAGTATAATTTTTTTTGTTAATTTTAAAAATTAAAATGAATAATCTAATATAAAATTAAAATAGTTTAAAAATAAATTATACTTAATTTGTAGTTCTAAAAACGGAAATGAATATTCTAATAAATAATAGGAGTTAAAAAAATAATTATAGAATACATGAAATATAATAAGAACATGAAACCAGGGACCGGTTGGTTTTTAAATAGAAAAATCATTCACTTATGTGTAATGCACCTTGAGAACAATGATTCACAGCAAAATATTATTTTTGTGCAATCTCTGCATCGCTGCCATGATTTTTTTCGGGTTTCTTCAATGATAATCAATGGGTACTCGTATGAGTACTTTTTTTGTCCAAAAAACTTAAACTCAAAAATAATGATTATTTACGATTTGTTCTTTAAATGTTTTTACAGCACAGCCTATCTGTTTCTATCTTATCCCCTTTCGGGGTCATTAGGTGATCAGGGCTCTACGGGTAAGGCGGACCACCTCCACACAAAGTCTACGAAGATTTTCCTTACCATATGTGGGCCTTGATTTGTGTGCAGAAATCGTTATTAGCATTGGTTCCTGCATTCTCTCTCTCTCTCTCTTTCCCTTCCTTGTTTGCGTTTCAATCGAGAAAAAGAGAATTTATTCTACTTCATAAAAAATCTGTGATTTCCTTGAAGAGGGCATACTTTTTGGGCATTTTGTTGGTTCCATATCTCTCAGAAACTAGTGCTATAAACTCTTTCCCTCAAAAGGACACATACGCAAATGTCAAAGCATTAGCATGGGCCTCTCCATGTATCCTCTCGAGAACCTAATCCTTATCGTCGACAACGAGCTGGAACCATATTTGTGGCTCATATTCACATGAATTATGACCTCGCCGACTCTGACGGGTGGAGAGGGGGGCATCTATCGTTATTATTATTATTATTACTACAGGGCCACGGCTGGCAATTAAATTTTCCCGCAGAGAGAGAGAGAGAGAGAGAGAGAGAGATAGAGAGAGGGAGTCCTGCCGCATTGGTATGCATGGGACACCAGCTCGGGTGGGGGGAGAGCATAGAGGAGCCAACGGGGTCACCATTTGCGGTTCGGTTCGTTGGCCTGGCTAATTAATGTTATCGCATTTCATGCATCACTTGCTAATAGTTATCGACGAATATTTCACTGTCTGGCAGAGCATACATACTTCAAGCGGCATGTGGCATGCGGCATGCGGCATGCGGCATGCGGTAGTACTCGTATTTGGTTTAGGATTTTCTTCTGTGCCCGGGTATTATTTAATTTACAGGAGCAGAGGCAGCGCCCACCGGATACCAGTTACCGGATACCAGTGTGGGAGAGCGGGGAGTCCCCATCCATTCGCAGTGGATAAGTGGGAGAGTGGATTCTCGGAACGAGATTCATTCACTTTAATTTATGGGTAATGTCAAAGCAATTGCCGTTGATTGATTGATGGGTGGGGCTGTGTGTGGCGCAGTCATTGATTAACTTGGATTAGAGCTCTGCTCAAGAGAGGGCCGTCGACCGTCTGACCATCTGACCATCTGACCATCTGATTAATTGCTGGAGAATATTTCACACATCAAAAGCCGCGTCGCAGGTTATTAAAACTCATTAGAAAGTCAGCCGCAACCCTAACCGGAACCGGAACCCGCAGCCCGACAACACACACAGAAAACAATGCGAAAAGAAAGGCCAAGAGAGCGGTCCGGGTTAGGGTCCGGGCCGTAATTAAAAGCAACAAATAAAAAGCACATCACAAACAGAGAGAGAGAGAGAGAGAGAGGTAATGGGAGAGAAAAAAGTAGGAAAATAATTACCGGCACCCGGAAAAACGCTGCTCCCCGAGATTTTTCATCTCTTTTGTATTTTTACGGACTACACAGACTACAGAGTATGTCCCGCTGTCCGAGAAGCCCGATGCCCGATGCGAGGCGAGAGAGAGGCATAACAAAGATTTATGCCAGTGGACAGCCGAAAGGTAAAACATAAATTTGATGCGCCTAAAAGTGGAGTGCGGTGTCCGCCGGAGTCCACAGGACTCCCAGGGAAGGATACTGCGGAAA
>dmir|NC_046674.1-:29543489:29557476
TACCCCTTCGAAAGGGTATATCGAAAACCCCAAGACCAACAACACCCACTGCACTCCACACAAACGGAAATAGCGTAAAAAGCCAGTTCTGAAACCGCAATGATGTGACCGAAAATGGACGAGCAACCGAAACGAAACCCCAGTGCCCGAAAAACCAGCCGGAAGAACGGAGGAACACATCTAACATTACAAACAAGTAACAAAATCTGTCGTACATCCCCCCCACCGTCCTGGCATTGCTAGTATGCGCCACCCCCAGAACCAGAGCCAGAACCAGAGGCCTGGTCTGCCTGCAAATGACATTGATATTTTTGTAGTTTTCCACATAGTCCACAAACGAGCGAGCGCCCACAAATGGAGTTCGGGGGCGAAATGTACAATGGAGGAAGGAGGAGGGAAAAGGGTCCGAAAAATCATACAAATACGATAGCCAGAGAGAGTAGACTGGCGTGTTTACCCTGTAGATATCGAAGAAATAGACAATTTTCAGAGTAAAGATAAGGAATGAAAGATCATTATATTTGAATGCAAATCGAAACTGCTTGCACAAGAAGCTTCCCGAAACTTGACACTGCTTGCTAGTGCAAACTGCTTGGATTACTTAAGGTTCAGATGCTTTTTTTGGTACAGTTGATGCCGCACTTCTTTCCCTCTAAAGCCTTCTTGGTGCCTTTTTTTTGGTTTACGCTACAAGAATGGCTACGAGTATGGCCCTTTAGCCTACTCTCTACAACTTAATTGCTTGCACTGCTTACCGTAAACTGCTTCTTACGAGAAATAGTTAGCTTTTCGAGAACCCGAAGCTTAGAAATCTTTTAAACTACATTCCAAGGGAGTGATTCCAATCCATGATCAAACCATTCCTTTCAGATATCATACCTCAAAAGATCTTGATGTACTTTCAACGGTAAGTACCTACCACATTTAATATCCGATAGATGGGAACATCGAATGAAATTGCAGAATAGCTTTCCCTTCTAAGAGAAGGTTGGTTCTGCTCTCAGGGAAAATCCAAACGCATGAAAAATCCACTCTTCCCTATCGTGAAAGCTCTTGTTTTTCCTGTTTTCCGCAGGACACGTGGTACTATTACGAGTGGGGCTCTGCGATTGCCTTTACTTTGTGAATCATTGGAAAAGTGCGAGTTTTCCCAGCATGCAGCTGCTGTAGTGATTTTTCTATTTTCCATTTATATTTTGGGGCGCTTTTGTGTATTCAATTTTAAAGTTTCGTTTAATTACAAAACTCATTAGAGTGGAAGCTTTTGCGTAGCGCACCAGGGTATGCAATGCTAATTGAAATTGAAATTCGAGTTGGAATTGGAGTGGGAGCTGGAGCTGGAGTAGGAGTTTCGCTGGCAGAGGGAGCGAGGGCACAGCCTGGTACTGCTGTCACTAGTGGCACACTGGTACTGCCGCGGCCACTGCCACGGAAAACAGCCCCAGCTGACGCACATCTCTCTCACATCATGGATCGTGGATCGTGGATCATGGCGCCCTATAAAGGCCCTCGGACAGGCGCTCCACCCAGTTGGCGAACCACAGTCGATGGGTGAACATGCTGCGCCTTATGTCCCACTGCCCCGTGTACTCGATCTTCTGCTGCCGCCAGCGTGAAGCCCGCGAGGAGGATCAGCAGACCATTGCCGATCAGCTGGAGATCCCGCAGCAGCAGCCGCAGCTCCATGGAAGCCCAGCCGAAAGCAGCACGGCTGCCATTATTATGCCCATGCAGGAGGTGCCGCACCAGGAATTTCACTCTCCACCGAAACGTGTGGCCTGGACAGCGGACCGTATGTTTAAACGACACACACGACGCCGGGCCTCCCACTCGCCCGCCCAACTCGAGGAGATGTGCGTCAATGTGGAAGTTCATCATTTCCCAAAGTCAGAGACGGAGACGGCGCCTGGGACGCAGATCCCTCACCTGACGATGCAGATAGGTAGGGAGATGGAGCTGGAGCCGGACTCATTCACTGACAACCCCATTGCGGCGGGCGTTGAGGTCTTCCCAGCAGACACAGTGGCCATACTGCACCTGGCCACAATCGAGACAGCCACAGCCACAGTCAAGCATCATCGGCCTTTGATGTGAGAGCTCCGATGTCGAGCGAACGCCCCGCGCGTGTGGAGCTTCTCTATATTTTGCTGCTGATTTGCACTCGCAAATTGGTAACAGAAGAGCAGTCAGAACAGTCGATAAGTGCACTATAATACGATACGATATAATAAATTGCTGTGCGATGGCGATGACGATTGCGAGTGCATTTTCCGCGGAATGACCATAAGCGACAGCGTTTTGCGTTTTGCGTTTTGCGGAAAACAGAAACAGTTGTGGGTCGGAATTCCAGCTAACACAACTGTACTTTCGATGGGGGATGGGGAAACACATTTGTTTATTTTCCGGCAGAGGGTCCCGCTGTACAGTCATTGGAGTCTATATAGGCCGCGCTGCCACAGAGCCAGAGCTCAGTAGAGCCCTCGTTTGCCTCGTTTCAAGATGTGTTTCCTTCAGTTGCTCTACTGCTGCTGCTGCTGCCGCAGACTGCAGCACAAGCGTCAGCAGGACTCGCACCGTTCGCCTCTGCCCGACGTGCAGCTGCAGCAGCTATCGCCCGATTGCCGGCTGGCGATCGGGGACATGGACCAGGGACAGAGGCACAGCCTCCAGGCGGCGCCTCAGAATCGCATCACCAGCAGCACCTTCAGCAGCTGGTCCTGCGGCGACGAGCTGTACGATGCGGATGAGCATGACAATGAGCGGACGCCCAGTGTGTGGAAGGCCTGGTGGCTCCAGGGAGCCACCTTGAATGAGGAGATCCTGCGCAATCCTTCCTCGATCGTCGCCTGAACTCCAGAAAGGGAAAGAGCGAGCGTGGGCGAGAGAGAGGGAGGGAGTTGGGGGAATAAAGATTTCTTTGAAGGCATTTATTTATTACTTTAATAATGCAAAGTTCTGTTTTCATTGGAGCTGCATTTCCATTGCATTTTCCAGTGGAGGTGCGCCTTGCAATTCCTTTTGTGCCCGCTCTCTGGCTCCCCAATTGAATTTCCCACACAGCAGCCAAGGGAACAACTATTCGTTCTGTCCCCCCCAAAAGGATAGCAAATCCTTTTGGTGGCACACTCTGGACCTGCACCTCCACCTGGCAGGGCTTGGCCATGCATTTTTAAAATTAAATTACTCCACGTTTAGGGGCGAGCGAAAAAAAAGGGACAACGGCCAGCAGGCAACAAGCAACTGCCAACCGATTGGGCTTGTGGCAGAAAGAAACTGTGTAATAAAAATTTGATTAGCTGCTTGTTTAACTTTAATTAAGTGAATGCCACATGCCACACACTGCAGGAGGGAGAGCGCGGAGTGGGGTCCACTGGGTTATCAAATATTTAGCCAGCTTCCAGGGTCCTCTGGGCAGGGCACTCCTACATATTACACATTTTGTTCAAGAGCAAGCAGCAGGCAGGCAGACAAATCCCTGAATATTCATGATAATCATTAGCACGAACCCCGCAAAGGCCGCAAAGCACACACAGCACTCGGGGCAGACAGGAGGACAGCAGAAGTCCTCTAGGTCACGACCTGGGAATATGTACCTATCTGAGAGTACAATTCGTAATATAAGCAGATCAATCAGGAAATGAATATTGTTTCATTTATTGTCAGATCTTCAGACGTTACCAAATCAATCCAACATTGAAAGAGAAACTGCACGAAAAACTTGCACATTCCCCTCCAGATTCCAGAGTAATTCCAATTCAAGGAAAAGAACGTTCACGATTCACGATAAAACTACCCAAAGGTAAGTCTTTGTATACCTACAGCTGTTGGCTGAACAACAGATGCTATATTCCACCGTATCATATTGTACAGAATCATTCCTCATTCAAGAGAAGAAGAGCTCCAGCGATAAAAAATCGGCTATGAAAATGTAGTCCCTAGTATCCCGAAATTCTTTTGGAATTTCTCTAAAAACAGATATACCTATATTCCCAAATAAAGTGAGAAACAACAATCACAAGGTAAGTTTAAATAACCTTAGATTTTCGTAAGCAACGGGTTCCGTCAGATTGTTCCTTATAGCTACCCTGATGTTAACCAACACTTCAAAAAGGGAAGTGGTTTGTAATCCACTAGATCTTCTTAGATAACACAGGTATTTCCGTCGGTCGACGTTGAAACATCTTCAGACATAAAAAAACATTCATGTGTGTATAAATACTTAAGGAAATAGTTTTTGCTGTGATAAGGATTCTTTATCAAGGTCACTATGTGACCAATGAATTGATTTTAAAGGAGGCCCGACTCTGCTTCATTGCTTGGGACTTCAAGCCTACCAGCAGCCTGTGCGGGTGCCCGGAGCATCCTTGAATTTTACAGAACGGCCACAGCTCCAAGCAGCTGCGATCTTCTATTTCAATAATACATAAGTTCTCTTTGGCTCCGGGGAAAATCAATATTTGGAAAAAACTTTGAGTCATTGCGAAAGTCTGCGTTGGAGTGCTCATAGCTTCGGATGATTCTTGGGAAATGTTTCCGAGAACAAGAAGTGGTTCGTAGAGAAGTTCCACTGCAATCGAATCGATTAATCGGCTTGAACGAAGGCTCTAACAAATGTTCTCCCATTCAATTACTGAAGTACCTTGTGGGTAGTGGACGTGGGTTCCGCTTTCGGGGGACTGGGGCTCCTCACTGGAGTTCCATTTAATCGTTGCCCATTAGACGCCAATGACACTTTTATGCCCCTTTAATAAACTTCAGGAGCGAACTCTCTCTTTCTCTCTGTCTATCTCTCACTCGAGTGTGTTCGTTGGGGGCGGGGGGCAAAACTTTTCGCACGTTGCGACAAATGTCTTGATGCTGCAATCCTCCCTGGAATGTGGCAGCCACAAGTTTCTCCCAGGCGTTGGAAGGGGCAGGATAACGGATATCTGTACGGGGGAGAAGTCAGTCAAGTGGGTGGAAGTGGGTGGGGGAGGGGGGAAGAGTTGTAATAACAGAAGCAAGTGAAATGCATAAATAAACATTTAGAGAGAGAGAGAGAGAGAGAGAGATGGAGAGGGAGTGAAAGGCATATCCCCATCTCTACTGTTAAATTGATACAAATCGTTCAATAATCACGCAATTGCATTTTATTTCCCATCGAGAAACGTAACGTTCGGGGGGAGAACTCTGGACACGTGTGTGCGGGCGTGTGTGTGTGTGTGGGGGCTAATTTCCTCGCAATACTCATGGCAAAAGAGAGAAAGATGGAGAGTGAGAGACTTGCAGGACATGCAATGGAGCATGGAAAGGAGTTTAGATATAAAATAATGTAAGGAAAAAGGAAGATTTTTTCAAGGAAAAGCAGAGAGAGAGGGAGACGGGGGGGGGGGGGGGGGGGGGGGGGGAGGAGAGGGGGATAGATCTCCGATCAATGCACAACCACTTGGCTGCTCCTCTAAGCACACATCCCCCATTTCGGGCCCCTGCTCATCCGATTACCGCGTGGCTCTCGATTATTTATCATGTGGCAAATGTTGTAATGCATTTTGTAATCGATACAAAGCAATCACAATCGAATCGAAGACCCCCACCACGAAACGGCCACAGGGGAGGGGAAGGGAAGCCCGTGGCAGGCACGTGACCAATCAAAGGGGCGTGGCAGCAGCGAGGGGTGGTGCGTTCTGTTGGTTTAACGTTACACTAAATTAATGGAGCGCCCGGGACAAGGGGGGACAGGGCGATACAGCCATAGACAGGGAGAAACAGAGACGAGAGATAAAGTACAGATACAAAATAGACTAGGAGAGAGAGAGAGAGAGTCCTACAGAGAGGGAGAAAGAGACAGAAGTTGAGGTTAAGTGACAGCACCACGTACAAGAGTATTGTATTGTTCCCCCAATCATAAAACAACTCAATATTCTCCCTCTTTCGAATATATCCACCAGATATGTACCATATGTCATATTCCAGTTGGGTTTTCCTGCGTTTTCCACGATTTCTGATTCTAGGAATGATCCGTAGAACCCACGGATCCCAAGAATACTTCTCCAGATCTTTAGAATAATTATGGAGTGTACTGTAAGAGTGCACCCACTGTACTTATTCCCGCATTCTGCTATCGCGAGCGTCTTGTCCTTTTGTTCGGTAACTTTTTGTTGCATACTTTTGAGCGTCGTTAATTTGTAAGCTTCTCGGTGGCAAAGGAAAATGCACTAATGGGCTAACGGGATAAAGCGCCAGCCAATCGAATCAGAAAACTTTAATGACTTTATGCGCCAAACTTGTGCACAAAACTTATTGACCCCACACCCAACCCACCCAAAAACCACCCAAGCCAGGCAGCCAATGCTTGGGGGAAAAAGTTTCATTGCAATTGCCAGAGTGCAGCTGCAACACGTTACAGAGTACAGGGCACAGAGCACACAGCAACACAAGAACACAGGAACTGAAACTGGAACAGGATTCAATTAATTAACAGTCAATTGATCAGCCTTCACCCCCCTCCATCAATCCTCCCATCAACATACCTTGCTTCCACCTTCCTGTTTATCCTCTTGCTTCCAAAATAATTAATGAACGGCAATGACGAGGCTCCAAGGCAGCTTGAGGAATACTCTGGAAACCCCCAATAGAGGATGCCTCTACCATTCCGTTCAAAGTGCGTCTTTCTGTACTATATTTCTACATTTTTAATACTTAATCTGAAATCTATGATATTCTCTTGGATGCAGATACGGTACTCTCCGCACCCCTTAAGATACCCCTTATTCTAAATCTATTCTTAACTGTTCTTTAACTAGTGGTTTCTTATGCTTATGATTCCTTAGTGGAAACCCGTTCTTTAAGCGCTTATGGCAGTTTTTTGAACTCGATCTCTTTTTTCACTTAGCTTAATATTATTTTTGACAGATCCGCAAACTTAATAATTTTTCATTTGGGTTTTTTATACCTGGTACTCGAATTTGTGGTGGAATTAGATTTTTGCATCACCCAGAAACACCCGCCCCATTAAGTATATATATCATCGGATCCGATACCAATTCCAGTGATTCATTTGGTTATTTAAGGGGCAAGGGGCTTATGTCGTGGACCGTAATCCTTGCCCAAATGTAGCCAAGTCTCCACAACACTCTCTAACCAGAAAGATTTTGATTAACTTCATCTTTACTAAAATACCACTGGATTCAGGGATGAATTTTATGGTCCTAAATAAAATGTTGCCTATTGCAGACCTTTTCTCGTTTGAAAAATCGTACAAAATAGTGCAATTAAATTACGCTTATTTAATAAGCCAATCTCATAGAAAATTGAATAATTTATCGAGTTTTTGCTATTGAAAATCGCGGCTAACACATTTATTGACTGAGTACCGGGTAAAAACGTAGAGCCGCGGCCCTTGCATCGTTTCTGCTCTTTCAACGAAATCTTGTTTGGAAAATGCAGAATGATTTTCCTTTGAGATTCTGTGATTATTTTTCCTTATCTCGGAATTATCTAATTGATTACTTCGCGATTGAATGTTGCAGTGGTCATTTGGGGAAAGTAAAAGAATATACATAGCTTATTAGAAACTAAGTGATAGAAAACTCTTTTTTGTAACTAATTTCAGAACTTTTTTCGTTTACAAAATTCTAAAAAATATTGTAGTGAAATTATGCTTATAAAAATCAGCCAAACTTATAAAAAATTGCTGAATTTATCGTATAAAACTGTTATTCGTTTCAAAATAGCGATGGAATAGCTCTAAAGCAGTGAACAGAAATTTCACTGCTGTGCAAATATTTTGGTCCGGTACCGTACGATAGGTACATATGGTCAGTGTGGTAGTGGTTGGGGTCGATATTATAGCCAAAATATATGAAATAGGCCACTCTGCGTGTCACTTCCTAAGCTCCTCCCTGGATTCCGTGAAACCCTCTCTCACTGGATGATATTCTGAGAAATGTTCGTAGAGGTTCCCTTAAAAATATGGGACTTCAATAAATATGTATACAAGGGGTCAGTAGTGCTTCCTGCTCCGGCCAAAATGGAGCACCAAATCCTCTGCGCTCGCCTCAGTGATTGGGATTGTAAATTTCTCACTGCGCTTCTGTGATTTTGTCTCTCGGTTCTCGTATTGCAAATTGATTTGACACCGAAAAAGGAGTGAAAAAAGCAGAGAAATAGCAGAGGGCACGATAAAGGCGAGGCTGCATTGTGGGAATAGTCGAGCCAGAGACAAAGGGGAAAGTTAACCAGAGAGAAGAGCGGAAGGAGAAACATACCAAAACTACCACAAGGCAAATTCTTCAGTGTTGGAAAAGCCATCCCACACATTCTGGAACCGCAATTAGTTGTTAAAGACGATTCCCAATCTGCTAGAAAGTATGCACAGAGATACAAAGATACAAAGGAGGGCTGGAGGGCTAGAATGCCCAACAATTTCAGTTGAACCACTTCTCCAGTGTTGGGCAACGCACTGGCAAAGAACAGAGCAGTGAGGCCCCGATTGGCCTAGTATTTACTGTTGAGCCCATTTGCCAAATCTGACCAAAAGCCGCAGGATCTGGATCCAGAGTTCGGACTATTCGCATGCAAATCTGGAACAGCTTTCTCTCTAACCTCTCCCTCTCCTTGTGGAGTCCTTCCCTTCCTCCTTCCTCCTTCCCCCTCCCGCTGTGCGACCTCCTCTAGGTCATGCATAAATCATGGGGGAATGAGGAACCCGGAGCGAAAGGGTTGAGCAAGTGGCAAACTTTCGCTTTCGCTTAGGCTTCTCGTCTTTGACTTTCGGTTGAGATTTGGAATCGATAGCCTCCACTCCTCCCCAGAGCCCTGGACGCGGAACGGGGCGGGGGGTGGGACAGAAGTGAAACGTTTTGCACGCCACAAAAGTCTGCTTAGCTTATTTATTATTTACACGAGTGAAACGTGTATGAAACCGAAAGAGAGATGCTGAAAAGAGAAGAAAAAAATTGCCTCCCAAAAACAGAACCGAAATAAGGACGCGGTCCAAATCCTTGGGCTTCGTGTGTTTGTGTGTGTGCAAAGTCGGTGTTTTGTGGTTGATTTGATTGCTTTATGCACCCAGTGAGTGGCCGCATGAATTTCAGATGAGCCGCTTGTCGCTTGCCCCACTTGCCCCGCCTGCCACTTCCACTTGCCGCTGCTGGTGCTCCCAATCTCCCCATAAAAAGTATTTGGCACTGCAGTAGCAGATAAGCAGAAGGACAAGCGCGAGGCACTTGTGATACTCTTTCCAGAAAGGAAGCCAAAAGAATGCCAGTGCTTACTTATTTCCCAGATGAACAAAAAGAAGGATAGAATGCTCCTCTGGGGTGCAAAAGAACAATCGATATTCTTACGATTTGAGTGCCGAAAAGGTGTGTTTATGCATAAGGAATATCCAGGCTGTTCATAGCACACATATCCATGGCTTAGCTTCATGGATCTTAATAGGGGAGGTGTTCCCACACTTTCCCAAGTCAAATAGCGAATAGAAACCGATCGTCAGAGAGCATCTCACAGAGATGTCGTCCCAAACCAGAGCAGGGACATCCTCCAACTGCAGAAAGGATGCTCGCAGGCGAAAGGTGAGAACTTTAAAAACGAAAGAACGTAAGAAAGAAAGAAGGAATGGATGAATGGATGAATGAATGAATGACCGATGGAATGAAAGGAGGAAGCTTTAAAAATGTTGGGGCACGAACCACAGAGCAGTCATTATCCTGGACAGGGGGGCACCTTGCGGCATTTGGCTGCCACATAACGTGTTGCACACGTTCCTTGGACGTTCGTTGCTTCCGACGTTCGTGTGTGTGTGGGGGTTCCCACAGTAATTTGAAATTCATGCGCTTCGTATGTGGAATAAATTCAAGATTTTGATTTGCTGCTACGTGAGGCAGCAGACAGCAGGCTGCTCCCCACCTCACTGCCGCTCCCTGCCGCTCGCTGACGGTCCCTGACGCTCGTGCAATTGAAGGTGTGAAATCGCACATAAAGGATAATAAAAGTGAAAAGAGAGAGAGAGAGAGAGGGAGGGAGTTCTAAAGAGCGTAGGGCATCAGTTGCAGAGGCAGCTCTCACGAGCTCTTAAAGCTATCCCCATCCCCATGCAACACCATGGGGCATGAGCCGTGTGTGTGTCTGTCTGTGGGCGACATTGATGGTGCAAATTGAAAGTGTCAAGCGTCCGTCGAGAGAATGAAGTGCCCCGCCTAAATGGATGACAGCAGCTGGTCAGAATGATTCCGCACCGCAGCTACGAACGGACAGACTTCCCCTGGCTGTATACACGTATAGCAGATCAGTAATTAGCAGAATTTGGTAGGGTATCACAGGTATTTTCTAGGACACACTTGAGAAGAAGCTGCGCCTCGACACTCACGTTCGGGAAGGGCTGATATGATACATATGTCTGGCAGCCTGATCCTCAGGGGACCTGCGATTGAAGGTCGGGACACATTTATTGGTTGTTCATCTATGAAATTAAAGTTTATTTCCCCAAAAGCAGCTCTCTTCCCCACTCTCTCTTTGGGGGGGGGGGGGGGGTGTGTGGGGGTGGTACGCCCCAAAGCAAATCATCATTTAGTGGCTCCCCAGGGTAGGATCAAACGCACAAACACCACACAGACAGACAGACAGACAGACGGACGGACGGACGGACAGGACCCACGCTGGAGCATGGAATAGGGCACGGGGAACCCATAGAAATATGCTGATTACGACCCGACGAGGAATAGTATTCCCCTGGTGGCGCCATCTGCTGTGCACTGAGAGTGTGTGTGGGTGTCTGTCTGTGTGTGTGTATGTGTGAGCAAATTTCAATGACTTTACTGTTATTTATGCCGTTCGAAAAGTAATTTATAGAATTTAACGCCTAAAAGCACACTTGCGATTTCAGCAATTTGCAAAGGCAATAGACGGAAAATGGAAACCGGAGGATGCCCCCATGCCCCCCTGCCCCACCCGCAGAAGACAAAGTAGGGGAACACACAGATGAGCCGCTCCCAAAAGGTATACCGCTCTCTGAAGGGTACACTGCTTCAGACACCGAGAACAGGCACACAAAACCGATCCTGATCCTGGGTCTGAGAGAGTGGAGAGCAACATACGTATGTAAATGCACGTGGGTCAAAGTCAGGGTATTGGGCAGGGTATCCCCATCTTCGTATTCCCCAAAAAGAACTACTGGCCTTTGCTCTCTCTCCCCCCCCCTCCTTGTTCGCGCTTATTTTGTGTTATTTTTTTCGGGCGGAGCACAGGACGAGGAGCGTAGAAGAAAGAAAAAATACATGTCAATGACTTTACAGAAAGCGGAAACTCATAAAGATAAGTGTTGACATGGCGGCTGCCAACACATGGAAGGCAACTTGGAACATGGTCGTCCTCTCATACACCTCTGCCTCCGCCTCCTTCTTACACTGTACGCTTCCCACTGCTGCTGCTGGCGCTGCTTCCTTCCTCTAAGTGGCATCTGTCGTCTCGTATTTGTGTCACTCACACACATCGGGACACTCGAGCATATGCATGTATGTACATATGTGCGTGTCGCACTTCGCACTTTCGTAAAGCTTTCTTTGGCTTTCATTTCGTGCTCCAAGAAAACATAGAACGGGAATGAACGAAAGTAGAAGGCAGCTGCAGGGAATCGAATCGAGGAATCGAGTGAGGAATCGAAATTAAAATACAACTGGAAGTTTTCGAAAAATGATTGCAGTTTTTACAAATAAAAGGAAGTTTCCCAAAAGTTTATTCTGACTTCCTAAAGGTCCAATGGAATATACATACATTTTTATGTACGTATTTATATTTTTCATAAAATGAAAAAATGCATGCATTTTTTTTAAATTTAAAAAATAGATATTAGTAATTTATTCAAATTAATTTACAAAATAAATAATGACTTTTTTTTTTGCTGGCACACCCTATCCACACAAACACACAATTCGGTGTCAGTATCATTTTTTTTTGTTAATTTTAAAAATTAAAATAAATAATCTAATATAAAATCAAAATAGTTAAAAAATAAATTATACTAAATTTGTAGTTATAACGAGGGGGAACGTTGTGAGTTGCTGCGGACATCGCAACTCTACAGTTATACCCGATACTAAGTCAGTATGGCTCTCCTCCGGCAGACGCCGCTAATATTAAACGACACGCCAAGGAGTGCGTGCGAGAGAGACAGAAAATCAGTCTGAGCGTGACGTCGGGCGCTGCGTAGCCACTGCAGGGGGGAGGGGGGGGGGGGGGGGGGGGGGGGGCGAAAATTTGAGATATACGTTTTATAGTGACATCTTAAAGGAGTGTGTGTACCAAATTTGGTTACTCTAGCCTTAATAGTCTCTGAGATTTGTGGATGCCCCAGATTTTCGTCATTTGCGGGGACGGAAGTGGGCGGGGCAAAGTTTTGAAATATTCTTGTAGCAGTGACGTATCACAGAAGTCTGGATCCAAAACATCGTTGCTCTCGCTCTTATAGTCTTTGAGCACTAGGCGCTCAAGGGGACGGACAGACGGACAGACAGACAGGGCTCAATCGACTCGGCTATTGATGCTGATCAAGAATATATATACTTTATGGGGTCGGAAATGATTCTTTCTGGACGTTGGACACATCCACTTTTACCATGAATCTAATATACCCCAATACTCATTTTGAGTATCGGGTATAAAAACGGAAAGGTATATTCTAATAAATAATTCGAGTTAAATAAATAATTATAGAATTTATGAAACATAATAAGAACATGAAACCAGGGACCGTTTGGTTTTTAAATAGAAAAATCATTCACTTATATGTAATGCACCTTGAGAACAATGATTCACAGCAAAATATTATTTTAGTACAATCTCTGCATCGTCGCCATAATTTTCTACGGGTTTCTTCAATGATAATCAATGGGTATGAGTACTTTTTTTGTCCAAAAAACTTAAACTCAAAAATAATGATTATTTACGATTTGTTCTTTAAATGTTTTTACAGCACAGCCTATCTGTTTCTATCTTAACCCATTTCGGGGTCATTAGGTGCTCAGGGCTCTACGGGTAAGGCGGATCACCTCCACACAAAGTCTACGAAGATTTTCCTTACCATAAGTAGGCCTTGATTTGTGTGCAGAAATCATTATTAGCATTGGTTTCTGCTTTCTCTCTCTCTTTCTCTTTCTTGTTTGCTTTTCAATCGAGAAAAAGAGAATTTATTCTACTTCATAAAACATCTGTGATTTCCTTGTAGAGGGCATACTTTTTGGGCATTTTGTTGGTTCCATATCTCTCAGAAACTAGTGCTATAAACTCTTTCCCCCAAAAGGACACATACGCAAATGTCAAAGCATTAGCATGGGCCTCTCCATGTATCCTCTCGAGAACCTAATCCTTATCGTCGACAACGAGCTGGAACCATATTTGTGGCTCATATTCACATGAATTATGACCTCGCCGACTCTGACGGGTGGGGAGGGGGGCATCTATCGTTATTATTATTATTATTACTACAGGGCCACGGCTGGCAATTAAATTTTCCCGCAGAGAGAGATAGAGAGAGAGGGAGTCCTGCCGCATTGGTATGCATGGGACACTAGCTCGGGTGGGGGGAGGGCATAGAGGAGCCAACGGGGTCACCATTTGCGGTTCGGTTCGTTGGCCTGGCTAATTAATGTTATCGCATTTCATGCATCACTTGCTAATAGTTATCGACGAATATTTCACTGTCTGGCAGAGCATACTTCAAGCGGCATGTGGCATGCGGCATGTGGCATGCGGCATGCGGTAGTACTCGTATTTGGTTTAGGATTTTCTTCTGTGCCCGGGTATTATTTAATTTACAGGAGCAGAGGCTGCGCCCACCGGATACCAGTTACCGGATACCAGTGTGGGAGAGCGGGGAGTCCCCATCCATTCGCAGTGGATAAGTGGGAGAGTGGATTCTCGGAACGAGATTCATTCACTTTAATTTATGGGTAATGTCAAAGCAATTGCCGTTGATTGATTGATGGGTGGGGCTGTGTGTGGCGCAGTCATTGATTAACTTGGATTAGAGCTCTGCTCAAGAGAGGGCCGTCGACCGTCTGACCATCTGACCATCTGACCATCTGACCATCTGACCATCTGATTAATTGCTGGAGAATATTTCACACATCAAAAGCCGCGTCGCAGGTTATTAAAACTCATTAGAAAGTCAGTCGCAACCCTAACCGGAACCGGAACCCGCAGCCCGACAACACACACAGAAAACAATGCCAAAAGAAAGGCCAAGAGAGCGGTCCGGGTTAGGGTCCGGGCCGTAATTAAAAGCAGCAAATAAAAAGCACATCACAAACAGAGAGAGAGAGAGAGAGAATGGGAGAGAAAAAAGTAGGAAAATAATTACCGGCACCCGGAAAAACGCTGCTCCCCGAGATTTTTCATCTCTTTTGTATTTTTACGGACTACACAGACTACAGAGTATTTCCCGCTGTCCGAGAAGCCCGATGCCCGATGCGAGGCGAGAGAGAGAGAGGCATAACAAAGATTTATGCCAGTGGACAGCCGAAAGGTAAAACATAAATTTGATGCGCCTAAAAGTGGAGTACGGTGTCCGCCGGAGTCCACAGGACTCCCAGGGAAGGATACTGCGGAAAGCA
>dwil|NW_002032860.1-:10886888:10891945
GTATTTAATTAATGTTAATTGAAATTGATTTATGTATGCAGCAGGCGTACACCCACCACCCCCTTCACCACACACAGACACACAGACACACACACATATACATTCCCTTTTGAATAACCAATGTACCTGTTTAGCCAATACCTTCCATTTACCTTCACAGTCTTCTATATTTTATTTGGGTTTCAACCAATTTTTTGGTCAATTATTTAGAGGGTAAGAGCAGATGGCCGGGCACCGGGGGCGGTTGTAAATTGACAAATTTTCAGCATATTGAAGCATGAAACAAAATTTTTGCGGCTTCATTAAAATTGATAAATAAACGAACAAACCAAACAAAACGATTGGAGTCAGCAGGAGGAGGAAAATACTCAAATTTCCGGTATTTTCAATTTGAAACAGACAAACGGAAAACAACAAAAACAAAATAAAGGTCTACCCATTTTTATTTGGATTATATATTTGGGTATTATTTAATAGAATTTTAAGTTAATAAATCGATAGCTATATCAATCGTCAAAAGAAACAGATTCAAATTGAATTTTTAGTACAAATTAAAATTCTCTTTGTCACTAAATGTCAAAAAACTCAATGGAAAAAAGGAAATCTTTAAATATTTGAAATCAATTTTAAAGACCCTTTGCATGGTTTTGGTTTAATAAAGAGCAAACCAATTAGAAGAAAATTATTTATAATTTTCTTATTTGTAGACTATGCCAAAAAGTAGGCAATGCTAATTGAAATTCCCAACTCGGCCAGAAACTGCAAATCACCCACGCCCCACTTCGATTCCCGTCTTGTTGTTGCCTCATTTGCCGCCATTGGCATGGCAATCGGCGGGCAATTGGTACGCAATCTGTTCCGCCTCTCGAATGACGATAAATAAACAGCTGGTCTGGTGGCAGGCAGGCAGGCCGCCAGGCAGCAGCTAGAAAAGAAAAACTTCTGGCTCTCATAATTCATTTTATTTAATTAAATGTAAGCAGTGAAAAGGAAGATCGGATAACCGATTCCAAAGAAAAAATGGCAAGCCCATTCATTCGCCACAGCTCCAACGATACCCAGACGCAAACAGTAACTGTTCGAGACCAACGGCAACAACAGCAAACAGCGACATGCAAACTTTGATCAAATGTTTGAAATACATATTCTGCGTGAAGCGACGTCTCGAGGACGAACAAACCATTGTGGATCAATTGGAGCAGCAACAGCATCAGACCACAAGCAAGACCAACGGCAATTCGTTGCACGAGCTACCGGGCCACATTGGACTTCATCATCAGCATCCCCTCAAAACCGTGTCCCTGTCTGTGAGCATAGCCCAAGAGAGGAACAGAGAAGAGGAGTCGCGCCGTATCTCACATTCACCTGCCCGTTTGGAGGAGATCAACATTTCTGCCGATATTCATCGTATGCCAAACGATTACGAGCTAATCGCTAGCCAGTGCCGCAATGTTAATCCATCATTAGGATCAGCACTGGCTTCGGCATCGCCTTTTGCCGCCATCCGCATAGATCACACTTCGGGAGTCGCCATCAAGGATGATATAGAAATGTTTTGCGATGTTGAATTAAATGATGGAACTGCTCAATACATTATATTTTAAACTCAGTTATTGGCATGTTTATTAAATAAAGTTTTGCATAATAATTTCACTTGATTCCAAAATGATTTTAACCTGAGTGGCACAAAATATTTATTTATTAAATTATCAAATTTTGATTGTTGGATAGTAAGGCTAAAATTTATCCCAGCTATTTCATTAGGTTGTTATAGAATTGTGGAAATAGAATAAGTTGGCTTTCAATTCGAGACGTTCAAACGTAGCTACAAAGGTCAATCCTCCCTTTGCTTTGCTTGGCAAGGAATTCCTATTGTTTTCATGGTGTATTGATATAGGTAGGTAAACTTTTCAATGTTTTTCAAGTTATGTCGAATCGAAATACATATGTATACAATTTTTGCTCACTGACTTTGATGTATGACATTTATGATGTATGTACATATGTATTTGTCAGTATCATTTGCATATGAAAATTGGTAATCTAATAACATTACCAATTCAATTCCTCGATTGGCAACAAATAATATTTATATGTAGGCATAACAATAATGAAACCTCTTTCTCTTCTATCGCCCACCCCCCCCTCAATTCTCTGAACAGCAATGATGAATTACCATAAGTGGTATCATTTTGCATTAAATTCAATGAAGTTTAAATTTGACGAAAACACTCGTTGACAGTTCCAATGAACGCAACTGTACCAACATTTTGCGATTCAATCATATGTACATACATATGTATGTGTAAGTACATGTATCAAATTCATTTTTTATAGGTATTAATTTGTTTATAGTTAGAGTACAAACAAAACAAAAAGGTGGCTATAGTTCTAGTTCTATAAAATGGGTGGCTATTCGTAGCCTTCACTCAGTTACAGTCGATCAAGTGAAGAATTAAATACTACTGAATATATAGTGTTTATTCGACTTGCATAGAGGATAATAATTTTGTGTTCGCTTTGAGTGCTCCCCAAGTTTATCAAACAATGTGTCTCCATCTTCTTAGCTGTTGCCCAGGATCGTCGTCAGCATCCTCGGAAACCTCCAGCTCTTCACCATTTGGATACTCTGCCACATCACTGCGACCAAAGGGAAATCAAAACCGTTCTATAGAACTTAAAGATCTGTCACCAGCCACAGCCACTGGCACTTGCACCACCGCCAGCATTACGACGCAATCACCAAACCACCATTGCTCATCATTGAACTTGAGTCCAAGTCCCAGCCTTTTGGTATTAAATCAAAGACCCACAACTCCAAGTTTGATGATGGTCAACTGGAATAACGAAGAGGGGCATGTAGGGGCACAGGCACAGGACCAAGAGGAGCATTACGATGTCGATGACTATGAGGAGCGAACTCCAACGATGTGGCGTGCCTGGTGGTTAAATGGAGCTCCGCCAAATGAGCCAACTGCATTCACAGCGGCCAATCGTCACCATCAATCATCGTCAGCCGTTGAGGATGAATGACTAGAGGAGTGGGTGCGATTTCTAGCACAAACACAAATGCCACCTGGCTGACAAACCGAAAAAAAAGAAGAAAATTATTTAAATTTTCAACGATAAAACCAAAGGATAAACAGAATGCATAACTTTATGCCAAAAGCTTACTGCATTCCATTAAACGCATTGCAAATCCAGATAAAAACACGATTGAATCAACGATACAACGTTGTTAACATTAAGGTGACACAAATTTTTATTCCTGCTAACGAACCGATGCCGAAAAGGCAGATGATATACATCTACATATATACCTATATAAAAGTAGGATAAATTACATTTTCAAAACAATTTTGACAAGGAAATATTACTTATGTTTGGGTACTTTTAATAAACAAATAATTTGGTTTCTATTTCAAGCCATAAACTATCTAATATAGTTAGATATATATTATTACTACTGGATATTCTATTGTTATTTCTTATACTTATATTCTTATTTCATACATCGATTTAACATTAATCTTACATAATAGCAAAAGGAAAAAAACGAGCTTTCTAAGAACATTTTAAATTTATTAATGAAAATATCTATAAATTAATTTAAAGTCTTTAAATTTTATATTAAATTATATTATATTTTTATATTATGTTTGTTACATTTTCTTTGGTTCTATAATTAATATTTTTAAATTTAATAATAACGTCTTATTTTTCTTCTCTATATTTACCTAATTGATTAATGATCTAAGCAAAATTTTAAAATGTGTACGTTCTTCGTACGAGACTTGGCATAATAAACAATTTTCGAAAAGTTTGTGGGGCAATACATCTCTTTTCTCAGGTTTATTTGAATACATTTGGTCCTAAATCACGATATAACAGATGTTGTGTCGTTTTACAACACTTTTTCTTGTTGAAAGCCATTTTCTTTACACAACAAAAAACTGTAAAATTTCATTACCGTAGAATAAGATATTTTGTTCAATTATCAAATAAAAAGTTTACAAATGAAATAAACAATTTAATAGGTTAAGTAATGAAAAGGGGAATAGTACCAATATTAAATCACTTCTGAAAGAGAGTGAGAGAGAGATAGAGAGAACTTGAAGCGCAAAGTGCGAATAACCCTAACTTACACATACATATGCACATATGTATGTATGTACATATATGCAACCCAAAGGTCTCCGGCACACATGGCCCGAGACTATGCATTTTTAAAATGAAATTACGCCACATTTACCGTGCCAGGTGAGTGAGCGAGAGAAGAAGAGAGAATGGCAAATGGCGGAGTTAAAAAAAAAAGGATTTCACTTGGTTAAGACCATGTAATAAAAATTTGATTAGCTGCTTGTTTAACTTTAATTAAGTTGATTCGCATGAAAATGTAGAAGAAAAAAAAAAAGAACCAACGAACGAACCCAGAAAGCTAATCAAATATTTAGTTGCCCTTCTTTCTTCCCCACAGGTATTTCTCTTTCTCACACTCAATCTCATTCTTTCTTCCTGGGTTTGTGTGCTTGGTGTGTGTGTGTGTGTGTGTGTGACTGTGTGATATATGGCATATAATTCAGTCTAGTTTGGTTTAGTTTGCCTCAGCATATTAGCATAGGCAAACTGTTTGCCAACAAACAGCAAAATATTCATGATAATCATTAACAGCAGCAACAGTCACAGCAGTCGGGTTCTTGCCTTTGGCCTATTTAACCTGACTGCTGGTAGCAGAATCCAGAAGATTCTGATTATATGCAGCTCTTCTTGACATTTGACGCCTGTGTTCTTATCATTTATTTATGGCTGAAAACGAGTCAGAGAGCCAGATTGGGGACAACAAAAGGTAAGCACATCTACGGAGTAGTAGCTACAAGCTCATTACCTAATTGTGTAATTTTAATGAAGATTAATTGCAACATTAACACGACGAGTCTACTTGGCTTTGAATTAAAAACTAAAATACCTTTCAGAAAGCAGGCAACTAGTTTTCCATCAAAATATGTTAGAATATTCAATGGGGTATGTAAAATATGGAAATATTAAACAACGATATGATGAAATTTTCCCAAATTGGACTACAAAATGCTATTTCTTGTTCAAACTTATCGATGGTCTGTAATGATGAAAAGAATGTGTTGTGATCTAAAAAGAACTTTGCTAAAAATAAATTAATTTTGTCTAACAAATATAACAAATATAGCATAAACGACGTGTTACTAATGCAATTTAACTTAAGTATTGATGAAAAAAAGGTATCTAAAGGCACTTGAGGCCATTTGGAGTTTGTTTGTTTTGCAGGTAGGTAAAAAACAAATTTGTGGGCCCAAATGTGATTACCATTATGCCACTCCCACATGCGCACACACACACATGTCCCATAAGATACACAAAGGCATACAGACATTATCTTAAAGATGCCGCCAAGTTGTCTTCTGCTCCTTGCTGCCTTCTATCCCTGCCTAATCCCCTCTCTCTCACTCTCTCTCACTCTCTCTCTCTTTCTCTCTTAGTCTCTGTCCCTGTCATCTAGCAAACCATTAAAGCAACTTGAATGTTTGGGCACTTAACTGACTTCTTCATCTCCGACTCCAATTTCAACTGCCAGCAACTCCACTTTTCCTCTCTTTTGTTATTGTGTAGCTATCCTCTAGCCAC
>sleb|NW_022060565.1-:5266790:5288323
AGATATATAATTCATCGTTCAGAAGCATTATATATTCACAAGAATAAAAGCACATGGGAACGTCTTTTACTTCCCGACCTACAAAGATAGTTAATACTCCTTTTTGCAGTCTGAAAACATACTGACTATCTAACAAAAACAATAAAATAAAAATAATAATAGAAGAAAAGAACAATAATTATTTTAGATAGATAAGAAATTGACTAAAAAATAAATGCCTTTATTTTAAGCAAATAATTGAAAATGTCGAATCCAATTAAATGCATAAATATTTTGCATAGAAGAGAGATTTCAGCTACTGGTTAACTTTATGTGGCAATAGGATTCATATAGGTTTAAAAAGCATAATTAAATAGAATAATGTAACTATATATAGATATTAAGTAACATTTTGGTTGCTTAGGCTGCTTTCATTCTTTTCTATATATTTATATGGCAATAGGATTCATATAGGTTCGAAATGCATAATTAAATAGAATAATGTAACTATATATAGATACTAAGTAACATTTTGGTTGCTTAGGCTGTTGATAACTTGCCGCTGCTTTCATTCTTTTCTATATATTTCCATGAAGTGAAAGTCTAAGCTTAGTATAAAATAAAGACATTTATTTGAATTCAATGGAACTATCATACGTCAGTGCCAAGTACTTGGCTTCACAAACAATTTAAATATAATCATAATACACAAATATATGTTCAACAAATATCCATGAAGTTGTTTCCTTCTAAATAAATCAGCTGCACGGAAATGTATTCAGTTGTTTAGGCAATGCTTGAAAAGTCTCTTGTTTAAATGTACGATCCTCTTGCAATTCAATTTCAATATCCATCTGGGAAGCGCTCTTTGACAAATTGTTGTTTGGCTTTATGGAGAGTGTTTTATTTCCTAAGTCGACCATCGCCAAGGGAAAGGGGAAATGCGAAAAAGGTCGCTCAACTGCATTTTCAAGACGAACACGGGGCAGTTGCCATTAGTTGCACAATTATTTGCATAGGCAAAAGCATAAAGCCTTCCATCTGCCCCTGCACTTTCAATTTGCACTTTTATATACTATGTATATACATACATACATTTAGATATGTATGTTTATATAAATATATTTTATAATGTGTGCTTTGCCACCAAAGTGCAGTTATGTTTTTTCTTCTTTGCAAACACAGAAAATTAAATTTTGCATTGCAACTGCTAGTCGAGCTGCAAAAAAATAAAAACTAACCAATTTTTCAATCTGCCCGGCTTTGTGTGCTCGCGTATTCATGTGTGAGTGTGAGTGTGTCTGTGGGTGTGTGGGTGTGTGTTTGAGTTTGTGGCAAACAGCAAAGGCGGTGGCGGTGGCGGTCTGCAGGGCGTCGCGTCGTCTGCTTGGCTGCCTGTCTTTTGTGTAGCATACATTTTGGGGCCAAACTATATAGCTCCAACTATCTGCACACAGAAATGTATGTGTGTAGGGGGATGTGGGGGGGGGGGGAGGGGGAGTGGGTACATCCCAGAAGGCAGTCGCGCTGCGCTGCGTCGCGCCAGCTGTATGGCCAGCACATGCATTTTTAAAATGAAATTACGCCACATTTAGTTAACTGTTGGCGTTGCCGTATCGTTGCAACTTCCCCAACAATGGCTGCCTCGGTTCGCTCACCTTGTGCAGAAAGGATTTGCTGGGCCTCCTGTGCCGTATGGCCAAGGCTAATACAAATTTGATAAGCTGCTTGTTTAACTTTAATTAAGTTGATTCCATCAGTGTAAAAGCTCTGCAAAAAACAAGCATGCGACGTGGAAAGAGCCAAGAACAGAGCTAATCAAATATTTAGCCCAACACTCTGGTGAACTTCTTGTTTTTGTTGCTCGGTATAATATTTTATAGTATCGTGTGTGTTTGAACTGAAAAGTGTTCGGCCCATGCTAGCAAAAATCACTTCAGCATAATTCTCTATTGACTCCATGAAGGAGTGGACTGGATATTGTCCTGCAAATATTTTGTCATAAATAGCTGCAAAGTAATTTTAAACGTCACAAAAACTGGTTGCTTGATAAAATACAATTTTTACCCATGTTATGGCGATCATGATTTTAAAATAAATATTAATCAAAACTCGACTATCATGTTAACTACAGATTAAAGATTTTTATGTCTTGTCCGGCCATAGGTTTGAAAGGCAGTGTACTAGGAAGTTTAAGCTGCAGGATTAAGCTCCATATATGTTGGCTTATCTTTTTGAATATAAAATGTGGGATTATTTGAAATTTTGACAAGATTTGTAATTTCTGAAGAGCGGCCTTTTATGTTTCACTTCATTTCACTTCGACAGCTCCAAACGCGACATCAGAAGTAAATACTTCTCTAAATATGAATTAATTAGTTAATTATAGCATTTGTCAACTGATTTTATTACAGGCTAGATTTTTTACAATACTTGTCAGAAGCAAAAGAGTATAACTTGGATGCTATGCTTATCCTTATATTCTGATGGATTTTTCAAAGAAAACACGTTATTTTTTCACTTGTTTGGAAGAATAAATGATTTTTCATGTTTTAATTGATCGCTCGTTTTTATTAAAAATGCTTCTTCCAATTTGTTACTCCCACAACAGCGCAAGTCTAATGGAAGTTTATATGCAATTGGTAGTACTTTTTCCAGGATAAAGAGAGGTGTAAATAGTACTATCTTTTCTGTAGTATATAGTTGTCAGAAAAAAGATGGATAAGTTAATATGAGTATACTTAAATTAAATAATAGACATATTTCTGCAACAATTTGTGAATGTTAATGATGGCCCAGCTCTGATGAAAAGTTGCAGGCTCCTTAAGCTTTGCATTATCATAAATGCTGAGGCTAACAGGCAGAACAAACAGTTTGCTTTTCGGTCTGTGCTAACATGCAACATAATATTCATGATATCATTAACACGCACTGCACACACACACACAAAGGTTCAAACAAGCCAATCTGTCGACACAATCACACACACACACAATTCTCTGTTCGATTTTATGACATTTGCACAGGAGGCTACAACAAATACACGTATGGTATGTAGAAGGCCGGCATTTGGTCACGCCTTGGCTGCTGCTGACATAGCCGCTAACATCTGACGCCTGTGTATATGCTATGTAAAATGCATAACAAAAGGAGACAGAAACAACAACAACAACAATAACAATAACTATAACAGCAACAACAGCAACGTTGTGCAGAGTTAATTGAGGTTTGGCAATTAATTTGTGTGCGCTCGCTTGTCAGTGTCGGCCCAGAGTGCGTTTTTAAACGCTCCCGATTGTTGTTTTCCAACTCTCGAGTGCCACTACAGCCGCTCGATGGACGCCCAAGTGGGCCGTGCATTTAATAAGCACCCTACACACTGCCAAGCACTCGCATAGCAACAAGATAGTGTCACCACTTTTTTATTATTTAACACGAAAATAGCCGACAAAGCACAGTGAGTTGTTAATTTCCACAATCAAAACAAATCTAAAGCTCTCCAAATGCTTTTAATTGGGTTCAGCGACCCTGCTAATGTATTAAGTTGCTTGGCTGCTTGTTGGTTATACAACTAGTTGGTTTAGTTTTTTTCATTTCCAACCAGAAACTCTGGCTCTTTCTCTTCAGCAGTCTGCTGCCAACTATTGATGGCTTTCTGCTGAATTTTCACAAATAGGTGAGGGTGCATTAAAGTGAAATTAAAGGTATACAATTTGCATAAAAAATATGCAACTACATGGTCCGTTGGTTGTTAGAAGACAAATGCCAGGCTTTAAAGTCTCTAAGCTTAATAATTGGCTTGTTCGCGTTATTAAAAAAAGATCATGAAGGTCTTGTGCAACGAACTTGTCAATTGGCGAGAGATAGATATTTTTTAAACAATTGTAAACGGAAGTTTATTATTTAGTGTTCCATGGATTTTGATATGAGATCGATATCGTTATTTACAAGCTCAGTTTCAGGTACTGCTATTGCCTTTGGTGCAAGAAAACTACTGTTCTGCTTTAGTAAAGCCGTAGTTAGGTTTATTTTTTGGGAAAATAGGCGCACTAGAAATGATTCTCAATAATCTGATATTGCCATTTAGCAATCGATAAAATTGCTCTAATTGAGAACAAAACATAATTGCAGCTGTCCAACTAAAGCTAACCGCTTTCTGTTAATATGTCTAATATTTTATATATGTACACATATTGTCATTGGAACAGTCGTGATTGTGTCTATATAGTGAATAAATACGTGAGTGCTTCTGCTGGTCAAGGTGGCACCTTTTTCGAATATTGAGTTTTATATTAAATGTAAATGTACAAGTATATCGATTGAGAACGCACATAATAGACGTATGTATTTGTGGTCAGACTTATTGGCAAAGTCTCGGCAGCTGGTTGGCAAGAGGGTGTACGCCCAAAAGTATGCAACAAAACGCCATTAAAGTGTATATGGATCTATTTAGCCGCATGGCTTTTAACATATTATCATACAACAATGTCGAGAACGGCAGCAGCCTTGGCATTAGCCACAAGCCGTAAAAGTCAAGGCAGCTGCAAAGGCACAGGCACAGGGCTAGGCAGAGGCAGACGCAGGGCAGAGCCAACTCTTGCAAAACTGAGTGCTGGCCCATAATGTTGGGTGCTAGCGTTGAGGCGCGCGCGCACTTAAAAACTTTGCTGGCGCCATTAAAATAAAAATCGAGAGCGTGTAAAATGATTTAGCAAAAAAGCGACGTTCGAGGCCCTGCCGGTGATACCAGGGAAGCTGAAGTAGAAATAGAAGAAGTTAAGCGTGCGCCAAGAAAGGAAAACAATTTTCGTCCTCATATCTATGAGTGTATGTGTGTGTGTGTGACGCATTTAAAGTTTATCGCTTTGGCATAATGTGCCAGCAGTTCTCTGCTTTCTCAAGCAGCCACCACACCCCCCTTTGTCCCACCCTTGTCATGTGCGTTGTATATTTATTTAATGCGCCCTTGCGTCAAGCAGCGCCCAACCATGCAACGTGCCCCACAACCCAGAGCCAAGCGCCCACACACCACATGGCAATGGCGCACCATTTTTGTCTTTTATGGCTTTTATGATTTTTCAATAAGTTTTTAGTGGATGTCTGAAGTCAAGTGGCGTCGAGTCGAAGTTATGCGAGTGGAGCTGTGATGGCGGCTTATGAACTGAACCGAAATGAAATACAAGACATACTCGTACGTAATGATGGATACTTGGGATATAGTTGACATTGAACACTGTTTATATTCGATAAGTGTACAACTTTTATCGTTCACATCGTTCACAGCGTTTACTACTTGCACATTAATGGGCAAAAGTCTTCCACTAAGTACTTGAAACTTAATGACCCTTGGGAAAAGGACTTTGAAAGCCTTTCTGTCGAAGAGACAGACTCAAACTTTTCTGATATTTGCTGTATTGCTAGAGACAGTTGGCTAAAGGACATACCGATTTTCAAATTATATATAGTATTTCTAATTCATCATTCACATTGGTCGAGAAATTTTTGTGCGAACGAGTCGTGTTTGAGCTGGGCTATTAGTCAAATCTTAAGTATTTCTTTAAAACTCTACAATACGCTCTGCCGTTTGCCGGATTGTGTTGTGTGACAAATAGACTAATAATAGCATCTATTAACGCATACCAAGAATTTGTACATGAAATGCAAATATACAAGTACATGCAAAACCTATTAACCCTATATGTGCTGAGGAACGATGAGTGAGGCGTCCTGAAACTAAAATAATAGACGAAACAAGAACAGACTTAACTCAAATATATTTCGAGTAGTTTGCGTCTCATTAAAGGTTTGCCTGGTTTCGTTTTTCGAGCGATATTTGGAGACTGAGAAATATGCCTACGAATTTTAAATAAACTTGACTTTAATGTCTAACTCTCTTGAAGAATAGTTTCGAAAGATAACGTTTTCATTTTAGTTGAATTTAGAAAAAAACAAGTGGAAGCATACTTATATTCAAATTTAATTTAATTTTAGCTGAGGAGTTCCTAATATAATTTATGGCTTTAAGTATTGTTAGTATCTTAAATGTTTGGGTTTTCTAATTATTTTTACTATGTTTAGAGTCCTAGAATTACAGTTTTATCTTTGCTTACACCAAAGCGCCAATTTATTATTATTTTCGTTGGCGTCGATTCAAATTATAAATAAGAATTGAACTTGGCATGTTCTATTCAACAAAAACTATATTTATCAGGGACTGTAATAAGTGTTATTAAAAAATTACAAAATAATGATTATTTTTTAATTTTATAAATTCGCTTACAATTTAATGATTAATTTTGAGTTTTACTTGAAAAATTGTCCACAAATCATTATTGATGAGCAAAACAAAAAATAAAACTTATGAAATAATGATTATCAAAGAATAATCTAATTGCTGAAAAATGTTCGCCTTGAGTCGCTGATTGAGGATAAATACAAATGTTGGCCTTAATCCTTATGAAAAAGACAAAATTACAGTTTAAAACTCAAAGTAAAATCATTATTTTAAAAGTTTCATTTTTTTGCTCGTCAATAATCATTTTATTGATTAATTTTTAAAGTAAAACTCAAAATTAATCATTAAATTGTGAGAGAATGAATAAAAATTAAAATTTATAAATGCATTAAAAAAGTGTATCTGTAAACTCATCGCTTTCTCAAAGTTACTATAGTGAATGAATTTTTCGCTTAAAAAAAGCAAACTAATCATTATTTGCGGTCCCTGATATTTAATATTTAGTATTATTTATGACTCTTTTCCTTTTATTCCAACTGAATATATAGTAAGCTGCCATAATGCCATGAGGCATTGAATGCAATTAGCTGCTTTAAGAGTGCAATGCAATTTAAGTGGCTGGAGTAAAGAAAAATTACTTTCTGTTATTAATAATTATGCGATATAGATATCTGGAGCTCGAGAAGACCTTTGAAATGGTCTGCCACACTATTCAATTACCCAAGAGCTGGGCAATTTAACGCATCTAATCGCATGTCATTAGCCGCCAATGACACTTTTATGCCACTTTAATAAACTTGAGATGGGAGCGACAACAACAACAACAACAGCAACGACATGTGTGTGACAGTGCGTGTGACAGGCGTGTGTGTGTGTGTGTGTGTGTGTGTGTGTTGTGGTCGTCCATCCATGTGTCCAGAACCAAAAACTTTCGGCACGTTGCGATGTCTTAAGTGTGTCTTCAACCCTCAGTCTCAGTCTCAGTCTCGGTGCGAATATGTGGGAAGTTTGTGTTTCAATTGGGCAATGAATTCACCCCAGTTGTGTGTGTAAGCGCACTTGATGTCCAAAACAACACACACACACACACACACACATACACTTCCACTCACACCCATTTACCCATCCACACCCACTTACTCTGGGGCACTCATAATATTGTATATCAATAATAATAATTCCCATTTGTAATAAAGTAACCACCTAGAAAGGCAAAGACGAGCGGCCTTCAAAGTGCTTGCAGTGAAGAGTTCAGTGTGTGTGTGTGTGTGTGTGTGTGTGTGTGTGTGTTAAGCATAAAGTGAAATAAATAAATAAACAAGCATGTGGTGTGGGAGTCAGAGTCGGAGTGGGAGTGGGAGTGTGTGGCCAACTAACTGGCAGAGCACTGTCTGAAAATTGATACAAATCGTTCAATAATCACGTCATTGCATTTTATTTTTATGGGGCAGCAATGATGCCAACGGCACGTGTGGGTTAATGGCCGGCCAGGCATCGGGAGTGCAACGAGCAGCAGCAGCAGCAGCAGCAACAGCAGCAGCAACAGCAGCAGCAACAATAACAACAACAACAACTACAACTAAAACAACAGCAAAGCAAAACAAAGTGCTTTGCATTAGTTTACTTTTGGTCTCTGCGCTCATTTGTTGTTGCATTAATGGCCGACAACATGGTCGCTTGCTTGCAAAACTAATGGCCCGATTACACTCGTAGCTGTGCCACAAGACTCAGATATGTGCCTTGCCAAGAAAATTGTGTGAGTAGCTCCTAAGCATGCCCATACAAGTATACACACATATACATATGTACATGTGTATGTAGAAAAAGCTATGGTGCAACTTTTTGAAATTGTAGCTATCAATAAATCGATTTTAAAGACCCTTAGAGTTGCTTTCAAACCTGATGTTATATGTCATTTGTTGGGTCCGATTTGTGCTTCTTGAGCGATAGTTAATGAAGTTCAATTGGAGTTCGAATAAAATATTTGCAGTCTTTAATTCTGCAAATGTGGTCTTCTATAATAAATGCAGAACTGTCGCATTGTGGCTGATTCGCAACACAATAATATAAAGAAATATATATATCTAAAGAAATATATATACCAAAACAAATACATATATAAAACTGATAGAATTGCCCCTTTGTATAAATTTTTTTTATGCGAACAAAGTCCCACACAATTGTAGTTTTTCCTAAAATATTTATACATTTTATAAAAAATAAACACCGCACTATTTTAATTTTATTATTTAAATAACGTATATTGTATACGAGTTATACTTGAATTATATTGTTAATATTTACAATAACTTAAATAAAAGTTATGGAAAAATACAATTAAAACTTAAACTTCAAGTTTAATAGATAGACTACATTTTATATTTATTAATAATTATTTATAATTTCATATTATTTATAATTTTATATTATTTATAATTTCATATTATTTATAATTTCATATTATTTATAATTTTATATTATTTATAATTTCATATTATTTATAATTTCATATTATCTATAATTTCATATTATTAATAATTTCATATTATTAATAATTTCATATTATTTATAATTTCATATTATTTATAATTTTAAATTATTTATAATTTCATATTATTTATAATTTCATATTATTTATAATTTCATATTATCTATAATTTCATATTATTTGTAATTTCATATTATTTATAATTTCATATTATTTGTAATTTCATATTATTTATAATTTCATATTGTTTATAATTTCATATTATTTATAATTTCATATTATTTATAATTTCATATTATTTATAATTTCATATTATTTATAATTTCATATTATTTATAATTTTATATTATTTATAATTTCATATTATTTATAATTTCATATTATTTATAATTTCATATTATCTATAATTTCATATTATTTGTAATTTCATATTATTTATAATTTCATATTATTTATAATTTGTATGAATCTATTGGCAAAGTCGATAGAGTGCGACCTCTTTATGAAAGAAGAGAAAAATATAAATAAATTGAAAAAATTATAGTGACGGCAATAGGCAGTAATGCTGCAAATTCTGCATGGGACAGTTCGCAGAATTTTTATTGTGGGAATCCTGAATATAACCCCAGACTCCACATTGGCAGATCAGAGAAAAAATAGTGAAAAAAGAGGTTATATTCTTGGCAGCTTTGTTTATAAAAACATCTAACTACATTTTTCCTGATGAAGGGAGCCATTATTGCGTTGCATTTTTTAAGTAAAGCGAAATTGATGGATCTTTAGAGAAACAATTATTCAGATCATGGACCCTTCCCCAATTATGTATTCGTATGCAGAGAAAACAAACGCAAACTTGTAGTATCATCATCAGAGCCGCAACTCACATTTTCTTCTCCGATATTCCAGCATGTTACATGACTTTGCGCCATCAATCAAAGGGGGCGGTGTGCCGTTTGGGTTTAGTGGAGAAACATGGGCTGCGTTTTACGAGTACTCGTATGTATGTCAGATACATTAATTTTAAGTAACCACGTTAGGGTTAGGGTTCTGTGTCCGCACATGTGGGTGTGTTTGTGTTAAAATTTCAATGTTATTTATCACGTGGCAATGTTGTAATGCATTTTGTAATCGATACAAAGCAATCACGACGAATTGAAGCCAGCGTCGGTAGCACGTGACCAATCAAATGGTGGATAGTGAGTGGCTCGTGTAACTTTCTGGTTTTACGGCTCAAATTAATGAAGCACACCACCACATCAGAATGCACACACACACTAGTACTCGTACATACACACATAGAAAGACCTAAACATAGAAACATACTCGCACAGTATCCCATCATATCTACCATACGAGTACCATGGCCTCTGTCCCGTACCGATGCTCGCTTTATGGCGTGCTCGAAGTCTGTTGAATGCAATAAAAACATAATTTTTGAACTAATTTGTCTAACTGTAGTTGGACAAGGACAAGGCTAGATAAGCCCCAACTAGAAGAGAAATGGAAGTCATGGACAGAAATTCAGCTTTCACAAATAGTACCGGGTAATACACTGTTTTTCTGAACGATTTCAATAACCATCTGAAATCAGATCTGGAAGAGGAACAAATCAACATAAGAACACTATGATTTGCAGATGACATTGGAATAATAGGATCGAATGATTTTGAATCCAAAGCAGAGAAGAAACCAGTCGAAAACCTGGACAAGTATAGACAAATACTATCTTCAGAGCTGAACACGAAATATCTGTGAATCTTGACCAAAAGCAAACATTTCTTTTTATTTATATAATGTCAGCCTTCATTTGTTCATTCTGAACAAAAATCTGTTTGACAGCAAGCCACAAATAAATGTAATATTGCAAAGACAGGAAAATAGAAAATAGGTAACAATAAAAATAAATAATTTAGAAAAGAGCTCTATGGGTGATGTTTTCATTTCGTTAAGTGTTCGACGCATCTAACAGAAAGCATATAAGATCTTTTTAGCTAAAGTGCCAGTAAAAGTAGTTTTTAGGGGAGATGACTTTCTCCGAGTAGACTGGGATTCCCTTAAATCAGAAGCCATGTACTAGGAGTTTATTCAGAAATTTTGATTACGACCGCAATGTTTAGAATTAATGAATGATTAATCTAAGAGTTAGAATGCGATTTGTGATTAATACAACAAGTTACTGAATATCCTTCAGCTTAGCTTCATATAACTATACGACAACATGGAGAAATTTGCATGCAAAATTGTGTTTTTGTTTCTCAAATTTGCGACGCTCTGTGTTTCCCGGAGATTGTGCCCGAGAACGCCAAAATATCCTTCTGCCGCAGTTTCCTGTTGCCGCTAAGTGTGTCGAGGCGTTTTCAAAGTCAAACGACAGCCCCATCCGTGGTAATACAATAAATTCACATTCGAAAGCCTTAAAGTAGGCAATGTTTTTTGCGTGTTGAAGCAATAATTTGCTTGACGTCATATCTAAAGTGCTGCAGCGCATGCCAATAGGGGACGAGGGAAGGGGATAGGGCAAGGACAAGGGCATGTTATTGCTGGAGGGGTGGATATATTATTTGCATCGATTCTGGCCGAAAAATTGTCGACAACTTTTGGACTTAGATTTTGCTTCAAAGTAATGGCAACACAAGGACTGAAGGACAATGTGTGGGTGGGTAGGTGGGTGGGTGGTTGGTTGGTTGGTTGATTGAGCAGAACAAAGCTGGGCTGGGCTGGCAATGGAAGGCGCATTATCGGTTGTGAGTGTGTGGGTGTGTGTTTTTTGACTGATAAGCACCAGCAACAATCGAAGTGGCCATTGGGATTGTTGATTGCCTGCCTGGATGTATTGATTTTTCGCTAAAAGCATACTTTAAGGCAACACTGAGCAATGAAACAAACGTTGACATTGCCATTTCAAGTTGTTTCTCCCGTCGTGTCTGCAGGATAACAAAACAACAACAGTAACCACAACAATTACTAATGACGAACATAAATAATGCATAAAAGATAAGCGTGCGCTGGAAAATGTTGCCCTATTCGCGTATTATTTTTCATCTTGTACTCGTATTCGTATTCATTGCAATGAAAGGCTCAGGTGTGTGTTCTTGTCAGTAATGACATTTTTATAACGTTGTTGGTTGTCGGTTCGCGCAAAGTTTCGCGCCAAGTACACATAAACTTTTTGGCCCGAATGTGTAGCGTGTTGCTTTCTTCCAGTTGTATTAATTTGTTGAAATTACTAGCAAAGCGTTGCAGAAGAAATCGAATTTCTTTCATTCGAGTTGGCAACCAAACAACCGAACACACACACACACACACACACACACACACGCAAGTTTAATGACTTTATGCGCCAGCGTGCAAAACTTTGCCCGCATCTTGACTGGGACGTTAAGTGCAGTTGGCCGCGTTGCTAGACAATTTTGGGCAAGAAAAAGAATCGTGGCGCAAACTTTTTACAACAATTGTACTTTAAACTTTGGTCGCGTTGCAGCCAACAACACGCACTCGTACTCGCACTCGTACTCGTACTCCTACTCGTACTCCTACTCGAAATGATTCAATTAATTAACTTGCAATATTTTTACACGCCTCCCGCACCCCACCGATGCTATTCAACATTCTCAATCATTATTGCTTCCTACGCTTCTTTCTCTCTTTAAATAATTAATGGAAAGACAAATTGCTGTTTGCGCAAAATGCTTTACTAGCTGTATTTTCTATTGCACTCAACGGACGAGGGCAAAAGGCCGGCTGGTGGTGGCGATGGGGGTGCGCATCATTAATTGCACGACTAATTGGCTGGACTTGAAAAAAAGCAGCGAGTCAGCTACAGAAACAGGATGAAAGGTCCAAGGCCCATGGAAATGCAGTATAATTGATAAACTGGCAAACGCCATTCAGGGTCATTGCAGGACCCTGTAATGGACTGAGCTTCTGCACAAAGTCCTTGACATGCACTGCGACTGACTGAAGCGATGAAAGCAGACAGTCCTTCATACTAATCCTAAAAGGATTTTCGATTTAAATTCAAAATGAAAGCTGCTCCGATAATTCGTTTGAATCGCATATATGGTTGCTGCAGGGCCATTTTTCACGCTTAGGTTGTTTTGTCGTTCCGTTTAGAATTAATTCATTTGTAGGGGACATTGAAGTGATATTCATGCTTTTAGGCAATCGCTCACTTGTTTCTTTTCACAGAGCGCAGAGTGGATAAGTTCGAGTAAGTGAAAACTGATGATAGAATAATATAATTTGCTTAGCTGCCTCCAATACTTTGCGCAGCCATTTGAAGCAGCTAACATGACTTTATCTTTTAAGTAACATTTTGTGTGGACCTTTTCGTTGGCGCTTTCGCGCTTTTTAATAATATCGTCCGTTGTTGATAACGTGTTGCACCAATTACGCGCTTTGTTTTTACGCGTTTTTACAATTTATCAATTAATTATGTATGTATACACTGAAAGACAAAAGCCACGATCAACATAATAAACGGTTGTAAAAAAATATGTACACATTGCCATTCTTACTGAATATGAAGGAACAGCTAACTTTCTAAATAGTCATGGAAAATGACAGCCGATATGAGACCCTCAGCTAAGTAAGCTAACTATCAAAACACTTACTTCAATTAGTTAACATGTCTTTTTATTGTTACATTGCAATGTAATTATCCAAAAGACGCCATTAATTTATATTGAAGCGCTAACCAATTGTCGATAACCTGTCATCGTTTTCCACAAGAGGGCTGCCAGATCTGCCACAGGCTGTTATCGAAATCAACTCTTGATGCTGCCAAAAGCAAATTTCATGCAGCTATCTTGCCAATGCAGCTAAGTATTGGGACAGCTAAAGGCAAATTACTCTGTAGTAGCAATACTTCTTTGTGGGGAAGCTAGGAAGATTTCGGCTGCCATCGCAATCATTTTCAAGAAGTCTGTCTGTTCATCCTATTCTCTCTGTAGGCACATTTTGTTGAGCAACTAGATTGTAACATTTTTGGGTAGCCCATTGTTTTACTCGCCAATGAAGGCAAATAAAACGAAGTAAATTAGAACTGAGTTGAAGGCGCATTTTTTTGTTCGGCGCTGCTATTGTTTGTACTGGTAAGTGGCCCTCGTATTTGTCTAGCATGGAAGGGCGTCGGTCCTTCCTAGTTTAGAAACACCTGCCCGTTGTTGATCTTCGCTCAACCAAACAGTGATTGTATGCTTATGCCGTTGCGCCCCCCTAAAAAAAATTTTTCCATATAAAGTCGACCACACGTTCATTATTATTACGTACTATTTCGCCTTAAGATGGATATGCGTTGGATTTGTTGAAGTTTTTTCATCGATCATATGCATAAATTATTTTTTAAGTGCATCGGGCATTATTTAATCAAAATTTTAATTTTTTGGCCCCCCCTTTGGTAAAAGCTGGCTACGCCCTTGGTTTCTAGAATTGTCAAAAGTTTCGTACTTCTTTATTTCTAATCTCAGAAACGAAGCTATTCAGATTTAATCAGCTCATTCATTTGGTCGATAATGTGAATATGAACGTATAGTAAACATTTCATTTCAAAGCTTTCCTAGTTCCTTTCTATAACACATGAGAGTTATGCCCCAAATTGGGTGAATGGCGGGCATAAGCACAAATATATAGCTTCACTTATAGGCATAGCATATGAGACTACAGTTACCAAACAGCTGCCCGAAGCAGCGGCTATGATCTATGCAAATGACTTTGATTAAACTTGCAAATAATCAGGGGCTATAAATCATGGTCGAAAAACAAGGAAAAGGGTAGCCAAGCGCCAACTTTCACTTTGCTTAGGCGCCCCTTTTTTGATGCTCCGCCGGCTCGGAGTTGGAAGGAAGCGGGAAGCGCTTTCTTTAAAATGCACACAGCTCTCGGTGGGTGAGTAAGTGTGTGGGGCACGGACAGATTTCAGTTGAGCAGATTTAAGGCTGAGACCGAAATCGATACTTTTTATGCGGCTACGTTGCTTTCGACACCTTTTCTTTACTGTTGTTGTAGTGATTCCCACTTATTTCGGTTATACCCTTCACTTTAAGTGGAAAAGCTATTCGGGCTTCGCATAAAAGCTTGGCAGCAAGTTTGCGGTCCAACCAATATCAAAGCCGACCTCAGTTCTACTCTGAGGGAGTCTGCTGCTTCTTTGCTTTTCTGCTGCACTGAAATATTGGGGGGCCGAGCTTGAGGACACCAAACGAGCAGCCAAGCCAAGAAAACGCCAGAAATGCTCAAGAATATTCATAACATTTGAGAGAATCGGTTCAGAAGAAGGCCAAAAAAGTTCCATCACGAAAAAATGAAAGCATTTGGCTGAATAGAAAGGCTTGATGGTAAAAGATTTGAACATTATTGGGAGAGGTGTACAGCATAAAAGATAAAAAATTGAAGTTTTGCTTAATTGTGAAAAAGATTTGAGTAAAAAAGGGGAGATAAGTCGATGCTAACATTTCCATTTATATTGTGAGAGGCAACTGGAACCCTTAAGCGCAATATTGAATCTTTCAATTATATATTATAAACAATTAAAAGCCACATAATAGATGTTATATTTCAATAAATACACTACAAGCTGCAAATAAAAAGGCAATAAAGTAAAATTGCGTTAAAACAAAAAGAAAACCAATTAAACGGCAAATAGTTTATATTAAGTTATAATGCATGTAAGATTTCTTAAGATTTCCAAAGGAGAGCTTGATACGAAAAATAAATGGAAGATAATGAAAGTCAAGACCAAGAAAGTGCGCATGAAAAAGTTGTAGAGTTGGAAGGGTATGTAGCTTCGGTGTAGCAGAAGACAGCTTCTGCGATCTATTTTTTTTTTGCTTCTTATTTTTCGCTCCTTATTAGGGAAGGCGCGCTTTGGCACAAAGTATGCTCGGCTTATTTATTATTTACACGATGGAAACGTGTATGAAACCGAAAGAGCTGCTAAAAACTTGAGCTTCTCGAGTGTGTATGTGTGTGTAAGAGTGTTTGTGTTAGTGTTTGTGTGTGTGTGTGTGTGTGGCTGATTTGATTGCTTTATGCACCCAGTGAGTGGCCGCATGAATTTCAAATGAGCTTTGCCGTGGGTCTGTTTTGTACTCGTCTTGCCCGGCAATAAAAATGTGCCACAAGGCGGCTGCAGTGCTCTGCAGTTTGTGTCGCCAAAAAAGGAAAAACAACAACAAGAACAACCCAAAACAGCCAAATAGTGCCACGACGATACATAAAAATGGGCCAACAAAAAAGTGTTAAAAGGCAGCTGCTAGACAAAGTGGCTGGGCGAGCGGTGCTGAGGTGGCGGCGGGTGGGGAGTGAAGTGGATTCGCTCATTAGAGCAGCGGGAGCATCAGAAAATGCTAAGCCGTGCTCTAGCGCCCAACGGTATGCTAGAAATAACGTGTTGCACGTTTCGCGCGCTATCAAATTGCTCGATGCTGACTGCCGTATGTGTGTGTGTGTGTATGGGTGTGTGATGTTGTAGGTGTGTGGGTTGGGTCTTTATTTTCCATTCGTTGGCTGGCAAACGTCAGTCAAGCGGCTGACTGTGGCTAACAGAGGAAACCAAGCCACGTCTTTGTGTAGCTTTCGGTTCACCCAAGCGGCTCTGCGTATGGGTATGTGTGTGTATATGTGGATGTATATGTGTGTTTGTGTGTGTTGGCATTTGTATGTTTGTGTGTGCGTTCCCACAGTAATTTGAAATTCATGCGCTTCGTATGTGGAATAAATTCAAGATTTTGATTTGCTGCTACGTGCGGACAGCGAGCAGAGATCTTTCTCTGTGTATGTGTGTGTGTGTGTGCGAGAGAGGTGCGTGTGTGTGTGTGTTTGTGCAATTGAAGGTGTGAAATCGCACATAAAAGATAATAAAAGTGAAATGTGAAAGGCGCCCAAGTAAGCCGGCGAACGGACCAAGTAAGCTCCAGAAAGCAGAAGAGGAAGGAGAGCGGCAAAGCTTTAAAGCCCAAAATTTAGGCCACATAACTTGGCCGACATATTGGCTTGCTTTCATTTTTTTCTGTTACATCCATTAGGAGGGACATTTGAGGAGCTCTGCAATGTTTGTAGAGCTGCTTGGGAGCTGACAAAAAAAAAAAAACAGCTCTAGAAGTATGCAAATGTTTGTGATATCTTTGGAGGCGGTTTTCTTTTCTTGTTGTTGCTTGGCATTTAGGGGCAGCTTTTTTTTTAATCTCTGGTATTAGGTTGTGCCGATGGAAATATCAAAGAAATTCCATAGCTCAGAAGTGTTATCACTATTGGTTGCTCTTTTCACATTAATTAACGTTTGCTGGCGAATGTGTTAATCAAAAATTTATCAAAAATATAAAAGGAATGTGCGAAAACCTCTTGAACGAGAAAAGTAAGCTACACTTGTAGAAGAGCAAGCGATTATACAAGTTGAATAGATATTTTTATAGTTAAGTAGTTTAATTAAAATCAAATCAGAATACAGAGCTTCAACCAGAAATCGAAAGACAACAGAGTATTTAATTATGCGCTCATGTTGTGACTATTGAATGGTATTATCAACAGATATTGAACAAGTTTTTAACAGTCCATATCGCAATTATCGTAGGCTTCTTATTATTGGCATCAAATCAATGATTTCGTTTCTCTCTCCCTCCATCTACCTGTTCGCAATGTTCTTCTAGATAATACGTTTTTATTACAGGCTTGTTTTTTGTACTCTTTTGTCGATATATTTTCAAAGCTACCGACATCAGACTTAATGCGGTTTCTCGCACATTTTTCTGACAAGTTTTCTTTCCCCATTTCATGCAGGCTCCGAAAATAAAGCCGAACCGTTAAATGTATACGAGCATTTTAAATAAATCTTTGGAGCTTCGATTATTTGTTCGCTATGCTGGTATTGTTTCCAAAGTAGCGCTATTCGCGAGCATTGATTTAATGGAGCTTTTTCAAATACTTGCTTCAAGTTCCCTTCAGGCACCTTTTATGTCGAGCCCCAAAATGGAGTTGCAAGCCAGCAGGCAGCAGGCAGCAGGCGTCATGGCAGCTGTGAATAATGTGTTGAACAGCAACGAGAAATGCCCACGGGGCGGTATAGAGATTGTTGAACACAAAGTGAAACGTTGCAAGTGATGACGTCAGCGATGCTAGTGATGGTGGCGCGACGCGTCGGCAGTCGCCTTCGGAAATTGATGCTGAAGTTGACACAAAACTAAAACGGAAGTCATCAAAAAACGTCATGTGTGCGGTAGCGGTGGCTATCTGTGCAAATTTCTGTGTGTGTGTGTGTGTGTGTGTGTGTGTTGCGATGTTTGCAATTTGTTGTTGTTGCCAGCTGCGCTCCTTTTTTGCTGGTCAGCATATGGCATGCAAACAATTAATAGCAACATTGACAGCCAGCGTCAGCCAGACGTCAGTCGCTGGCGCGCCTAAAAGCAGACTCCGGCAAACACTGTTAGCGTCATTTTGATGGCGCGTTAAACGTTTTGACCAAATTGAAAATGTCAAGCACGACTTGCAGCAACGAAAAATAAAAACTCTTGGTGGAAAATAGAACGCGTTACAGCATCGTGTTACACACACATGCACATGCATCACTTGATTTAAATAGAAGTTTATTATAATTTGACACTATAAAGTATTGTCGCTGAAAATGAATGTGAAATCATTTAGGAACACTCTGCTCGGTCGATAAGTTGTATGCCCTTGATCTTATTTTAATGTGTACTTATTAATTAAATTGTATTTAATGATGACATGATGACATGTACGAACTATCCAAAATTGTTTCCTATTTTTGAGGAAAACACAATACTTTTGTTATTTTTGAGCTTCAATTAAAAGTGAAAATTGCCTTTTTATTTAAAAATAGAACATAAGAAGCAAAAATGTTGCTTGCTTATGTCATTATTTGAAATTTTGCCAGAATTATATTTAAAATTTTAAAATTATACAGAATTTATATTTCATATTTATATTTCGCTTTCTAGCTTGCCTTGGCCTTCACTTTAAAGTTCTTTAAAGCTCTACTAAAGAAAAACAAACACCTGCTCTGCCAAAAATGCTAACTTGAGAGAGCGTTGCCTTAAATGGATTTTAACGTCAAAGTTCCATCACATATTGGCCTTGCTTCCAGAAATATGCCACACATTGGTCATAATGCAGCCCAAGACAACTTACGCACACACAGCTCCAAGGATACACAGCCAGGCACACATAGATGTGCTCGATATGCTGATTATGCTGGTGGCTCCCTGGCGGCGCAGGGCAAACCACCGGAAACCACCATGCCACCATCGAAAAGTGGCAAAGCAGTTGCCACTATAGATAGGCACGCACACACACACACACACACACATACGTACTGCATTCATCGGCATGGGAAGGACCACGACATGGACGACGACGACGACGACGACGACAGCACCAACATGTGCGCACAACATTTCAATGACTTTACTGTTATTTATACTATTCGAAAAGTAATTTATAGCATTTAACGCCTAAAAGCACACTTGCGATTTCAGCAATTTGTGTAACAGCCACCAGGACGACAGAGGCGACAACTTGCGGGCGCTGAGGAGAGGGAGCTGAGGAAGGCTGACGATTGTGACGCAGTTGTTTGCAATTGCTTTGCTCAGTATGCGTGTGCATGTGTGTGTGTGTGTGTGTGTGTGTGTGTGTGAGAGTTCGCAAAATGATGCTGAAAAGTAGGCAACGCAAAAATAGCTGCAACAACAACAACAAGCAAATCAACACGCGCATTGCGCGTTTATTACGTTCTCGGTTGTTGATATTTTGCTGTGACGGTACAGTGGGCCAGATCTAATAAATCCACCAATTGGTGGAAACATATAGTAATTGTTGAGTATAATAGAACTCCTGAATACCACTGTAGCCATCGAATTAAAATAAACTTTGTTGTAGCAATCAATTCATTTGCCATTTCAGGTTATGGTGAGGCACCAGCCAGATATTCTTATGATATCTGCATACAAAATATATTTAAAAACATTCTCAATTAATAATCCAGTGAGCACAAATTGGTCCTTTCATGAAAGGTGTTCCATTGCTTCGATCACTTCCGCATCTGTCATCTGTTGTGATGGTCAGATCCTTGACAAGGGCAGTTTGTGAGTAGGCCTGTTTTGCATTCCTTTGTTGCAGTTTTAGCATATAACTCTGTGTTTTAATTAAATTCTTTGAACTCGTTTTAAATAAAGTCGTGTAAGCTTATTGCTATTTATATTTATTTTGTTTGAATTATTGTTATTGGTTTTAGAGACAGTTTGTTGAGCCTTGGATATTATGTAGAAGTATCAGCGAAAATATTGTTTGTCCACTGTACATAGCTGCCTTTATTATATGATGCGCCGTTTTTTTTTTTTTTTCGGCACTGTTGTGCGCCTGTAAGTATGCAGTTTGCCAGGGCAGGGGTCTAAGTACAGTTGGCAGGGGCTGGTGGGGGCATGCCAAGCATGCTGGCGAAAATACATGTCAATGACTTTACAAAAAGCGGAAACTCATAAAGATAAGTGTTGACATGCTTGCAAACTTGTACACATGCTCACGTCGAGGCTCTGCAGCTCCCCGACACGCGCCGCACCACACTCCACCAAACTCGTTCCTGCTCCTACACTCTGGACTCTCACTCTAACTACGACTCCGACCCTCGTTCCGCCCCGCCAATGCCTCTCTCTTTCTCTGTGTTAGTAAGTGGCAGCTGTCGTGCCATATTTGTGTCATTCAGGCGTGTGTGTGTGTGTGTGTGCGTAAGTCGTATCGCGCACTTTCTAAATTTCTTTGAGTGAACAAAAAAAGGAGGAAAAGTCCTTGGCAAAAACTTGACAAAAAAAAAAAAAATACACACACACACACGACTAAGCAAAGGCAAAGTCGTGGGCGTTGAATTGAAGGGGCGTGTTGGCTAGGGGTCGCTCACAAAACGGTGTCACACCTTGTGATTCTCAAAAGCGAAGCGCGTCTAACAAGTGTTCGTCTTCATGCCAACTACTACTAACAACAAACAATGGGGTTGCGTATACGCAATGTGTGCGTGCAAGCGTCAAAGCTGCCTTTGTATGTGTGCGTGTGTGCTTGTGTGCCTCATTTAAAGCACACTTGCAGGCTCTGCAAACTTTAAGCGGCCACACAGAGTGGGCAACATAATTGGTTTTCCTGCCACTGCAGCTCATATATCACATGAAATATGGGCCCACAAATAAGTGCCATACATATGCCATCGATAAACACACACACGTACAAATGCGAATGGGTAAAGCTGGTCTGTGTATTAGAGAGCCCCTTTTATGCATTATTACTGGCCACAATTTAATTTGGGCCCTGCACTCCATGTGCCTCGGCGCCCAATGTGGGGCCGCTTAAATATTCAACGCCGATTTTCCCCATCTCCCCCACCGCTTGTCGCCAGGCTTACTCCCTTGGCTAATTAATGTTATCGCATTTCATGCATCGTTGGTATTAGTTATCGATAAATATTGGCACATCAGCCCCCTGGCGGTATGGCAGCTGGCCCCACATCGGACGCAACATGTTGTGGCCATTGGATTTGTCCATCTAACATTATTTCATTTACGAGCTAAGCGCGTTAATAACGACAAGTGACAAAAGTGGCAGGGCACGATCTAGTTAAGTCTGTTGGGGGTCCCCCTCCCCTCACGAGCTGCCCTCACCTTCCCCCACAATTAGGCCCATTGGGTGCTTGCGTGCAGGCATAAAAAAACAAATTCAACAATAATAACAACAACAGCATTGGTATTGAATGTTGGATTGCATGGTCTGTAAATATGTAAGTATATGCGTTGCGGCATACAATTTCTATTCGAAAGAATAGAGAAGGGCCCCAACTGCCCATTGTTAAAGGCTTATTAATGGGGCACAGCACGAAAGCGGAAACGGAAACCGGTAGCAGCATGTTATGCAAGCAGTTTATTACCGTCCGCATAACAATGGGTCAATGATAGTTAAAGTTTTGATGGCGTGATGCGGTCACAGAACAAAAGAATAACGACTCCGCCTCTAAATTCGCAAGCCATACAAAAGCTACTCCTACCCCCCATTCAATAAACCACAGTTTCGGATAACATGCTCAAGTGCTTGTGTTATTTATGGGCTGGGATGAAAGCAATTGCCTTTAATTGATTGATGGATGCAGAGCAGAAAAGGGGAAGTTCATTTAAGAAGCGCCAGCTTTGCATTCAAATTATGCAAATTGACTTTTTTCAACCAATTTTTGTCAAATTTTTCGTAATACTTAGCTCTGCTTAGAATAGTCTCCTATTTTATACTGTACCAGAAGGGGTAAAGGTTAACTAGAAAGTTGAAACGCGAAATGCAGAGGCAGGTGTGAATGTTTCATTTATGACCAGCATGATGGAACGAATCAATATGTCCGTCTGTACGTTTGTACGTCTGTACGTATGAACAGCGATAACTTTTGAAACATAAT
>blat|NW_017537168.1+:1352018:1353342
TTTTAGGCGTCTGGCGCACTCAGCCCTTCCTCAACCGACTTTCGCTGCCCGTTGGGAATTGCCTACAAATGACAGAGTAAAGTTTTATTTGATATTCACTGAGCCGAAAAGAGCAAAGCGCGAAGGCTTGCTTTTGTGGAGGGTTTAGGTGAAGGTAAGCTATTTTCAATCTTGAAAGTAGGCAATGCTGTGGCACGGCTGCGAAATTAGCTAAAACTATGCCTTATAAAACTTCAGACTATATTTTCTCAGTCATTGTAACTACAAATTTTGCACGAGTTATTCTGCAGAAAAAAAACAAAAACCATTATAAATATAGCTAAACTCCCAAAAATATGCAACAAATTGCAATAATTGCGCTACCGGGTAGAAGTTTGGCACACGGCATTGTTCTAAAGCACTGTCAACAAAACCGCAGATGCATTGCGCAAAACAATGCAGCGAAATTGAGGTACACGCACAAAAGTATGCAATGCATAATGTCGTAGCAATAAATATGCCATTATGTGTGCTTTTTGGAAGCTTCATTAATGCTAATAAAATGCGAATATGCGCACTTTTGCGAATATAGCCCACAACTGCGAGGTTTCGCCAAACCATTATTGTCCTCGTTTTTGTACAACTCGTGACCTGCTGTGTACTACTTTGTGTAGTTTTTTTGTGTCAGACAGCTCGGTGCCACCTGCGGTCGAATGTATCTGCCGTGCTCCTCAGGCAAATTTCGCAACCATTCGCGTAGTATTGTGTGTCGCATAACGTATTCCACCCGACGAGTGGCAAGTATTAATGTGGTAATGACATGCAAGCCGCGTATAGGCTTTTAACGAATCTGAAGCCCGTTTGGGTTATGCCAAACCGGTAGAGATGTGTTTGCCATGTGTGAAACATATTGGTTAGTCAAAAATTTACAGAAGTGGTATACTGCATTAACAGTAATGTTAGAGTTATAAAAAAAAAATTCTCTTTTGGGACATTTTGTATTTTTTTTAAAATGTTCGCAGATAAAACTAAAACGAATAAAAAGTATATTTAAAAATTAGTTTTTTAGAAGCAAAAAAAAATTCCCGTTAGCAGAATTTTTAATTTTGAAGAATTAGTGCGACAATCAAATTTAGTGGTTTGGACTGTGTCTCCGGCAGCGTTAGATGATTGCAGAAATGCAGTTCATCAATAAAACATATACACAAACTTTATTATATATACATATATGGAATAGAAAGTATACTTTGAAAATAATTTCTTAGAACTACAAAAATTTCAAATGATTAAAATTTTTAATTTTGAGGAATTCGAGGTTTCAGTCAAACATACTGATTTGGGTTGTGACTCCGCCAGCTTTTAATAATTGAAGAATACAGTTCGGAATATAAGAATACCATATTTTAGAATTTTTTTATTTTGGGGAATTTTATTATTCCTTAAAAATAAAAAGAGTATAAAAAGACAATATTATATTTAAGAAAGTCAATACTAAAAAAATTCCCCAAAATGGAAATATATTTTTTTGTGAAAAATAAATTTTAACTACCTTATACTTCACTTTTTACTTAAGAAACTAGCTTCTGCAAAAATTTCCCAATAGGGAAATTAAATTTTTTTTTGCTAAACAAATTTGAATTACCTTATATTTTAACTAGAATGTAACGAGAATAGTTTTTATTGAACAAAGGAACTTCTATAAAAATGTCCCTAAAGGAAATTTCGCGTATGTTTTTTTGCAAAAAAAAAATTACAACTTGTTTTTTATCAGCAATATACTTTTTATTTTTTTGTTTCCATTTTATGTCTCTTATTCGCTTACAGAACCTTACAACGCATTTGTAATTCAATAATTATAATTTAAATAATCACATTTCCCTTATTTGGAAAAGTTTATAATATGACTTAAGAAGTCAGCGTCAAGTTTTCTGCGCACACACAACAGT
>bdor|NW_011876398.1-:2120793:2122096
AGGTGAAGGTAAGGTAATTTCGCGCTTGACAGTAGGCAATACGGCGGCACGGCAACGAAAAGGTCAAAGATTAGCAGTTATATAAACATTAGCCAGTCACTCAGGTTTATATGTAAAGTATTTTGAAGAGCGTTGTGTACTGAAATCTGCGATAACATATTCGTTTTAAGTAAAATTTTGCTCATTTGTGGCAAAAGGGATATTGCGCCTAAAACTATGCCTTAGAAAAATTCAGACTATATTTTGGCAGCCAAGGTAATAACAAATTTTACACGAGTTATTCTGCAGAAAAAAAAACCAAAACCATTACAAATACGGCTAAACTCCCAAAAGTATGCAACAAATTGCAATAATAGCGCTACCGGGTAGAAGTTTGGCACACGGCATTGTTCTAAAGCACTGCCAACCAAACCGCAGATGCATTGCGCCAAACAATGCAGCGAAATTGAGGTGCACGCACAAAAGTATGCAATGCATAATGTCGTCGCAATAAATATGCCATTATGTGTGCTTTTTGGAGGCTTCATTAATGCTAATAAAATGCGAATATGCGCACTTTTGCGAATATAGCCCACAACTGTGAGGTTTCGCCCATATTAGCCGCGTTTTAGGCGCAAACCATTATTGTCCTGGTTTTCGTTCAACTCGAGTGCTGCTGTGTAGTACTTTGTGCAGTTTTTTTGTGCCAGACAGCCTGGTGCCACCTGCGGTCGACAGTATTTGCTGTGCTCCTCAGGCAAATTTCGTAACCATTCGTGTAGTTATGTGTGTCGCATAACGTATTCCACCCGACGAGTGGCGAGTATTAATGTGGTAATGACATGCAAGCCGCGTATAGGATTTTAACGACTCTGAAGCGCGTTTGGCATATGCCAAACCGGTAGGAATGTGCTTGGCATGTGTGAAACATATTGGTTAGTGAAAAATTTAGATAAGAAGTATACTGCATTAACAGGAAAGTTGACGTTAAAAAAAAAGTACCTTTTGGAAAATTTTTGATTTCCTTAAAAATATTCGCATATAAAACTAAAAGGAATAAAAAGTATATTTTTTAGAAGCAAAATAAATTTCCCATTAGGGGAATTTTTATTTTTGAAGAATTAGAGCGACAATAAATTTTTGTGTTTTGGACTGTGTCTTCGGTAACGATTGATGATTGCAGAATACAGTTCAGCAAATAAACATACCATATTTTAAACTTTATTTATCTTGGGAAATTAAAATAAGAAAAAAATAGCACTTTATAAAAATTACCTTTCAGGAAATTGTATTTTTCTTTAAAATATTTTGAAGATACAAGCGAATGGAATAAAAAGTATACCACGAAATTAATATCTTATAATTAAAAAAATTTCAAAAGAGGGAAATTGTTAATTTTGAGAAATTTGAGGAATGTACATAATAAGATTGTAATGTAATAAGATTATTTTTATTGAAAAAAGCTAGTTATAAAAAAATCCCAAAAAAAGGAGATTTATTTTTTTGCAAAAAAAAATACTTTAAATACCTTATATTTTACTTTTTATTTAAGAAACTAACTTTTACAAAAATTTTCCAAAAAGGGAAATTTATTTTGTTGCGAAAAATAATTTTAATTACCTTATAGTTTAACTAGAATCTTACTATAATAATTTTTATTGAACAAAAAAGCCTCTAAAAAAATTTCCCTAAAGGGAAATTTCGCGTATTTAATTTATTTTTTGCAAAAAAACTAATAAAACTTGCCTCGCTTTTTTTGAGCAATACAAGTTTTTTGTTTCTATTTTATGTGTTTCTTTTTCTCTTAAAGAACCTTACAACGTATTTGTAATTCAATAATTATAATTTAAATAATCACATTTCCCTTATTTGGAAAAGTTTATAATATGACTTAAGAAGTCAGCGTCAAGTTTTCTGCGCGAACA

raw sequence for dmel_FBgn0029539
>dmel|FBgn0029539|score_1E10|shift_No|1
ATGGCAAATCCCAAATCGAGCGGTGGCAATAAGTCCAAGGGCAAAGGACACCAACACCGGCAGTCGCAGCAAAATTCGCATCAGCAGCAGCAGCAGCAGCAGCAGCAGCAGTCGCAGCAGTCGCAGCAGCCGCAGATGCAAACCCAGATAACACCCGCACCGGTGGCATCTACCAATTTGAACACGCCCACCGCCACGCCGCTGGCCTCGCATCCTTCGGAGGACACCCTGGCCTTGGCCGCAGCCGTCGCCGCCTCGATTCCAGCTGCCCCCCTTGCTCGACCCCTGCCCGATCGCCGCACCACCACACCGGCAGTGGTGACAACGACCAGTAACAGTTCGTCGGAGACCCGAAATGCCTCCGAAAATCTGGCCACCTCGAGAACCGCATCGGCGGCAGTCGCCGCCTCTGAGAACAGGCGCGGCATCTTACAGCGGCTCTTCGGATGGAGCTCGTGA
>dsim|Dsimw501_GD18737|score_1E10|shift_No|1
ATGGCAAATCCCAAATCGAGCGGTGGCAATAAGTCCAAGGGCAAAGGACACCAACACCGGCAGTCGCAGCAAAATTCGCATCAGCAGCAGCCGCAGCAGACGCAGATGCAAACCCAGCTAACACCTGCACCGGTGGCAGCTACCAATTTGAACCCACCCACCGCCACGCCGCTGGCCTCGCATCCTTCGGAGGACACTCTGGCCTTGGCCGCAGCCGTGGCCGCCTCGATTCCAGCTGCCCCCCTTGCTCGACCCCTGCCCGATCGCCGTACAACCACGCCGACAGTGGTGACCCCGACCGGTAACAGTTCGTCGGAGACCCGCAATGCCGCTGAAAATCTGGCTACCTCGCGAACCGCATCGGCGGCAGTCGGCGCCTCTGAGAACAGACGCGGCATCTTACAGCGGCTCTTCGGATGGGGCTCGTGA
>dsec|LOC116802040|score_1E10|shift_No|1
ATGGCAAATCCCAAATCGAGCGGTGGCAATAAGTCCAAGGGAAAAGGACACCAGCACCGGCAGTCGCAGCAAAATTCGCATCAGCAGCAGCAGCAGCCGCAGCAGACGCAGATGCAAACCCAGCTAACACCTGCACCGGTGGCAGCTACCAATTTGAACCCACCCACCGCCACGCCGCTGGCCTCGCATCCGTCGGAGGACACTCTGGCCTTGGCCGCAGCCGTGGCCGCTTCGATTCCAGCTGCCCCCCTTGCTCGACCCCTGCCCGATCGCCGTACAACCACGCCGACAGTGGTGACCCCGACCGGTAACAGTTCGTCGGAGACCCGCAATGCCGCTGAAAATCTGGCCACCTCGCGAACCGCATCGGCGGCAGTCGGCGCCTCTGAGAACAGACGCGGCATCTTACAGCGGCTCTTCGGATGGGGCTCGTGA
>dyak|Dyak_GE16646|score_1E10|shift_No|1
ATGGCGAATCCCAAATCGAGCGGTGGCACCAAGTCCAAGGGCAAAGGCCAACACAACCGCCAGTCGCAGCAGAACTCGCAGCAGCAGGCGCAGTCGCAGCAGCCGCAGATGGACGCGACGCAGCAATCCCAGCTTACACCTGCACCTGTGGCAGCTAGTGCAGCCACGGTGGAAGCAGCCACTGCCACGCCGCTGAACTCGCATCCTTCGGAGGACACTCTGGCCCTGGCCGCAGCCGTCGCCGCCTCGATCCCAGCTGCCCCCCTGGCGCGACCCGTTCCCGATCGCCGCTCCTCCACGCCGGCGGTGGTGACCCCGACCAGCGGCGGTCCGTCGGAGCCCTGCAATGCCGCCGAAAATCTGGCCACCTCGCGGACCGCATCGGCGGCACCCGCCGCCTCCGAAAACAGGCGCGGCATCTTCCAGCGGCTCTTCGGGTGGAGCTCGTAA
>dere|LOC6555752|score_1E10|shift_No|1
ATGGCGAATCCGAAATCGAGCGGTGGCAACAAGTCCAAGGGCAATAGACACCAACACCGGCAGTCGCAGCAAAATTCGCAACAGCAGCACCAGTCGCAGCAGTCGCAGCAGACGCAGCTGGACCCCTCGCAGCTATCCCAGCTGACACCCACACCGGTGGCAGCCACTGGCCTAGAACCGGCCACCGCCACGCCGCTGAATTCGCATCCTTCGGAGGACACTCTGGCCTTGGCCGCAGCCGTCGCCGCCTCGATTCCAGCTGCCCCCCTGGCTCGACCCATTCCCGATCGCCGCTCCACCACGCCGGCGGTGGTGACCCCGACCAGCAACAGTCTGCCGGAGACCTGCGATGCCGCCGAAAATCTGGCCACCTCGCGGACTACATCGGCGGCACCCGCCGCCTCCGAAAACAGACGCGGCATCTTCCAGCGGCTCTTCGGATGGAGCTCGTGA
>dfic|LOC108097029|score_1E10|shift_No|1
ATGGCGAATCCCAGGTCGAGCAGCGGTAACAAGTCCAGCAAGAGCAGCAAAGGGCATCACCATCGGCACACGCAGCAGAACGCGCAGCAGACCCCGCAGCAGCAGCAGCAGGTGGACGCCTCGCAGCAGTCGCAGGTGACCCCCTCGCCCGTGGCCGCCACTGCACTGGAGTCCCCCACTGCCGTGCCCCTCGCCGCCCACCCCTCGGCGGACACTTTGGCCCTGGCGGCCGCCGTCGCCGCTTCGGTCCCGGGCGCCCCCCTGGCTCAACCCGCTGCCGATCGCCGCGCCTCAACGCCGCCGGCGGTGGTGACGCCAACCGAGAGCATTCCGGCGGACGGACCCGAGAACCTGGCCACTTCGCGAACGGCTTCGGCGGCGGCTCCTGCCGCGGAGCACAGACGCGGCTTCTTCCAGAGGTTCTTTGGCTGGAGCTAA
>drho|LOC108049691|score_1E10|shift_No|1
ATGGCGAATCCCAAGTCGAGCAGCGGTAATAAGTCAAAGGGCAAAGGTCATCACAACCGGCAGCAGCAGTCGCAACCGCAACAGCAGCAAGTGGACTCTTCGCAGCAATCGCAGTTGACACCATCACCTGTGGCCGCCTCTGGATTGGACCCGCCCACCGCCACGCCCATGGTCTCGCGTCCTTCGGAGGACACTTTGGCCTTGGCGGCTGCCGTCGCCGCCTCGATCCCAGCCGCCCCCCTTGCTCGACCCGTTCCCGATCGCCGCCCCTCCACGCCGGCGGTGGTGACCCCGACCGACAACAGCTCGGCCCTGGAGACCCCCGAAAATCTGGCCACATCGCGAACAGCGTCAGCGGCAGCTGCTCCCTCGGAAAATAGACGCGGCATCTTTCATCGTCTCTTCGGCTGGAACTCGTGA
>dele|LOC108137261|score_1E10|shift_No|1
ATGGGAAATCCCAAGTCGAGCGGTGGTAATAAGTGCAAGGGCAAAGGTCAATGCAATCGGCAACAGCAGCAGTCGCAGCAGACGCAGCAGTCGCAACAGCCGCAACAGCAGCTGGTGGACTCTTCGCAGTTAACACCTACGCCTGTGGCCGCCACTGGATTGGAACCGCCCACCGCCACGCCCTTGGCCTCGCGTCCTTCGGAGGACACTTTGGCCTTGGCGGCCGCCGTCGCCGCCTCGATTCCAGGCGCCCCCCTTGCCCGATCCATTCCCGATCGCCGCCCCTCCACGCCGTCGGTAGTGACCCCGACCAGCAACAACAACAACAACAGATCGGTGGTGGAGACACCACCATCCACAGCCGAAAATCTGGCAACCTCGCGAACTGCTTCAGCAGCAGCAGCTGCCCCCTCGGAACACAGACGCGGCCTCTTCCAACGGCTCTTCGGCTGGAGCTCTTGA
>deug|LOC108105474|score_1E10|shift_No|1
ATGGCGAATCCCAAGTCGAGCGGTGGCAACAAGTCCAAGGGCAAGGGTCACCAGAGCCGGCAGCCTCATCAGCAACAGCAACAGCAAACGGACTCTTCGCCGCAAGCACAGCAGTTGGCGCCTGCACCTGTGGCCGCCACTGCGCTGGATCCGCCCACTGCCACTCCGCTGGCCGAAACGCCCCCCTCGGAGGACACTTTGGCCTTGGCGGCCGCCGTCGCTGCCTCGATTCCTGCCGCCCCCCTCTCCCGACCCGCCTCCGATCGACGCGCTTCCACGCAGCCGCCGCCGGCGGTCACCCCAACCAGCAACAGTCCTACTGAGGCCGCCGCCAGCGAAGCTCTGGCCACCTCGGGAACGGCTTCGTCGGCAGCTGCGCCCCCCGAAAACAGGCGTAGCATCTTCCAGCGGTTCTTCAGCTGGAACTAG
>dtak|LOC108063831|score_1E10|shift_No|1
ATGGCGAATCCCAAGTCGAGTGGTGGTAATAAGGCCAAGGGCAAAGGTCACCACAACAGGCAGTCGCAGCAGCATTCACAGCAACAGCAGCAGCAACAACAACAGCAGGTGGACCCCCCTTCTCAATTAACACCTGCTCCTGTGGCCGCCACTGGATTGGAACCGCCCACTGCCACGCCCCTTGCCTCTCCGCCCTCGGAGGACACTTTGGCCTTGGCAGCCGCCGTCGCCGCCTCGATCCCAGCCGCCCCCTTGGCCCGACCCGCCAATCCCGATCGTCGCAACTCCACGCCAGCGGTGGTGACCCCGACGGGCAACAGTAAATCGGAGACTGTTGCCCAAGCCGAAAATCTCAGCACCTCGCGAACGGCTTCGGCGGCCCCGACGGCTCCGTCCTCCGAAAACAGACGCGGAATATTCCAGCGGCTCTTTGGTTGGAGTTCGTGA
>dbia|LOC108024153|score_1E10|shift_No|1
ATGGCAAATCCCAAGTCGAGTACTAATAATAGGTCCAAGGGCAAAGGTAACCACAACCGCCAGTCGCAGCAGCATTCGCAGCAGCAACAGCAAGTTGACCCTTCGAAGCAAGCGCAAGTAACACCTGCTTCTGTGGCCGGCACTGGATTGGATTCGCCCACCGCAATGCCCCTGGCTACTCATCCTTCGGAGGACACAATGGCTCTGGCAGCCGCCGTCGCCGCCTCGATTCCAGCCGCCCCCCTGGCCCGTCCCGCTCCCGAACATCGTCCTTCTGCGCCAGCATTGGTGACCACAACCAGAGACAATCCGCAGCAAACCAGCGCCATCGAATATATGACCACCTCACGAACGTCCTCGGCGGCAGTCACGCCATCTGAAAATAGACGAGGGATATTCCAACGACTATTTGGTTGGAGCTCGTAA
>dkik|NW_016067542.1-:938346:938601
GAAGTTGAGGCTGAGGCACTGGCCGAGGGTGAAGGTGATGAGGAGGCGGATCTGCGGCGTTGATCCGCCGGCAACTGAACAGGATGAAGCTGATGCTGTTGCTGCTGGTGAGGATGCGGATGGGGATGCAGTTGCTGCTGCTGCTGCTGCTGCTGGAGGTTGGTGAGCGTATCGAAGATTTGCGATAGGCGACCCAAAGGCACTTCGTCAGACATTGACGCGGCGGCAGCTGCAAGAAAGTCAAGAATAAAAAATAAATTAATTACTTTTAGGGTAATTATTTAAAAGTATATATTTAGTATATACGTTGTAAATATTTAGCACATATTAAGAACATATTTAGCATATATTTAGTACATAATTAGGCTAAACCTAAAGCCGAAAACCGTAACTTCATGCCAGGGATGTTAGAACCAGTTGCGAATTATATGTAAGATTTTTCGTAGTATCAAAACAATTGCATTTTGCCTTTATTTTAGTTATATTTCATATTTATGGTAAATAAATCAGCCTCTAGTAGGCCTTTCATTGATTTCCTGAACGATTATAAATCAAATTTTGACTTGTAGTCTTGGTAACACAGCCTTTACAAGCAAAAACCCCTCTGGAAACCTACCCACAACCATGCCGAAGTTTATTCCAAACCAGATACTCATCTTCCTGATTGGTCTATCAGCTGGCCAGCGCTTGCCTCCCGGTGTCAATCCAAAACGCTATCAACCACCAGAACAGCATGTCCACCCTCAGCAATATTCCTACAAACAAGAGTCCCTGGCTCAGTATCTGCAAGGTTCAGAGCATCAGATGCCACATCACCATCACCATCAGGCACAGGAGGACCTAAGCCAAAAGGTCA
>dana|NW_022473289.1+:670239:670889
AATAATTCTTAATTGGTTCTAGCATCTAAAACAAGACAAGAGCTCTTCTTGATTCTATAATTCCCAAATGGTTCTAGCTTTTTTGCAAAAATTTTAATATTTATTGTCAGTTGTCGGAAATTTGAAAAAAATATGTGCAAAATTATCAATATAATTATAATAAAATAATAATTATCCTTAAGTCCCTAATAATTCTTAATTGGTTCTAGCTTACCAGATTATAAGACCTCTCCATGACCTAAATAGTCAATTTATCTACAAAATGTATAATATTTCCATTCCTCTATATAGACTCCTAAATATTTTCTTATTCAAGATCTAGTGAGCCTGGCAGTGAGCTGCCAAAAGTCGTTGCCTCGAAACTCTCAGTCCGGCAGTCGAGCCAGAGATTCGGACACTGCCTGATCCAAAAACCCATTTGGCACAAAAAAAGGTAGTTTCAAAAATTAATTCCAAAACCCACACACCGAAAAAAAAACACACACAAAAAGGGGAACAAATTGTATCTTTTTTGGAATTATTTGGACACTTAATCCGTAACCAGGAGAATGGCGAATCCCAAGACGAGTGCCGCCAATAAGGCAGCGAAAACTGGAAAAAACCACGGCCGCCAGCAGAATCCATCCGGGCAGCCAAGCTCACAATCCGAATCACAGGTGGCCCCCACTAACGTGGCCATGTCCGATGCCGCCCCGCCCACGCCCCAGCCCCTGGTGGCCTCCCATCCCTCGGAGGATACCCTCGCCCTGGCGGCCGCCGTTGCCGCCTCCATACCGGCAGCACCACTCGCCCGGCCACTGCCCGAACGCCGGTCATCCGCCGCCACAGTGGTGGCCATGGCGGATTCGGGAAATGAAAATCTGGCAAGTACACCGGCAACTGGAAGTGCTGCTGCTCCGGCGGAGGCCAGACGCAGCATCTTCCAGAGACTATTCGGTTCTTGGTCCTCGTAGATCCTTCCTAGAATCCCTACCATACCGATTATCTGGCTCGAAGACAGGACTTTTGGATATATACAGACTCGAATGGAGTGGAAAACTCGACGTAAAATTTCCAAGTGAAGACTAACCTTTCAAAAAAGGACAAAAATAAAGGCCTAAAAGGTATTATATTTTTTTTGTTGACTCTCCAAATGGAAGGAAATCAATCTTGTGGCTAAAGGATATCTGGCCATCCATCATGTCTGGCACTACCAGACACCAGAGCTTCTATTTGCACCTCCGACTACGTGGTCTGATCTTGGGAGGTGGC
>dper|NW_020825317.1+:3823079:3829640
GCTATAATAATGAGCCTGGAAGATATGGTCATTCCCTAGGATGCTGCATTTTTCGTTTTCTCGTATCTTCAAAATTATGGATGCCAAAGATTTTTGTCTTTTGTGGAAGCGGAAGACGGGGTCCCAGGAGCCTGGATACCAAATTTCGTTGCCCCAGCTCTTACGATCTCTGTGAACGAGGCCTCAAACCAGACGGACAGACGTACGGACGGACATGGCTCAATCGACTCGGCTGTTGATGTTGACTTTATGTCGGTCGGAACCGCTTTCTTCTGGGTGTTACGCACATCCATTTTCCGCACACCCCTGTACTCTTTTTGAGTATCGGGTGTACAAAAATCGAAGATTTCCCCTTATATTACTTTGAAAAAGCCAGATCTGACGGTAAAAAGCTGACTTTGCAACACTGAGGCCCGAGTGCTCGAAAGTCTATGGAGATACCATTGAAAAACGCTTTAGTTTTTGGTGGCTCTGCCGTTGGTTTTGTGTATTAATTCGAGCCTTAGAAGAGTAGGCGAGTATTATTTAGAAACTATAGTAATTTTGAAGTATTCAGTTCCATCCAAAAAGGCGGTGGATGATGCCGCGCCTTTCCGACGCAGCCTCCTCAGTATCGTCACCATCCGTGGACTCAGGGGCAGGCGTGGGTTGGGGTGTTTGTGCGGGCGGCACCGGGGCCACGGGCAGCACAACAGTGGAGTCACGCCGCTCGTTGGAGGTTTGCGAAGGCACCAGCGGCGTCCCCGGAAGTGTGGCGACCACAGCCGAGGCCAGCGCTATTGTATCCTCCGAGGTAGGGATCCGTGCTGGAATGGTGCTGGGAACTGCAGTGGAGGTGGATGCCGCGTCCTCGGTCGTCGTCTTCTGGGCGGCATCTTTCTCTGTCTGCTTCTGTTCGGCGTCCGTGTTCTTCTGATGCCCCTTGGAACGGGAGCTCTTGCCGCTAGTCAACCTGGGAAGCTCCATCCTCTACAAGGGAAAATAGCAAGGATTGATCTCTCACTTTTTTTCCTCAAAATTGTACTTACAACCGATTTGGATCTGGATTTGGAAAATGTGTAGGTTGTGTTTTGTTGAAAATCTCAGGCTCGACTGAGAAACTAAACGAAAACTCTAGACACAAGGCCCCAAAATACCTGAAAGGTAAGTCTTCCAGGCCTTCTACGATCGTTAAACGAAATCTAAACTGTATTTTCCATTTATTTAGAGCGATAATCGCTTTACATCAGGCTCATTTTTAGCCTTGAATTCAACCAAATTTCTATCTGCTAGTAAGTGGTGGGTTTTCCCCATAAGAAAGAGAGAAACGTTTCGGAGACGCAGCAGCTGCGAAAACCTTTTACTCTCTCGCTCCCACTCGCTCAATGAAGACGCAGTTAAGGGTGGGTTTTCATGCTTGTAACATGTGTGAGAGGGAGAGAGAGGGGGTACGACGCTCTCGCTCACACCAGGAAAGACTACCTAAGAATTGTCGTTGTCGTCCTCGTTCTTCCCGCGGAATATAATCAGCAACGAATTAGCATTCGATAATGGGCAAGTGCTTCGGTTGTGGCCACCCCCCCTGCAATCTGGATAGAAAGGATAGGTATCAAATCTGACACATGTCAAGTGTGTGCTATCACTACACAGTCGCCTCTGCTGTAAATCTACGTGAAAGTTCTGTTACACATTTCTACCAGAAAAGGTAAGTGCAATGGCTACCCCTATACACCGTACATGGTACAGTTTGCGATTCAATACCACCCGACACCAGAATGTACGTAACCTAAAATTGTTCGAGGCGCTTAAATGTCACTGCCAAATTCTGTTGTGGTCCCTCAAAGCGCGCCAAAACAAGGCTTTGTTTGCAATTTTTGGCTTAAACTGACTCCATCAAATGCCTGCAAAGTGCGTGCCAGCTATTGGCAGTGCAAACATTGTCGAGAGGTTGAAGGACAGTGTTGAAAGTGCCATCTTCTGTTGTGTTTTTTTTCTTGCTTGCAGAATGCTTTTAAGGTAAATACATCGTTTTGTATGTATGTACATATGCACCTGCAGTGGTTTCATCTAATATTTTCCCACTTTGAGGATATATTTCTCATTTTTTGGCTTACAATAACCAGTCGACAGTTTTGAGCTAAGGTCTCCGGCTTACCAAAGATGTGAATTAGAGATCTGCGTGGCTCCATTCAAAACGCAAGTCCATTGGGCTGTGGGCTTCATAGCTTCCGAATTCTGTTTTATTTGCTAGAAGGAAGAAGTGGAACGGAAGAGCCTCAAAAAGTCGAATTACCCGAATTGTTGCATGCGCACTCCATGCACTCATTCGTTGCTCGTTCTTCTCTTCCTTTCGCACAGCCACAGCAAGGCAGCAAAAATTGAGCCGGAAATCTTAGTATTTAAAATATATATCTAGCCATGTTTCGCTATGTACACTATGTACTACAAATGGTAGAAATCGATGGAAAAATGAAGAAGGAACATTATCTTTATATTTTAGAACCCATTTTGTCAAATTTTATTGACAAATCTGTCTTCCCCATATCCGAGATCACTTTCCAGCAAGACGGTAGCCCGACGCACACAGCTAAATTCGTGAAAAATCGTCCCAATAATTCGAGTTTTCGCCTAATCCAGTGGCCAGATCTAAGTCGCATTGAAAATCGATGGGCTCTGTTTAAAAAACATTGGAAAAGTAGGAGTCTGCACCAAAGGGATTGGGTGAGTCTTTCGGACCGAGTGAAGTCGGAGTGGCACATGATACCTTGCCAGCACCTACTAAATTTAGTCGAGAGTGTGCTTATTCTTATTCGGAATATGATAAAAGCTAAGGCCCTTTAGAACAAACATTCTTTGTTTTTGAACAAATTTAAATCTCTTAAGGAAAAGGATCTCTTTGAATTGAAATTATTGTCTTTTTTCATTCTCTTTAAATTAAAGAATCTAAAGAACTAAAGATTGATGAATTTTTAAAGATTTTACAGGCGTTTAAACTGAAAAATGATGAACATGTATCGACATGTGCTCGCCACTGTATGTTTGTTTTATGAAACTGTGTGCAATACTTGCACCAAAAAATATTATCCTTTTACCACAAAAACAGCTGTTATTCTTCTCCAAAGTTGATAGCACTGAGTCCTGCCCAAAAAACAGAAGAGGCAAAAAATAGCACGCATTCGAAAGAATTCGGAAACAGCGTATACGTCATCGCACTCACTCACTTCAATTCTTCCCTGAATTCGTTTCGCGCAATTCATGCGACCTATAATATAAATATATTCGTATAATAATGTAAAAATATATACAGGGGTGGTCAAAAGAATTTACACAACTAGTTTTATTTTTGCATGTTAAATTCCATAAATTAAAAAAAAAAACTTTTATTCCAAAAACATTAATCAACTAGCAAACGAATGAGAGAAGAATTGGAAAAGATAACTATTATTCGAATAAGGAGAAGCAAATGAAGTGTTGTCCATCAGTTGTCAAAAGTATTTACACAGATTTTGTATGCTGCAGAAGCATTTGCACAAAACTTAATATTTATTATGATTTAATGATTTTTTTGAAATTTTTTGGATGAATAATTTTAATAATGATTAATATTTAGTGATTCCACCTTTGGCATCAATAACTGCCTGGCCTGGCTGGAATTGATTACAATGGCGAGCATATCCAAGATCCAATTTCGACCAAATTTCCTTTACTTCCTTACTTCCTTTTCGGTTCTTATCAATTGTTCTTTGTCCTTTAATTAACGACCAAACATTTTCAATAATATTGAGATCAATATAAGAACAGTCACATTCAGATCTTGTAAAAATGTAGTTGGTGCTGATGCGTTGTGGCATGGAGCATTATCTTGCTGTAAAATCCAGTCGGTGATGGGAAATAACCTGTCACCAGACACAAAAGCATGTTCATTCAGTATAACCAGATACCGGGCCTGATTAAGTGTGCCTTCTATTGGAAAGAAGTCTCCAAATCCGTAGTACGCCATACACCCCCATAACATCACTGTGCCTCCCCCAAATCTGTTCATAGGTTGCACTGAATTTTGTTTTTTTGCTTCTCGTAGATGCATAAATCTTTTACAGAATGAGCCTTGGAACTGGAAAGCTTCTTCATCTGTCCATAAAACATTGTACCAAAACTCCTTTGGTTTTGTAATGTATTCCAATGCGAAAGAGAGGCGTTTTGCTTTATTTGGCTCGGAAATTTCTATTATTTTTCGCACTGTACACGTTCGCAAGTCGATCTAATTTAATCTCCGACGTATTGTGGCATCACTGAATTTTGGCCAATCAATTGTTGCGAGTCTGCTGACAATTTAACTGGGCTTATCGACGGATTTTTATCGACTATGCCAATTAACCGTCTACATTCCCGTTCATTCATCGCTTGTTTCCTTCCACTTCTCTTTAAATTCGGTAAATTTCCATTAGTGTCCTTTTTCTTTTCCAGATTAAACAGATAAACAGTTCTTCTACAAATTTTGTAAGCCTTGGCCAGTTCCGATGCTGAAATTCCACTTTTCAATTTTGTAACGATCTCTGATCGAGTTTCAACAGACAACTGCTTTGTCTTCACCATTTTACTTGGTTAATATTAAATTTTAAATTAAATTTACTTTTTGCAACTGCAATAAACTAAAAAACGACTGCACCAAGTCAAACCAAGTCTAAGAATAAGCTATAATTTGCATCCTATAAAAATAAGGAAACAAATATATTTTTATTCAAACTTAAAAAGATTTTAGTTAATTAGTAATTTCCGTGTTTATATCAAAGTTTAAGCTTAACAAAAGTGATGGAATCAAGCCGAAATCAATAAAACGTATATCCTCCTTTAGCTTCAATAACTTTTTGAAGTCGCCGTGGTACAGAATCCACTAAATTTTGAACAATTTCTGGAGATACATACATATCTCTTGCCAAAGAAATTATCTCCTCTCTCGTTTTGTTTAACGAAACTGTTCTTTTTCGTTTCAAAAGAGACCAGACGTTTTCAATAATATTTAAATCTGGGCTTTGAGGAGACCAGTTTAAGGTGGCAACACCAACATCCCTCAAAAATGTGGAGATCATTCGTGCTTTGTGGCATGGGGCATTATACTGTTACAGGATTAGAGACTCTCCAATCAGCCTATTACTCGTACCGGAGGGGAATGCGTGTTCATTCAGCGTGTGTAAATAATTGCCCTGGTTTGTGGCATCGAGCCGGTGATAGAAATGAAGTCTCCTAGCCCACTGTAGGCAACACATCCCCAGAACATGACAGAGCCTCCGCCATGGCTCACTTTTTGACAAACTGGCCGTTTCTTGTTTCTTTGCTCTGTGGGCATTCTTATAAAAACTTTAGTTTTTGATGAGTTATACTCAAATGAGCTTTCATCAGTCCACAGGACGCTTCTCCAGAACTCCTTTGGCTTATCCACGTACTCCTTTGCAAAGGCCAGTCTTTTTAGCTTGTTTGCCTTTGTTATAAGCGGCACGTCCTTGGACTTATGAGTGTTAAAATTCCCTTCCTTCAAACGTCGTCGGACTGTGTGTTCACTGATTGGGTTCTCTGCCGTCAAGTTGAAGAAGTCTGCAGCATTTTGAGGCTTCAAAAACACATTTTTTTTAAATTCGCGTAGAAGGACTCGATCTTCAGTTGGAGTAGTTCTACGCTTGGCGCCTCATCTGGTCAAGTTTCTTAAGCCATTATGTTTTTTTAACTTATTAATTTGATAGTGCACAGTTTGACGAGACACTTTAAATTCATTTGCAATCTCTTTTATTGCCGTTCCAGCGTTAAACTTTGCTACCATTGATGATCTAACGTCTAAACTTAACTCAGTCGTTTTTCCCATTTCCTTAAATTGCTTAAAATTGCATTCCTTTGCAACCATTAAAGTTAAATGCAAAATTTATTTGGTTGTGTAATGCCCAAAAGTGAAAAAACATGTGCACAAAGATCTCGTCAAAATAATTATGCCAAGTAAAAAATCATTGTTCGTGCAAAAGGTAAGCCACATAAAATTTGGCATGCATAGAGCTATAATTAGATTCTTTGTTTTGCTGATCTTTTTCGCCCCGTTTTTTAACGGTACTAAGCGAAGCTAGCTTCAATAGTTACCAAAAGGTTTCGTCAAAATAATTATGTATTTTTAATAATAATAATTTGGTTACAATTTATGAGTAAAAAGCCGAACCACTTCCTCAAACTTCTCAAAATACGTCGGAAACTTATTTCAGTTAGTAATTTAATAATATTAATACTACATACATATACTAATTATTATATTAATATATTCTAATATTCTTTATTATTCTTTTTTAACGAATAAAGGAATAAGACTAGGCAACAAAATTGAACATTTTATTTACGCTTAGAACCAAACCGATTTTTAGAATTGTTAATTGCTATGGTTTTTTTTATTCTGTGTTTTTTTTTAATTTAAAAAATCTTACATCTGGTTTTATTGAATTTAGAAATTCAGCTACAAGTATATCAGACCCCCGCACTATGTGGCTTCAGCTTACCGTCTGGAAAATAATAAGCTTTCAAATTAAAAATTGATAATTTCTTGCGGTATTTCTTCTACAACATTTTGATTTTCCTTGATAGGTGGATAGCTTTATTAACTGTGCGTCGATTATCGTCGGTATCGTTGGTACAAATCCATGGATAAACGGCTGAGGTGCAGCTGTTAGTCTCCGAGATCTAGGACGCGCATCGGGAAGGACGGGCGGACAGACGGACGGACAGGCAGACAGGGCTATATCGACACGGCTATTGAAGCTGATAAAGAATATACATACTTCGTGGGGTCGGAAACGATCCCTTCTGGGTACTTCACGGATCCAAATTAACCAGAAAACTAATACTAGTATATCCCTAAACTCATCGATCAAAAGGTGTAAAAACGGAAGCGAAGACTTCCCTCTTCCAAAAAGAAGAACCTGAAAGGTCCTTAAATAGATAGTCACCAAGATCTAAATATGTTTATAGATACGTTTTTACTATTTAATCAGACTCCATCGGAGTCTTTCCACGTACATAAATAAAACGAGGGGGAACGTTGTGAGTTGCTGCGGACACCGCAACTCTACAGTTATACCCGATACTTAGTCAGTATGGATTTCCTCCGGCAGACGCCGCTAATATTAAACGACACGACAAAGAGTGCGTGCGAGAG
>dpse|NC_046683.1+:39521018:39521036
TCATTTGTTCCGTCCGGCTATAATAATGAGCCTGGAAGATATGGTCATTCCCTAGGATGCTGCATTTTTCGTTTTCTCGTATCTTCAAAATTATGGATGCCAGAGATTTTCGTCTTTTGTGGAAGCGGAAGACGGGGTCCCAGGAGCCTGGATACCAAATTTCGTTGCCCCAGCTCTTACGATCTCTGTGAACGAGGCCTCAAACAAGACGGACATGGCTCAATCGACTCGGCTGTTGATGTTGACTTTATGTCGGTCGGAACCGCTTTCTTCTGGGTGTTACGCACATCCATTTTCCGCACACCCCTGTACTCTTTTTGAGTATCGGGTGTACAAAAATCGAAGATTTCCCCTTATATTACTTTGAAAAGCCAGATCTGACGGTAAAAAGCTGACTTTGCAACACTGAGGCCCCAGTGCTCGAAAGCCTATGGAGATACCATTGAAAAACGCTTTAGTTTCTGGTGGCTCTGCCGTTGGTTTTGTGTATTAATTCGAGCCTTAGAAGAGTAGGCGAGTATTATCTAGAAACTATAGTAATTTTGAAGTATTCAGTTCCATCCAAAGAGGCGGTGGATGATGCCGCGCCTTTCCGACGCAGCCTCCTCAGTATCGTCAC
>dpse|NC_046683.1+:39526738:39527372
AGTTAAATGCAAAATTTATTTGGTTGTGTAATGCCCAAAAGTGAAAAAAAATGTGCACAAAGATCTCGTCCAAATAATTATGCCAAGTAAAAAATCATTGTTCGTGCAAAAGGTAAGCCGTTATTTAACGGTACTAAGCGAAGCTAGCTTCAATAGTTACCAAAAGGTTTCGTCAAAATAATTATGTATTTTTAATAATAATAATTTGGTTACAATTTATGAGTAAAAAGCCGAACCACTTCCTCAAACTTCTCAAAATACGTCGGAAACTTATTTCAGTTAGTAATTTAATAATATTAATACTACGTACATATACTAATTATTATATTAATTTTTTTAATATATTATAATATTCTTTATTATTCTTTTTTAACGAATAAAGGAATAACACTATGCAACCAAATTGAACATTTTATTTACGCTTAGAACCAAACCGATTTTTAGAATTGTTAATTGTTATGGTTTTTTTTATTCTGTGTTTTTTTTTTTAAATTTAAAAAATCTTAAATCTGGTTTTATTGAATTTAGAAATTCAGCTACAAGTATATTAGACCCCCGCACTATGTGGCTTCAGCTTACCGTCTGGAAAATAATAAGCTTTCAAATTAAAAATTGATCATTTCTTGCGGTATTTCTTCTACAACATTTTGATTTTCCTTGATAGGTGGATAGCTTTATTAACTGTGCGTCGATTGCGGTATCGTTCGTACAAATCCATGGATAAACGGCTGAGGTGCATCTGTTAGTCTCCGAGATCTAGGACGCGCATCGGGAAGGACGGGCGGACAGACGGACGGACAGGCAGACAGGGCTATATCGACACGGCTATTGAAGCTGATAAAGAATATATGTACATACTTTGTGCGGTCGGAAACGATCCCTTCTGGGTGCTTCACGCATCCAAATTAACCAGAAAACTAATACGAGTATATCCCTAAACTCATCGATCAAAAGGTGTAAAAACGGAAGCGAAGACTTCCCTCTTCCAAAAAGAAGAACCTGAAAGGCCCTTAAAGAGATAGTCACCAAGATCTAAATATGTTTATAGATACGTTTTTACTATTTAATCAGACTCCATCGGAGTCTTTCCACGTACATAAATAAAATGAATCAAAAAGCTAGCTGGAAAACTAGTTTAAGAGGACTCCGTATAGCTAGAATCTGCTATCTTGGAACAAGGGTTCCTCCTGTTCCTCCTCTTCTTCCTCTGGCTCCTCTTCTGTTTCTCAAAGAGC
>dmir|NC_046674.1-:29500309:29505500
GCTATAATAATGAGCCTGGAAGATATGGTCATTCCCTAAGATTCTGCGTTTTTGGTTTTCGCGTATCTTCAAAATTATGGATGCCAAGGATTTTCGTCTTTTGTGGAAGCGGAAGACTGGTCCCAGGAGGCTTGATACCAAATTTCGTTGCCCCAGCTCTTACGGTCTCTGTGAACGAGGCGTCAAACAAGACGGACGGACGTACGGACGGACATGGCTCAATCGACTCGGCTGTTGATGCTGACTTTATGTCGGTCGGAACCGCTTCCTTCTGGGTGTTACGCACATCCATTTTCCGCACACCCCTGTACTCTTTTTGAGTATCGGGTGTACAAAAATCCAAGATTTCCCTTTATATTACTTTGAAAAAGCCAGATCTGACGGTAAAGAGCTGACTTTGCAACACTGAGGCCCCAGTGCTCTGAAGTCTATGGAAATACCATTGAAAAATGCTTTAGTTTTTGGTGGCTCTGCCGTTGGTTTTGTATTTATTCGAGCCTCAGAAGAGTAGGCGTATTATCTAGAAACTATAGTAATTTTGAAGTATTCAGTTCCATCCAAAGAGGCGGTGGATGATGCCGCGCCTTTCCGACGCAGCCTCCTCAGTATCGTCACCATCCGTGGACTCATGGGCTGGCGTGGGTGGGGGTGCTTGTGCGGGCGGCACCGGGGCCACGGGCAGCACAACAGTGGAGTCACGCCGCTCGGTGGAGGTTTGCGAAGGCACCAGCGGCGTCCCCGGAAGTGTGGCAACCACAGCCGAGGCCAGCGTTATTGTATCCTCCGAGGTAGGGATCCGTGCAGGAATGATGCTGGGAACTGCCGTGGAGGTGGATGGCGCGTCCTCGGTCGTCGTCTTCTGGGCGGCATCTTTCTCTGTCTGCTTCTGTTCGGCGTCCGTGTTCTTCTGATGCCCCTTGGAACGGGAGCTCTTGCCGCTGGTCAACCTGGGAAGCTCCATCCTCTGCAAGGGAAAATATCAAGCAGTGATCAAATACAAACTCTCACTTTTTTCCTCAAAATTATACTTACAACCGATTTTGATCTGGAGAAAATGTGTAGGTAGTGTTTTGTTGAAAATCTCAGGCTCGACTGAGAAACTAAACGAAAACTCTAGACACAAGGCCCCAAAATACCTGAAAGGTAAGTCTTCCAGGCCTTCTACGATCGTTGACCCAAATCTAAACTGTATTTTCGATTTATTTAGAGCGATAATCGCTTTACATCAGGCTCATTTTTAGCCTCGAATTGAACCAAATTTCTATCTGCTAGTAAGTAGTGGGTTTTCCCCATAAGAAAGAGAGAAATGTTTCGGAGATGCAGAAGCTGCGAAAACCTTTCACTCCCTCGCTCCCACTCGCTCAATAAAGACGCAGTTAAGGATGTGTTTTCATGCTTGTAACATGTGTGAGAGGGAGAGAGAGAGGGTGCGACGCTCTCGCTCACACCAGGAAAGACTACCTAACAATTGTCGTTGTCGTCCTCGTTCTTCCCGCGGAATATAATCAGCATTCGATAATGCGGAAGTGGTTCGGTTAAGGCCATGGTTCGGCTGTGGCCAGCCCCCACTGCAATCTGGACAGAAAGGATAGGTATCAAATCTGACAAATGTCAAGTGTGTTGTATCAGTCACAGTCACATTAGCTACACAGTCGCCTCTGCTGTAAATCTACGTGAAAGTTCTGTTAAACATTTCTACCAGAAAAGGTAAGTGCAATGCCTACCCCTATACACCGTACATTTATTTACAGTTTGCGATTCAATACAGCCCGCCACCAGAATGTACGTAACTTAAAATTGTTCGAGGCTCTTAAATGTCACTGCTAAATTCTGTTGTGGTCCCTCAAAGCGCGCCAAAACAAGGATTTGTTTAAAATTTTTGCCTGAAACTGACTCCATCAAATGCCTGCAAAGTGCGTACCAGCTAAATACATCCGTTTTGCATATAAATATGCACCTGCAGTGGTTTCATCTAATATTTTCCCACTTTGAGGATATTTTGTGGCTTGCAATAACCAGTCGACAGTTTTGAGCTAAGGTCTCCGGCTTACCATAGATGTGAATTAGAGATCTGCGTGGCTCTATTCAAAACGCAAGTCCATTGGGCTGTGGGCTTCATAGCTTCAGTATTCTGTTGTATTTGCTAGAAGGAAGGAGTGCAACGGGAGAGCCTCAAAAAGTCGAATTACCCGAATTGTTGCATGCGCACTCCATGCACTCATTCGTTGCTAGTTCTTCTCTTCGTTTCGCACAGCCACAGCAAGGCAGCAAATATTTAGCCGAAAATCTTAGTATTTAAAATATATATCTAGCCATGTAGCCTATGTACACTACGTACTCCAAATGGTAGAAATCGATGGAATTTTATAGACAAATGTGTCTTCCCCACATACGAGATCACTTTCCAGCAAGACGGTAGCCCGACGCACACAGCTAAATTCGTGAAAAATCGTCCCAATAATTCGAGTTTTCACCTAATCCAGTGGCCTGCTCAATAGCCCAGATCTAAGTCCCATTGAAAATCGATGGGCTCTATTTAAAAAACATTGGAAGAGTAGGAGTGTGCACCAAAGGGATTGGGTGAGTCTTTGGGAGCGCGTGAGGTCGGAGTGGCACCTGATACCTTGCCAGCACCTACTTACTAAATTTAGTCGAGAGTGTGCCAAAACTTATTCGGAATATAATAAAAGCTAAGGCCCTTTGGAACAAACATTATCTTTTTTCGAACAAATTTAAATCTCTTAAGGATAAGGAATGGTTTTTTTTTAATTGAAATTATTGTCTTTTTTCATTCTCTTTAAATTAAAGAATCTAAAGAATTAAAGATTGATGAATTTTTAAAGATTTTACAGGCGTTTAAACTGAAAAGTGATGAACATGTATCGACATGTGTTCGCCACTGTATTTTTATGTTTTCTGAAACTGTGTGCAATACTTGCACCAAAAAATATTATCCTTTTATCACAAAAACAGCTGTTTTTCTTCTCCAAAGTTAATAACACTGAGTCCTGCCCAAAAAAAGAAGAGGCAAAAAATAGAACGCATTCGAAACAATTCGGAAACAGCGTATACGTCATCGCACTCACTCACTTCAATTCTTCCTTGAATTCGTTTCGCGCAATTCATGCGACCTCTAATATAAATATATTCGTATAATGTAATAATATACATATACAGGGGTGGTCAAAAGTATTTACGCAACGAGTTGTTTTTTTTTTGCATGTTCAATTTCAGGAGCTTTTTCTGTGGTTGTTGAAAGATAAATTTAAAAAAAAAACTTGTATTCAAAAAACATTGATCAACTAGGAAATGAATGAGAGAAGAATTGGAAAAGATACCTGTTTATTCGAATGAGGAGAAGCAAATGAAGTGTTGCCCATCAGTTGTCAAAAGTATTTACACACATTTTTTATGCTGCAGAAGTATTTACACAAAACTTAAACTTAATTATTTATTATGATTTAATGATTTTATTGAAATTGTTTGGATGAATAATATTAATTTTTTAATTAATTTAATTTTTAATTAATTATTAATATTTAGTGATTCCACCTTTGGCATCAATAACTGCCTGCAACCTGGCTGGAATTGATTCCAGTGGCGAGCACATCCAAGATCCAATTTCGACCAAATTTCCTTTACTTCCTTGATGGTATCTTCGCGTTTTCGGTTCTTATTAATTGTTCTTTTCAATAATATTGAGATCAGGGCTCTGCGCAGGCCAAGGAAGAACAGCCACATTCAGATCTTGTAAAAATTTAGTTGGTGCTGATCCCTTGTGGCATGGAGTCTTGCTGTAAAATCCAGTCGGTGATGGGAAATAACCTGGCACCAGACACAAAAGCTGTGGTTGTTCGTTCAGTGTAACTAGATACCGGGTCTGATTGAGTGTGCCTTCTATTGGGGAGAAGTCTCCAAATCCGTAGTACGACATGCAACCCCAGAACATCACTGTGCCTTCCCCAAATCTGTTCATAGGTTGCACTGCATTTTGTTTTTTTGCTTGTCGTAGATGCATAAATCTTTTACATAGTGAGCCTTGGAACTGGAAAGCTACTTCATCTGTCCATAAAACATTGTACCAAAACTCCTTTGGTTTTGTAATGAATTCCAATGCGAAAGAGAGGCGTTTTCTTTATTTGGCTCGGAAATTTATATTATCGTAAGTCGATCTCCTTTAATCCCCGACGTATTGTGGCATCGCTGACTTTTTGCCAATCAATTGTTGCGAGTCTGCTGACAATTTAACTAGGCTTATCGACGGATTTTTATCGAATATGCCAATTAACCGTCTACATTCCCGTTCATCCATCGCTTGTTTCCTTCCACTTCTTTTTAAATTCTGTAAATTTCCATTAGTGTCCTTTTTCTTTTCCTTGCCTTGGCAAGTTCCGTTGCTGAAATTCCACTTTTGAATTTTGTAACGATCTCTGATCGAGTTTCAACAGACAACTCCTTTCTCTTCACCATTTTACTTAGTTAATTAAAATTTTTAAATTAAATTTACTTTTTGCAACTGCAATAAACTAAAAAACGACTGCACTAAGTCAAACCAAGTCTAAGTCTGTAAATACTTTTGACACACTTTTACTTTTACTTTCACATGTCTCTATTTTTTGCCCATTAACAGTTATTATTTCAAATTCTTCTTTCATTCAATTCCTAGTAGATCGAGCTTTTTCCCCTGAAAGCTTTTTTGTATTTTGATTTCAACAACAACAACAAAAAAGGCTCCCCAAATTGAACATGCAAAAAAAAGCTCGTTGTGTAAATACTTTTGACCACCTCTGTATGTATTTTTAATAATAATAATTTGGTTACAATTTATGAGTAAAAATCCGAACCACTTCCCCAAACTTCTAAAAATACGTCGGAAACTTATTTCAGTTAGTAATTTAATAATATTAATAGTACATATGTATACTAATTATTATACTAATTATTTTAATGTATTATAATATTCATTATTCTTTTTTAACGAATAAAGGAATAACACTAGGCAACAAAATTGAACATTTTATTTACGCTTAGAACCAAACCAATTTTTAGAATTGTTAATTGTTATGGTTTTTTTTATGCTGTGTTTTTTTTTTTAAATTTAAAAAATCTTACATCTGGTTTTATTCAATTTAGAAATTCAGCTATAAGTATATCAGACCCAAGCACTATGTTGCTTCAGCTTACCGTCTGGAAAATAATAATCTTTCAAATTAAAAATTGATAATTTCTTGCGGTATTTCTTCTACAACATTTTGATTTTCCTTGATAGGTGGATAGCTTTATTAACTAGGCGTCGATTGCGGTATCGTTCGTACAAATCCATGGATAAACGGCTGAGGTGCAGCCGTTAGTCTCCGAGATCTATGACGCGCATCGGGAAGGATTGTCGGACGGACGGCTGGACGGACAGGCAGACAGGGCTATATCGGCACGGCTATTGAAGCTGATGAAGAATATATATGTATACATTGTGGGGTCGGAAACGATTCCTTCTGGGTGCTACACGCATCCAAATTAAGCAGAAAACTAATACGTATATATTCCTAAACTCATCGAGAACCTGAAAGGTCCTTAAAGAGATAGTCACCAAGATCTAAATATGTTTATAGATACGTTTTTACTATTTAATAAATACTATTTAATAAATTTAATACTATTACATAAATAAAATGAATTAAAAGCTAGCTCGAAAACTAGTTTAAGAGTACTCCGAATAGCTAGAATCTGCCATCTGGGAACAAGGGTTCCCCGTATCGGTTCGTAAAATGGAATGAACTGATACCAGACATGAT
>dwil|NW_002032860.1-:10844957:10845511
GATTTGCGATAGACGATTTAAAGGCACTTCGTCAGACATTTAAACGCTACCTAAATGATAAAAACGAGAATGAACACTGTAATATAGATTGATCAACTAACAATAAGACTCAAAGTTGGGACGGATTATTCCAAGCCATTTTCAAATGTCAACACAAAAGGCAATTGTGATTGTATGTGCTATAAATTTTGTACTATGTAATTTTTAAGATATTAAATATTTTTTGAGGTGATTGCAAATAATAGCTATGGTTTTTCAATTCCAGCTAAACAAACGTCTAAATATACTGCGTGGTATTTCTTCAGTAGTTCCTGCTGCTGCACCACTACCACCACCACCATTGGCATCGACATTAGTTTGATTTGGTCCCAGAGCAGCGGGAACAGCCGCAGTATTTATTGGCATCGGAGTCAATGGGGCAGCTGGTATGGAGGCAGCTGTAGCAGCGGCCAATGCCAAAGTGTCCTCCGATGGGCGTGTAGCGATCGATGAATTCTCTGTACTTTGGCGGCGTCCGGGCAGAAATCGTCGTCCCGTCGTCTCTACGGGAGCCACACTTATTCCAGGAGCAGCTGCGGCTGCGGCTAGTGCATTGGATCCGTCAACCAGTCCTCCCACCAAATCATTCTCATTCTCAATGGCAGGACTCTGATCCTTGCGTTTGTTCTTGCTTGAGCTACGGGTTTTCTTGGCACTTGGATTCGACATAGCTCTATTCTATATATCTCAAAGGAGTTTCAGGATGAAAAAGGATGATTTTGTAATACTTTTTCGATGAATTTTCCGGTGTTTTTTTTTTTTTTTGTTTTATTTTTTTACTTACATTTTATTTTATTTCTATTGATAGGATGTGTATGATGTGTAGACTAAAGTGTGACTGAACGAAAGCCTATATGGACTGGACGACTATGGAAATGAGATGTCAATGCTTACTTAGATAAAGGGAAATATTTTTGAGAAACATTTAAAATATTTAATTGGTTTATGTGGTTTTTATTTCCTCGCTTACAGTGAATTTCGCACCTAAAACCTAAACGTAACTTGCCTTCAATTGGTTTATTGGTCATGTAAGTACGTGCCCAAAACAACTAAAACACAGACACATGCACTCTGTAAGGGGGAAAAAAGATAGAGCAAAGCGTACTGAAATGAAAT
>sleb|NW_022060565.1-:5200264:5200331
ATATACTTTGTGGGGTCTACCAAGCCTCCTTCTGTGTGTTCCATGTGCACTCGCACAAAACTAATATACCCTTGTACCCTTTGGGTACAGGGTATAAAAAGGAACAAGGGAAATGAATTTAAAGAATGAAATACAATTAAGGCTTGTAAAGTGAATCATGGCCTCGCCAATTTCAATCAAATCGAACCTAAATGGATTTAAAAACATCTTATAGTCGAGATTTTGCCGTCGTCATGACTCATTGTATATATATAAATGTTGTCCTTATTCCCTATAAAAAAGGCAGGGACAAATACAACTTAAGTTTTTTTTTTGGATCAAAATATAAAATGACTCAAAATTAATCATTATATTATTAGAGAAAAAATAAAAATTAAAATTATTAAATCACGGTGAATATGCATAGGTAATCCTAAAAGAAGGATATTGGTATAATCCTCGTTTCCTCAAAGCTACTGTAACTGAATGATTTTTCGCTTTAAGAAACAAAACAATCATTATTTGCGATCCCTATTTTAAAAAGTGCGGATACAAGAAATTGAGAAAATGTCGCTATTCATCTTGGTATATAGTACGACTTATAAACTTTGGTCACTATTTGGTGTCGAATTGAGCTAAAAATTCTAGAGTTTTTCTCTGTGTGTATGCATGAACAGGCAGCTAGTTAG
>blat|NW_017537168.1+:1382034:1382824
TCGCCGCCGCCGCCGGAAACGTATGCATATATGCGTTTTCATCTTGCGCGCGCATATAATATGCATGCGCATGGTTGCTAAAATGCTGATGGTGAAAGGCAAACGGTTGTTGACCAGCGCTGGCAGTGGATGGTGTGGCGCGGCCAGAATTCGCTGGCGAAGGCGACGATGACGAGGCAGAGCGGCGACGCGCTTGTAGCACTTGTTGCTGTTGTAGATTGGTGAGCGAATCGAAGATTTGCGATAAGCGCCCCGAAGGCACTTCGTCAGACATTTGTGGACGCGTCGCTGTTAATCAAAACAGAGTGCTTCTTTAGAGTATTTGAGGGGTAAGCGCTTGGTTAAATGTTTTGCGCGCGCAAGGAAAGCATAGCTTAACTGCAAAGAGAGAGAGAGAAAAGGAAAGTTGTATAAAAATATAATGCCGATAAAATTTGTTTAATGAAATAATTAAATTCAGAGTTGCCACACTTGTAAAATTTTTTCAATTATTTTAGTGTAAAAAATGGTGTCAAATAAATTAAAGTAAATTTAAGACGAAAATATACTCTAAAATAAATTATACTAAAAATTTAAAAACGAGTTGCCATCATTACAAAAAAAAACTATAAAACATTTTGAAAATAATATAAAACTTAATTTTATAAAAGACAATTCACCCACTTACAAAGCGTATTCTCAAACTTTTAGGATATAATTGCCACCCTTTTCGGGATTAATAAAAAACTTTCTTATATAATATGAACTACCAAGAGAATTTTGAAAATTTTATGATAGCGTTACCACCATTAGAAATTACAAAAGTCATAGGTTACTTTCAGGATTAATACAAAAAAAAACAAACTTTAGAATAGAGTTGCCATCATTAAAAAATTAAAAAAATCATAAAAACATAGAATCAACAAAAGAATTTTTTTATTTAAGATCGTTTACAATTTACATTTAGTATTCTTACAATTTTATGGTAGAGTTGCCAACACTAATAAATTTAAAAGCAAAAAAAAATCCACCTTAGTAAAAAAAGCTTTGTTTTATGAAATACGGTTTCTCGAATTGTAAAAACTATTCTTAAAATTGTATGATAGAGTTGCCAAAATTTAAAAATTAAAACAAATATAAGAAATTTAAAAATTAATAGAAATTTTTTTTTTAAATTTAATATAATAATAAAAGATAAATTTAATACTACAAAGTTATAATAAATGTTCCTAAAAGTTTCCTTTTTCTTTATACGCAAGTATATTTGAAAATCTACTAGAAAAATGTTTCCCTTACGCTTGATAACACTTTCTTTTTAGAGTACCCTTCACCATGAAACTTTTAATCGTACATATATTGACAATCGCCAATAATTTCCTGTACACGTTGCGTGCCACATTATCGGAAATTTC
>bdor|NW_011876398.1-:2090675:2091775
CGCCGCCGCCGCCGGAAACGTATGCATATACGCGTTGCCATCTTGCGCGCGCATATAATACGCATGCGCATGGTTGCTGAAGTGCTGATGGTGAAAGGCAAACGGCTGTTGACCAGCGCTGGCAGTGGATGGCGTGGCGCGGCCAGAATTCGCTGGCGAAGGCGACGATGACGAGGCTGAGCGGCGGCGCGCTTGTAGCACTTGTTGCTGTTGTAGATTGGTGAGCGAATCGAAGATTTGCGATAAGCGCCCCGAAGGCACTTCGTCAGACATTTGTGGGCGCGTCGCTGGTGATCAAAACGGAGTGCGTCTTTAGAGTATTCGAGGGGTAAGCGCTTGGTTAAATGTTTTGCACGCGTAAGGAAAGCATAGCGTAACTGTAAAGAGAGAGAGAGAGAGAAAGAGAGACGTATAAAAAAAGTGATTAAAGCATACCAGAAATAAAAACAATAATAATACACATAAAATTTTTCTTAAATAAAAAAATGTAATTTAAAGTTGCCACACTTTTGAAAGTTTTTTAATTATTTTTGTATAAAAACCGGTGACAAATAAGATAAATATAATGATTTTAAAGAAACATTTTTAAAAACATTTTACATAAAAATAATTAAATAAGGTTGCCACCTTTTTAGAAAATGTATTAAAGATTCCTGTATATTTTAAGCAAGTCACATAATGCAAAGTCAAGTAAAATTTTCTAAAATAATTATTTTGAAATTTGAATTATTTTTATAGGGTTGCCAACTTTCAGCAAAAGTGAATAATTAATGATTTAGCCCATAAAAGCCGAATTACCATTATAAAAGTGTATTAAAAATAAAATGCATTCGTGAAGTGCTGTATGAGGTTGTGTACCTTAAATTTCTGTTGCATAAGGCGTTGCATAGGGTTACCTCCTTTTAGGAAAAATTTACAAAATTATTAATTTATCAACGACGTAAACTTTTCAACGTTTTTACTTTTTTTATAACAGACGGTTTCTCAAATTACAAAAAAATTCACGTTAGAGTTGCCATCATTCCCAAATTAAAAAATTAAAACAATAAAAAATTAGAATTAACAAGGTAATTTATGTTATGAAAGACTATTTCCCAATTTACAAAAAAAAAAATATTAAAAGTATGCTGAAATTTTTAGTATAGAGTTGCCACCACTAAAAAAATTAAAGACCATAAAAATATTCAGGATTAATAAAAAAAAACTTTATTTTGTGAAAGCTGATTTCTCGAATACTTGGTTTCATGAATTACTAAGAGTATTTTGAAAATTTTAGACTAGAGTTGCCACCATTAAAAATTTTGAAAATAGTACAAATTTTCAGCATTAATAAAAAAAAATTATAAAAGGCGCTTTCTCAAATTACAAAAAGTATTTTCAAAATTTTAGGATAGAGTTGCCACCATTTAAAAATTAAAAAAAATATTAAAAATTTCAAAATTAATAAAAAAGTTTATTTTGTGAAATTCAGAATTTTTTTATACCCAATGGAAGATAATTTTAATACCACAAAATTATAATAAATGTTCCAATATTTCTCTCTTTCTTTATACGCAAGTATGTTTGATAATCTACAACAGAAAAATGTTGCTCTGAGGCACTTGAATACGTCCATACATTTGCTAACACTTTCTTTATAGAATACCCTTCGCCATGAAACTTTGAATGTATCTTACTGACAATCGCCAATAATTTCCTGTA

raw sequence for dmel_FBgn0029568
>dmel|FBgn0029568|score_1E10|shift_No|2
ATGCTCAAAGCCGCAAAGATCCCCTTGTTCTTCGCCCTTTTGGGTGCTGTGTGTATCCAGGCCGTCGTGGTTGGTCCCCAGCCATTGCATAATAACAACAGGAACGGCTACCGCTACAATGGCCCCGCCCACAAGTATCTCCCATCGGAGGAGTCGCACTCGCACGGCAGCCCCTTGGATTCGAGTCACCAGCATGATCAGCAGGGCCCCAGTAATGCCTACAACTCACATCATTACCCAGCACAGGAGCAACATGGCCAGGGAGCGCCGGAGCACGACCATCAGCAGAAGGAGGTTGACTCCTGGCAAACGGCTCTTTCCCAGCAGCAACACGAGAGCTTCGGAAACCAGCAAAATCATCAGAACGCCTACAATGAAGGACCTGTGTACCAGCACTATCAGGGATTTAACCACCAACAACATTATGGATTAAGCCAACAGCAACAGCATGAAAGCTACGGGCAGGAACACTATCAACAGAGCCCCAACCAGCTGCAACACCATCAGTCCCAACACGCAAACGAATATGCCTACGAACCAGCTCATTTCCAGCAGCAACAGCAGCATCACGAAATTCAGGGTCACAAGCAGCATCAGCAGAGGAAAGAGCACTGGAACTTCGTTCAAGAGCAGCAACCCCAAAATCACGAACCCTGGCAATCTTCGCATGGCTTCCAACAGCACCAGCAGCAGCATTCCAATCGCTTTGAGTCACAGCTTCCGCTGCGGGAAGACCTTTGGCAACCCATTCGTGAGCTGGACCTAGAGAAGCTTCCTTCGGCTGAGGCGCACGCCAGTAGCCACAAGACAGTTGCAGCTCCTGGACGAGATGTAAAGCTCGTGCCCAGTTACACGCTCTCCAGCGACTTTGAGCACGACCGCTTCATCGGACTGGATAGTACGGACACTCGTCTGCTGACCCAATCTCTGCCAGATGCCTACCGGAAACAGCTGTTCTCCTCGCCACCAGAACCATCGTCTTTAGCCCAGGGACATAACCAGCAACACAAGCCCGGATCCGCAGCCTATGGTGGTTCCCACGGACCATCCCTTGGCGAATCCACATCCGATTTCCTGCAAATGCAGTCCCACTCGTATCAGCTGCCTTCAACGTTTACTACTCACACGGAATGGACCCAGGACAAGGAGCAGCATCAGCACAATCCCCAGCAGCAGGCCACCGGCAATCGTCAGTACTCGGCTAGTGCCTTCGCAGTGTCCCCTTCGTATCTGCACGCCTCCGAAGCCTCCCAGCCGCCCAAGAACAGCTTGCCACATCCTAGCCGTGACTTCCAGCCACCTTACTACTAA
>dsim|Dsimw501_GD16548|score_1E10|shift_No|2
ATGCTCAAAGCCGTAAAGATCCCCCTGCTCTTCGCCCTTTTGGGTGTTGTGTGTGTCCAGGCCGTCGTGGTCGGTCCCCATCCATTGCATAATAACAACAAGAACGGCTACCGCTACAATGGCCCCGCACACAAATATCTGCCATCAGAGGAGTCGCACTCGCACGGCAGCCACTTGGATTCGAGTCACCAGCATGGTCAGCAGGGCCCCAGTAATGCCTACAACTCACACCATTACCCAGCACAGGAGCAACATGGCCAGGGAGCGCAGGAACACGACCATCAGCAGAAGGAGGTTGACTCCTGGCAATCGGCTCTTTCGCAGCAGCAACACCAGAGTTTCGGAAACCAGCAAAATCATCAGAACGCCTACAATGAACGACCTGTGTACCAGCACTATCAGGGATTTAACCACCAGCAACATCATGGATTAAGCCAACACCAACAGCATGAAAGCTACGGGCAGCAGCACTATCAACAGAGCCCCAACCAGCTGCAACACCATCAGTCCCAACACTCAAACGAATATGCCTACGAACCAGCTCATTTCCAGCAGCAACAGCAGCATCACGAGACTCAGGGTCACAAGCAGCATCAGCAGAGGCAAGAGCACTGGAACTCCGTTCAAGAGCAGCAGCCCCAAGATCACGAACCCTGGCAATCATCGCATGGCCTCCAACAGCAGCAGCAGCAGCATCCCAATCGCTTTGAGACACAGCTTCCGCTGCGGGAAGACCTTTGGCAACCCATTCGTGAGCTGGACCTGGAGAAGCTTCCTTCGGCTGAGGCGCACGCCAGTAGCCACAAGACGGTTGCAGCTCCTGGACGAGATGTAAAGCTCGTGCCCAGTTACACGCTCTCCAGCGACTTTGAGCACGACCGCTTCATCGGACTGGATGGTATGGACACTCGTCTGCTGACCCAATCTCTGCCAGATGCCTACCGGAAACAGCTGTTCTCCTCGCCCCCAGAACCATCGTCTTTAGCTCAGGGACATAACCAGCCACACAAGCCTGGATCCGCAGCCTATGGTGGTTCCCACGGACCTTCCCTTGGCGAGTCCACCTCCGATTTCCTGCAAATGCAGTCCCACTCGTATCAGCTGCCTTCAACGTTTACCACTCACACGGAATGGACCCAGGACAAGGAGCAGCATCAGCACAATCCCCAGCAGCAAGCCACCGGCAATCGTCAGTACTCGGCTAGTGCCTTCGCAGTGTCCCCTTCGTATCTGCACGCCTCCGAAGCCTCCCAGCCGCCCAAGAACAGCTTGCCCCATCCTAGCCGTGACTTCCAGCCACCTTACTACTAA
>dsec|LOC6615954|score_1E10|shift_No|2
ATGCTCAAAGCCGTAAAGATCCCCCTGCTCTTCGCCCTTTTGGGTGTTGTGTGTGTCCAGGCCGTCGTGGTCGGTCCCCATACATTGCATAATAACAACAAGAACGGCTACCGCTACAATGGCCCCGCACACAAATATCTGCCATCGGAGGAGTCGCACTCGCACGGCAGCCACTTGGATTCGAGTCACCAGCATGGTCAGCAGGGCCCCAGTAATGCCTACAATTCACACCATTACCCAGCACAGGAGCAACATGGCCAGGGAGCGCAGGAACACGACCTTCAGCAGAAGGAGGTTGACTCCTGGCAATCGGCTCTTTCGCAGCAGCAACACCAGAGTTTCGGAAACCAGCAAAATCATCAGAACGCCTACAATGAACGACCTGTGTACCAGCACTATCAGGGATTTAACCACCAGCAACATTATGGATTAAGCCAACACCAAGAGCATGAAAGCTACGGGCAGCAGCACTATCAACAGAGCCCCAACCAGCTGCAACACCATCAGTCCCAACACTCAAACGAATATGCCTACGAACCAACTCATTTCCCGCAGCAACAGCAGCATCACGAAACTCAGGGTCACAAGCAGCATCAACAGAGGCAAGAGCACTGGAACTCCGTTCAAGAGCAGCAGCCTCAAGATCACGAACCCTGGCAATCATGGCATGGCCTCCAACAGCAGCAGCAGCAGCATCCCAATCGCTTTGAGACACAGCTTCCGCTGCGGGAAGACCTTTGGCAACCCATTCGTGAGCTGGACCTGGAGAAGCTTCCTTCGGCTGAGGCGCACGCCAGTAGCCACAAGACGGTTGCAGCTCCTGGACGAGATGTAAAGCTCGTGCCCAGTTACACGCTCTCCAGCGACTTTGAGCACGACCGCTTCATCGGACTGGATGGTATGGGCACTCGTCTGCTGACCCAATCTCTGCCAGATGCCTACCGGAAACAACTGTTCTCCTCGCCCCCAGAACCATCGTCTTTAGCTCAGGGACATAACCAGCCACACAAGCCTGGATCCGCAGCCTATGGTGGTTCCCACGGACCTTCCCTTGGCGAATCCACCTCCGATTTCCTGCAAATGCAGTCCCACTCGTATCAGCTGCCTTCAACGTTTACCACTCACACGGAATGGACCCAGGACAAGGAACAGCATCAGCACAATCCCCAGCAGCAAGCCACCGGCAGTCGTCAGTACTCGGCTAGTGCCTTCGCAGTGTCCCCTTCGTATCTGCACGCCTCTGAAGTCTCCCAGCCGCCCAAGAACAGCTTGCCCCATCCTAGCCGTGACTTCCAGCCACCTTACTACTAA
>dyak|Dyak_GE16671|score_1E10|shift_No|2
ATGATGCTCAAAGTCGTAAAGATCCTCTTGCTATTCGCCCTTCTGGGCGTGGCCTGTATCCAGGCCGTCGTGGTCGGACCCCAGCCGCTGCACAACAACAACCGGAACGGCTACCGCTACAATGGCCCCGCCCACAAGTATCTGCCATCGGAGGAGTCGCACTCGCACGGCAGCCACGTGGATTCGAGTCACAAGCATGGTCAGCAGGGCACCAGTGATCCCTACAACTCACATCATTACCCAGCACAAAAGCACCATGACCAGGGAACGCAGGAGCATGACCATCATTCGCCTCTTGCCCAGCAGCAACACCAGCAAAATCATCAGAACGCTTACATTGAAGGACCTGAATACCAGCAGCATCATGGATTTACCCAACAGCAACATCAAGAATTAAACCAGCAGCAATATCATGGACTGAACCAACAGCATCAAAGTTACGGGCAGCAACACTATCAACAGAGCCCCAACCAGCTGCAACATCATCAGTCGCAACCCTTAGCCGAACACGCCTACGAACCAGCCCATTTCCAGCAGCAGCAGCCCCAAGAACACGAACCTTGGCATTCCTCTCAATCTTCCCAATCTTCGCATGGTTTCCAACAGCAGCAGCAACATGAGCAGTTCCGGCCACAGCAGCATCACAATCGCTTTGAGCAACAGCTACCGCTGCGGGAAGACCTTTGGCAACCTATTCGTGAACTGGACCTGGAGAAGCTGCCATCGGCGGAGGCGCACGCCACTAGCCACCAGACGGTTGCTGCTCCTGGACGAGATGTCAAGCTGGTGCCAAGTTACACGCTCTCCAGCGACTTTGAGCACGACCGCTTCATTGGACTGGATGGTGTGGACACTCGTCTGCTGACCTTATCTCTGCCAGATGCCTACCGCAAGCAGCTCTTCTCCTCGCCCCCCGAACCGTCGTCTTTAAGCCAGCGGCCGCACCAGCAACTCAAGCCTGGCTCCGCCGCCTACGGTAGTTCCACCTCCGATTTCCTCCAAATGCAGTCCCACTCGTATCAGTTGCCCTCAACGTTCAGCACCCACGCGGAGTGGCCCCAGGACAAGGAGCACCAACAGCAACAGGACACCGGCAATCGTCAGTACGCGACTAGTGGCTACGCAGTTGCCCCTTCGTATCTGCACACCTCCGAGCCACACACCTCGCAACCGCCCAAAAATAGCGTGCCCCATCCGAGCCGTGACTTCCAGCCACCTTACTACTAA
>dere|LOC6555699|score_1E10|shift_No|2
ATGAAGCTCAAAGCCGTAAAGATCCTCTTGCTCTTCGCCCTCTTGGGTGTTGCCTGTATCCAGGCCGTCGTGGTCGGTCCCCAGCCATTGCACAATAACAACCGGAACGGCTACCGCTACAACGGACCCGCCCACAAATATCTGCCATCGGAGGAGTCGAGCTCGCATGGCAGCCACTTGGATTCGAGTCGCAAACAGGGTCAGCAGGGATCCAGTGATCCCTACAACTCACAGCATTACCCAGCACAGCAGCATCATGCTCAGGGAACGCAGGAGTACGACCATCAGCAGAAGGAGCTTGACTCCTGGCAATCGGCTCTTGGCCAGCAGCAACACCAGAGCTTTGGAAGCCAGCAAAATCCTCAGAACGCCTACAATGAAGGACCTGAATACCAGCAATATCAGGGATTTAACCACCAGCAAAGTCAGGGATTCAACCAACAGCAAAATCATGGATTCAACCAACAGCAAAATCATGGATTCAACCAACAGCAACATCAGGGATTCAACCAACTGCAAAATCATGGATTAAACCAACAGCAACATCATGGATTCAACCAACAGCAAAATCATGGATTAAACCAACAGCAACATCATGGATTAAACCACCAGCAACATCAGGGATCAAACCAACAGCAAAGTTACGGGCAGCACCACTATCAACAGAACCCCAACCAGCTGCCACATCTTCAGTCCCAACACTTAGCCGAACCCGCCTACGAACCAGCTCATTTCCAGCAGCAGCATCACTCAATTCAGGGCAACAAGCTGCATCAGCAGAGGAAGGAGCTTTGGGACTCGGTTCCAGAGCAGCAGTCCCAAGAACACGAACCTTGGCAATCTACGCAATCTTTGCAATCTTCGCATGGTTTCCAACAGCAGCAGCAGCATGAACAGTTCCGTCCGCAGCAGCAGCACAATCGCTTTGAGCAACAGCTACCACTGCGGGAAGACCTTTGGCAACCTATTCGCGAACTGGACCTGGAGAAGCTTCCTTCGGCAGAGGCGCACGCCACCAGCCACAAGACGGTTGCCGCTCCTGGACGCGATGTAAAGCTTGTGCCCAGTTACACGCTGTCCAGCGATATTGAGCACGACCGCTTCATCGGACTGGATAGTATGGACACCCGTCTGCTGACCCAATCTCTGCCAGATGCCTACCGCAAGCAGCTGTTCGCCTCGCCCCCCGAACCATCGTCTTTAAACCAGCGCCAGCACCAACAACTCAAGCCCGTATCCGCAGCCTATGGTGGTTCTCACGGACCTTCCCTTGGTGAATCCCCCTCCGATTTCCTGCAAATGCAGTCCCACTCGTATCAGTTGCCCTCAACGTTTAGCACTCACGCGGATTGGACCCAAGACAAGGAGCAGAAACAGCAGCCAGCCACCGGCAATCGTCAGTACTCGACTAGTGCCTACGCAGTGTCCCCCTCGTATCTGCACAGCCCCGTATCCTCTCAGCCGCCCAAGAACAGCTTGTCCCATCCTAGCCGTGACTTCCAACCACCTTACTACTAG
>dfic|LOC108097045|score_1E10|shift_No|2
ATGAAGCTGAAAGCTGTCAGGCTCGTTGTGCTCCTTGCCCTTCTTGGGGTTTCCTACATACAGGCGGTTGTAGTTGGTCCCCAGCAAAGGCCCAACAACAACAGAAATGGCTATCGCTATAATGGACCCGCCCACAAATATCTGCCATCGGAGGAACCGCTTTCGGATGGCAGCAACAGGGACTCGCATCGCCCACAGGAGGAAAAGCAGCAACATCATAGTCACCAGGAGTGGCAGCAGTCACATGGTCCGGAGCAGCATCAAGAGCGTCAGCAACCGCAGACACAGCGTCACAGGCAGGAGGAGAGTGACTCTTGGCAGTCGGTGCTCTCCAACCAGCAATATCAGAGCTTGGGACAGCAGCAACCTCAACAAAACTCTGACCGCCAGGCACACAGCGAAGGCTCCAACTATCAGCAACATCAGAGCTTAGGCCATAACCAGCAACACCATCATGAATTAGGTCACCAGCAACAGCATGAACAGCAGCAACATCTTCACGCGCAACATCATCACGGTTCTGGTCGTCAGCCCAACGAACACTATTCCGAACCTGCTCATCCGCAGCAGCAACACCATCATGAATTGGGTCACCAGCACCATCAGGAGCAGAGAGAAGAGTCCTGGAACTCGGTTCAAAGGCCGCATCACCAGGGTTACGGTTTGCAACAGCAACACCATCATGAATTAGGTCACCAGCAACAGCAGGAGCAGAGAGAAGAGTCCTGGAACTCGGTTCAAAGGCCGCATCACCAGGGTTACGGTTTGCAACAGCCACCTGAGCATAAATTGGGTCACCAGCAACAGCAGGAGCAGAGAGTAGAGTCCTGGAACTTGGTTCAGCATCCTCAGCATCACCAGGGTTACGGCTTGCAACAGCAACCTGAGCATAAATTGGGTCACCAGCAACATCAGAGAGTAGAGTCCTGGAGCTCGGTTCAGCATCCTCAGCATCACCAGGGTTACGGTTTGCAGCAGCAGCAACCTGAGCAACACCAACAGCAGCAGGAGCAACCCAATCGCTATGAGCAACGGCGTCCTCTGCCTGGTAACCTTTGGCAACCAATTCGTGAGCTTGACCTGGACAGACTCCCTTCGGCTGAGGCCCACGCCAATAGTCAAAAGACGATCCCTTCTCCCGGACAAGATGTGAAGTTGGTTCCAAGCTACACGCTCTCAAGCGATTTGGACAACGATCAATTTATTGGTTTGGATGCTTTGGACACTCGTCTGCTGACCCAATCTTTGCCAAACGTCTACCGCAAACAGTTATTCTCCTCGCCTTCGGGACTTTCATCTTTGGGTCAGCGACAGCATGACCATCAGCTGAGCGGTTCACCAGCATCAAGTGGTTCACACGGGAGTTATCACGGTAGTGCTCTTGATGGAGCCTCCTCTGATTTCCTTCAGATGCAATCCCAATCGTACCAATTACCCTCCACTCAAAGCACTCAAAGGGATTGGCCCCAAAACGAGGAACACCGCCAACATGAATCCCAGCAGGAAATAATTGGCAAACGACAATACTCGGCTAGTGCCCATGCCGTATCCCCGCCATATTTGCACTCCCCCCAACCTTTGCAATCCTCCAAAAATGGCTTAACCCATCCCAGCCGGGAGTTTCAGCCACCCTACTACTAA
>drho|LOC108049719|score_1E10|shift_No|2
CTCCTTATGGTCTTCGCCCTTCTGGGCGTTTCCTATATCCAGGCCGTTGTGGTGGGTCCCCAGCAATTGCACAATAACAACAGAAATGGCTATCGCTACAATGGGCCCGCCCACAAATATCTACCAGCGGAGGTATCGCACGGCAGCAGCTTGGACTCGGATCGCCAGCAGGAACCACTACATCGTCAGCAGGGATTCAACGGTCCGCACAACTCGCAGTATTATGAGGGACAGCAGCAACATGGCCAGCAACATCAGCAACATCGCCACCAGTCAGAGGAGGATGACTCCACGCAATCGGGTTTCTCCCAGCAGCAACACCAGAGCTTGGCACACCAGCAACATTTTCAAAACGTTGCTAACCAGGCATACAATAAAGACTCCGACTACCAGCAACCTCATGGTTTAGGCCACCAGCAACGTTATCAGAGCTCTGACCAGGAACAACATAATCATCATCTGGGTTCCAACCAGCATCAAAATAATCACGAGAAACAACATCAGGGTTCCGGCCATCAGATCAACGAACATTCCTACGAGACTGCTTATCCGCAACAGCAGCAGCAACATCACCAACATCTGAGTCACCAGCAACACCCGCAGCAGACGGTAGAGCCCTGGAACGCGGTACACCAGCAACAACAAAGCCAAGAAGGTGGATCCTGGCCATCTTCACAGGGTCACAGCTTCCAGCACCAGCAATATGAGCAGTTCCAACCACAGCAACATCAACAGCAGCAGCAACAGAACAATCGCTTTGAGCAACAGCTACCGTTGCGGGGTGACCTTTGGCAACCCATCCGCGAACTTGACCTGGAGAAGCTTCCTTCGGCCGAGGCACATGCCAATAGCCACAAGACGATCGCGAATCCCGGACGGGATCAGAAGCTCGTGCCAAGTTACACACTTTCCAGCGATTTGGAGCATGATCGGTTCATTGGACTAGATGCTTTGGACACTCGTCTACTGACCCAATCTCTGCCAAACGCCTACCGGAAGCAGACCTTCTCCTCGCCTTCGGGACCTTCGTCTTTGAGCCAGCGGCAGCATGAGCAACAGCTGGCTGGTTCCCCAGGTTTTGGTGGTTCCCACGGAGGTTTCCCTGCTGGATCAGCCGGCTCAGCTGACTTTCTGCAAATGCAGTCCCACTCGTATCAGCTTCCGTCCACGCACAGCATCCACAGGAAATGGCCCCAAAACGAGGAGAGCCAGCAGCAGCTTGGATCTCAGCAGCAGGCCACTGGAAATCGTCAGTACTCAGCTAGTGCCTATGCCGTATCCCCGCCGTATCTGCATTCCTCGTTCCAACCTTCCCAATCATCCAAAAATAGCCTCAACCATCCCAGCCGGGACTTCCAGCCACCCTACTACTAAATGAAGCTCAAAGCTGTCATG
>dele|LOC108138398|score_1E10|shift_No|2
ATGAAGCTCAAAGCTGGCATGACCCTCAAGCTCTTTGCCCTTTTGGGTTTCGTTTGCTATATCCAGGCCGTTGTGGTTGGCCCCCAGCAGCATTTGCAAAATAATAATCGAAATGGCTATCGCTACAATGGCCCCGCCCACAAATATCTGCCAGCGGAGGAATCGCACAATGGCAGCAGCAACTCGGACGCTGATCGCCAACATCAGGAGCAAAATCATCGTCAGCAGGGATACAATGGTCCCTACAACACGCAGCATTATGGCGGAGGACAACAGCAGCAGCAGCAGCATCAACATGGCCAGCAGGATGAGTCCTGGCAATCGGTTTTCCCCCAGCAGCAACACCAGAGCTTGGGACACCAGCAACATCATGAAAACTCTGGGAGCTATCAGCAACATCAGGGCTTAGGACCACAGCAAGGTCATCAGAGTTCCAGTCAGGAGCAATATTATCAAAGTTCCAGCCAAGAGCAACATCATTTGGCTTCCAATAAGGAGCAACATCATTTGGGTTCCAACCAGGAGCAACATCATTTGGGTTCCACTCAGGAGCTATATAAACATCAAAGTTCCAGCCATCAGCTTAACGAACATTCCTATGAGCCAGCTTATTCCCAGCAGCAACATCAGCAGCAACAGCAGCAGCAACAGCAGCAGCAACATTACCAAAATGTTGGTCACCAGCAGCAGCAGCAACATCAGCAATCTTGGAATTCAGTGCACCAGCAACATGAACGCCAAGAAATTGAACCCTGGCAATCTTCGCAGCAATACCAGCCGCAACAGCAGCAGCAACAGCAGCAGCAACAGCAGCATTACAATCGCTTTGAGCAACATCTGCCGTTGCGTGGTGACCTTTGGCAACCCATTAACGAACTTGACCTGGAGAAACTTCCTTCAGCCGAGGCGCATGCCAATAGCCACAAGACAATCGCCTCGCCAGGGCTGGTGCCAAGTTACACGCTTTCCAGCGATTCGGAGCACGATCGGTTCATTGGATTGGATGCTCTGGACACTCGTCTGCTGACCCAATCCCTGCCAGATGCCTATCGCAAGCAGATCTTCTCCTCGCCCTCGGCACCAAAGCAGCAGCAACATGAGCAACAGCTGGCTGGTTCACCAAACGAGAGTTTCCATGGTGGATCCCCTTCCGCTTCTGACTACCTGCAGATGCAGTCCCACTCGTACCAGCTGCCCTCCACACACAGCATCCACAGGGAATGGCCACAAAACGAGGAGCAGCAGCAACAGCGGCAACATCAGCAATATTCCAATGGCAATCGTCAGTACTCAGATAGTGCCTATGCCGTTGCCCCACCGTATCTGCACTCATCATCGCAACCATCGCAATCATCCAAGAATAGCTTGACCCATCCCAGCCGGGATTTCCAACCACCCTACTACGAAGCAACCAAAATCCAAATACCAACTCATTCAACTTCTTTGAGGGATCTTGCCGCCATAAGATCCTTGAGCATAGTTACAAAACCGTATTCTCAAGTACCAACTTCAACATTTGCATTTCGCAGGAAAAGCATTGGGTCTGAAAAGCAAAACTATTTTATATTTTAG
>deug|LOC108118507|score_1E10|shift_No|2
ATGAAGCTGAAAGCTGTTAAGATCCTCTTGCTCTTTGCCCTTTTGGGTATTTCCTATGTCCAGGCCGTCGTCGTTGGCCCCCAGCAATTGCACAATAACAACAGGAATGGCTATCGCTATAATGGCCCTGCCCACAAGTATCTGCCTTCCGAGAAGCCGCACTCTCACGGCAGCATCTTGGATTCAGATTACGACCATGGTCAGCAGGGCTTCAATGGACCTTACAGCTCACATTATAACGGAGGCCAGGAGCAACATGGCCAGGGCCAGCAACAGTATGGCCACGGCCAACAGCAACATGGTCAGGGACAGCAGCAGCATAGCCCGAGCCAGCAGCAACATGGCCAAGGTCAGCAGCAACATCGCCATAAGCAAGAGGAGGATTACTCCTGGCAATCGGCTTTCTCCCAACAGCAACATCAAAACTCGGGAAACGAACAAAACCATCAAAACGCACAACACCACGCATATAACGAAGGATCTCAATACCAGCAATATCACGGATTAGGCCACGAGCAACATCAGCAAATTAACGGGCAGCAGCAACATCATGAACAGGGTTCCAAGCAGCAGCATCATCAGGGCTATCAACCCAATGGACACTCCTGCGAGTTCTCTAGTTTCCAGCAACAGCATCATCAGCAGCAAGAGAAAGAATCCTGGAACTCGAATCAAGGACAGCAACGCCAGCCATGTGAGCAACAAGAAGGTGAATCTTGGCAATCATCGCTTGGTCATAACTTCCACCAGCAGCCGCACAAGCAATTCCTTCAACAGCCACACCAACAGCAGTACCACAATCGTTTTGAGCAACAACAACCTCTGCGAGCTGACCTTTGGCAGCCCATCCGAGAACATGACTTGGAGAAACTACCTTCGGCTGAGGCCTTCGCCAATAGCCATAAAACGATTGCTGCCCCTGGACGAGATGTAAAACTTGTTCCTAGTTACACACTATCCGGCGACTTTGAGCACGATCGATTCATTGGATTGGATGCTTTAGATACTCGTCTCCTAACCCAATCCCTACCAGACGCCTACCGGAAGCAGCCGTTTTCCTCGCCCTCAGGACTTTCGTCCTTGAGCCAGCGACAACATGAGCAACAGATCTTTAATTCCCCAGCTTTAAGCGAATCCCACAAGAATTCCCACAGTGATTCCCGTGATGGATCCTCTTCTGACTTTCTGCAAATGCAATCCCACTCGTACCAACTGCCTTCTACCCACAGCACACACAAGGGATGGCCACAAAACGAGGAGCAACAGCAACATGGATCCCAACAACATGCCACAGGCAATCGCCAGTACTCGGCTAGTGCCTATGCAGTGTCCCCACCGTATCTATACGCCTCTCAGCCCTCTCAACCATCGAAAAATAGCTTGAACCATCCCAGCCACGAGTTTAAGCAGCCCTACTACTAA
>dtak|LOC108067191|score_1E10|shift_No|2
ATGAAGCTCAAAGCTGTCAAAATCCCTTTGCTTTTCGCCTTTTTGGGTTTTTCCTATATTCAGGCCGTCGTGGTTGGTCCCCAACAATTGCACAATAACAACAAGAATGGCTATCGCTATAACGGCCCCGCCCACAAATATCTGCCATCGGAGGAGCCGCTCCGGCAGGGAGGCCATTTGTATACGGATTTGGGTCAAGATCATCGACAGCAATCCTTCAATGGCCCCTACAGCTCGCAGTATTACGAGGGACAGCAGCAACATCGCCCGGGACAGCAGCAACATCACCATCAGCAAAATAATGGTGAACCCTGGCAATCGGTTTTGCCCCAGCAGCAACATCAAAACTTGGGCAACAACCAGCAACCTCATCAGAACTCTGGACATCAGACATTTAATGCGGGATCCGTCTTTCAGCAACATCACGGATTGGAGCACGAGCAACAGAGCCTTTCCAATAAGCAGCAGTATCATCAGGACCATCAGCTCAAAGAACACTTGTACGAGCCATCTAATTTCCAGCAGCAGCAAGCTCCGAGTCATCAGCAGCAGAGAAAGGAGTCGTGGAACTCAGTTCAAGGGCAGCAGCATCCCGAGCAACATGATCGATTAGAAGGTGAATCCTGGCAATCCTCGCAGGGTCATGCCTTCCAGCAAGGGCCACACGAACACCTTAATCCACAACAACAACACCAGCAGCATCGCTTTGAGCAACAGCAGCCTCTGCGTGGTGACCTTTGGCAACCCATCCGAGAACTTGGCCTCGAGAAACTGCCTTCGGCTGAGGCGCATGCCAATAGCCACACGTCGATCGCTGCTCCCGGACGAGATGTGAAGCTGGTGCCGAGTTATACGCTTTCCAGCGATTTGGAGCACGATCGGTTCATTGGATTGGATGCTCTAGACACTCGTCTGCTAACCCAATCTCTGCCAGATGCGTACCGAAAGCAGCTTTTCTCTTCGCCCTCGGTACCACCTTCGTCTTTGGGGCAGCGAAAGCAGCATGAGCAACAGTTGGCTGATTCCCCATTTGTAGATGGATCGCACGGCGTTTCCCATGGTGGCTCGCTCGGAGGTTCTTTTGGTGTATCCTCCTCCTCCAACTTTCTGCAGATGCAGTCACACTCGTATCAGCTGCCTTCTACTCACAGCACACATAGGGAATGGCCTCAAAACGAAGAAAAGCAGCAAGGATCTCAGCAGCAACAAGTCATCGGCAATCGTCAGTGGTCGGCTAGTGCCCATGACGTGTCCCCACCTTATCTGCACTCATCTCAGCCCTCGCCATCATCCGAAAATAGCTTGACTTATCCCAGCCGGGACTTCCAGCCACCTTACTACTGA
>dbia|LOC108024101|score_1E10|shift_No|2
ATGAAGCTCAAAGCTGTCAGCATCCTCTTGCTCTTCGCACTCTTGGGTGTTTCCTGCATCCAGGCCGTTGTGGTCGGCCCCCAACAGTTGCACAACAACAACAAGAACGGCTATCGCTATAACGGTCCCGCCCACAAGTATCTGCCATCGGAGGAGCCGCACTCGCAAGGCAGCAACTCGGATTCGGACTCGGAATCGGGCCACGGTCATCGTCAGCAGGGCTTCAATGGTCCGAATAGCTCACAGTACTACGAGGGACAGCAGCAACATGGCCAGGAACAGCAGCAACATGGCCAGGAGCAGCACCAACATGGTCAAGGACAGCAGCAATATCTCCCGGGACAGCAACAACATCGCCCTCAGCAGGAGGAGGAGGACTCTTGGCAATCGGTTTTCTCCCCGCAGCAGCACCACCATGGCTTGGGAAACAACCAGCCACATCATCAGGGTCCTGGACACCAGGCATATAGTGAGGGCTTGGGCCATGAGCAACATCGCCAACAGGCTTCCAAACAGGGCTACCAGGGCTACCAGGGCTACCAGGGCCATCAGCTCAACGAACACTCTTACGAATCACCCCACCAGCAACATCAGCAGCAGCGAAAGGAGTCCTGGAGCTCAATTCAAGGCCAGCAGTCAGAGCTATATGCACCCCAGGGAGGCGAGTCCTGGCAATCTTCGCAGGGTCATAGCTTCCAGCCACAACAACACCAACAATACAGTCAACAGCAACACCAGCAGCTCCAGCAGCATCACAATCGCTATGATCAACAGCAGCTGCCTCTGCGCGGTGACCTGTGGCAGCCCATCCGTGAACTTGACCTCGAGAAACTCCCCTCGGCCGAGGCCCAGGCCAATAGCCACAAGACGATCGCTGCTCCCGGACGAGATGTAAAACTAGTGCCGAGTTACACGCTTTCCAGCGATTTTGAGCACGATCGGTTCATTGGATTGGATGCCCAGGACACTCGTCTGCTAACCCAATCTCTGCCAGATGCCTACCGGAAGCAGCTTTTCTCCTCGCCCTCGGGTCCCTCCTCTGTGGGGCAGCGACAGCATGAGCAGCAGCTGGGTGGATACCAAGCTTTTGGTGGTTCCCAAGAAGGTGCCATTGGTGCTTCCCACGGAGGTTACCTCGGAGGTTCCCGTGGTGGGTCCTCCCCCAACTTTCTGCAAATGCAGTCCCACTCGTACCAGCTGCCTTCCACCCACAGCACACTCAGGGAATGGCCACAGGACGAGCAGCAGCAGCAGCATGGATCTCAGCAGAAGGCCACCGGCAATCGTCAGTACTCGGCTAGTGCCTATGCCGTCTCCCCACCTTATCTGCACTCCTCTGAGCCCTCCCAGCCGTCCAAAAACAGCTTGACCCATCCTAGCCGTGAGTTCCAGCCGCCCTACTACTAA
>dkik|LOC108076014|score_1E10|shift_No|3
ATGAAGCACAGAGGTGTCCAGATTTTCCTCTTGGCCAGTTTGCTGGGCTTGTCCTCCATTCAGGCCGTGGTGGTGACTGGTGGTGGTTCCCAGCAGTTGGGCAATAATAATCGGAATGGCTATCGCTATAATGGTCCTGCCCACAAGTATTTGCCAGCAGAGGAGACGCAGCATCATCCGCAGGACTTTAATGGTCCTTTTAACAAGGAATACTATGAGGGACAGCGGCATCAGGAGCAGCAGGAGGAAAACTCCTGGCAGTCTGCCTTCTCACAGCAGCAGCAGCAGCAGGATCACCAGGGTAACCAGCAGGCAACACCAGCAGCAGGGTCTGGCTTACCCCAGCCACACCTTCAAGGACACCATCACCTCAACCAGATCTCTGGCTATCAGCCACATCCAGAGGGTTCTCTTCACCAGAGCCAAGGTCACCAGCAATCTCAGCCTCACCATTCTGTAGGCCATCATCAGGAGGGTCACCAGCAGCAGCAGTATCACCACAATGACCAGCAGCAGCAGCAACAGGATCTTGGCCAGCAGCAGAATCATCACCAGCAAGGTCCAGGAGGCCTAGGAGGTCATGGAGGTCCAGGAGGCCTAGGAGGTCTTGGAGGCCCAATAGGTTCCGAATCCTGGAACTCCAACCGTGGACAAGGTGCTCACCAGCAGCAAAATGAATACTTGCAGCAGCGGGTTGAATCCTGGCAGCAAGGAAATCAGGGAGGTCTTGAAGGAGGAGCCGACTCCTGGAACTTTAATCGTGGTCAGCAGCCAGGAGACTCCTGGAACTCCAATCGTGGTCAGCAGCCGGGAGACTCCTGGAACTCCAATCATGGACAGCAGCCAGCAGACTCCTGGAACTCCAATCGTGGTCAGCAGCCAGGAGATTCCTGGAACTCTAATCGTGGACAGCAGCCAGGAGACTCCTGGAACTCCAATCGTGGCCACAATGAGCACACCCCTCAACGTGGTGAATCCTGGCAGCAGCTAGGAAACTCAGAGTCCTATAACTCAGAGCGTGGACCAGCCACCAGCCATCGCCAGGCAGGAAGTCAAGGTGGCCTAGGAGCCTCAGAAAACTGGAACTCCCATCGTGAGCATAGTGAAGCCTGGCCTGGATCCTACCAAAATCAACACCAGTTTAGTGACAGCCTGTGGCATCCCATTCGCGAGCACGAACTGGAGAAGCTGCCCACGGCTGAGGCGCATGCCAGCAGCCAGAAGACCTTTGCCAAGCCAGGCGGGGATGTTAAGCTCGTGCCCTCTTATACGCTGTCCAGTGATGCGGAGCATGATCGTTTCATAGGCCTGGATGCCCAAGACAGTCGCCTGCTGAGCCAAGGTTTGCCGTCGGCCTATCGCAAGCATACCTTTGCCTCGCCGATTAATCAGCGTCATGAGGAGCAGTTGGGCGGAGGAGCTGCCTCCTCCTCTTCCGGCAAGGACTTTTTGCAAATGCAATCGCATTCCTATCAGCTGCCCTCGACACACAGCACCCACAGGGAGTGGCCGCAGCCAGGTGGACCCTCCTCCTCCTCCTCCTCGTACTCCCCATTGGGTGGAAATCGTCAGTACTCAGTGAGTGCCTATGCACAGTCTTCGCCTGGCTCTCATTCCTCCTCTCCTGGTTCGCTCTCCTCTTCTCCTGGTTCGCTTTCCTCTTCTCCTGGCTCTCACTCCTCCTCTCCTTCTTCCCTTTCCTCCTCTCCTGCCTCCCAAAATGGAATCAACCATCCCAGCAGGGAGTTCCAGGCTCCTTACTACTAA
>dana|LOC6504810|score_1E10|shift_No|2
ATGAAGCTCAGAGCTTGTCAGATATTCCTGTTAGTTGCTCTTCTGGGGATCCACGCCCTGGAAGCGGTGGTGGTTGGTGGGGGACACCAGCAGCTCCACAACAACAACCGGAATGGCTACCGATACAATGGACCGGCCCACAAGTACCTGCCCGTCGAACAGCCAGAGGAGCACCATCGGGAGCACCAGGATCATCAGCAGAATGGCTATAATGGGCCCTATAGCTCCCAGCACTACGATGAGCAGAGGCAGCACCATGGCGGCAAGGAGCAGGCCTGGCAGCCCGTCTTCTCCCAGGGTGTCTCTCAGGGAAGTCATCATCAAGGATTAGGAGGACAGCAGCAACATCATCAGGGACTGGGAGGACAACAGCAACATCATCAGATCCTGGGAGGACAACAGCAACACCATCACATCCTGGGAGGACAACAGCAACATCCCAACAACGAGCAATCCTATGAAGGAGAAGCCTGGAACTCCCATCAGGGCCAGCACGGAGGTCAGAAAGGAGAGTCCTGGAACTCCCAGTCGGGGCATCAAGGCCATCAGAAGATAGAACCCTGGACCTCGAACCAGGTTCAGTATGAAACCCAAAGAGGAGAGTCCTGGCAGTCCAACCAAGGCCATCAGAGCAGCCAACGAGGAGAGTCCTGGCAATCCAACCAAGGCCATCAGGGAGGCCAGAAAGGAGAGTCCTGGCAGTCGCATTCCAGACAATACGATAACCAAAAAGGAGAGTCCTGGAACTCTCAACTGGGAGGAGAAGCCTGGCAATCCCACCAAGGACATCAGGGCAACCTTCGAGGTGATTCTTACGGCTCCCATTCCGGACAACAAGGCAACCACCACGAAGAATCCCTCAACTCCCAATCGGGACATCAAGGCCACCAAAGCCAAGAATCCTGGAACTCTCACTCCGAGCAGCCCGAAGGCCACAAAGGCGGAGAATCCTGGAACTCGCAGCGTGGAGAGTCCTGGCAAAGTCACGGCAACCAGAATAACCAATACCGCGGCGATCTCTGGCAGCCCATCCGTGACCAGGACCTGGAGAAACTGCCCTCCGCCGAGGCCCATGCCTCCAGCCACAAAACCCTTGCCCGTCCCGGCAAGATCTCGAAACTAGTGCCAGCCTATACCCTGTCCAGTGACGCCGAGCACGATCGATTCATTGGCCTGGACTCCTTGGACACCCGTCTGCTGTCCCAATCCCTGCCGGATGCCTACAGGAAAGTGCCCTTCTCCTCGCCCTCTGGCCCCGGATCTCTGGCCCAGAGTCAGCGTCATGAACAGCAACTTGGAGGATCCTCATCCTCGGGCTATTTGCAGATGCAATCCCACTCGTATCAACTGCCCTCCACCCAGAGCACCCACCGGGAGTATCCCCAGGAGCAGCAGCATCACTCCGGCAATCGGCAGTACTCCGCCAATGCCTATGCCGTATCTCCATCGTATCTCCACTCTTCCCAGAACCCATCATCCTCGCAGTTCTCGCAGTCCCACTCCCAAAACCCTTCATCTCAGTTCCCATCCCACTCCCAAAACCCTTCATCTCAGTTCTCATCCCACTCCCAGAACCCTTCATCTCAATTCCCATCCCACTCCCAATCCCCTTCCAATGGCCTGACCCATCCCAGCAGGGAGTTCCAGCCCCCATATTACTAA
>dper|LOC6596674|score_1E10|shift_No|2
ATGAAGCTCCGCGTGTTCCTCCTTCTCAGCGCCGCACTTGCAGCGACCACTGTCCAGGCCGTCGTCCAGCCGGGCAGGAATCAGCAGCTGTTCAACCACAACCGGAACGGATACCGCTACAACGGACCCGCCCACAAGTACCTGCCCGCCCAGGGGCCGCCCAGCACTGAAGCGGGCATCATCACTGGGCCCTGGCAATCTCATGGATCTCACGGCAATCAAATTCCACAATCCCTGGAGCACTCTCATGGGGCCAATCATCAACAGCAGCATGGCTACAACGGTCCCTACAACAACCAGTACTACGGGGGACACGAGCAGCATCGACAAGAAGAGCACTCCTGGAAGCAGAAGCAACAGTTTGGACAACAGCAAAATCACCAACAGATAGGTGAGCCCTGGCAGTCATCTCAGGGACTTGGACAGGATCAAGGCTTCCAGCAGCACCAGGAGCAGCAGTACCACCAGCAGCAGTCCCAATCACATCATCACCAAGGCCACCAAGAAGTGGAATACGCTCCCGAGCAGCATGGCAGGCCGGGACAACATCATCAACAAGGCCTTCTCCAGCAGGAGCCACATGATCAGAGAGCTGAATCCTGGCAACCATCTCATGAGCAAGGCTTTCAGCATGAGCAACATCGTGAAGGGCAACATCAGCAGCAGCCACACCATCAGCAAGAGCACCACGATCAACAGGAGCAACAGCAGGGCGTCCATTGGCAGCCATCCGATTTGGCCCAAAATTCTGATAGATTTCCTTCGGCTCTCGCACATGCCACCAGCCATAAAACTGTTGCTGCTCCTGCCCGCGATATCAAGCTTGTTCCAGCTTATACTCTTTCTAGTTATTCGGACCAAGATCGCTTCATTGGATTGGATGCTCTCGACACTCGCCTACTGAGCCAATCCCTGCCAGAGGCCTACCAGCGGGTTCCTTTCAACACTGTCCAGCCCTCCAGCCACCAGCCACTTGGCCAGGTCCAAGGTCAGCGGCATGAGGAGCTGTTGGGGGGCTCTCCCCGGCAACAGGAGAGTCAGGGCTATGTTCAGATGCAATCGCACTCCTACGAGCTGCCTTCGTCCCATACCATGCAGCGGGAGTGGCCCCAGCAGCTGCAGCAGCAACAGCAGTCTCATAGCTCAGGAAATCGTCAGTACTCGGAAAGTGCCTTTGCTTTCTCCTCCAACCAATCCCCAGGTTCCAGCAGCCACTCGTCTAACCCAGCCGTTCACCCCTCGAACCCATCCATTCACTCTTCGAATCCGTCCTACTCCTTCCAGAACTCCTTGAGCCATCCCAGCCGCGAGTTCCAGCCGCCCTACTATAGATAG
>dpse|LOC4815524|score_1E10|shift_No|2
ATGAAGCTCCGCGTGTTCCTCCTTCTCAGCGCCGCCCTTGCAGCAACCACTGTCCAGGCCGTCGTCCAGCCGGGCAGGAATCAGCAGCTGTTCAACCACAACCGGAACGGATACCGCTACAACGGACCCGCCCACAAGTACCTGCCCGCCCAGGGGCCGCCCAGCACTGAAGCGGGCATCATCACTGGGCCCTGGCAATCTCATGGATCTCACGGCAATCAAATTCCACAATCCCTGGAGCACTCTCATGGGGCCAATCATCAACAGCAGCATGGCTACAACGGTCCCTACAACAACCAGTACTACGGGGGACAGGAGCAGCATCGACAAGAAGAGCACTCCTGGAAGCAGAAGCAACAGTTTGGACAACAGCAAAATCAACAACAGATAGGTGAGCCCTGGCAGTCATCTCAGGGACTTGGACAGGATCAAGGCTTCCAGCAGCACCAGGAGCAGCAGTACCACCAGCAGCACCAGCAGTCCCAATCACATCATCACCAAGGCCACCAAGAAGTGGAATACGCTCCCGAGCAGCAAGGCAGGCCAGGACAACATCATCAACAAGGCCTTCTCCAGCAGGAGCCACATCATCAGAGAGCTGAATCCTGGCAACCATCTCATGAGCAAGGCTTTCAGCATGAGCAACATCGTGAAGGGCAACATCAGCAGCAGCCACACCATCAGCAGGAGCACCACGATCAACAGGAGCAACAGCAGGGCGTCCATTGGCAGCCATCCGATTTTGCCCAAAATTCTGATAGATTTCCTTCGGCTCTCGCACATGCCACCAGCCATAAAACTGTTGCTGCTCCTGCCCGCGATATCAAGCTTGTTCCAGCTTATACTCTTTCTAGTTATTCGGACCAAGATCGCTTCATTGGATTGGATGCTCTCGACACTCGCCTACTGAGCCAATCCCTGCCAGAGGCCTACCAGCGGGTTCCTTTCAACACTGTCCAGCCCTCCAGCCACCAGCCACTTGGCCAGGTCCAAGGTCAGCGGCATGAGGAGCTGTTGGGGGGCTCTCCCCAGCAACAGGAAAGCCAGGGCTACGTTCAGATGCAATCGCACTCCTACGAGCTGCCTTCGTCCCATACCATGCAGCGGGAGTGGCCCCAGCAGCAACAGCAGCCTCATAACTCAGGAAATCGTCAGTACTCGGAAAGTGCCTTTGCTTTCTCCTCCAACCAATCCCCAGGTTCCAGCAGCCACTCGTCTAACCCAGCCGTTCACCCCTCGAACCCATCCATTCACTCTTCGAATCCGTCCTACTCCTTCCAGAACTCCTTGAGCCATCCCAGCCGCGAGTTCCAGCCGCCCTACTATAGATAG
>dmir|LOC108153762|score_1E10|shift_No|2
ATGAAGCTTCGCGTGTTCCTCCTTCTCAGCGCCGCCCTTGCAGCGACCACTGTCCAGGCCGTCGTCCAGCCGGGCAGGAATCAGCAGCTGTTCAACCACAACCGGAACGGATACCGCTACAACGGACCCGCCCACAAGTACCTGCCCGCCCAGGGGCCGCCCAGCACGGAAGCGGGCATCATCACTGGGCCCTGGCAATCTCATGGATCTCATGGCAATCAAATTCCACAATCCCTGGAGCACTCTCATGGGGCCAATCATCAACAGCAGCAGGGCTACAACGGTCCCTACAACAACCAGTACTACGGGGGACAGGAGCAGCATCGACAAGAAGAGCACTCCTGGAAGCAGAAGCAACAGTTTGGACAACAGCAAAATCACCAACAGAGAGGTGAACCCTGGCAGTCATCTCAGGGACTTGCACAGGATCAAGGCTTCCAGCAGCACCAGGAGCAGCAGTACCACCAGCACCAGTCCCAATCACATCATCAACAAGGCCACCAAGAAGTGGAATACGCTCCCGAGCAGCATGGCAGGCCAGGACAACATCATCAACAAGGCCTCCTCCAGCAGGAGCCACATCATCAGAGAGCTGAATCCTGGCAACCATCTCATGAGCAAGGCTTTCAGTATGAGCAACATCGTGAAGGGCAACCATCCGATTTTGCCCAAAACTCTGATAGATTTCCTTCGGCTCTCGCACATGCCACCAGCCATAAAACTGTTGCTGCTCCTGCCCGCGATATCAAGCTTGTTCCAGCTTATACTCTTTCTAGTTATTCGGACCAAGATCGCTTCATTGGATTGGATGCTCTCGACACTCGCCTACTGAGCCAATCCCTGCCAGAGGCCTACCAGCGGGTTCCTTTCAACGCTGTCCAGCCCTCCAGCCACCAGGGACTAGGCCAGGTCCAAGGTCAGCGGCATGAGGAGCTGTTGGGGGGCTCTCCCCAGCAACAGGAGAGCCAGGGCTATGTCCAGATGCAATCGCACTCCTACGAGCTGCCTTCGTCCCATACCATGCAGCGGGAGTGGCCCCAGCAGCTGCAGCAGCAACAGCAGCCTCATAACTCAGGAAATCGTCAGTACTCGGAAAGTGCCTTTGCTTTCTCCTCCAACCAATCCCCAGATTCCAGCAGCCACTCGTCTAACCCAGCCGTTCACCCCTCAAGCCCATCCATTCACTCTTCGAATCCGTCCTACTCCTTCCAGAACTCCTTGAGCCATCCCAGCCGCGAGTTCCAGCCGCCCTACTATAGATAG
>dwil|LOC6648650|score_1E10|shift_No|2
ATGAGGCCCCTCAGTTATCTTCTGTTGGTAACATTGGCATTGGCCACTGGTGGCCAGGCAGTTGTCCATGGTAATAGGAATGGCTATCGCTATAATGGGCCCTCGCATAAGTATTTGCCAGCCGAGGGAGCTCCCAGCACAGATGCTGTAACCACAACTGGACATTGGCAGCCTCAGCCGCTGCATGAGGAGCAGCGAGAGAGGGAACCAGAGTATCTGGGTAATCGTCAAGAGCATTGGCAACATCAGCAGAGCGGACATCAAGGGTCTTCTTCTTCATTGGGGCATCAGCAACAGCATCAGCAAGGCCACCGTCAAGAGCAGCAAGGACATCTTCAGCATGCACATTCCCTGCAAGAGGTAGAATATCTGATACACCAGCAACGTCCACAAGGTTTCTCCCAATATCAGGGAAACCGTCAGCTCGAGTCATCCTACGGTCAGCAGCAGCAGCATGAAAACCATCAACAGCAACATTCAGAGAATCATTGGGATTCTTCTTCCCATCACCATCAACAACAAGGACCCCATAAGCAGCAGCAGCAGCCGCAACAGCCAGAGAGTCATTGGGATTCAGCTGCCTATCAGCAGCAAGGACCCCACAAGCAGCAGCAGCAACAAACAGAGAAACCTTGGGAACATGAGCAACATGGCTCTCGTCAGCAACAACAACAACAACAACAGCTGCAAAACTATTGGGAAAACTCTTTTGGCCAGCAACAGAAAGAGAATAACTGGGAATCCTCCTATGGCCAGCAAGGATCTCAACAACAGCCAGAGAATCACTGGAGTGGTCCATTGTCGTCAAACAACATTCACGGATCGCAGGGATCCGATCGTTGGCAGCCATCATCACAATCCTCATATCCTCTGCAATCTCTGGACTTATTGCCTGTGGCTCACGCTCATGCCAACAGCCAAAAGACTCTTGCTAGGCCCACAAATCACGTTAATCAAATTCCGGGCTACACTTTGTCCAGCAATCCAGAGCACGAGCGTTTCATTGGCCTGGATGCGGCTGATAATCGTCTGCTAACCCAATCTCTACCCTTTCAATCACCATCGGCCCCCTTCAGGCCCGGCAGCAATCACCACCAGCAACACCAGCAACACCAGCAACACCAGCAGGGCCACAGTCATAACTTCTTGCAAATGCAGTCCCAATCCTATGAGTTGCCTTCCACACAGCATACCCAACATGGATGGGTGGCCAGCCAATCGGCCAATTCTCATGCCAATGAACCAAATCGTCAATTTCAGCCTCCCTACTATTGA
>sleb|NW_022060568.1-:567784:567822
ACAATAAAATTTTCCCTCCACCGGGCATGAGATTTGTCCATTGTTTTTGACCTAATAATAATACAAAATAAAGCTACAACACTTGAAAGAAAAGCAACTTCATTGATCTACTTGTTATGATTAGCGGTAGTATTTTCATCTTAATGTACAGTACGAACTTGAACAAACATGCTGACAACCATTTTAAAGAACCAGTACGGTATTTCAGGTCTGGGGTTTTTGCTTCAACGAAAACGTTACAAATGATTCGTCCTAATCGATTAGACTTGAATTATATTAAAAAAAATTATTTCAATTCGTAATCAAATGCGTGTTTTCGAATACATTTTTGAGAAATATTTCCAATAATTATACTTATGAATTTATCTTAAGCTAATCACATAGCAATCAAAAATGATCAAATTTTCTATAAAAAAAAATAATAAAAGTTGTCAATCCTTGGGGAAGGCAATATTATACTAAGTATTCGGCACATAATGTTACTGTTGCCAAGAACTTAATGGAAGCTTTTATAAGATCCTCAAAAAGTCACAATTAATTGTAGAAATATTCTATGCAAAATGTTTTTATTTAACAACGAAAATGCAACAAAAAAAAAAGAAGAAACTTAAGCGACACTACAGACTCGGATGGAGAGTC
>blat|NW_017537168.1+:738170:738246
TCCCAATGTAAGTAAGAAGGCGCTGCGCAACGCGGCCGTAAAAGATATTGAGGCGAACTTGGCGCTACGTCCGCCGCCGAAAAATTAACGCTCCAGGCTTGATTTTTAATGCAATCAATTATTTTTAGTTTTTCGTTTATTTATTGATTTATGTTTTCTTTTAATATAACTGTTTCTACGGCAATGTTGTATGCGCGCCTGCAGTTATGCAAAGACATTTCTACAAATTGCGTATTACTTTCTAAAATATATTTATGCCAATTTTCGAGTGCAATGTTAGCTTAAGTATATATTTATAATAAAATATTAACGGTATTTAATTGTGTTTATATTATAGTGAATATTATTTCTTATATATATAAACGGTTTTGTATTTATTTATATAATAAACCATTTAAAATGTCAACATTTCATAACTGAGCGCCTAAAAGTAGACTATAAATCGGATTAGTGTTACCAACTTTTGATTCCAGAGGAAAAATATTTTATTCCCATAAAATTTGAAAGAATCTGTTGGAGCTCTTATAAAAGAGCGGTCTGAAACTTGAGAGAACAAATTATTAGGAAGCAGCATGCCTGATAATAAATAAGTTCTAATTTGAAAAAAATAAGCATACTCCGTCAAATAATAAAGACATCTGAAATTTTGAAGGCAGAACTTTGTGTAAATCAACAAA
>bdor|NW_011876398.1-:2771309:2771386
TCCCAATGTAAATAAGAAGGCGCTGCGTAACGCGGCCGTAAAAGATATTGAGGCGAACTTGGCGCTACGTCCGCCGCCGAAAAATTAACGCTCCAGCCTTGATTTTTAATGCATGCAATTATTTTTAGTTTTTCGTTTATTTATTGATTTATGTTTTCTTTTAATATAACTGTTTCTATGGCACTATTGTATGCGCGCCTGCAGTTATGCAAAGACAACATTTCTACAAATTACGTATTACTTTTTGAAATATATGCCAATTTCCGAGTGCAATGTTAGCTTAAGTATATGTTGATAATAAAATAATAACGGTATTTAATTGTGTTTAAATTATAGTGAATACTATTACCTTATATATATAAACCGTTTTGTATTTATTTATATAATAAACCATGTAAAATGTCAAAATTTCGTAACTGAGCGCCTAAAAGTAGACTATAAAGAGGTCTAGTGTTCCTAACTTTTGATTTCAGACCTTTTAAGACTTACTCGAAGAGAAGAGCATTTAAAACGATGAGAAGATGAAGGATTTTGAACGTGATGAAAGATTTGTAGCATATAAAGAATGATCCATTTCGAGGCTCCCCACTTTTTGAAAGAAAAAACACACTAAATTCAAATTTAATGAGAATAGTTTATTATCATTCGAAAGAATATTCTTTGGCATTTATATTTTTG

raw sequence for dmel_FBgn0040357
>dmel|FBgn0040357|score_1E10|shift_No|1
ATGTTCAGGTTTTTTCACCTCGACATCCTGGTCAGCCTGATCAGCCTAATCAGCTGTTTTGCATTGATGAACGCCCAGCAGCAGCAGCAATTCCACCAGCAGGAGGTATCGGGGATACAACTCCACCCACCATGGCTGTACTCGATGCCCTGGCGTCCTTTGATCCTGCCAACAGCCAGTCCTTCACTACCTTCTCTGACGGCGCTGGCTCAACTGAGTCCTGGCTACACGGGCCCGCAGACCTTTCCTCCAGTTCCACAGGATCAACGCCAGCAGACGCAGCAATATCAGCAACATCAGCAACAGCAATTCCAGCAGGCATATCCGCAGCAATACCAGCAACAGCGATACCAGCAGGAATATCCGCAGCAATACCAGCAACCCTCCGTCCTGGTGGGCTTATTTACTCCTCAACTGCAGGCCCAGCCACTGTCAGCTCCTCCTCCGCAGGCTGGACATTTTAGCCTGCCCTTCAGGCCCTCGCCCTTCGCCGGATACACGGATGACGGAGATGAACATATAGCCCAAGGGCAGGGCAACGGCATGCCAGAGCAAACGTCGCAGCGGACACTGGAGGAGCCGACCTTCCATGAGCATGTCTATAATAATAAGCCAGTGGCGGAGGGATCGCAGCACCCAAGGGGCTACGTCTATCTATCGCCTAGTAATGCCTATAATCTAGTAAGAACTTAG
>dsim|Dsimw501_GD16549|score_1E10|shift_No|1
ATGTTCAGGTTTTTTCACCTCGACATCCTGGTCAGCCTGATCAGCCTGATCGGCTATTTTGCATTGATAAACGCCCAGCAGCAATCCCACCAGCAGGAGATTTCGCGGATACAACTCCACCCATCATGGCTGTACTCGATGCCCTGGCGTCCTTTGATCCTGCCCACAGCCAGTCCTTCACTGCCTTCTCTGACGGCGCTGGCTCAACTGAGTCCTGGCTACACGGGCCCGCAGACCTTTCCGCCAGTTCCACAGGATCAACGCCAACAGACGCAGCAATATCAACAACATCAGCAACAGCAATTCCAGCAGGCATATCTGCAGCAATACCAGCAACCCTCCGTCCTGGTGGGATTATTCACTCCTCAACTGCAGGCCCAGCCACTGGCAGCACCTCCGCCGCAGGCTGGGCATTTTAGCCTGCCCTTCAGGCCCTCGCCCTTCGCCGGATATACGGATGACGGAGATGAGCATTTAGCCCAGGGGCAGGGCAACGGCATTCAAGAGCAAACGGCGCAGCGGGAACTGGAGGAGCCGACCTTCCATGAGCATGCCTATAATAATAAGCCAGCGGCAGAGGGATCGCAGCAGCCAAGGGGCTACGTCTATCTATCGCCTAGTAATGCCTATAATCTAGTAAGAACTTAG
>dsec|LOC6615955|score_1E10|shift_No|1
ATGTTCAGGTTTTTTCACCTCGACATCCTGGTCAGCCTGATCAGCCTGATCGGCTGTTTTGCATTGATAAACGCCCAGCAGCAGCAGCAATCCCACCAGCAGGAGATTACGGGGATACAACTCCACTCATCATGGCTGTACTCGATGCCCTGGCGTCCTTTGATCCTGCCCACAGCCAGTCCTTCACTGCCTTCTCTGACGGCGCTGGCTCAACTGAGTCCTGGCTACACGGGTCCGCAGACCTTTCCGCCAGTTCCACAGGATCAACGCCAACAGACGCAGCAATATCAGCAACATCAGCAACAGCAATTCCAGCAGGCATATCTGCAGCAATACCAGCAACCCCCCGTCCTGGTGGGCTTATTCACTCCTCAACTGCAGGCCCAGCCACTGGCAGCTCCTCCTCCGCAGGCTGGGCATTTTAGCCTGCCCTTCAGGCCCTCGCCCTTCGCCGGATATACGGATGACGGAGATGAGCATTTAGCCCAGGGGCAGGGCAACGGCATTCAAGAGCAAACGGCGCAGTGGGAACTGGAGGAGCCGACCTTCCATGAGCATGCCTATAATAATAAGCCAGCGGCGGAGGGATCGCAGCAGCCAAGGGGCTACGTCTATCTATCGCCTAGTAATGCCTATAATCTAGTAAAAACTTAG
>dyak|Dyak_GE16672|score_1E10|shift_No|1
ATGTTCAGGTTTATTCACCTCGACATCCTGGTCAGCCTGTTTGGCTGTTTTGCATTGATGCGGGCACAGCACCAGCAGCAATCCCACCAGCAGGAGCTTTCGGGGCTACAACTCCACCATCCCCCGTGGCTGTACTCGATGCCCTGGCGACCTTTGATCCTGCCCACAGCTAGCCCTTTGCCTTCCTTGGCGGCGCTGGCTCAACTGAGTCCTGGCTACACGGGTCCGCAGACCTTTCCTCCAGATGCACAACAGGACCAACGATCACAAACGCAGCAATATCCGCAGCAGCAACAGGCGCAGCAATATCCGCAACAGCAACAGACGCAGCAATATCCGCAACAGCAGCAATATCAGCAGTATCAGCAATATCCGCAACAGCAGCAATATCAGCAACATCAGCTGCCTCAGCAATACCAGCAGGCAAATCCGGTGCAGTTCCAGCATCCGTCCGTCCTGGTGGGCTTATTCACTGCCCAACTGCAGGCCCCGCCGTTGGCAGCTCCTCCTCCACAGGCAGGTCACTTCAGCCTGCCCTTCAGGCCCTCCCCCTTCGCCGGGTACACGGATGACGTAGATGAAGAGGTAGCCCAGGGGCATGGAAACGCTATACAACAGCAAACGGCCCAGCAGGAACTGGAGGAAGCGCCCTTCCATGACCATGCCTATAATAAGCCAGTGGCGGAGGGTTCCGAGCAGCCAAGGGGCTACGTCTACTTAGCGCCCAGTAATGCCTATAATCTCGTAAGAACTTAA
>dere|LOC6555700|score_1E10|shift_No|1
ATGTCCAGGTTTATTCACCTCGACGTCCTGGTGGTCAGCCTGATCAGCTGTTTCGCATTGATTGGGGCACAGCAGCAGCAGCCATCCCACCAGCAGGAGCTTTCGAGAATACAACTCCGTCCCCCGTGGCTGTTCTCGATGCCCTGGCGTCCTTTGATCCTGCCCACAGCTAGCCCTTTGCCTTCGTTGGCGGCGTTGGCTCAACTTAGTCCTGGCTACACGGGTCCGCAGACCTTTCCTCCAGTTCCACAGGATCAACGACAACACACGCAACAATATCAGCAACAGACGCAGCAATATCAGCAGCATCTACAGCAATACCAACATGCATATCCGCAGCAATACCAGCAGCCGTCCGTCCTGGTGGGCTTATTCGCTCCTCAGCTGCAGGCCCAGCCATTGGCAGCTCCTCCTCCACAGGCGGGTCATTTTAGCCTGCCCTTCAGGCCCTCCCCCTTCGCCGGTTACTCGGATGACGCAGATGTGGATACAGCCCAGGGGCAGGGACACGCTATACAGGAGCAATCGGCCCAGCAGGAACTGCAGGAACCGCCCTACCATGACCTTGCCTACAATAAACCAGCGGCGGAGGGATCCGAGCAGCCAAGGGGCTACGTCTACCTGTCGCCCAGTACTGCCTATAATCTCGTGAGAACTTAG
>dfic|LOC108096998|score_1E10|shift_No|1
ATGTTCAAGGTAAACCAACTCCACGTCCTGATCCTGGTCGGCTGTTTTGCTTTAATAAGGGCACAGCGGCAGCATCAGCAGCAAGCTGGAATACACCTTCATCCCGCATGGCTCTATTCAATGCCCTGGCGACCTTTGATCCTGCCCACAGCCAAACCTTTGTCAACTTTGGCGGGAATTTCCCAAATAAGCCAAGGTTACACTGGTCCTCAAACGTTTCCACAAAATCAACAACAAGATCAACTGGAACAGCAGCTACAGCAGCAGTATATTATGCAACAGCCATATCAGCAATCAACCACACAAGGGCAATATCCACAGCAGTCCGTTCTAGTGGGTTTATTTACGCCCCAGCTGCAAGCTTATCCCTTAGCAACACCTCCACAGGCAGGACACTTTAGCCTGCCGTTCAGGCCATCACAATTCGTCGGCTACACGGATGACGAAGATGGTGGTAATGAGCAGGGTATAAGATCTCCAGACCATCAGCCACAGCATCAACTGGCGGAACCCCCCTTTCTTGTCGACTCCTACAATAAACCTGTGGCGGAGAAATCGGAGCAGCCAAGTGACTCTAAAGGATTCGGAGGAGGAGGTGGTCCACTAGGCTATGTCTATCTTTCTCCCAGTAATTCTTATAATATAGTTCAGAGTTAA
>drho|LOC108049654|score_1E10|shift_No|1
ATGTTGAAGGTTTTTCAGTTGCACATCCTGCTCCTGCTCATCTGTATTGCATTGATGAGGGCACAGCAGCAGCACACGGGGATTCAGCTTCATCCCTCATGGCTTTACTCGATGCCCTGGCGACCTTTGATCCTGCCCACGGCAAACCCTTTGCCTCCTCTGACGGGTGTTAGCCAGCTGAGTCCGGGATACACGGGTCCCCAGACGTTTCCTCCAGTTCCACAGGACCAACAAGAACAGCATCAGGGTCTTAAGCAGCAACCGCAGCAATATAACCTTCAACAGCAGCAGCAATATCAGCAACTAAATCAGCAGCAATATCAGCAACAAAGTCAGCAGCAATATCAGCAACTAAATCAGCAGCAATATCAGCAACTAAATCAGCAGCAATATCCACAACCATATCTACAACAGCCCGTCCTGGTGGGTTTATTCACTCCTCAGCTGCAGGCTCATCCATTGGCAGCTCCCCCACAGGCGGGACATTTCACCCTGCCCTTCAGGCCATCACCCTTTGCGGGTTACACTGATGACGAAGAGGGTGACTCAGTTCGAGGACAGGGAAATGGCATCCAAGAGCAACAGCCGCAGCAACAACTGGAGGAACCTCCCTTCCATGCCTATCCTTATAATAAACTGGCAGCGGAGAGATCGGAGCCACCAAGGGGAGATGGAAGAGTCGCTCCACTAGGCTATGTCTATTTATCACCTAGTAATGTTTATAATCTAATAAAAAGTTAG
>dele|LOC108138386|score_1E10|shift_No|3
ATGATAACAACAGCACGGCAGCAGCTTTCATTGCAGGAAACTCTGGCAGCAACAAGATTTTTCCAAATGCACATCCTACTGATCCTGCTCATCTGCTGTTTTACACTGCTGACGGCACAGCAGCAGCAGCAGCAGCTACATCCCTCATGGCTTTACTCGATGCCCTGGCGTCCTTTGATCCTGCCCACGGCAACTCCATTGTCGGGAATGGCCCAGCTGAGTCCTGGTTACAACACGGGTCCCCAGACATTTCCGCCAGTTCCAGAGGACCAACAGCAACGGCAGCAGCATCCATACAACCTCCAACTGCAGCAGCAGTATAAGCAACAAATTCAACAGCAATATCTACAGCCTACATATCCACAACAGTCCATTCTAGTGGGTTTATTCGCACCACAGCTGCAGGCTCATCCATTGGCAGCTCCTCCACAGGCAGGACATTTCAGTCTGCCTTTCAGGCCATCACCCTTTGCCGGCTACACGGATGACGAAGATGCTGGGGGTCAGGGAAATGGCATCCAGGAGCAACAACAACTGGAGGAACCTCCCTTCCATGCCCATTCCTATAACAAACCAGTGGCGGAGAGATCGGAACACACAAAACAATATGTTTTTTTGAACCCCGTTCGATTTAAGTAA
>deug|LOC108118501|score_1E10|shift_No|1
ATGTTCAGGGCTATTCACCGTCAAATCCTGATCCTCATCAGTTGTTTTGCATTGATTAGGGCACAGCATCATCAGCCAGAAATCCAGCCCAATCCCGCATGGCTCTACCCGATGCCCTGGCGCCCTTTGATACTGCCCACACCCAACCCTTTGCCTCAATTGCCGAGCGTTTCCCAACTAAGTCCTGGTTACACGGGTCCCCAGACGTTTCCTCCAGCTGTACAGAATCAACCGCAACAGCAGGCGCCTAACACCCAACCGCAGCAGCAATATCAGAATCAGAATCAACAATATCCACAGCCATACCAACACCAGTATCCGCAACAGGCCGTTTTAGTGGGTTTGTTTACTCCACAGCTGCAGGCCCACCCCTTGGCAGCTCCTCCCCAGGCAGGCCATTTTAGCCTCCCCTTCAGACCATCGCCCTTCGCAGGTTACACGGATGAACAGGATAATGATATAGTTCACGAGCAGCGAAACAGTATCGAAGAACAACAACCGCAGCAGCAACTAGAGCAACCTTTCTTACATGGAAGGAATGCGGAGAAACCGCAGCAGGACATCGGAGGAGTCGCCCCGATAGGCTATGTCTACTTATCCCCTAGTAATGCGTATAATCTTGTAAGATCTTAG
>dtak|LOC108067188|score_1E10|shift_No|1
ATGTTCAGGGTAATTCAACTTTACATCCTCATCCTGGTCTGTTGCTTTGCATTGATGAGGACACAGCACCAGCAGCAGACGGGAAATCAGTTCCAGCCTTCATGGCTCTACTCGATGCCCTGGCGTCCATTGATCCTGCCCACAGCTAATCCTTTGCCTCCAATGGCGGGGATTGCCCAACTGAGTCCTGGTTACACGGGTCCACAGACGTTTCCTCCAGTTCCACAGGATCAACAGCAATTTAACATCCCACAGCAGCAGCTTCGGGCACTAGCTCTACAGCAATATCCACAGCCATATCAGCCCGTACTGGTGGGTCTATTCACTCCTCAGCTGCAGCCTCTTCCCCTGGCAGCTCCTCCACCGGCTGGACATTTTGGTCTGCCCTTCAGGTCATCACCTTTCGCCGGTTACACGGATGACGAGAATAGTGATACGGTGCAGGAGCAGGAACACCATGTCCAACGACAGCAGCAGCAACTGGAGGAACCTCCATTCCATGCCCATCCCCATAATAAGCCAATAGCTGAGCGGTCGGATAAGTCAAGGAGTGCCGGAGGATTTGGGGGAGAGAAGGTTGAAGGTGCAGGAGGAGGTGTCCCACTAAGCTATGTCTATTTATCCCCTAGTAATGTTTATAATCTCGTAAGAACTTAG
>dbia|LOC108024086|score_1E10|shift_No|1
ATGTTCAGGGTTGTTCAACTGCACATCCTGATCCTGGTCAGCTCCCTGGCATTGATGAGCGCACAGCAGCAGCCGCAGAGGGTTCCAATCCATACCCCATGGCTCTACTCGATGCCCTGGCGTCCATTGATCCTGCCCACAGCGAGCCCTTTGCCGCCTCTGGCGGGTATTGCTCAACTGAGTCCTGGTTACACGGGTCCCCAGACGTTCCCTCTAGTTCCTCAGGATCAACAGCAGCAGCAGCAACAAAATCAGCTAAACACCATCCCGCAGCAGCAGCAATATCAGCCACCAAACCAACAGCCATATCAGCCCGTACTGGTGGGATTATTCACTCCTCAGCTGCAGACCCATCCCTTGGCAGCTCCTCCACAGGCTGGACACTTTGGCCTGCCCTTCAGGCCATCCCCCTTTGCCGGTTACACGGATGACGAAAATGGTGATTCGGTTCAGGGGCAGGAAAACCGCGTCCCAGAACAACAGCCGCAGCAGCAACTGGAGGAACCCCCCTTCCATGCCCGTTCCTATAGTAAGCCAGTGCAGGAGCAGCCAGCGGGTGCTGGAGGATTCGGAGGAGGTGGCTCACTAGGCTATCTATATTTCTCCCCTAGTAATGCTTACAATCTCGTAAGAGGTCAGGCCAGGTAA
>dkik|LOC108075975|score_1E10|shift_No|2
ATGTTCGGCCTTATGCAATTTAGATATTATGTCCTCATCCTGGTCAGTGGCTTGACAACGATGAAGGCCCAGCAGCAGCAGCATCCAGGGATTAGCTATCACAACTCCTGGCTATACTCGATGCCCTGGCGACCCCTGATCCTGCCCACAGTGGCCAGGTTGCCCAGCTTGCCGGGGGCTTCACAACTTAGTCCGGGATATACGGGACCGCAAACCTTTCCGCCGGTGGCACAGGATCAACAGCAGCAGCAGCAGAATCCTTATGAGCAACAGCAGCAACATCAGAATCCCTACCAGCAGCAGCAACAGAATCCTTATGAGCAGCAACAGCAACAGAATCCCTACCAGCAACAGCAGCCCCAGCAATATCAGCAGCCGCCTGTCCTGTTGGGCTTATTCACCCCGCAATTACAGGTCCATCCTTTGGCGGCACCTCCTCCCCAAACTGGACACTTTAGCCTGCCCTTTCGACCCTCACCCTTTGCTGGCTACACGGATGAGGAGGAGGAGAACCAGGTGGTGCCGCCGGCTCAGGGAAATCAACAGCAGCATCAGCAACAGCAACAGCTGGAGGAGCCACCTTTCCATGCTCATCCCTACAAGCCAGTCGCGGAGGGATCAGAGCTCTCCAGGGGAGCAGCAGGAGGAGGTTATGTCTATTTATCGCCCAGTAATTTGTACAATCTAGTGAGAAGTTAA
>dana|LOC6504811|score_1E10|shift_No|1
ATGTTCAAGGTTGTCCACCTCAAGGCCCTGATCCTGGCCAGCTGTTTCTGTTGCCCGGAGGCCCAGCATCCTGCCTGGCTGTATCCGATGCCTTGGCGTCCTCTGATCCTGCCCAGAGTAGCTCCCACGCCATTGGCGGGCGTTTCTCAACTGAGTCCGGGCTATACGGGTCCTCAGACCTTTCCTCCAGTGCCGCAGGATCAGCAGCAAGGACAGCAACAGCAACAATATCAACAGCAGCAGCAGCAGCAACATCAGCAGCAGCAGCAATATCCTCCACAGTATCCTCAGCAACCTGTCCTCTTTGGCTTATTTGCTCCTCAGTTGCAAGTTCATCCTCTGGCCGCTCCTCCCCAGGCCGGACACTTCACTCTGCCCTTCAGGCCATCGCCCTTTGCCGGCTACACGGACGACGAGGTGGACAACGAGGTCCAGGAGGAGAGTCCTGACCACCAGCCACATCAGCAGCAACTAGAGCCTCCCTTCCACGCTCATCCCTACAAAGTGGCGGAGAGATCGGAGATCAGGAACAGAGGTGTTCACCCGGAAGGATCAGGATCAGGAAATGAAGGATCTACTCCTCTGGGTTATGTCTATCTCTCCCCAAGTAATATCTACAATCTAGTAAGGTCTTAG
>dper|LOC113566102|score_1E10|shift_No|1
ATGTCATTGTCATCCCTCATCCTGGCTCTGCTCGGATGCCTACCTCTCTTGCAGGGGCAGCAGCAGCTGCATGCCGTCTACCCTGCCTGGCTGTACTCCATGCCTTGGCGTCCGCTGGTGCCGTCCACTCCACAGCAATCCCCACTCTCGCAGTTGAGTCCCGGCTACACGGGTCCTCAGACCTTTCCTTCTGTGCAGCGGGAGAGGGAGCGGGAGCAGAGGCAGGAGCAGCTACTGGAGCCTGAACAGGAGCTGAAGCAGGGTCTGTTCACGCCACAAATACAGTTCCTGGGCCACACAGGACCGCCTGTTCAGGGAAGGTTCAGCCTGCCCTTCAGGCCCTCTCCCTTTTCGGGCTACACGGATGACGATGACGAGGATCCGGGAGGAGGATCTCTGGAGGAGCCAGCCAGAGAAATAGAAAGAGTTGGACCATTCGTCTACCTGTCCCCTGGCCGTCTGTACAACATATTTAGATCATAG
>dpse|LOC4815579|score_1E10|shift_No|1
ATGGCCAGCATGTCATTGTTATCCCTCATCCTGGCTCTGCTCGGTTGCCTACCTCTCTTGCAGGGGCAGCAGCAGCTGCAGCATGCCGTCTACCCTGCCTGGCTGTACTCCATGCCCTGGCGTCCGCTGGTGCCGTCCACTCCACAGCAATCCCCACTCTCGCAGTTGAGTCCCGGCTACACGGGTCCTCAGACCTTTCCTTCTGTGCAGCGGGAGAGGGAGCGGGAGCAGAGGCAGGAGAAGCTACTGGAGCCTGAACAGGAGCTGAAGCAGGGTCTGTTCACGCCACAAATACAGTTCCTGGGCCACACAGGACCGCCTGTTCAGGGAAGGTTCAGCCTGCCCTTCAGGCCCTCTCCCTTTTCGGGCTACACGGATGACGATGACGAGGATCCGGGAGGAGGATCTCTGGAGGAGCCAGCCAGAGAAATAGAAAGAGTTGGACCATTCGTCTACCTGTCCCCTGGCCGTCTGTACAACATATTTAGATCATAG
>dmir|LOC108165251|score_1E10|shift_No|2
ATGTCACTGTCATCCCTCATCCTGGCGCTGCTCGGATGCCTACCTCTCTTGCAGGGGCAGCAGCAGTATCCCGCCTTCCCTGCCTGGCTGTACTCCATGCCTTGGCGTCCGCTGGTGCCGTCCACTCCACAGCAATCCCCACTCTCGCAGTTGAGTCCCGGCTACACGGGTCCTCAGACCTTTCCTTCTTTACTGGGCCACACAGGACCGCCTGTTCAGGGAAGGTTCAGCCTGCCCTTCAGGCCCTCTCCCTTTTCGGGCTACACGGATGACGATGACGAGGATCCGGGAGGAGGATCTCTGGAGGAGCCAGCCAGAGAAATAGAAAGAGTTGGACCATTCGTCTACCTGTCCCCTGGCCGTCTGTACAACATATTTAGATCATAG
>dwil|LOC6648939|score_1E10|shift_No|1
ATGATGATGATGGCAATTGAAGTGATGCTGCTGATGCTCCTTCTCACAGGCACCACAAAGGCTCAACAACAACAGCAGCAGCAGGAGGAGGAGGAGCAGAGATCAGCTCCGGGCTATTACTATCAAACCTATATGCCATGGCTATATGCCATGCCCTGGCGACCATTGATAGTGCCAACACCAGCAGCAGCGGCCCCAACACCAAATCTATCCCAATTGAGTCCAGGCTATACGGGACCACAGACCTTTCCCTCAAACAGCCAACAACAGGCAGCAGATCAGCCATTGCCAGTGCCACTTCCAGTGCCAGTTCATCAGCAGTTGGGTCTATTCATGCCACAGCCTACTCATGCCACTCTTGGAAGTCCAACACCGCTCCAGAATCACTTTACTTTACCCTTTCGACCATCTCCATTTGTCGGCTATACCGATGATGATGATGATGATGAT
>blat|NW_017537168.1+:664573:664582
TTAAATTTAATTAAGAAAAGTTAAAAATATGAATTCGAGAACTTTTTTATATTATATATTTGTGAATAACGTTTAATCTGTTTCTTGAATTATTTAATTTAAATAAATTTTTAATAAAATTATTTTACCAAAATAAAAAGTATCAAGAATTAAAAAATATAAAAAATTCTATAAACTAAAATTTTTTCATAATTTTTTTTCAGAAAATTTTTTAAATAAAAAAATAAAGATAATAATCCAAATATTTACTATTTTTATTATAAAGAATTTTGTAATATTTTTTTTTTTTTGTAATAAAAAACTTTTAAACATTTTTAATAAAATTATTTTACCTTTTGCTAAAATAATTGATTAAAACTATGAAAATTATGAAATTAAAATATAATTCTAAAATTAAGAAAATATGACAGTAATACGATCTAAACAAATTGTTAGAGAATTGGAATGTTTCGGTAGGCCAATTTTCTTGAAGATGTCTCGTCAGATGCAAAAGTTTCCAAGCAAAGACTTGGGTTTGATCGTTCAGTCCGTATGCAGCTATAAGCTACTTAAACCTAGATTGGTAGCGTCTATCAATCAAACTAATGGACTTTTCTCTAGGCAGCATGGT
>blat|NW_017537168.1+:738265:738267
GGCTTGATTTTTAATGCAATCAATTATTTTTAGTTTTTCGTTTATTTATTGATTTATGTTTTCTTTTAATATAACTGTTTCTACGGCAATGTTGTATGCGCGCCTGCAGTTATGCAAAGACATTTCTACAAATTGCGTATTACTTTCTAAAATATATTTATGCCAATTTTCGAGTGCAATGTTAGCTTAAGTATATATTTATAATAAAATATTAACGGTATTTAATTGTGTTTATATTATAGTGAATATTATTTCTTATATATATAAACGGTTTTGTATTTATTTATATAATAAACCATTTAAAATGTCAACATTTCATAACTGAGCGCCTAAAAGTAGACTATAAATCGGATTAGTGTTACCAACTTTTGATTCCAGAGGAAAAATATTTTATTCCCATAAAATTTGAAAGAATCTGTTGGAGCTCTTATAAAAGAGCGGTCTGAAACTTGAGAGAACAAATTATTAGGAAGCAGCATGCCTGATAATAAATAAGTTCTAATTTGAAAAAAATAAGCATACTCCGTCAAATAATAAAGACATCTGAAATTTTGAAGGCAGAACTTTGTGTAAATCAACAAAAGAAAGGCACGCTACGCCGAA
>bdor|NW_011876398.1-:2771288:2771290
CCTTGATTTTTAATGCATGCAATTATTTTTAGTTTTTCGTTTATTTATTGATTTATGTTTTCTTTTAATATAACTGTTTCTATGGCACTATTGTATGCGCGCCTGCAGTTATGCAAAGACAACATTTCTACAAATTACGTATTACTTTTTGAAATATATGCCAATTTCCGAGTGCAATGTTAGCTTAAGTATATGTTGATAATAAAATAATAACGGTATTTAATTGTGTTTAAATTATAGTGAATACTATTACCTTATATATATAAACCGTTTTGTATTTATTTATATAATAAACCATGTAAAATGTCAAAATTTCGTAACTGAGCGCCTAAAAGTAGACTATAAAGAGGTCTAGTGTTCCTAACTTTTGATTTCAGACCTTTTAAGACTTACTCGAAGAGAAGAGCATTTAAAACGATGAGAAGATGAAGGATTTTGAACGTGATGAAAGATTTGTAGCATATAAAGAATGATCCATTTCGAGGCTCCCCACTTTTTGAAAGAAAAAACACACTAAATTCAAATTTAATGAGAATAGTTTATTATCATTCGAAAGAATATTCTTTGGCATTTATATTTTTGAAAATTATCTCTTTCAAATGT
>bdor|NW_011876398.1-:2882675:2882684
TTACAATAAATACAAACGTTATAACGGATTCGTGAACTTATTTTTTAAATATTTGTTAATTACGTTTAATTGTTTTTTTAATATTTAATATAAATAACTTTTATAAATTTTTAATAAAATTATTTTACCAAATTAAAAAAATCATGAATTAGAAAATATAAAAAATACTATAACAAAAATTTTTTTATAACTTTTTTTTTTTTTCAGAAAAGTTTTTAAAATAAAAACTAAATATAATAATCTAAATATTTACTATTTTTTACTATATAGAACTTTTTAATATTTTTTTATAATAGGAAACTTTTAAAAAATTGTAATAAAATTATTTTAGCAAAATGTAATTGATTAAAAATATGAAAATTGTAAAATAAATATATGATAAAACTAAGAAAATATGATAGTGATACGATCTAAACAATTTCTTAGAAAACTGTAGCGTTTCGGTAAGCCAATTTTCTTGAAGATGTCTCGTCAGATGCCAAGGTTTTCGTTCAGTCTGTATACAGCTATAAGCTACTTAAACCTAGATTGGTAGCGTCTATCAATGAAGCTAATGGACTTTTCTCCTGACAGCACGGTTTCAGACCCGGCGGCACAACTTTAGAAGCTA

raw sequence for dmel_FBgn0052811
>dmel|FBgn0052811|score_1E10|shift_No|1
ATGGACCTCATTGTGCCACCGAACGGACTCTATGAGATGCCACACCAACCAGAGTATCCGGATTATGAGGCGATGAGAAGACCGGTAGAGTCGTTGCGCATGGTGAAGCAGAAGGAAGTTCTGGTCGATAGGGAACTCGAGTTTTTCTTCAATACGGAAGATATAACGAAAGTCAATTCCGAGGTGTTTCGAGGTGTGACTAGTGGTCACAGCACAGAATTTGGGACTCGTTAG
>dsim|Dsimw501_GD27532|score_1E10|shift_No|1
ATGGACTTAGTCGTGCCACCGAACGGACTCTATGAGATGCCGCACCAACCGGAGTATCTGGATTATGAGGCGATGAGAAGACCAGTAAAGTCAAAGGAAGTTCTGGTCGATAGGGAACTCGAGTTTTTCTTCAAAACGGAACATATTAAGGAAGTCAATTCCGAGGTGTCACAGCATAGGATTTGGGACTCTTTATCGATTCGTTTTGGACTGATTGGCCATATTTCAGAATGA
>dsec|LOC116802027|score_1E10|shift_No|1
ATGAGTACATTTAGTAAGACAATTCAACCAGAACTCAGAATGGACTTAGTCGTGCCACCGAACGGACTCTATGAGATGCCGCACCAACCGGAGTATCCGGATTATGAGGCGATGAGAAGACCAGTAAAGTCGAAGGAAGTTCTGGTCGATAGGGAACTCGAGTTTTTCTTCAAAACGGAAGATATTAAGGAAGTCAATTCCGAGGTGTCACAGCATAGGATTTGGGACTCTTTATCGATTCGTTTTGGACTGATTGGCCATATTTCAGAATGA
>dyak|Dyak_GE28504|score_1E10|shift_No|1
ATGAACCCTCAGTCAAAGCCCAGCAAGGACTTCGTGCTGCCACCAAACGGACTCTTCGAGATCCCGCCACCACCGCCGCGTCCGGATTATGTGGCGATGAGAGTGCCCGTAAAATCGATTAGAATTGGCATGTGGAGGAAGGAGGAAGTTCTGCTTGACAAGCAACTCGAGTTCTTCTTCAAAACGAGAGCTGTAAGGAAGCCGAAAGTCAGTCACTCAGAGGAGGACTCCCAGTTGGTGTTCTCTAAGATTCCCGACAGGTGCGATGTTGGCAAGACCAGTGGTGCTCCCTGCATAGGTTTTGGCGGTGCCCTCCTGCGATTCGTGTTCAACTTGCTGGGCATTTTCCAGAATGAGTGCGATATGGACGACAACTTAAGGTGGACTTAG
>dere|LOC6555571|score_1E10|shift_No|1
ATGGACCTTCAGCCACAACACAACCGAAGAACGCACTTCGTTGTGCCCAAGAACGGACTCTTCGAGATCCCGGATCCACCACTGCGGCCGGATTATGTAGCGATGAGAACACCGGAAAAATCGATTAGACCCAGCATGTTGAAGAAGGAGGAAGTTCTGGTCGACAAGGAACTCAAGTTCTTCAAAGCGGAGGATATAAGCAAGACCAAAGTCAATCAACTAGAGGAAGAACCCCAGTTGGTGTTCTCTGAGCCTTCCGAGAGACTTGACGTTGTCCAGACCAGTGGAGTTGCCCGCATAGGTTTCGGGAGTGCTCTCCTGCGATTCGTTTTCAACTTGCTGGGCATTTTCCAGAATGAGTGTGATTTCAACGAAAATTTAGGGTGGATTTAG
>dfic|NW_016073394.1+:1917209:1918764
TAGCTCTTTCCTGCCATCCCCCGATGCCCGATGCCAGTTGCCAATTGCCAGTCGTTGTCGTCGTCACCCATTTGTCTCACTTTCATTTCCAAATCACCTTCAGACATATCGTATGAAGTTATTACACGGCTTCGCTCCTCCAACCTGATGGGCTGGTGGGTGTACTCGGAAGTGTTTCCCCGGCTGCGAGGGGGCGTGGCAACGACAGGTGTGAAAAATACGAAGGCCTCGGAGACTCCACATCGGGCATAATTGGTGCAGAATGTGGAGGAAGAGTGTAAGCAACCCAGGAAGTGGTTTCCTGCAAGGTATTTTTACCACAAGTTGAAGTCCATCCGTTCCTATGCTTCTCTGGATAACAAAGTAGTCATCCCAAATCGAAATATTTTAAACAAATGTCAACATAAACTTGCACAATAGTTCATTCTAAGCCGGCGTGGTTGTATCAAACAGTAAATCAAACAGCACAAATTACAAAAGTTCAAAATTTAAGTAGTATTTAAAAATTAATCGCAATAACTTTTAGGAAGCATGTTTCGAAAAAAACCATACAAAGAACTTGTTCCGCCAACAAATGGAATCTTCGAGACATTAAATGTGAGTGACGAGAAGAAGATAGATTATAAGGAGTTGAGGGAAATCAAGGTAGAGCTCGACTGGGAGGGAAGGGTGGATGACTTTGCAGCGACGAGTTACCCGCCCCACCACGAACTAGCCTTCTTCTTTCAACCCCCACCAAGAGAAGAAGAACCTGAAGTGGAGGATGACGACATCTGCGACGACACAGAGGACACAGAAGACCCATCCACTCCTGATCCGCAGATGGACGAGTCTGTTGAACCGATCTATGAACCACTCTTGGGTTTCTGGGATGCCGTCCAGACATTCTTCTGCAACATTTTGGGAATTTCCGATGATGAGTTCGATGACAGACACATGAAGCAGCATTATTAAAGACGTGCCCCTCGTTCCGGGCATAATTCGAATTAGTTATGCCAACCAAAAGTGATTAATAATGTAAATAATGGGCAATCCATTTTTGCAAACAGATTTTGGGCTCTCAAAATATTTGACTAATTGCGACCAAATGCGGCGCATCTAGGCTATTTATGGTGTCCGTTTGGTCAGCAGATCGAGCCACCTCTAATTAGACCCACGCGCAGGCTGAAAGCGAGTCGGCAATGCGCGGATTTAATTAGTGGATCGGGCCCACACAGAGCGGTCTGGTGACTTGGTGACTGCGACCCAGACGGAGATCTGGGACTGCTGCGTAGACCCAGATGGAGATGGAGATTGAGATGCAGACAGATGCAGAGACAGAGACAGAGAAACTGAGGCTTTCTGCTGTGACACGAGCTGAGAAGTTAAGACCGCAGCTGAAGCTGAAGTTGAAGCTGAAGCTAAAGCTAAAGCATTGACCTGATTTGTGACGACGACGACGACGACAGCGGAGGAGACAAGAGACAGATCTGAGACAGACAAATCCGAGACAGAAGCTGTCACAGCAGCTGGCTTTGGCTTTGGGCCCAGAAGGCAACTGGGGCGCTGCATCCGACTTTGTCCCGCCGGCGGAGCTGGGAACAGCCGTGGGTTAGTGGGTGAGCCCAACCGGAGTGGTGAATCTAGAGCAGATTTATTTTCTACCTTGAATGAGTAAAACTTCAGCACACAAAGCTAATTGGAAGCCAACGAATTGGGCATAAGTATACCTTCTTATCGCATAAATAGAGCATGCCATCTAATAGAAGCTCACTGTCCATATAAACTTATCAAATCCACATCCAAAGACCTCAAGCCAGACTACGAAATAGAAACGAGTATTAGGATTTGCAAGGAAAATAAAGGCGAAAGACAATAGTCAAGAGTTTTTGCATTCTCAGTAGTATTATAATATTATAATATATAATATTATTAATCCTTTGGTGTGTGAGATTAGAGCGAGAAGCCCGGATAGCCAAACCAGTTCGCTGATGGATTGATGGCTGCTGATTGAGCACTCACTCGCTCGAACAAATTAAAAATTAAGTAGCGCCAGCAGCTGATTACCCAATTCAATCCATCAAGTGAATCGGACGAGCCGGGAGCGCGCATTCCCCAGCCATTCCAAAGCAATACCAATGCCACTTTTGAATCCCGCTCCCATTCCCGTTCCCGCT
>drho|LOC108042911|score_1E10|shift_No|1
ATGCCATACTACCACCAAATTAATTCCTTTAAGCACTTAGTTCCGCCGCCGAACGGACTTTTTGAGACCCTCAATGAATATTCGCCAAACATTAATTATGTAGATTTGAGGACCCCGAAAAAGGAAGAAAAAATAGTGGGCGACCAGGAATTGGCCTTCTTTTTTCTAACGGAAGATATAACGAAACCAAAAGCGAAGAAATCCTGCACTTATGGCGAGCACTGTTTAGCCCGCCCTCTCATTCCGGTGACAGTCAACTGGGACAACAGCTGTGTTACCCCAACAATTGCTCCCTGCCTGGGTCTTTGGAATGCCCTCCTTAGGTTCAGCTTCAACTTCCTGGGCATTTTTCAAAATGAGTGCGATATGAGCGACGGACGATGCTGGGCTTCGGGAATCGAAGACTAG
>dele|NW_016083504.1-:10666:11551
CGGCGAGATCCCCGCCGGTCCCACCAAATTAATTCCATGATCGCTAACACTTCCTGGCCCCGATGCCAGTCGTCGTCGTCGTCGTCCATTTGCCACACTTCCATTTCTGTTTCAGCCTTATGAAGTTATTACGAGACTCCGTTCACCTGGTGTGTTAGTGGGTGTATTCGGAAGTGCATTTGCCCCAACTGCATGGGCGTGGCTGCGGCAGGTGGGAAAAATTCGCGAGTGCCTGAGTCATCAAGTCTGGCTAAACCAGAGCGGAATGCAAGAGAAAGGAGGGCCACCCTGGAAATATTTCAAAATTAATAAAGTTTCAAAATCAATAGAAAAATATAATATAATATATAAAAAGTAATCTATCGAGCTTTTGTTATAATTAAGTACAACAACTTAATCTCCATGCTTTGGGGAAAGTTGTTTAGTATTTGTATTGGCTTAAATACGATATTCACTTTAAGAGTATAATTTCTAAAAATTTAATCAATGATGCTCTTTTGATTTTTTATACTTAGGTCAAATGACACTTTTATTGAAATTGTAATAAATGTTAACTATAACTGTGAGCTGCATCCGAAATCGAGTCAGCAAAGCGCGAAATTAATTATGGGAGCAGGCCCACACAGCCGATTGGTGGCTGCGACCCAGTCTGAGATCAGAGAACCAGATGCATGTAGAGATAGAGGCTGGGACGGAGCGGAGTCTATTTGCAGTGACACGAACTGAGAAGCTAAGACTGAAGCAAAAGCATTGGCCTGATTTGAGACGCCGACGACAGCAGCGGAGACAAGACAACAGACAGACGACAGACGAGCGAAACAGCCAAGACAGAGGCTGTCAAAGCAGCTGGCTTCAGGCCCCAATTGGCAACTGGAACTACTGCATCCGAAATGATCCACAGGAGGGGCTGCGTGAGCCCGACTAGAGTAGAGCAAGCCAAGCAAACATTGTGACCCCAAGTGGAGAATGTGGAGCACACTCATTTTCTGAATAAATATTAAAGTTAATACAAACCACATTCGAAAAGAGGAATTTAAGTTCAAGATCACATGCACGAATCTCAAAGTCTAAGAAGGCAGAACTCGGCTAAAGCGCATTATTCGTATTTTCTGGATATAACCTTAACCCTGAAGTAACTTTTATAGTTATTCGGATTGGCAAACAAAATTGAAGTTCATTTAAACCAATTCGGAGACTGTTTTTAGACGCTCAGTATTAATGGTAATCCTTTGGTGTCGGAGATTGGAGTTAGAATGCCGTCCCACCAAACCTGTTCGCTGATTGATTGATGGCTGTTGATTATGCACTACTCGCTTTGACAAATCAAAAAATCAGCAGCGCCAGCTACAGATTACCCAAGCCATGGAGCAAGTCGGACGAGCCAGGCGCGCGCATTTTCCGAGATTCAAATTCCAATTCGAATACCAATACCAATTCCAGCTCTGACTCCAAATCGGATTCCACTCACTCGGAACGGGTAAGGGGC
>deug|NW_016077516.1+:158813:160039
TAACTACTAAGATTGACCTACTAACTTGAAGCTAATATCTCGTAAAGGTTCGCATTTTCCATTTTGGGAGTTACACTTCATTGTTTACATTTTCAATTTCCTTGGCAGCATTGAAACCTAATATCTGGTAAAAATGATGAAACACTTTAAAAATCTGGATTAATGTATATCACATTGGCACGTAAACTCTTTATCTCGCTAATCGCGGCGGATTTTTCCACTACGCCTACTCTAAGGCAACAAATATTCTTATCGCAGATGTTACGCCAGAAAGGTTGGTAGTGAGAGAGCAGCAAGTATCTTTCAGACGCGGTACTTGCTTATAAAGTAAAATTTACATCTCTAACTCGATTGCTAGTTTTAAAATGTTGAGCTTTGCCATTGCGGATATAGGGATTCGTTCGGTAAAGTAACCGCCAGAGCCCGCCAAGATTTGAAAACTCCTCACACAAAGTGCCGGAAAAGTGAGTAATGATGAGCTCTGTTAACGTTGGGGCGGTGATTTGCTAAGCCAAAAAGGAAAAGTGTCTGACTGTCAGCTGTGCGAGCGCTTTCGATATGTTTCTTCATTTTCCTGGCACGGTGAAAACTAGTTTTTCATTTTGGCTGTAGCTTGCATGCTTTAATGTATTTTTCGCCGCTGCTAAGGGCAGTGCAGCTGTTCGATGAACTGGCTAGTCCGAAAGATCCAGCTCCCCCGCCGGTCACCGAAGATCTGTGATCCCCAACTCGTAGTCGTCCATTTCACTCTTATGAAGTTATTACGCTACTCCGTGGCCTGATTGGCCAGTGGGTGTACTCGGAAGTGCACTTTAAACATGTGTAAAAATAAGCACTTTACTCAGTTGTAGCAAGCGTTGCCCTATCTCTCGGAAGTGCTAACTTTCTTAAGCCATAATTTTACTGCTTTGGAATACATTAATACATTAATACATTTTATACATTTTTCGAAAAATTCAAAATTCAAAATTTTACCATTAATTTTTGAAAAAATGGACGGAACAAAAGTTTTTCAGGTTTGTATGCCAATCGATTTTATTAAGAACTCAACGAGGCATTACACATTTCAATTGCGATTGTTTTTGGCTTTGATTTGGTCAGAACACAATTTTTGAACCAAGCTGTCGATTCCATGATGTTCCATAATGTACATTTGGCCAAAAGAAAAGGTCGGTCTAATTAGGCCCGCGTGTAGACCAAAAACGGGCCTTTTAAGCGCGGACTTAATTAGTAGAGCGGGCCCACGCACCAATTTGTGGACTGCGAGTCAGACGGAGATTGCTATTGAGACCCAGATGGGAATGGAGGCTGTCTGGTGTGACCCGAGCTAGGAAGCAAAGACCGAAGCTTAAGCATTGACCTAATTTGTGACATCGACGACAGCAGCGGAGACAAAGCTGAGACAGAAGCTGTCACAGCAGCTGGCTTCGGACACAGTTGGTAACTGGGGCAACTGCATCTGAAATTGTTCCCCGACGGAGATGGAAAACTTGCATGGCTAATTCCGTCTTAAGATTGATTAAGGTTGATTTGGTATTTACAAACTCAGCATTAATTTTAATCCTTCCATGCGAGAACCCCAGCCAGTCAAAACTGTTATCTGGTTGGGGGCTATTGATTGAGTACTCGCTTCGACAAACGCAAGTGGAGCCATCGACAGATTGAGTAAGTCGGACGAACCAAGCGAGCCACCTATTCCATTTCAAATACCTACACCAGCTCCAGTCCGTGCCCAAATAGCACTCCACTCATTCGGAATCGGATAGAGGTGTAATAAAAGCAAATTAATAAGCTATCATCAGCATGTAATTGCTAATACTGCCTCTT
>dtak|NW_016039072.1-:368200:370052
GATCCCGATCCCCGCCAGTCCAAATCCCCGAAAAGAGATCCGTGATCGCCAACACTTCCTGGCCCCCAATTTCAATCACCGTCACACTTGCATTTCCATTTCACTTTCTGGCTTATGAAGTTATTACGCGACTCTCCGTTCGCCTGGTGGTTTTGGGTTTTGGTGGGCTGTTTGTGGGTGTACTCGGAAGTGCATTTTCCTCAGCTTTCCCAGCTGCAGGGGCGTGGCAGGTGGCAGGTGTGAAAAATGCGATTGCCGTGGGCATTAGACTTTGGGAATGTGCACCCAGGAAATAGCCTCTAGATATTTTAGAGGTATTTTAACAGCAATTTATGAAAAGAAAATCGGGGATTTTTCTTTGTTCTTTTGTGGTAATTCTGGTAAATAGTGTGACCATGCGAAAGGAAAGGAATTAATTTTCTATTTTATTGGGAAAGTGTTTGATTATTTACTGGTTTAAAGTTGAAGTTTGTTTAACAGATTCGTTTTCTAAGCAGGCTTGGCCGAAATTGTTTAATAATTAGTTTAGATCTGTAGCGAAAAGTATAACTACCTTCCATAAAAATGTAAAGCATCATAAAAACATATAAAAATCGAAGAAGTAAAAAAGCTTATAAGGCAAAACCATGAACTCGGCGCAAACAGAACAGAACTGGAATCAATTCCCAATTCCCCCGCCGAATGGACTCTTCGAAACCCTTAACGTATATACGCCAGCTGTGGATTATGTAGCCCTTAGAACTCCTGTAAAGAGCGAATTTAGAAGACGAGTTCTGTTCAAGGATGAAAAACGGGAAGTAGAGGTCATCAAGGAGCTGGAGTTCTTTTTCCAAACGGAAGATATAACAAAGAAACGCTGCCTCAATGATCATTTCAATGATCTTCCCATGAATGTTATTTGCCAGACCCCTTGTATTATGCCCTTAAATGATCAATATCCCTGTGTGGGCTTCTGGAGTGCCCTCCTCAGTTACATTTTCAACTTTCTGGGTATTTTCGGGAATGAATGCGATATGGGCGACAGGCTAAGCTGGACATGCGAAAACAATATACATTTCTAGGTTAAAACGAATTAAATAAATACCTCATTCCAACTATACAGTTTATCTCCTCTGATCTCTGGTTTCCCAGTAGTAAAGTTTCTTTGCTCATTTATTTTTGGTGTATCTATTGACGCTTTTTTATGGGCTGTCTAAATATTTGCCACTAATTGCGGCCAAAATCGTCGCATCTATGCCAGAAATAGGCACCGCGTGTAATTAGACCCACGCGCAGGCCAAAAGCGAGCCATCTGAGCGCGGATTTAATTAGTGGAGCGGACTTGGCCCACACAGTGCAGACTGCGACTGCGAATGCGACCCAGACGGAGATCTAGAGATCTGGAAACCCAGATGGAGATGGAGTTGGTGGCTGTCTGCTGTGACACGAGCTGGGGAGCTTAGACTGAAGCTGAATCTGAATCTGAAGCATTGACCTGATTTGTGACGGCGACGACAGCAGCGGAGACAACAAACCGAGAAACTATTGAGACAAGAGACAGAGCAGAGACAAAGCCGAGACAGAGGCTATCAAAGCAGCTGGCTTTGGGGCCACTTGGCAACTGGGCCACTTGGCAACTGCATCCGAAATGATCCCCCGGCGGAGCTTAGTGGGTGAACTCAACTGGAGTAATGAGAGTCTGCCTGAAATGAAGTACCTAACAAAACAACCCGAAGTTAACCAGAAAGAATTCACTGAATCGGGCACAAGAAATTCGTAGATTTATGAAAGGGAACGGGAACTTTAAGATATTTCACATGAATCTTAAAGAAAAGCTTAAGCCAAGCGAGAGTCTGTCTGAAATAAAGTACCTTACAAAACAACCCGAGGTTAATTAGAACGAATTCACTGAATCGGGTAAAATAAATTCTAAGATCTATGAAAGGGAACGGGAACTTTAAGATATTTCACATGAATCTTACAGAGTAACTTAAGCCAAGCGAGAGCGCATTTCTTGTCTACCTCAAATTAGGTAACTTACAAAACAACCCGAAGTTAATTAGAACTCATTTATGGTAGGGCAGGGGGAGATTCTCGACAAAAAAAAACATAACCCGGTTTGCAGTAATATTAAGAATTAATCCGGACTTCAGATTAGATTGGAAATTTTTTACCGGCCTTAACTTTAATCCTTTGGTGTTTGAGAACCGCGGACAGGCGGTTTAAACCCGTTTGCGGATTGATTGATGGCCGTTGATTGAGCTCTCGCTTTGGCAAATAAAAAAATGAGCAGCGCCAGCAGATTACCCAATCCATTGAGCAAGTCTCAGGCCAATTCCAATTCCAAATCAAATACCAAATACCAGCTCGTACTCGTACTTCAAATCGGATTCCACTCACTCGGAACGAGTCGAAAGGCGTAATGAAAGCAAATTAATAAGCCATCATCAGCATAATGTGCTCGCTACTCCTCG
>dbia|NW_016033303.1+:2212652:2214553
ATCCCCTCCAGAGTCACCCCGTTAGAGATCCGTGATCCAGTAACACTTCCTGGCCTGCCCCCGTTCGTCACCCATTTGCCACACTTCCATTTTCATTTCCATTTCACTTTCTTGGGCTTATGAAGTTATTACGCGACTCCGGTGGCTGTTAGCTTGGTGGGTGTACTCGGAAGTGCATTTGCCACAGCATTTTCCCGAGGCGGAGGCGTGGCCGGCGGCAGGTGTGAAAAATGCGATTGCCTCGGGCACCAGACATTAGACATTGGGAGTGCAGGAGAAAGAGACACCCAGGAAATGCCTCCAAATGGGCATATCAGCATGAATTTATAAAAATAAATGGAACTCAAAGAAGAAAAATGTGGGGTTAATAACCAAGAGAAAGTGGCGTTGATTATAAGTTCATTCTTAAGGAAATTCTGAACTCATCTGCTTTTAAGGCTAATTATTTTGCCTCATGACTTTAATAGAAAGCTAAATGTATTTCTATATTAACTTAAAATGGGTAATCATTCATCTAAACAAGCTGAGCTCTTTATCGTTTTTTTTAAGGTTGCCATGGCATTTCAAAATAAATCCAGTGTGGTGTCAAAAATCAAGGCAGTGTCATTAGGTCCGATGAATTTGTTTCGACAAGTAATACAAACCTGCAATAAAATTATCAGTGAAACGTTTTATTTTATTCATCGCTCAAATAAAAATTAAAGTGATACCATGTACTCAGCGCAGCCAAAGTACGATTATTTGATTCCGCCGCCGAATGGACTCTTCGAGACCCTAGACGTCTACAAGCCAATCACGGACTTCGTAGCCCTGAGAACTCCTGTGCAGAGGGAGTCGATGTGACTAAACCGGGTTGAACGGAAGAGGGACAAGGAGATGGAGTTCTTCTTCCTAACGGAAGACATAACGAAGCCACGTGCAGTTGAGAGCTACCCCTGTCATTTCAGGGGTTACCCCGTGGAGTTCACCAACGAGTGTATTACCCCTACATATTCTCCCTGCTTGGGCCTGTGGAACGCTCTCACCAGGTTCATCTTTAACTTACTGGGCATTTTCCGGAGTGAATACGATTGGGGCGACAGGCCTTATTGGACAGATTATGAGTACTAGCCCGTACAATGAACTTTGAAAGGCATAGCAAACCATATTGTAGGTCTTTACTCTGACTTTGTCTTCGCTTGACTAGCTGTCCAAATATTTAACTCTAATTGTTGTCAAAAACGTCGCATCCACGGCTATTTATGGCCTGCGTTTTGGCCAACAGATCGAGCTGCGTCTAATTAGACCCACGCGCAGGCCGAAAGCACGGATTTAATTAGTGGAGCGAGGGGCCCACACAGCAGAGCGACCCAGCCGGAGATCGAGCTTGAGACGGAGATCTGGAGACCCATAGACCCATAGACCCAGATGGAGATGGAGGCTGAAGCCAAGCTGAAGCATTGACCTGATTTGTGACGACGACGACAGCAGCAGCGAGACAAAAGACAAGGGGCTGTCACAGCAGCTGGCTTCGGGCCCAGTTGGCAACTGGGGCGACTGCATCCGAAATGATCCCCCGGCGGAGCTCGGAGTTTGGAGCTCGGCGCTCAGCGGGCGAGCCCAACTGGAGTGGCTTAAGCCAAGCGAGAACAGAAGCGGAGAATCTGGAGCACATTTATTGTCTACCTCAAATTAAGTATCATACGGAAACACAGAAAGCTAATAATAACAATAAGAACCCAACGAATCGGGCACAAGAAAGTGTGCAATGACTTAGGGAAGGAAAGTTAAAGGCACTTCACACGACGACTTAGAGACAGCGATTCTCATTATCCTAGATCAGCGGTCGGTGGTATTTCATTTTTCGGTTGTACGTGTGGCGGCAGAGAACGAGCAGAGGTATTTCGAATGCCTAATGGCAGATATAGTTAATTCCAATTGAAAACTTGATATACCTCCTGCACACAACGAAAAAAGGATAAATATCAATTTGATATAATGTAATCTTACATAGATACGGTATAGCAAATGATGTTTTTAATATATAATAAAATCTACAATTTTTAAGTTTTGTTGAAAAACCAAAATGCAAGCTATTGACAGCTCTATCCATTGCATTAATTCCTGAATGATACCAAATTGATGATAATAACATCAAGTTTTCTTTCCGTGTGGCTTCGGGCGCAAAGTATGCCGATCTGTCAACCAAATTAGAATTAAACCCAATCAGATCGAAGATTGTTTTTACACACTCTCGGTATTAATTATAATCCTTTGGTGGCCGAGAACCCCGGCTGGCCGAAACCAGTTGGCTGATTGATTGATGGCTGCTGATCGAGCGCTCGCTTCGGCGAATTAAAAAATTCAGCCGATTACCCAATCCATTGAGCAAGTCGGACGATACAGGCGGCGCAGGTACTCCCCGCCATTCCAATTCCAAGTCAAATACCAGCCCGCGCTCTCGTTCGTACTCCACATCGGACTCCACTCACTCGGAACGGGCCAGAGGCGCAATGAAAGCAA
>dkik|NW_016067727.1+:424703:425312
ATAGGTTCGATATATCCAACATACAATCGATTTATTGCACATATATATATAAGTATCGATCATTTATAGTGGAGATTAAGCACCTTACAGCTTAATTGTAGTTGAAATAAATATGAAAGAATCTGAAATCATCTATAAAAAACATTTTTAAACAACATTTTCAAGAATTCTGAACCAATGAAACACTAAAGAGTCTCTCACTCATTATAAATCTAAGCCAAAGGTAGATGTATTCATAATCGTATTCATATACCCCTAGTTTCTTTATGTCAAAACTCTTGTAATTCGATCCAAATTGGTATTTTATGTCGGTCTATTGACCCTTATCGTAGGCACAGCCTGTCCAAATATTTTTTGGCTCTAATTGTGGCTATTTACGGTGCCGGTACAGGTCGCGTCTGCGTCTAATTAGACCCACGCGCAGGCCAAAAGTGAGCCCAAAGCGCGGATTTAATTAGTGGAGAGCAGAGCGCGCGCGAGCCCACACGGTGCAGGCCGAGATTCAGAGACACCAAAGCCAAAGCTCTGGGGCTGAGTCTTGAGTCTGAATCTGAAGCTGACGTTGAAGCATTGACCTGATTTGTGACGGCGAAGACAGCCGTCGCGGAGACGAGGAGATCCAAGGCAGAGACACAGACAGAGTCGAGACGAGAGACAAGTGACACAGTCGGGACAGAGGCTGTCACAGCGGCAGCAGCCACAGCTGGCTTCGATTGGCAACTAGGGCGAGATTCGAGCTCCAAGATCGAAGCTCCCCCAGCGGGTTAGTGGGTGAAGCCAACTGAGAACTTTCAGAGAAGAAACTAAGGCTAATGAGCGACCCACTGAATTAAGTGCTCCAAAAATTATATATAAATTATGGGACTTTGGGGGTTAAGGAAAGACTAACCCGATTCCCAGTGATTAACCCCATTAAGAGTTCAACTTGGACTTAACACCCGTGTTTAATTATAATCCTTTGGCGCCAGTTTGAGGCGAGAACCTGTTCCGCCGATTGATTGATGGCCTGCTGATTGAGCACTCACAGCGGATTACCCAATCCGCAGTCGTTGAGCAAGTCCCACACGGCAACTCCAACTTCGACTTGAGATTCCACTCACTCGGAACGTAATGAAAGCAAATTAATAAGCCATCACCCGGCATTATGTGGGTATGAGTATGTGCCTCCTCCTCCTCGGCTTACGTCTTAAGTGGAGGTCTGGGCAGGCGG
>dana|NW_022473289.1+:1785549:1787014
GGCAGCTGGTTGGTAATTATGGATTAATCCAAAAAATGGAGGGGAAAGAGAGAGAGAGCTGAGCCATAAAACACTTCCTGCCACACAGAGTCTCGGGGTGTCGCGTCGACATCACCCATTTGCCATGCCACACTTTGAAAATCGCAATTCGCAATTCGCAATTTTTCCATTTTCCATTTCACTTTTTTATTTTTTTTTTTGGCTGGATTATGAAGTTATTACATTGCCGGGTAGGTGGGTGTACTCGGAAGCACTTGGGGCAGGCTGGGTGGGCGTGGCAGAGGCAAGTGTGAAAAATGCATCAAGATGTTGGGAGCAAAATGGAAATTGAAGAGCAATAGCCTGAAGAGGTATTTCCGGAAATAAATGTGAAAAAAGCCAATTCTGAACTAAGGCAGTGTTGGTTAAGCCTTTAAATTCATGGCTAGTGTTGATCAGCAATGATTGTCTCTGTTTCTCCAGTGTTGGTAACTGAAATAAATCAAAGAAATTAGTTCTAAGCAAAGATGGCCATGATTTCAGTTCTATTTTGGAATAAATCTCCTCGAATCTAGTGTGCCTCTCGACCCTTTCGTCATTTCATCAACCAAAATCCCTCGTAACAAAATCAGTTCCCTTCCAATCATCATCGGAACTCTTTCCTCTCGATCTGAAAAAAACAAAAAACCAAAAATAGATTCCCAAAAATGCCATACTTTTCGAGAGAAATTCACATCGATGATCCGCCGCGAGTGGGACTCATGGAGCTGCAGCGCCGGAACGATTGGAGCGTCTATCAGCCCCCAGGACCCGAGTGCTATCGCATCTTCAATCCCCCGGATCCGTATGCCCGGATCAAGGCCGACAACTGGGTGGTGGTGACCGGCTTCCCCGCCCAACCGGAGATGACTCAACTGACCCTGGAGGCGATGAGCAGCGTCGGCCAGATTGTCAACAAGAAGTGGACACGTCTGGGCCTCCACCTACAGTACTCCCACCAGATCGAATGGGAGCGCGCCCTGGATCAGAGTGAGAGGATCTTCCTGTACGGCCACCGGCTGCGCATCTACAAGGCGCCCGACGAGGAGGTCCAGCCGCCCTTCACCCCAGCCCAGTGCCACCTGCTGGAGCCACCAGCCCCACCGCCGCCGAGGACGCCAACCCTTTTAGGCGGTATCTGGCGGAATATTGCAGACTTCCTGTACACCTGGTGCGGCTTCCACAAGGTAGAATATGACTCGGCTAAGGTCGCCCTACGCTTCGGAAATCCGGACAATCGCGGTGCTGCCTACAGAAGTTTCTAAAGTTTATACATTTTACATTTTTTATGTTTATTTTTGTGACAATCGACGATTAAAATTTTTGTTCAATGGTTAGAGTTAGAGGCTAGTGTAGTTGTGGCCGAAAACGTGGCTCTAATTAGCCCCAGAGCCCTGGCCCACACAGAGTCGGTCGAAAGAGTGTCTGGCGGAGATTACGGCTCGAGAGCTGAAGCTGAAACTGAAGCATTGACCTGATTTTTGACGGCGACGACAGCAGGCGCTCGGATTGGAGACAAGAGACTCTGCGGCTTCAGAGATTCGGAGAATCAGAGAGACAAGACGGAGACACGAGACAGAGGCTGTCACAGCAGCTGGCTGCAATTTGCAAGATTCGAGACTCAAGCTTTCAGTTGGTAACTGGAACGAAATCGGAAATGATCCAGCCCCCCCCCCTGCTGGGGCTTGGCTATATGTGGCTGGGTTAGTGGGTGAACCCCAAAAATGTAGAGCTGGGAAACGAAGCAGAGCGAGAATTCTTCTCAGAATCTAGAGCAGGTGCTTCATTACGGGAATTAACATTTCAAATGAAAGATTGTCTTCGGAAGAGTCGCTAAGAAGACACTCTCTAAGAAGAAAGAAATCCCACAGCCTTGGGATTGGGACTGAGAGTCTTAACCGTTAATGACCATAAAGTATTTCGCCGAGCTGGCCAAATTACACTTCAATCCGGCTAAGAGATCAATAAATTTTAACACTCTTCGGGTGCTGGTGCCTGGTGCCGGGCATTAATTATAATCCTTAGGTGGCCAGAATCCGAAATGGAAA
>dper|NW_020825317.1-:4472724:4473121
TGTTAACCGCAAAGATCTGTGCACTCTTTATTTGGGTCTCTATTCTGGGCTTTGGGCTCATTCATGGGACATATTTCAACAGCAAATCGATTCAAATCGCATCTAATTTGGACCCACGCGTGGCTTGAAGCCGCAGAGAGCGTGGGGCAACATATCAGAGCCGGATTCAGAGGCAGATCAGACTCGGACTCAGAGGCAGATGGAGATGGTGACGAAGAGACACAGCCCGGACTTGAATATTGGCCGGCGATCGGGGTACAGCCAGAGAGACAGCTGTACAGACACTCAGACTCAGAGTCAGACTCAGACATGGGGCTGTCTGCTGTGACATGAAGCTGTAGCTGAAGCATTGACCTGATTTGTGACGACAGCAACGACGACAGCTGCCGAGACGCCGCGCCGGCGCTGTGGGGAGTGTGTGGCAGCCACTGGAGGCAGCAAAACACTTCAGTGGGGAATGAACCAACGCTCCACTGATTCCGCCAGGGCTACCACTGGTCCACTTTCATCGAATTTATCGCATTTTCCCATAAGCGAAAGGATACAGCGATGGTTTCTTGATGCAACACAATCAAGTCTCCAAAAGATATTGATTCTATGTTCATATCCGACCAAAGCACAAGGTTCTTTGAAAGACCATCAGAAGAGCACAAGAAAAACGCCAGGAGAGCGAGCTGCTAAAAGAAAAATAGAAATACAGATTACTCAATCAACCATTGAATCCATTGATAGACAAAGCAATTTCCACGAGCCCCAAGAGTGGAGCCATTCTCTAAAGGCATGTGGCAACATGCGGCAGGCAGGTAGGCAGGCAGGCAGGCAGGCAGGCAATGAAAGTAAATTAATAAGCCATCATTAAAGTGGGGCTGCTTTGATTACGTTTTAAGTGTTTCCAATAGAAGAGTATGCGGATTATGGGGCTTATGAGGCAGGGTGTTGCACACACGTATGTACACATGTATTTGTGGAGTATGTGGCATGGCAATCCAATTGTAATG
>dpse|NC_046683.1-:40184542:40184928
ACATAACCGCAAAGATCTGTGCACTCTTTATTTGTATCTCTATTCTGGGCTTTGGGCTCATTCATGGGACATATTTCAACAGCAAATCGATTCAAATCGCATCTAATTTGGACCCACGCTCGGCTTGAAGCCGCAGAGAGCGTGGGGCAACATATCAGAGCCGGATTCAGAAGCAGATCTGACTCGGACTCAGAGGCAGAGGCAGATGGAGATGGTGACGAAGAGACACAGCCCGGACTTGAATATTGGCTGGCGATCGGGGTACAGCCAGAGAGACAGCTGTACAGACACTCAGACTCAGACTCAGACATGGGGCTGTCTGCTGTGACATGAAGCTGTAGCTGAAGCATTGACCTGATTTGTGACGACAGCAACGACGACAGCTGCCGAGACGCCGCGCCGGCGCTGTGGGGAGTGTGTGGCAGCCACTGGAGGCAGCAGGCAGCAAAACCGTGGCTAACACTTCAGTGGGGAATGAACCAACGCTCCACTGACTCCGCCAGTGTTCGCATGTTCCCATAAGCGAAAGGATACAGCGATGGTTTCTTGATGTAACACAATCAAGTCTCCAAAAGATATTGATTCTATGTTCATATCCGACCAAAGCACACGGTTCTTTGAAAGACCATCAGAAGAGCACAAGAAGAACGCCAGGAGAGCGAGCTGCTAAAAGAAAAATAGAAATACAGATTACTCAATCAACCATTGAATCCATTGATAGACAAAGCAATTTCCACGAGCCCCAAGAGTGGAGCCATTCTCTAAAGGCATGTGGCAACATGCGGCAGGCAGGTAGTCAGGCAGGCAGGCAATGAAAGTAAATTAATAAGCCATCATTAAAGTGGGGCTGCTTTGATTACGTTTTAAGTGTTTCCAATAGAAGAGTATGCGGATTATGGGGCTTATGAGGCAGGGTGTTGCACACACGTATGTACACATGTATTTGTGGAGTATGTGGCATGGCAATCCAATTGTAATGCACCATTT
>dmir|NC_046674.1+:28795798:28796211
AAATTAATTCCACTTATTGTTAACCGCAAAGATCTGTGCACTCTTTATTTGGATCTCTATTCTGGGCTTTGGGCTTTTTCATGGGACATATTTCAACAGCAAGTCGATTCAAATCGCATCTAATTTGGACCCACGCACGGCTTGAAGCCGCAGAGAGCGTGGGGCAACATATCAGACTCGGATTCAGAGGCAGATGACGAAGAGACACAGCCCGGACTCGAATATTGGCTGGCGATCGGGCTACAGCCAGAGAGACAGACGGACTGACGGACAGCTGTACAGACACTCAGACTCAGACTCAGACTCAGACATGGGGCTGTCTGCTGTGACATGAAGCTGTAGCTGAAGCATTGACCTGATTTGTGACGACAGCAACGACGACAGCTGCCGAGCCGGTGCGCCGGCGCTGTGGGGAGTGTGTGGCAGCCACTGGAGGCAGCAGGCAGCAAAACCGTGGCTAACACTTCAGTGGGGAATGAGCCAACGCTCCACTGATTCCGCCAGGGCTACCACTGGTCCACTTTCATCGAATTTATCGCATGTTCCCATAAGCGAAAGGATACAGCGATGGTTTCTTGATGTAACACAACAAGCCTCCAAAAGATATTGATTCTATGTTCATATCAGACCAAAGCCCAAGGTTCTTCGAATGACCATCAGAAGAGCACAAGAAGAACGCCAGGAGAGCGAGCTGCTAAAAGAAAAATAGAAATACAGATTACTCAATCAACCATTGAATCCATTGATAGACAAAGCAATTTCCACGAGCCCCAAGAGTGGAGCCATTCTCTAAAGGCATGTGGCAACATGCGGCATGCAGGTAGGCAGGCAGGCAATGAAAGTAAATTAATAAGCCATCATTAAAGTGGGGCTGCTTTGATTACGTTTTAAGTGTTTCCAATAGAAGAGTATGCGGATTATGGGGCTTATGAGGCAGGGTGTTGCACACACGTATGTACACATGTATTTGTGGAGTATGTGGCATGGCAATCCAATTGTAATGCACCATTTGCA
>dwil|NW_002032472.1-:743671:745155
TGGGTGGGTTTTTTTTTTCTTTTTTATGGTGGGTGGAGACGGAAGTGCATTTATCTCTTTCATGTGTGAAAAATTTGTAACCAAGCAGCAAATGAAAATCAAAAAAATATTAGGATAAAAGTTAAATTAAAGTTCACTGAAATTTTGTAGTCATAATTCAAGTATGTTAAGAAGCAAAACATTCAAGAAAATATTTCATATATTTAATTTTATTTTAAATAAAAAAAAAATGAGTGAAACAAATACCCCAAATTATTTGTCATCGGACGAGGAGGATGAGGCATTGGAGGAGGACGAGGAGGAGGAATGGCCACCAAGAAGAAGTTTAAAAGAAGCCTTTAAGCTTAGAAAAACGCGAGTTTATGTCGGCAAGGAGCACCACAATGAGGAGGAGGAGGAGAAACCTAAGGAGCCCTCAGGTCCGGTTTATTGGATCACTGTCCATGGTTTTCCCTATGAGGCCGCCGACCATGTTGTATCATCTTGTTTTATACGATTTGGACAAATTTTAGAAAAACGTTGGCAACGCCATCGCTTACAATTGAGATATAGGACCAGATGGGAACTTGAACGAGCCATTTCCCATGATTGCAAGAGAATTGATCAATTTTTTGTAAAAGTTTATCCTACACCGGACTGTGAATTAGCCGAGAATTTGACAGGACAACATTTCGTGGCTAATAATGCATTTGACTGTCCATTAAATGTTCCAATGCCGTCACGAATAGAATACACATGGAGAACCTATCCTAAAATGTTTGTAGAAAATACTTCATCGTTTTTCTATCGTTTTAAGGCTGTGTTGTCGCATATTCTCTTCAATACGAATTTGTATGAGATGCCAATAGTTAAAGATACTTCAGAAATTCCTTTAGCCTCATATAATGGCAATCCACATATGGGCATTAAATTCTAAAGATGCAATTATTAAATATATATTTATATACATATATGTAACAAATTAATAGGTTTTTGTTTTTTAATCCATGGGGAAGTCTGGGAACCCCCAAGAAATGACAATATTTCGAATAATTCTTAATTGTTTTCATTCCTTTTATGCCAAGTAAATCTTCCAAAATGCCCCCTGACATCGCCCAAAATTATTTTCTAGATGTGTCCATGCATTTACGTCTTCCATTTTCAAGACCTTTGGGTGTAATTTAATGGACTATCAACAATTCTAAGGGCAACATTAAGTGACCTTGACTAAAAGCCAAAGACCACCTGCAGCTTCATCTTCCTCAATTGACCCTTATAATGGGGGTCTTTATTAAATATGGTTTCGGTTTACGGTTGAACTACTAATTATGACCAAATAAGTTGAAAAAAACCAAATTAGATTTGTATTTTGCCAACACACGGAGCGTCTAATTAGACCCACGCGCAGACCAAAAAAAAAAAAAAAGACACCTCAAAATATTTCAACAAATATCAAAAAACCAAAAAACCAAAAAAAAAATGAATAAAATTAATTAGTCAGTCAGTCAAAAAATGGAGGAAAAAAAATAAAAGATTTTAAAGAGTCCCACACACAGCTCAAACATAGACAGAGACACAGACGTAAACTGTCTGCTATGTCAGGCCCCGCTGACAGTTCTTAACTTGAAGCATTGACCTGATTTTTTGACAACAACAACAACAACAACAACCAATGCAGCAACAGCAACAACAGTTGGCGTCAGTTGCAGCAGCTACTAGACCAAATAAAGTAGGCCCTCTCTCTCAGCCTCAAAACTTCTCATGGAAGCTCCAGTCTAAATCTTGTTAACAAAGCCAAAGACAGAAAGAAAGTTGAGGTAAATTATCTAATCCCATCGATTGTGCCAATTGTGAATTGAAAGTGAATTCAACTACAAATCCAATGCCCCAACTTCTTCACTCCACTTCACTTCACTTCACTTCAGTCATATGGAACGCTATTGCCAGACATTAAATAAAAGGAAATTACTAATTAACCATACATCAGCATATTATTAATTTGTAATTTCTTGATTACGTTAGCCAATTGGCAAATGGCCAAGCTAGCTAGCTATAAATGTATGTGTGTGTGTGTGTGTGTAATAATGAGCATGTAATAAAAATTCT
>sleb|NW_022060568.1-:447553:449502
GTGTCGAGCCTAATCACTCATAATTAATTAACCACTCTTAATTAACATTCTGAAGTTAATTGCAAAATAATTTCACTAAACAATGTCTTAAACAAAATACAAAACGAACGGCCTTGGTTGGCAACACTCGACCACCTGCAGAGTGTCTCGGTCCGGTCCACAAGAGCCGATCCGATATGTCTATTGGCCCTTATAATGGCTATATAAACATTGCTTCTAATTATGGCCAAAAGTGTCTCATCAACTCCAAATGTTTACGACCAACTTATGGATAATTTATGTTTGGCTAACAGCGCACGCTTAATTAGACCCACGCTCTGGCCAAAACGGAGTACCGGAGACAAAAAACAAAAACAAAAAACCGTACCAAATAGACAAATAAACAAATATATTTTGTAGTTTTTAATTAAGCAACTTTTTTTCTGGTGTCTTTTGGTTGCCCACGCAACAGGCGACATAAGCTGAATGCTATGGCACGCGCCTAGCGCCGACAATTCTAGGCGCACATAAAACATTGACCTGATTTTCGAAGCCGTCGTCAACGGCGGCAGCGACGACGCCGTCAACGCGTCAGCTCGTCAGCTCGTCAGTTCGTCAGCAGACAGTCAACATTTGACGTTGAGTTGGCAACTGGGGCGACCCCCAACGCTTGGGTGCCTGAGTGGCATGAAATTGAAGCATTTGGTGGCACATTCGTCATACATATACTTGTAGTACTCGTGCCTCATGCTCGTACTAGCTCTGCAGCTATTGCTATTGCTATTGCGACTCGACTGACTAATGGAGCCCAACCAGTGGGCCAAAATGTGGAGCAGTTTGAACTCTGTGCCCAATTGAAAGAAAGGCATACCACACACTCGTACATACTATACTTGTACATACAAGTACATGCGAAACTTTTGTGGCACCTTTTCGGTACCACTCGCTGATAGCTGAGGTTAGTGGAACCGTACCGGACGACATTGTCTGCCTCCTCTGTTTCAGTTCTCTCCACTGTCGACTCCAAAGAAAATGAATTAATGTTGGTTCTTTTCGTTTTTAGTCTCAATTCTCGCAGCAGAATACATAAATAAACATCCCAGTATTAGCGATGGGTGCGTGCCGTGAATCATATTCCGGAGCGTGAATCAATGTGATTCATAAAGTGGAATTGATTTGAAAATACTTGTATGTATGTTTTTTCATTCAATACAATCAATTGAAGAAATCTGTTTAAAAGTTCATTGCAACATTTGGCAGAAAAAACAAGGCAAAAGGCATGCGATGATGCGACTTTGCTTTTAAATCTTATACTCTTCTTTAACAACATTTAAATGTTTGCTCCGAAAACTTGTTAAAATCTTTCGTTTTGCCTCGAACATTTATTTAACAATCGTAATCGCCTTCTTTCTTGGTTTATGCTCTTTAAGCTTAGCACTATAATATTTAATATTTTTTAAGAATACAATACAATTAATTTCCTCAAAATCAAATGTGCAATTTGTAATACAAGTATGGGAACAGCATTAGAATTATTTCACTCTTTTCACTTGCAAGAGAAATAATGTGAAGAATATAAAATGAGGTAAATAAATTTTAATTCTGAATCAAGTAGATCCAAAATACTTGTAGTTCTCTAAATTGTATGCATGTCCTTGTTACCATGCCACAATTTTACAAACAACGTACAAAGTATATAATACGAAGTGGTTTTTGAATCAGTTTTCATGCTCGGTGTTTTTTAAGCTCGTCAGTCAAATGGTGAACATATTTTATTTCCAAATAAAGCACTAGTTGAGAGTGAAATTGGCAAAACAGCAAGAATGCGACTAGTTCTACCAATTAACACCAAACTATATTTTAAACTATTTCCGAACATAAGTATTTCAACATAATTTTAAAGTTGACAACAAAAAAATATTATTGACAATGTCATAGGCTCTTCCGCAGATACTTACTCGTATAATGGCCAATTATTTCTGGTTTGGTAACTAACAGTTAAAAAACCGTTAACGCTAAGACTGATTAACTTTTTCGGGCTAGAATTCAAGGCAGATGACTTGTCAATTCTTCGCAGATTGCGCAATAAATTGAGCAGAAATTATCAACACCAAAGAGATTTGCACAAAAAAAAAACGGTATTAATACTATATGTATGTGTGTATGATAATAATGGCGTTGATGATGATGATAATGATGATGATGACGGGCAGTCACTCGGAACTCTTTGTCTATCGGTTTTATGCAACGCAGAAAGCACAGAAAGCAAGAGTTAATGGGAGCCTATTAATAAGAAACGACATTACATGTGCATATATCGGACATATGTATGTCTAGTATGTGTGCATGTGTTGTCTGTATATAGATACGCGTATTATGCATATGACCAGTATTATAGTTATTGTTATGGGCTGGCGATTTTTTTATGGCTTTTTAAACGCGCATAATATGCTTCAATAGTGATCTGAATATATGTGCCAATAATTTGCATAACAATATCGTTTTATGGCTGGCCATCGGTCGATCTAGTCTGTTATTTACAGCTGAGGATGAAAAAATAGAACTATTATA

raw sequence for dmel_FBgn0052806
>dmel|FBgn0052806|score_1E10|shift_No|2
ATGTGGATGCAATTAGGCTGTCGCGGGCTTGCAAAAAGCCCCAGGCGAAAAGATGAAGACATTGAGCCACAATCTATTATTGCCAGTGCATACAGGCACGAATACATATACAACACATATTTGGCTAAGAATACTTTTCAATTACCATCGGGCACAGATAGCGTCTATCTCGCCAACCCTTCGATGAACGAGCTAATGCGAGCTATTCAAAGTGGCTCCTCAATGGACACATTTAAGCGCGTCATAGTATCAATGATTGTCCCAATTCCCAGAACTTCCCAGCTGCTGGCACAGGCGAACTCTCCTTGCTATCAAAATTTAAGACTTACCCCAAATGTAGTGCACCGAAGTCATTCTTTCGATCAGCCGCAAGTGGGAATGTCAGTTCAACGACTGCCGAGAGTGCACTCGGAGGGCGATTTGTTGCAGCCCAGGAGGTCGGTTTGTGATGAGATGATCTCTAGAGATGCTTTGCCAGCGCGTGTGGCTCCTTCGGAAATGCCCACGAAGCCCCAGGAAGTGGCGACCGAGGAGCCCAGTGTCCAGTGGAATGCATGCTATTGGATTGGCTTGGCACACTTGCTAATGATAATTTCTTGCATGCGCGGACTCTTTTAA
>dsim|Dsimw501_GD24727|score_1E10|shift_No|2
ATGTGGATGCAACAAGGCTGTCGTGGGCTTGCAAAAAGCACCAGGCGAAAAGATGACGACAGTAAGCCACAATCTATGATTACCAGTGCATACGGGGACGAATACATGTACAATGCATATTTGGCTAAGAATACTTTTCAATTACCGGCGGGCAAAGATAGCGTCTATCTCGCCAACCCTTCGATGAACGAGCTAATGCGAGCTATTCAAAGTGGCTCCTCATTTAAGCGCGTCGTAGTATCGATGATTGTCCCATTGCCCAGAACTTTCCAGCTGCTGGCACCAGCGAACTCTCCTCGCCATCAAAATGTAAGACTTACCCCAAATGTAGTGCACCGAAGACATTCTTTCGATCACCAGTTGCATCAGCAGCGAGTGGGAAAGTCGTCAATTCAACGACTGCCGAGAGTGCACTCGCAGGGCGATTTGTTGCAGCCAAGGCTGTCGTTTTGTGATGAGATGATCTCTAGAGATGCCCTGCCAGTGCGCGTGGCTCCTTTGGAAACGCCCACGAAGCCCCAGGAACTGGCGACCGAGGAGCCGAATAAGAATGCATGCTATTGGATTGGCTTGGCACACTTGCTATTGGTGATTTCTTGCCTGCGCGGTCTCTTTTAA
>dsim|NC_029795.1+:1541897:1542539
TAACTGAGCATAATGACTAAGAACACCTCAGACCTCAGGGTCAGAAGTTCATTGAGCTAGATAGTTTTGAGATAAAAGTCAGACACTTTTCTCAATTGCCTCGTGCCAGGAACACTGAACACTCACCAAATTTCTCTCATTAGAGCGTTTCTCTAGGATAACCCAACCTATACAATGTGGATGCAACAGTGAGTCCAAAATAATCATAAATGACCTTTTTAATAGACATCTCACATAAAATCATTAGAGGCTGTCGTGGGCTTGCAAAAAGCACCAGGCGAAAAGATGACGACAGTAAGCCACAATCTATGATTACCAGTGCATACGGGGACGAATACATGTACAATGCATATTTGGCTAAGAATACTTTTCAATTACCGGCGGGCAAAGATAGCGTCTATCTCGCCAACCCTTCGATGAACGAGCTAATGCGAGCTATTCAAAGTGGCTCCTCATTTAAGCGCGTCGTAGTATCGATGATTGTCCCATTGCCCAGAACTTTCCAGCTGCTGGCACCAGCGAACTCTCCTCGCCATCAAAATGTAAGACTTACCCCAAATGTAGTGCACCGAAGACATTCTTTCGATCACCAGTTGCATCAGCAGCGAGTGGGAAAGTCGTCAATTCAACGACTGCCGAGAGTGCACTCGCAGGGCGATTTGTTGCAGCCAAGGCTGTCGTTTTGTGATGAGATGATCTCTAGAGATGCCCTGCCAGTGCGCGTGGCTCCTTTGGAAACGCCCACGAAGCCCCAGGAACTGGCGACCGAGGAGCCGAATAAGAATGCATGCTATTGGATTGGCTTGGCACACTTGCTATTGGTGATTTCTTGCCTGCGCGGTCTCTTTTAAGCAAACATTCAAGTAGAGAACTTCTGAATAGTGTTTTTACCCGTCTTACAGCGTACAGCCCTTGAATATGTATTAAACTCTTCCAACATGCCGAACACCTTTCCCAATTAATCAGCCAGTATTAAACTGCAGCTAAGCACTCAAGTCTGCTAGCACCCCAGCTAGCTACATTAGCCAGAACAAGACATTTGGTTTCGGGGTATTTGCCTTGTCGTTCTCCTGATGACAGTTCTGTGGCGCAAAAGGCACATAAACACATTTGCCCGCCAGCTGGCAAAAGTGGCTTGTTTTCTCGTTGGATCTCGCCTACCAGCTAGCACTCGTAGGAAGAGGCATGTGGGCGTATGTGCTCGGATCTGCCGGTCATACGTATCTGTGTATCTGGCATGCGA
>dsec|LOC6616028|score_1E10|shift_No|2
ATGTGGATGCAACTAGGCTGTCGTGGGCTTGCAAAAAGCCCCAGGCGAAAAGATGACGACAGTAAGCCACAATCTATGATTACCAGTGCATACAGGGACGAATACATGTACAATACATATTTGGCTAAGAATACTTTTCAATTACCGGCGGGCAAAGATAGCGTCTATCTCGCCAACCCTTCGATGAACGAGCTAATGCGAGCTATTCAAAGTGGCTCCTCATTTAAGCGCGTCGTAGTATCGATGATTGTCCCATTGCCCAGAACTTTCCAGCTGCTGGCACCAGCGAACTCTCCTCGCCATCAAAATGTAAGACTTACTCCAAATGTAGTGCACCGAAAACATTCTTTCGATCACCAGTTGCATCAGCAGCAAGTGGGAAAGTCGTCAGTTCAACGACTGCCGAGAGTGCACTCGCAGGGCGATTTGTTGCAGCCAAGGCTGTCGGTTTGTGATGAGATGATCTCTAGAGATGCCCTGCCAGTGCGCGTGGCTCCTTTGGAAACGCCCACGAAGCCCCAGGAACTGGCGACCGAGGGGCCCAGTGCCCAGTGGACACGTGCACCGAATAAGAATGCATGCTATTGGATTGGCTTGGCACACTTGCTATTGGTGATTTCTTGCCTGCGCGGACTCTTTTAA
>dsec|NC_045954.1+:1708012:1708671
TAACTGAGCATAATAACTAAGAACACCTCAGAGCTCAGGGTCAGAATTTCATTGAGCTAGATAGCTCTGAGATAAAAGTCAGACACTTTCCTCAATTGCCTCGTGCCAGGAACACTGAACACTCACCAAATTTCTCTCATTAGAGCGTTTCTCTAGGATAACCCAGCCCATACAATGTGGATGCAACTGTGAGTCCAAAATAATCATAAATGACCTTTTTAATAGACATCTCACATAAAATCATTAGAGGCTGTCGTGGGCTTGCAAAAAGCCCCAGGCGAAAAGATGACGACAGTAAGCCACAATCTATGATTACCAGTGCATACAGGGACGAATACATGTACAATACATATTTGGCTAAGAATACTTTTCAATTACCGGCGGGCAAAGATAGCGTCTATCTCGCCAACCCTTCGATGAACGAGCTAATGCGAGCTATTCAAAGTGGCTCCTCATTTAAGCGCGTCGTAGTATCGATGATTGTCCCATTGCCCAGAACTTTCCAGCTGCTGGCACCAGCGAACTCTCCTCGCCATCAAAATGTAAGACTTACTCCAAATGTAGTGCACCGAAAACATTCTTTCGATCACCAGTTGCATCAGCAGCAAGTGGGAAAGTCGTCAGTTCAACGACTGCCGAGAGTGCACTCGCAGGGCGATTTGTTGCAGCCAAGGCTGTCGGTTTGTGATGAGATGATCTCTAGAGATGCCCTGCCAGTGCGCGTGGCTCCTTTGGAAACGCCCACGAAGCCCCAGGAACTGGCGACCGAGGGGCCCAGTGCCCAGTGGACACGTGCACCGAATAAGAATGCATGCTATTGGATTGGCTTGGCACACTTGCTATTGGTGATTTCTTGCCTGCGCGGACTCTTTTAAGCAAACATTCAAGTAGAGAACTTCTGAGTAGTGTTTTGATGTGTATATGTATTATGTAATATGTATTAAACTCTTCCAACATGCCGAACACCTTTCCCAATTAATCAGCCAGTATTAAACTGCAGCTAAGCACTCAAGTCTGCTAGCACCCCAGCTAGCTACATTAGCCAGAACAAGACATGTGGTTTCGGGGTATTTGCCTTGTCGTTCTCCTGATGACAGTTCTGTGGCGCAAAAGGTACATAAACACATTTGCCCGCCAGCTGGCAAAAGTGGCTTGTTTTCTCGTTGGATCTCGCCTACCAGCTAACCTCGTAGGAAAAGGCATGTGGGCGTATGTGCTCGGATCTGCCGGTCATACGTATCTGTGTATCTGGCATGCGAT
>dyak|Dyak_GE16708|score_1E10|shift_No|2
ATGTGGATGCAACTAGGCTGTCGTGCGTTTGTAAAAGGCGCCAAGAAAAGAACACCCAGGCGCAAGGATGGTGACGCCGACAGTGAGCCAACGCTTATTATGGCCATGGCCAATGCAGACAGTTACGAAAGAGGCAACAGCAACACATATTTGGCTCATGATAACGTTCAATTACCAGCGGGCACAGATAGCGTCTATCTCTCCAACCCCTCGATGAACGAACTAATGCGAACCATTCACACTGCTTCCTCAATGGATTCATTTAAACGCGTCATTGTATCGGGACGAAGTACTGCAATGAGTTTTCCATTTCCCAGTACGACCACGACCCATCTGCTGGCACCAACTAGATGTCGCATGGGACAAAGTGGTTTAAGTTGCAATCAAAGTGCCAGGCTTGCCCCAAATGTAATGCACCGAAGACGGTCTTTTGATCATCGGTTGCATCAGCAGCGACGAGTGAATACGTCAGCTCAACGGCTGTGGAAAGTGCACTCAGAGGGTAATTTCTTGGGGCCAAGGAAGCCGTGCTCCTCCGGGCAGTATTTGAATCATGAATGTGAATGCACTGCAGGCTCCGGGAATTGCGCAGTGATGATCTCTAGAGATGGTCTGCAAGTGCCCGTTGTTGTTCCTTTGGAAATCCCCACGGGTGGCCAGAAACTTTCGAGGAACTTGTGCTATTGGATTAGTTTGGCACACCTGCTAATGGTGATTTCCTGCCTGCGCGGACTTTTATGA
>dere|LOC6555683|score_1E10|shift_No|2
ATGTGGATGCAACTAGGCTGTCGTGCGTTTGCAAAAGGCGCCAAGAAAAGAACACCCGGGCGAAAGGATGGTGACGGTGACAATATTATGGCCAATGCAGACAGTCACGAAAGAGGCAACACATATTTGGCCCACGATGGTGCTGTTCAATTACCAACGGGCACAGATAGCGTCTATCTCGTCAACCCCTCGATGAACGAACTAATGCGAGCTATTCACAGTGCTTCCTCAATGGATTCACTTAAACGCGTCATTGTATCGCGACGCAGTGCCACGAGGAGTTTCCCTTTTCCCAGAACGTCCCATCTGCTGCCACCAACTAGCTTCCGCATGCGAAAAAGTGGCTCAAGTTGCCATCAAAGTGCAGGACTTACGCGAAGTGTACTGCACCGAAGACGGTCTTTTGATCATCAGTTGCATCAGCAACGAGTGAATGTGTCAGCTCAGCGGCTGTGGAAAGTGCACTCGGAGGGTAATTTGTTGGGGCCAAGGAAGCCGAATCAATCGGATTCGTCTGTGAATCTATGTGAATGCGCGGAGATGATCTCTAGAGAACTTTCGACCGAGGTGTTTAGGCCGGCACTGCCACTGAATAGGGGGAACTTGTGCTATTGGATTAGCTGGGCTCACCTGGTAATGGTGATTTCCTGCCTGCGCGGACTCTTGTGA
>dere|NW_020825209.1+:183622:184322
TATACGAATCTGCGGGCTACGAACGAAATACGAGTATAGAAGTTTATTGAGCTAGGTAGCCCAGAGATTAATGTCAAAAACTTTGCTCAATTGCCACGGGCCAAACACACCGCACACTCACTAAATTTCTCTCATAGGAGCGTTTCCTTGGGAAATCCTATACAATGTGGATGCAACTGTAAGTCCAAAATAATCATAAGTAACCTCTTTAAAAGGCATATCGCAAATTCGATAGAGGCTGTCGTGCGTTTGCAAAAGGCGCCAAGAAAAGAACACCCGGGCGAAAGGATGGTGACGGTGACAATATTATGGCCAATGCAGACAGTCACGAAAGAGGCAACACATATTTGGCCCACGATGGTGCTGTTCAATTACCAACGGGCACAGATAGCGTCTATCTCGTCAACCCCTCGATGAACGAACTAATGCGAGCTATTCACAGTGCTTCCTCAATGGATTCACTTAAACGCGTCATTGTATCGCGACGCAGTGCCACGAGGAGTTTCCCTTTTCCCAGAACGTCCCATCTGCTGCCACCAACTAGCTTCCGCATGCGAAAAAGTGGCTCAAGTTGCCATCAAAGTGCAGGACTTACGCGAAGTGTACTGCACCGAAGACGGTCTTTTGATCATCAGTTGCATCAGCAACGAGTGAATGTGTCAGCTCAGCGGCTGTGGAAAGTGCACTCGGAGGGTAATTTGTTGGGGCCAAGGAAGCCGAATCAATCGGATTCGTCTGTGAATCTATGTGAATGCGCGGAGATGATCTCTAGAGAACTTTCGACCGAGGTGTTTAGGCCGGCACTGCCACTGAATAGGGGGAACTTGTGCTATTGGATTAGCTGGGCTCACCTGGTAATGGTGATTTCCTGCCTGCGCGGACTCTTGTGAACCAAAATTCAAGTACACAAGGCCTAAGCACTGCCCATTGGAGTCCATGTACTCGTAGAGCCCTTCGGCCTGCAGTGAAGTTGGTGCAATAAAGAATTCAGTTCTTACTGCGCACACCTTTCCCAATTAATCAGCCACATTAAACAGCAGCTAAGCACCCCAAAGTGAAGTGCTAGCACCCCAAACAGCACAGGCCTGCAACCCCAGGAACGAAATTGGCAAAATACAAGACATTTGCTTTCGGGGTATTTGCCTTGTCGTTTTCCTGATGACAGTTTTGTGGCGCAAAAGGCACATAAACACATTTGCCCGCCAGCAGGCGAGAGTGGCTTGTTTTCTCGGATTTCTAGTTGAAATCCGGACCAGCTAGTTGAAAAAGCTATATGCTCGAATCCGCCGGTCATACGTATC
>dfic|NW_016072576.1+:107559:130998
CGGGACGAAATTTCCCATCCGGGAAACCAACCATGTCTTGCTAGGTGGATGAATAATATGGGCGGCAAATTTAGTGAAAACTGGATTTTGTTTGTGTCTGGCAACGCTACTGGCGATTGCTTTTTTTCCAACGCAAAGAAAAGTGGAGCGCGGTTGCAATTTTCCGACCCCCAATCCGCCGCAAAGGACGCGAGGAAAAACAAATCCACTGTTTTCCCAGCCGTATCAGTGTGTGAGGACAAGGCTCGCCGGTGCTCCATGTTTTTCCAAGTCCCGATCCCCTTTGACAACTAGACGCCGCAAAGTGAAGCCCCAACTGGTGCAGGGTGAAGCAGATCGGCGGCCAGGACGCTGGGCGTTTGACAAATGAAACTGCCGATACATCGAAGTAAAAATCAATAATTAGAGCTCTTTCACAGCAAAAAGGTATGCAGTAGCCAAAACAGAATAAATCATCGGTACACAAAACACGCCAGTGTGCAGCCGTGCGTGTGTATGTATTGCTGTGTGTTGGACATTTATGCAAATAAAAAGTCGATAAAGGTTTCGATTTTGGCGTTTGGTATCCTAAATAAGAGCAGCTGACGCGTATTCTCGGGTGCACCCCATCGCCTTCATTCCTTTTCTTTCCACCGTGCCAGTGGAAAATAAAACCGTGCGCGTAATCGTAGTCGGAAAAAAGAGGATTGCGGACGCCTTAGCGCAATCCTGGGTATTACGTAGCTGCAGGTGCAAAGCACTTGCGACGTAACTCAGGGTCTTTACGACCAGCATCTAGGCCCTCTCGTTCCGACGACCACTTCTATTACACTTTACGGCCCAAAGCGAACCAATAGTTCACGTCCACTAAGGAAAAGATTTGCAAAAGCGGCTAATTGAATCGAATTTTCATGACGTTCGCATCCCCGCTCTTAATTCATGACTTTTTCAGAACATGTGAGAAAATACGTACCTTTAGATATCTATTAGTTCAAACGTATAATTACCTAATGTGCCACAAAGTACGTTGCATTGTATATCGTATATAATGCACTTTTGGCCTGGCGATGGTCAATGGCTGTTGTCCGCATGGCGGTCCCAATTCGCCACGAGAACATACGAAAATCGATTGATTCGTGTAACTTAAACATACGAGTAAACATATGTATTACTTTTATATATGCTTAATGTTGCAGTCATGTGAATGTACGCATGCCAATTCTTTCGAATATTAACAATTTCCTGAAGAGAAAATTAAAAAAATAGCAATTGCCGCATTTCTTGACATTTTTTTGTTGCAGTCGCAATAGGACTTTTGTATGACTTTGGTAAATACTGTTTTTTTTTAACTTTGTAAAGCATTGGTAGATACGTTCATACTTTATGTTGTTGAAATAAAATTGATTTGACAGAGACACTTATTTTTTGACCAAAATCAAGCAACTGGAATAAATCGAGAAAAAATAGAAAACAAACCCCCATACATATGTATGTGCTCAAATGCAAATTGGGCTTGTGTCTTAACAAGAAAGTCTATATTATATTTGGTTTTAATAATTAATTCGACATTGCCTTACATTTTTATGTTTTTAAAAAACAGCTTCCGCATAAGATTAGTGTTAGTTTTCTGGATATTTGTATTGTCCTCATCACACTCGTTTTGATCACCATAACAATAGCACAACAGATATCACCAAGATATAAAGTACGTGAAATTCGATTTCAGAATCATGTTAAACAGCGCAAATAGCAATTCTCCCCAGCATGTAAGTAGAAAAAATTATTAAAAATAGATTTATTTATGAATTTTTTATGTGCATATATTTAGTTGTAAATTGTCGCACATTGAATGCATGATAGGTTTGCCTAAAACTTTTGTGTGTAACATTGATAATTTTAAAACGATTTTAATATTTTCAGTCATAAGTTTTCTTTTGATGTTGGATATTCAGTATTGCATGATCCAACATTTTAGGACAGATATGTTAAATATTGTTGGAAATTATGGCTCATATAGGACGTTGAATTTCCACCTAGACAACACTCTTTATTTCTGTTTTGCTAATGGTAACCCATGATCTTTTTTGACAAAACAAACAGTTTTCTGTTCAAGTTTGGGAATAGTAGTTTGCTATAGTGAACCAAAGATGCTAAAATGATATACAGTAGAATCCTGTTATAACGACTCCGCTTATAGTGTCCGTCCGGGTAACTCGATGGCTTGATTGGTCCCCAGACAGACTTATACACTTAAATCCTTCTGCTTAGTGCGTCTTCCGGGTATAATGACGAAAAATCGTCGGTCCCTTGAAAGTCGCTATAAGCGGATTCTACTGTAATTTAATTTATGGGGTGCCTTGACTTGCCTGGTGAAGATCAGAATGATTCTGTTCTTATAAGAATTACAATGCAACTTTCGGCAAATGAGAGGTAGTTTTCTGATATGGTACGACGTCATTAAAATAAAATAGATGTTTCCCAGTCTGATGCAAAACGTTCAATAATTTGTTTAATAGAGTATTATTTTTAAATTTTATTGGATATTGGCTTATTGATTATTGATTATTAATTTGACAACAATATTGGAAATGGCCAAAATATTTAATGTAGTTCTTAAAGTGTTTGGCAATGCAACAGACCAGCGACAAATTTTATTTTAGCATACAAAAAGATTCTTGGGGATAAAGTAGATTTCAACCACGCCTTAATTCTCATATAGCTTCCAAAGAACTATTAAATAATTAACTGAAAGTTAATGGAATATTTGGATTCACATCTTTACTACACATTTAGGAATACAAAAAAATTGTGCAAATCTGACAACATTAAAAAATTAAAAACTTATGTAATAACATTTTGCTTCCTAACATATTGATTTAGAGAAGTACTATACAAGTATGCGTAAAATTTGACATTGTGTTTGACAAACAGTAGGTCAAATCTTGACAAACGATTTTAGAAATTGTAGTTTCAAATGCAAGGGTATAAAAGCTTCGGTATGCCGACGCTGTTTGGGCCCGAGTTGCTGATTAAATTGAAAAACAAATGCTTGATATTCATAAACAGAAGAGTTAGCTAATCTTGATTTATTAGACTATCAATGTTCACCATCCCTAGTACGACAAATGACACTCGACACACAGGTGCGGTGTTCTTTGTAAAAATATTTGGCAACAAATTTGAAATGTTAAAAACATTAAAAATAAACAAATCTAGAGCCTTAAGAGTTTTTATTGATCCACTTCTTAAACAAAAATATAATTTAAAAAATTCTAATGCATATCTCGAAGTTTAGAATTTTAACACTCACACATTTTTGCAACTTATTTATTTGCAAAATGCAAATCAACACATGCATCAAAAATTTAGGAATAACCTAGACTTTTTCTTTGTTTCACTTCTTTGATTTCGAGATAATATACTATTACTAATAGCTTATTTTCTGTGGTTGCTAACCAATTTAAAATATTATAACATTTTGATACGTGCTGCATTCCTCCTAAGTATTACAATATAATTAAACTTTAAGAGTGTAAGCGTCTATCTTTCAAAACTTAACCCAAAAATATAATTTAAAAAAATTTTTAATGTATATCCCGGAGTATAGAATTTTTCACTCATACAACGTATTTATTTTAAAAATGTTTTTGATTACTGCAGATTTTTGTATGCAAATGCAACTCATGCGTCTCTGCGTTTGTGGTGCAGCTGCTGCAGCAATAATCGCTCCACCGGCATCCAAATTTTATTGCTGCTGGGTTGGTAATTCGACTTCACAAGTATGGCAAAATCTGTCTAGTAGTCTACAAGATTTGTATCAGCGCCCAACTATCTAAATTTTCGACATGCACCGTCTTTTGAGATACATAAAAAAGCGATACCTTTAGTACAAGTCCAAATCATATTGAACATATGAATAAAAACAATAAATTTTACATATTACTACCAAATGAACTAGAAATTTTTATATTCTACATATAAATAGTAAAATGTTAAATCTAAAATTTAGATTTAGACTCATATAAATGTCTCTCCGCTTTAAAAGGGTATATAAAAACCGACCTCTTCGAAACAAGCAGCTAGTGCCGCAAAAATATCTATACACGTATAAGCATATGTTTTACATATGTACACAAAAAAAAAAGTTTTCATAAGTGCAGTTCCTTTTATAAAATTAGCTGCAGTTTGCTTTTGTCGTTGTCAGTTAAATGTCAGTGCTTAGCCGGGAAACTCGAAAGTCATCAGTCGCCAAGTTGTGTACAGTCTTAAAAGTCCCTTCGCTCGTTGTTTAATTTATTTAAAAGTAGTAGAAAAGTTGACAATAATGTATTCAATATCTTATAAGCCAAAACATGCTTGCTATAAAGCATGTAACTATGCAATGCGTATCCCAAGATTTTATAAATCCTACCAGCGTCAGCAGTTTTTTGCTGAATCAAGTTTTGTGTGCAGTAGGTCGCGATTTTGTGGAAAACGACCTGTTACGTTTCCATCAGTCTCTGGAAGTGTAAGTCCAAAATCTTAAATCCGGTCTTCTTCTTTCGCAAATATCAACGTCATATCTTGTTATATGATTACCAAGGAACTTCTTAAAGCACAGTAGCTTGACTAGATAGGTTTGACCAGGAAGTGCGAGAAATAAAATTATATCTAAGCCCACTGTTGTACTGTTGTGTTACAATCGTTTTGTTTTAACTGTCAATGTTGTATCAACGTTGTTGTGCGTAATATTGTAAAAATCCAAAAATTGTGTGTATGTATGTAGTCATTCTATTACAAATTCATTTTATCGATTCAAGTAAAACACCCGGTAAGGGAAATACCGAATTCTTTCAAATTTATTTCAAAGACAAGAAAGGAAGCTAGCTTCGGCAAGCCGAAGCTTATATACCCTTGCAGTCATCAAATATTTCAAACAGAATACACAAAGGCTAAAGAACATCGAAGCTACGACGACTTTTCTATTAGTTTTCCATATTTTTGACTATTGTTCATATGGCCGCTATATGATATAGTTGTCCGATTGTGATGAAATTTTATTTGCTATTCAAGAGTCGTTAGAAAACTCTATATTCCAAAAATCATGATTTTCTGATAAGAAATAACAATGTTATCATTTTATTTCCGTTAATTATATATAGATTTTTCGATCTTTCTTATGGCAGCTATATGATATAGTTGTCCGATTTCTATGAAATTTTTTTTATAAATCAAGGCTAGTTAAAAAACTTGAAACTCAAAAAATCATGCTCGTGGGATAAAAAATAGCGATGCTATCAATTTATTTCCATTAATTCTATATATATTTTTCGATCTCTCCTATGGCAGCTATATGATAGAGTTTTCCGATTTTGTTCAAATTTAATCCGAAATTCAATAACAGTTAGAAAACGCCATCTTGAAGAATTCAAGTCGATCTGATCAAAAACAACGGCGTGAGAATTTTTTATTTCATTCTCTCGTATAGGAGCTATCCGATATAGTCGGCCGATCCGGCCCGTTCCGACTTATATACTGCGTGCAATACCTACACACCTTTTGGGAAAGTTTCAGCAAGATAGCTTTAAAACTGAGAGACTAGTTTGAAGAGAAACAGACAGACGGACAGACGGCCAGACGGACAGACGTACAGACGTATTCTGATTCTACTCGTGATGCTGATCAAGAATATATATACTTTATGGGGTCTGAGGTGTCTCCTTCACTGCGTTGCAAACATCTGACTGAAATTATAATACCCTTTTGCTCTGCAAGGGTATAATAACTAGATTTTCATTAAAGCTCGGACATCTGATAAGTCTTACATTTTTTTTAAAACGCAGACAGGCAAGAGCATTCATCATAGAACTTAAAATACTACATGCATACACAAAATAAAAATCCTTTAAAGGATTTTTGAATGCTTTTAGTTCGTTCTAATTGTAAAGTATTAAACACTACAAAGCCCGAATGTTATAAATGCGATTGAATTTTCTTTTATATATAGCCGGTAAATGCACCAACTGAGGTCAACATGAATGGCTATAACCGAAAATCTCCGCAAAAACGACGCTATGAGATGCCAAAATATGCCGGTGGTAAGTTTTGCTTTTAGAGTTAATGGCTTACATTGGGAACCTCTAAATTGATACCATATCCAATTTTTAAAACAAAAATTAATTCAAAGCTGCGTTTTTATTTTTTACAGTATCGCCAAAAAAGAAAATCTGCAAGAAGATCATTCCGCAGCCGAAAAATACAGTGGCAATGCTGAATGAATTAAGACATGGGCTGAATTACGAATTGGAGTCTCAGACTGGTCCGGTGCACGCACCTTTATTTACAATATCCGTTGAGGTCAGATATATTAGACTTAAGCAATTTTGGAATAATTAAAAAAAAAAAATTTTTTTAAATAATTCACGTTTCCCGCCAATGATCTTAATTGCAATTGCAATTCATTAATGTTGTTGGGATATTTGCACCTGTTCTAGTGCTCACGTATCTTTTGACACAAATCTAAATTATTTTTGAGATCCTGTCGGTTTAAAAATACGATAAAAACAAATCGTTTATTTCATTTGAACAACATTTCTCTAATTAATTCATAGGTTGATGGGCAGAAATACATGGGCCAGGGTCGCAGTAAAAAAGTTGCTCGCATCGAAGCAGCAGCGACTGCACTACGGAGCTTTATACAATTTAAGGACGGAGCAGTTTTGTCGCCGTTGAAGCCATCGAGCAATTTGGACTTTACCAGCGATGAACATCTTGAAAATGGTATTGAAAATTTGTCCAATAGGCAACTGGTCGAAAATATTGAGACGGAATTGACTGAAAAGAAATCCAACCTTACCTCGCTTGAACACCCCACGTTGCGTCTTCAAAAGTTTTGCATGAGTCAGAGCAAGTATTAGTGTTTTTTTTTTTTGTCTTTTTTTGTTGAATATTTTAGTTTATTTATTACTCTAATTTATAATGGCATTGGATGACCCTTTGATATATTGTACGCCGATATCAGCAATATTTGTAAAGGTATTGTCTCATTAATCTCCTGTCTTTTATCAGATCTAATTTTAGACGATTTTTTCCAAAATTTTAATACTTTTTTGAAGTCTGTGTTTACTGCCATTTAAAAATAACTCGACATAAGAGACAAAAAGACTCCCCCTACAACAGTTAGTACAAATTTGTTTAAATTACGGGTGTTTCTCACTTGCAAAATGGCGGATTTTTTCGTAAAAGTCATCAGTTTTAAATTTAAATTAAAAAAAAAAAAACAAGAAAGGAAGCTAGCTTCGGCAAGCCGAAGCTTATATACCCTTGCAGTCATCAAATATGTCGAACAAAATGCGTAAAGGTTAAACAACATTAAAGCTAAGACGATTTTTCTATTCATATGGGAGCTATATGATATAGTTGTCCGATTTCGATCAAATTTAATTCGTAATTCAATAGTCGTTAGAAAACTTTATATTCCAAAAATATCTGATAAAAACAACGATGTTATAATTTTATTTCCGTTATTTCTATATCGATTTTTCGATCCTTCCTATGGCAGCTATATGATAACGTTGTCCGATTGTAATGAAATCGAATTTCTCGATTCAACGGTTATTAACAGACTCCATATTTTGAAAATCATGCTCGTGGGAATAAAAACAACGATGCTATAATTTTTTTCCATTATTTATATGTATATATATTTTTTGATCTTTTCTATGGGAGCTATAACATATAGTTGACCGATTTTTATGAAACTTTTTTCTCAAACCAAAAACCGTGCTCGTGGGATAAAAAAAACGATGTTATCAATTTATTTCCATTAATTCTATATGTATTGGTTGTTTGATAATGACATACCGGTTTTTACATTCAAATTTCGGGCTTCGCTTGTGAAGTCAAATATAATCGGCAATGCTGTATATCGTTTGAAAGGTATTGGCATCACCTTTAAAATGACATATAGTTTGCTTACATGAGCTTCTACGTTAAAAAATTACAAGCGATTGAAATGGAGTTCACAAACGCAGAAATTCGGGCAATTTTGAAATTTTATTTCGCACAGGAAAAAACTGCTGCGGAATATCGCAGACAGATTATTGCTGTCTTAGGAGATAACAAACTTTCGATTCAAACCGCCGAACAGTGGTTTAGGCGATTCCGAAGTGGCAATTTTGATACCGAAACACCCAAGCTTTCCGGACGACCAGTGACTGTTGATACGGATAAAATTATGGAAATAGTGGATCGAGATCGTCATGTGACTATTAGAACCATCGCAGAGGAGCTGCAACTAAGCACGGAAACCGTCCATAGGCATTTAAAGTCGAAAAATTTAATAAAAAAGCTCTATGTATGGGTGCCTCATGAGTTATCCCAAAAAAACCTTTTCAACCGTGTATCAATCTGCGAATCTTTGTTGCACCGTAATAAACTCGACTCATTTCTGGATCGGTTAGTCACTGGTGATGAAAAATGGATCACATATGACAACATAAAGCGTAAAAGATCCTGGTCGATGCACAGTGAGTCGTCTCAAACGGTGGCAAAGCCAGGATTGACGGCTCAGAAGTTGTTGCTGAGTGTATGGTGGGATATCAGAGGAATTATCCATTATGAAGTGTTGCCCTATGGCCAAACCATCAATTCTGACCTCTACTGTGAACCACTGGAGCGATTGAAGATTGCACTTGAACAGAAGCGGCCAGCCATGGTGAATCGTAAGGGCGTTGTGTTCCATCATGACAACGCCAGGCCCCATACATCTTTGGTGACACGTCACAAGCTACGGGAGCTTGGTTGGGAGGTGTTAATGCATCCACCTTATATTCCGGACATTGCCCCAAGCGATTACCATCTGTTTTTGGCCATGCAAAATTTTTTCGCACTTAATCGCACTTAAATCGGACAATGCTAACTATGTTAAAATCGTCGTCAGAAATCAATAAAGAAACCAGTATGTCATTACCAAACAACCTAATATTTTTCGATCTTTCTATGGCAGCTATATGATAGAGTTATCCGATTTTGATCAAATTTAATCCGAAATTTAATAGCAGGTAGAAAACGCCATCTTGAAGAAATCAAGACGATCTGATCAAATAAACGGCGTGCGAATTTTTTATTTCATTCTCTCGTATGTGAGCTATCTGATATAGTCGGCCGATATGGCCCGTTCCGACTTATATACTGCGTGCAATAGCTAAACACCTTTTGTGAAAGTTTCAGCAAGATAGCTTTTGAACTGAGAGACTAGTTTGCGCGGAAACGGACAGGAGGACAAACGGACAGACGTACATACGTATTCCGATTCTGATCGTGATGCTGATCAAGAATATATATACTTTATGGGGTCTGAGGTGTCTCCTTCACTGCGTTGCAAACTTCTGACTGAAATTATAATACCCTTTTGCTCTGCGAGGGTAATTAATTAATTATATTTTAGGAGGCAATTCGATTATAATTTAACTAATATTCATGATCCTTTATTTATAAAAAAAATTAAGCCGAGTTATGATGCACAAAAAAAAACATTGTCAAAAGTACGCTAAATAATGTACGAGAAATTGAAATAAAATTGATCAATCCATATCAGAAAAAAAAGTCGCAAAAAAGTGTTTTTGTTTTTTACACTGAAACCCTTCCCACCTCCTCACAAAATGGTACCTTTATAAACTGGGCTTTTAATTGCTTTAAAGTTTTAAGTCAAAAATTTTTAATGTTCAAAATTATAATATCTTATTTACATTTTTAGTTGCGGTTGGTTAAATAACATTTACTTTACATTTTATTTTAAAAGCACATGCTTTATAGTTTCCTTTTTTATAATTTTAATGTAAAATAAGAACTATAAGCGAAATAATATACAAATATTTTTTTCTGCTGAACGAAATTAAAATCCTCTATAAAAAGGAGATATTCTTATTCGTTGGTCTGCTCATTTTAAGGCATAAATGTATTCAGTTTTGAAAGGAAAAGTAATTTAAGCAAAAATGTTTAATGGCACATTAGGTTTTTTAAACTTTTGCATTCATTTGTCATTATTTTAGTTATGAGTCGGTTATGACTAAAACTTTTATGTATGCTTTTTAAACTATTCATACTCAGTCAAACGAAACAGTTTTTCAAAAAAGTCTTATTTTAAATATCGATTTTATTTTGTTTTAATAATCGTGTTTTTTCCTTTAGAAAAAAGTATGCTTAGAAGTCAACCGCTTAAATCTTTTTAAAAATGTTTATGTATGTATGTACCTATAAATTTAATATGCTGTAGAAAAATAAATTACCACAAACATTTATAAATGTACTTATTGTGCCAATATTAAGATGCTTAAGTAAGGGCATGCAAATTTTTGTTTGCATTTACATGTTACCTAACACTTTTATGAGTATCTTGTATTCGTTTTTATTTTTTTCCTTGCGTTTTTTTCCCAAATGGTTGGAGAACATTGTTGCGTGTGAGATAAGTTAAGACGGCTAAGAAATAGTTTCTTAACAATATCAGAAATAAACAATTTCTACTAACTTTATTTTTGTCGCCAGATGTCAGCAAGAGTGCTATTACTGTTGATGGACAAAAAAAGGTTCCAGATAAAGGACCCGTAATGCTTCTTTATGAGTTGTTTAATGACGTTAATTTTGAGTGCATTAATATTGACGGAGCTCAGAATAATTGTCGGTTCAAAATGACAGTCACAATAAACGAAAAAAAATTTGACGGCACAGGTGTGTATCAACGTTGTCTCGGAAAATGTATTGCTGTAATTCGAAAATTAATTTTTTTTAGGCCCTTCCAAAAAGTTAGCGAAAAATGCAGCAGCTAAAGCGGCTCTTGCATCGTTGTGTAACATTTCCTATAGCCCAATGGTGGTGCCGCAGAAGAACGTACCTCTTCCAATCGATGATAAGTCATCCTCCATGGAGTTGCCGCAGATACATGCTGATACAATTGGGCGACTGGTTTTGGAAAAGTTTATGGAAGTTATTAAAGGTCAGGAGGCTTACTCACGTAGAAAGGTTCTAGCGGGCATCGTTATGACCGAAAACATGAATTTTTGTGAAGCCAAAGTAAGTTGGTAATTATTTAAAAACTTCGTGAATAGTTCTAATAGAAGTTTTTACTTTACCAGGTTATTTCAGTTTCAACTGGTACAAAATGTGTCAGCGGCGAGCATATGAGCGTGAACGGGGCTGTTCTAAACGATTCTCATGCTGAGATAGTGTCCAGGCGTTGTCTGCTCAAGTACTTATATGCTCAACTGGATCTCCAATGCAATCAGGGTATAGTTGTTTGATTTACGCTAAGTTTAATTTGCATATCTCAAAAATATTATGCAATTTTATTTAATTTAATTGCATAATAAATGTTGAATATCATTAATTTAAACGAATAGTTTGTTGGCAAAAATTTAAGTAAGATATATAATTCCATCTTGTGCTCCCTAAACATGCACATGCATTACAGTTTTCTGATTTTTTTAAGTTAATTTGAAAGCTAATTTCAAATTCAATTCTTATATATTACGTATCGTCAAAAGCTATTATATACATATTCCAAATATTAAAAAAAAAACTAAATTCTGAAAAACAAGACCGAAATTGTTTTCATTATGAAAGTTTGAAAACAAAGGTGAACTAAGGTATTTTTAATTCTAATAGCTTATTATTTTATATTTGAATTGCTGTCACGTATCTTTAAAATAAAAACAAGTCAATATAGCTCGTTGAAAGAAAATTTAGCAATTAAGGTTGCAAGTCAAAGCTTAACTAAAAATAAGATAGATATCGACGGGCAGTAAGTAATTTAAAATGGCTTTATGCTTTCCCAACTGTAATTACTCACTAAAATTATACCTGCATTGTTTTATTGGACTTCTTTTCACGCGTACCTGTGTGGATTGGTGAAAAGAATAAAATTTAAACATAATAGATTTATTGTTTTAATTTAATTTATATATATTTACTTATATTCAATTTTCTCCTAAAATTTAGCCACTGCATATCAGTCGATTTTCGTGAGGAATACTGATGGGCAATACCCTTATAAACTAAAATCCGGGGTACATTTCCATTTGTATATAAATACAGCACCTTGTGGGGATGCACGGATATTTAGTCCTCACGAAAACGACACTGGTGTTGATAAACATCCAAATAGGTTGGTACAAAAGATATTCTTTAAATACTTGTTATTAAAATAAAAAATCTTTTATTTTGACACTTAAAAATTATAAGAATCAATTAGAACTATAGTTATTAATATTTTATAAGTAACAAATCCAAATTGTGTCTTCTGAAGAAAAAAATTAAAATACAAATCTTATATAAGTGTGTATGTGTAACAATCAATACTTTAATGTATGTATGCAGTTGTGAGATTTTTCTATTTATTTTAATATAAAGAATAATTTAAAAGCAGAATAGTTAACTTTTTTAGTGACTTACAGTTTTTATTTTTCTTAAAGTTGTTTCGGTATTTAGCTTTGCTAAAATGCTTTCCATGCAGCATAACATATCGTTTTAGTAAGGGTGAATATAAAGATTTATTAGTTTTTTGACAGCTAAAAATATAGGTATAACGCCGAATTACTACACTTTTATAAAAATCGTATATAAAATAAGCAACAATTTATTTAATTTTTATACCCTTGCAGAGCAAAGGGTATTATAATTTCAGTTAGAAGTTTGCAACTCAGTGAAGGAGACACCTCAGACCCCATAAAGTACATTTTTCATCAGCATCACGATCAGAATCTAAATACGCCTGTACGTCTGTCCTCCTGTCAGTTTTAAAGCTATCATGATGAAACTTTCCCAAAAGTTTTGTAGGTATTGCACGCAGTATATAAGTCGGAACGGGCCGGATTCTCACGCCGTTGTTTTTGATCAGATCGACTTGATTTCTTTCAAATAGCATTTTCTAACTACTATTGAATTTCGGATTAAATTTTATAAAAAAATTTTATTTCAATCTCTTGTATGGGAGCTACCCTATATACTCGCCCGATCCGGCCCGTTCCGACTTACATACTGCGTGCAATAACTACACACTTTTTGGGAAAGTTTCAGCAAGATAGCTTCAAAACTGAGAGACTAGTTTGGGCAGAAACGGACAGGAGGACAGACGGACAGACGTATTTCGATTTAGATCGTGATCATGATGAAGAATATATATACTTTATGGGGTCTGAGGTGCCTCCTTTACTGTGTTGCAAACTTCTGGCCAAAATTATAATACCCTTTGCTCTGCAAGGGTATAAAGACTTCGGTTTTCCGACGTTACATTTTATTCCCGTTGTTCAATTATTTATAATACATGGCTGAACAAATAAAGTCTTACACGTGTACTTGCGATAAAATTTCGATTTTGTTTATAAAGTTGAAAGAAAAACTTTAAGAGTTTGTTAAAGTGAAATTATTTTTTTAACAGCCTACCTTACTATATTGAAGTTATTAATTTTATGCTTTGATTTCAGTATGACTTGACATGTTTTTAAATACATATTTAAAAAAAAATATTATGAACTCAAAATCATTTTTATAATGCCAATATTTCTGACTTACATGTCATACATGAAATAAACATTATCAACAGAAAAGCTCGTGGACAATTGCGTACCAAAATAGAGTCCGGTGAGGGGACAATTCCAGTTAAAAGCAGCGATGGAATACAAACCTGGGACGGCGTATTGCAGGTAACCAGTTTTCTCTGCCTCCGATAAAGCCTGTAATAACTAGCTCAACATTTTTCATTTTGTGAAGGGCCAGCGCTTGCTAACAATGTCGTGCTCTGATAAAATAGCCCGTTGGAACATCGTGGGAATTCAAGGCTCCTTATTGTCTTCCATAATTGAACCAGTGTACCTGCATTCGATTGTGCTGGGCAGTTTGTTGCACCCAGAGCACATGTATCGGGCAGTGTGTGGCCGAATCGAAAAGTCTATTCAAGGTCTGCCACCGCCGTATCATTTAAATAAGCCACGCCTGGCATTAGTTACTTCGGCAGAACCTCGAAATCAGGCCAAAGCTCCGAACTTTGGGATTAATTGGACCATTGGAGATACTGAGTTAGAGGTAGTGAACTCGCTCACTGGTCGAACAATTGGTGGTCAAGTTTCCCGCATCACAAAGCAGGCGTTTTTTGTTAAATATGGATATTTAATGGCAAACCTTCCAGGTGTTTTAGTCCGAAAAGTTACTACAGACTATGGACAAACCAAAGCTAACGTTAAGGACTACCAGGTAAATGTTTAAATGATTTTGCCTTAAAGGTATAGAAATTAATCTGCAGTTTTGCTTTCCCTTTTTTTTTTGTAGACGGCGAAGCTAGAACTGTTTTCCGCTTTCAAGCGAGAGGATCTTGGAAGCTGGTTAAAGAAACCCATTGAACAAGACGAATTCGGCCTTGCCGAATGACTGCATTCATCCCTATTACATAATTCAATAAAAGACAACAGTAACGGCAAGCAATTAATAGATTTAGAAGATGTAGGTTTTATGACAAATTATAACTTAGAATGCAAATACAGTCGGGTGACCAAACAGCGATATGAACTTCACATGATTAAGAACCTGCCAACCCTACGTACCCAATGCAACAGCAAGCACAAAGATGCTAATGCTCGAAATATAAAAAGCGGCCCTAGAATATTTATAGAATAGAATGTAGTTTTTATGCTGGAACTGAGTAAAGGAGTATTATGGCGTTTTTTTGTTAAATCAATTAAATTAAAAATTTTGCTAAAGCAAGTTCTTCATTTAATTTTTCTCAAAACATTAAAACGAAATCCCCTTAACCACTCATTTTCAATTTTCAAGTAGTCAATCACTTTAACCACACATTTTTAATTTTTAAGTAGTGACTTTTTAAGTTAAATGGATATAATTTAAAACATAAAAGACCAACAAGTAAAAACTATAGTTACGATAAACCAAACAACTTTTTATGTTAAGTAATTTTATTTGCACGCATAATTTTTATAAGTTTACTCGTGGTATTATAAAGATTTTAGGTAAATCCACATTACATGATTTTTTCTTCAGATCATAAAACATAAGTTTTTCTTGAATTTTTAAGAAATAAATTTATTTTTGGTTGAAATCATTGAACTTTAAAAACATTTGTTAATTAAACTATGTTGATTTCTTAACGGTATTAGTTAAAAAATAACACCAACAAAATAATAAAATTGTTACCTATTTGATAGCATAACAGACACATTTGAGCTACCTTAATGTTATCATAAAGCTTGCAATGCCATTTCGTCTAATGTAGGACGACAAAAATTGTGTCCAATTTGTTGTACATCAAACATATTTCTTCCTCATTCCTTCCAGTTCGACAATTTGTAATTGTTAATTGTCAAAAAAAAAATTTTTAATGATTGCTCTTCCAAAGTGACCTGAAAAATTCTTATTCAATTTGTGTAAATTTGGCTCACCTTTTCAGTTGCACATATGGAAAGAACGATTTATAAACTAGTCGGGTCTGTTATTGTCATTCTAATTTAAAACTCAGTGAGGTAGGAAAGAGACTATTTCAAAGACTAATTTCACACAACACGAAAATGAAAAAGACCGCAAGATTTTAGAGTAAGACAGCTTGTTTGATTTATGAATAGTTCTTCTGAATCGAATCAATAAAAAAAACCGAATACAATAAAGTATATATGTATATCTTTGTCTTAAGATATTATTTTTTCTTAAACCCTAAAATTTATTTTTTTGTTTAAAGGTGTTATAATTCGGTTATTAATCCATTGGTGTTTATTTTTTTTGCAACCAGTCGTCAAGTAAATTCAACTGGTTATTTTTTTCGACCGATTTGATGAAAAATTGTGGTTATACGCAATATTGTGTTTGGGACTTAATAGGTTTTTAAGAATTAAGATAACATTACATGATTTAAGAATAGAAATAACTTGAGTTGCGTTCTAAAAAGGTTTCAAATTTCTTTAATATTTGTTTTACAGTTATTTTGAATCAGGGCACAAAACAAGCTTTAAATTTTTAAAGTTTTTAATCGCCTCTTACTTTTTTTCAAAATTGTAAGTATTTTTTTTAATCAAAATTTTAAAAATGTATCTAACATATTTGGTTTAATTTTCTGATGCCTATTTAAAAGATATTCGCATTTTTTGTAAAAAATAAGGCTATAACTTGTTCGATTTTCTCAATTACATGACTATGATAATAATATATAGCATTATAATATGACGATATACTTGAACTTAAGAATTATTTGCAAAAAAAAACAAAACGGTATATAATGAATAAACAAAAGTTGATCTTATATAAAATACTGTGATACTAAATTTTACTAGTACTTCCAGCATAGCTGCATTTTATCCATTCTTAAATATTCTATGATATAGAAGCAGCAGCAGATAATAATCACTGACTATATAGGAAAACAACAAAATTTTTAATGACATGTACAAAATTGCTTGTCTACATTAGATTTTCAAATAAGGAATTTTACAAAATATAACACTACGTATGGTAAAGGTAGGTAAAGCATTGGGATTTCTCGAATATAATTTTTTTATTGCCATGCCATAAAAAATATGTTCAGTAAGGACTTCCTGACATTTAAGTCAGAAACTTGCGAAAAACAATATGTTGGAAAATGTATTTAATAAAATCCTTAATATATAGGTTAGACGCTGATTCATTTAAAACTCAGCTTATTAATATTTATTGAAATAATCTAAGAAATACCTTTGAGATATCTAATCTGTTTATGAGAGAATACATATTTACTAAGGTATGCTAATCATTAAACAAGTTTTCTTCTCTTGTTATAGAATATTTAAAATTATTCACTCATTAAGTTATTTTTTTTGTACTATGTGTACACATATTATTTCACAATTTAATTAGAACTTTTTGAAAAAGAAAAACAAAATTACTGTTTGAATGAATACCAATTTTTGGGAGCTTGAATTTACATTTAAATAATTAAAGTATTTCCCTCCTTTAAATAAAAATGCAGTCAAGCTAAAATAATTAGATGCTTGTAGAAAACGGTGGCTTATATTGTTTCCCGACAAACAGTGATAAAAAATATTCGTTAAAATTCGTACTTATATGATGTGCGGTTAAACAAAACTGAAAAGTGTTATCAAAACCATATAGCTAAAAAGATAAAAAAAAATGCTACTACATACGCACGTACGTATGCAAGTAATCTTATGCAGATTAATGGATAAGTCGTATAGGACAAAAATACTATGTGCAACAGTCTAAACACTTAAAATAATTTATTAAAATTTTGAGTAAATTTGAATTTTTTAGAATCAAAAATATATAAATATATATCCAAACACGGGCGAAATGGAAGGTGAACAATTACTATTTATTTGTAGTTTTTCAAAAGTTGAAAGACTATAACTCATTAAATATCTAAGACATAACACAGAAGAGAACGGATAAAAATGACTTAAATATAAATCTTATATAATTTACATAGTTTTGATGCAATGTCATATTTAAGCACCGTATCTGATTAACACCTAAATCAATCAATATGAACTCCTTATTGCGACAACATTTATATTAAAAACACAGTAACACTTTATATCTAACAAACTGAAGAAGCTAACCCAGAAATTATGTTTTTACATACAAAGGTACAGGAACATTTCGATAGTCAATATTTTATCACGTCAGTAGAGATAACCAATCATAATAATACCAAAGTTAGACATACTATAGTCTGAACGTCGTTTCTATTAACACGTAATTTGTTCCCAAATTGTACGAATAAAATGGATAAATCAAAAGAAAGACTCAAAAAAAATTGTCGCTTGTTTAGTTAAAACAAAAATCATAACCAGGAAATCAACTTATGCATTACTAAAAATACTTAGAAACCCACACGTAAATATGTAAGTAAACCTTCGTTTTGAAAACTACTGCAAATACCTATTCAATTGAATAATTAATGGCTAAAATATCTAGGTAATGACTACCTTTTACAATTTAAGTCAGCAAACAAATGAATTAACTGAAAAACTGTAAAGTACATTTTACGATGGTCTTTTTATTTTATAATCATCTGTCAGCCAATAAAATAAACCCAAAGTAAAAACAGTCGAAATTGGAACTTTCTTATGTATATAAATCGTTCAATCTCTACTGTATATGAAAATTAAATAAATTATCAATAACATAGAGTACAAAAAGGAATAACATTTTTAATATGGTGAAAGTAAAGAGAGTATTAGTTATATTCCATGATTATGAGAATCAACTTGAAATTACTGATTTGCTTACGCAAAATAATATTAAAATAATACAACTTCAATCACTATGTATACATATTTCATCAGAAAATTTAAAAAAAAGGAGGGATAACAAGCTTTGATAAGCCTCAAAGTTTTACAACCATAGCTCGCAAAATCCAGTTACCTATAGCTCGCAAATAATTATTAACCATAGCTCGCAAATAACTGTTAACCGTTTTGTTCTGCTTGCGAGAATAGCAGTTATCATATTTGCCAGCTATGCTGTTAACCCATTTGTGCGTTCTCAAAATAAGTCCCCTTCACTCAAACTTTGAGCAAAAAGTCTGAGAGCTATGGATGTTTTAAACAATTAAAGCAAAACATTCATCAACTTTGAAAGCAAAAGGTTTGACCGTTTATTTAGTATTATTATTTATTTCGTTTGGTATACCAATTTTGCCTGAGTCCTGGCGTATTAAAAGATCAAAATTCCAAAAAAAATTATTTTATGTTTTTTTATGTCTTTTTTATACGGCGACCAAAATCTCTGAAGGTAAGTCCACTTTACAATGTAACCCTACTTCAGACAATCCATTAGCCAGTTCACTTTGCTCTTCCGAAAGTATTATTTGGACGACGATTTTGGATTTCAGAGTAAGGCTTTATTTTAATTAGATCGTAACGGCTGCTTGTAATGTTGAGTTTCCACACAGCATGCAGGTTTCGTCGACAACGAACTTGCTAATAACAATAAAACAGCCCGCTGTTAACGAAACCCGACTTCAGTGAGGATTTTTGTAACTTTGTTTTATTGGAATCAATCTTTCGCGAATACATTGAATTACTTTATGTCCTTGCCGATCACTTTATGTTTGGTTTTTGTTAATTTTCTCTGAAAATTTTATAAATTGGTTAAATAATTTGGTTATAAATTTTAATTGTACAGAGTCATTTTTTTTTTTTGTTTTCGCAAATTTAAAATTTATTTTACCACGTAAAATAAGGTAGTTAATAATGAAGTAAATATTGTTCCTAAAAAATTAAATAAAAACAAGAAAGGAAGCTAGCTTCGGCAAGCCGAAGCTTATATACCCTTGCAATCATCAAATATGTCGAACGAATTACATAAAGGCTAAACAGAATCGAAGCTAGGACGATTTTTCTATTTATTTTCCATATTTTCGACTTTTGTTCATATGACGGCTATATGAAAATATGAAAACTTTATATTCCAAAAATCATGCTTGTCTGATGAAAAACAACGATGTTATAATTTTCTTTCCGTTATTTCTATAAAGATTTTTCGATCTTTCCCTTGGCAGCTATATGATAACGTTGTCCGATTGTAATGAAATTTTTTCTCGATTCAAAGGTTATTAAAAAGCTCTAAATCATGCTTGTGATATTAAAAACAATGACGTTATAATTTTTTTCCCATTATACATATTTATTTGTCGATCTTTCCTGGGGCAGCTATATAGTTATAGATAGACTTATACGATTTTGATCAAATTTAATCCGAAATTCAATAGTCAAGAAATCCAGTCGATCTGATCAAAAATAACGGCGTGAGAATTTATCCGATATAGTCGGTCGATTCGGCCCGTTCCAACTTATATATATAGTGCGTGCAATAACTACACAACTTTTGGAAAAGTCTCAGCAAGAAGGCTTTTAAACTGAGAGACAAGTTTGCGTAGAAACAGACAGGAGGACAGACGGAGAGACGGATAGACGTACAGACGTATTTCGATTCAGATGGTGATGCTGATCAAGAATATATTTACTTTATGGGGACCTTTACTGCGTTACAAACTTCTGACTGAAATTATAATACCTTTTGGTCTGCAAGGGTATAAAAAGAAAATAGAAAAACGCTTTGTACGATCTATCGGCACTTAGTCAGCGGACAAGCAAAGGTGTGCACTAAAGATAAGCGGGGGAGTTCCGCGCCGATTCTACAAGGTTCGAAATGGCCAAGATTTACGCCTATCCAAAGTCTTCGTGGTAAGTTTATAGTGTCCCTGCGTAATAAATCTATTGGATGATTTATCTTTGCTTACGGCCAGGGAAAACTTTTGCCGACTGCTGTTCAAACAAATGATCGCTGAAAAATTATGATGACTGGGCATCAGAAAATGTTATCGTTTACAGGTTTCTTATGGCTACAGTGTTACTGATGATCGCAGCAGTTCGTGATATATGAAACCAATTCGAAGTTTAATAAGGGTAAGGGGGCAAAGTTTGGCTTAGCTTGTAATCATTGTGTTAAGAACTAAAAAGAGAATACGATGTTTATTTAGGAGAGTTAATACCCAGCTGTTGTTCACTAATACCTTTTAAATAATTTAGATTACATCCGATCTTTGCAATTATTCCACTTGTATTCTAATAGGCTTTATGAGTCACAGTTCTCATTCGCAAAACGTGTCAGTTTCTACTTCCGCTCCTTGAACACCATTTTCTTCACAATTGTCTGGTTCTTTTTCTGGTACTCGTGTTGTCACAGGTTTCGCCTAACAGTCTGATCTCTACATGATATTGAAATTAAACGAATATTTCATAGGTTTTGTCACTCACATTTTAGATGAAAGCAATTTTTTAGTTCCCTTGACTTCGCAAACCAATTAAGCAAGCTTATCATAAAATGCAACTGCTGGTTTCTCCTTATTTTTATTACACCTACAATTTTTATTCTCTTACGAAGGATTGACAAAAGGAATGGCAAATATGCGCAGCAGCTTTAACTGTTTCCTTGATCAAAGCTCTCTCGTACGATTTGCCTCTCTCTCTTTTTGTCAGTCAGTTTTCCTCTCTTGCAAGAAGCATCGCTTAGCCTCCGTTAAAATGTATTTTAATTCATTTTCCGCGTATTTTTGTGTCAAAAGTTATAAAAAAAACAATATTCAGTGCAAGTGAAACTTATACTCGGTTTGGGTAATACGTTTTATTAAATTCCGATCGTTTTAAAAGTTGAAATAAGTGTTTTCAGTGTGTGTGTTAAGTGTGTTCAGGCCAAGCGTAGTTTTCTTCTTCTTATTGCAAAGCATCCTCCATTTTGTGACGCTCCCCCACGGAATTATTGCCTAAATTGCCTAAAAAGGCAATAAACATTGTAATTACAAGTAATACTCGGGGTTTAAATACATTTCGGTCAATATTTCGCGTTTAAACCAACATTTTCGGTGTTTCGATGCAAAGGTGCTCCTCGGGACAAGTACGTATGTAGGTGCATATGTGTGCACTTGGTGATTTTTACGCACATATCGACATACATACATATTTACAAAATGTTCTTTACAGGGAAAAAAGCGCTGGCAGGCAACTTATTTTGGCATGTGCCAAAGTGTTTATAATATTTAATCCATTAAAAGATGCATTTAAAACCTTTAAATCTATAAAACCAAAGGAAACAAGTGGTAAGTGAACAATAAACAAGAACTATTATCATATGTGTAATTCAATAATCATGCTTGTCTGATGAAAAACAACGATGTTTTTTATTTTCGTTATTTCTGTTAAGTTTTTTGATCTTTCCTATGGCAGCTAACGATGTCGGATTTTAATGAAAATTTTTTTTAATTCAAGGGTTATTAAAAAACTATATTTTGAAAATCATGCTCGTGGGATTAAAAACCATAATTTTTTTTCCATTATTTATACATATTTATTTCGATCTTTCCTATGACAGCTATATGATTGAATTATCCGATTTTGGTAAGATTTAATCCAAAATCCAATAGTAGTTATAAAACGCCAAGTCGATCTGATTAAAAACATCGGCGTGAGAATTTTTCATTTTATTCTCTCGTATGGGAGCTATCCGATATAGTCAGCCGATCCAGCCCGTTCCGACATATGTATATATTGCGTGCAATAACTAAACAATTTTTGTTGAAACTTTCACAAGAAAGCTTTAAAAATGAACTACTAGCTTGCGTAGGAACGGAAAGACGGGCATACATATTTCGATTCAGATCGTGATGCTGATCAAGAATATATATACTTTATGGGGTCTGAGGTGTCGCCTTTACTGCGTTGCAAACTTCTGACTGAAATTATAATACCCTTTGCTCTGCAAGGGTATAATGACTGCCAACGAAAATGAACACAATGTGGAAGGGTCAAGTCTAGCCTCCTCATAGCTATATTTGCATTGTTTTGCTTATAAAACAATTTCACTAGTGCTCAGGGCCGGAGAAACAGTTTTGAGTGGGGTGATGACATCACAAATTTTCAATTTGGCGTGTGGAGTGCTCAACACCCGGTATACACCTTCCACCGGCCCTGCTAGTGCTCTCTTAAACATAAAATAATAATTATAAATAAACAATACAACTGCATTTTTTTTGTTTAACATTGTTGTTAGGTTTATGGTTGAGTCGTGCATTGCTTCATAGTTAGCCGTGATACACAAGTCTCAAATTTAAGTATAGCCACAGGCCGGTTTACCTCCAAAAAATACAGTACATTGTGTCCAAATTGTGTCGTAAAAACAGCGCAGCCTCAAGTGTGCCTCATTTTTAATAATCTTAAATAATGTGGATGCAATTGTAAGTCTTATATACAAACAGTTTTGATAAATCTTAAAAATAAATAGAAATGTTTGTAGAGGCTGTCGAGCATTTTTAAAAGGCAATAAAAAAAGGCTACTAAAGCGAAAAGATGGCGAAGCTGACTCAAAGCTCCAAATTTGCGACGAAGAGATTGACGACAACTTCTCAGCTAACCTTTCAATGAACGAGCTTATGCGAATTATTTACACTTTGGCATCGACGAATAAACGAAATCGAGTAATTGTATCTAATCAAAATAATCAGGAGAAATTAGAAGTGTGCCACCTGCAAGCACTGGAAACACCCAAAATACCAAATTCCCCTTTAAACTACTGCTTATCATGTAAACCCCAATTCAATTTTGACCAAAATGTGCAAGATCTCGGTGTAAAGATTACCCCGAGCTTAACAAACAGAATACTCTCTTTTGATAACTTGCTCCAGTTAAAGACGTTAAGCTTGTCGGAATCGCTGTCGTGGAAAGTGTATTTAGATGGCGCTCTGGCCCCCATTTCAAGGATATACGAAAATAATGTTATGCACTTCGATAACGCCATCAACTTGTATCCTTCAGAGATGGTCAGTTTTATGGTGCCGGTTGACAGAAACTATTTGAAGATTAATTGTGAAGATCATTTGGAAGCTTTTGTTGTGCCCGCTACAAATCGAAAATCCGAAGCGTCTAAGATTACTTTCATGATGTCCGAAGAACTTGTAACTGAAAAACTCATAGCCCTGGTCCCTCAAAATGAAAAAAAATTTTATTGGATCAATATAGCTCACTTGCTTGTATTGATTGCATGCCTCCGTGGGCTCTTGTAAATGTATAATTTAGATAATTACACACCGCTCAGTTTGAAATTAAATTTTATGCTTGGTTTACCAAAATCTATATTCATGATCAGAGAAAATTTACGTTTAAGGTACTACCACTACATAAATATGGATTCTGGCTATATTTATTTCAGAAATTTACTGCTGTTGGGTATTGAGTTAGAACAAGCCAACAATGCTCAGGTTTTAACAAACAAAAACAAAATAAGTAGATCAAGACATTTTCTTTTAGAATACCTTTCTAAGGTTAAAAGGTGCTTGCATTTTATTTTTATGTTATTATTATATTGCTCTGTTTATCTGTGTCTGGTATTGTATCCGTGCCAGAACATTGAAATAAATATACTTTTGCACTTTACTATTTTTAATTATTTTGTTTTTGTCTTTATGTTATAACTACAAATTTAAACAGTTGCAAAGTCTGCAAAAAAATAAAATAAGGGTTTCACGGGTTCCTAAAAT
>drho|LOC108049684|score_1E10|shift_No|2
ATGTGGATGCAACTAGGCTGCCGTGCATTTTTAAAAGGTGTCAAAAAAACATTAGAAAAGCGGAAAGATGACGATGGAGATACAACGCTCCGTATTCCAGATAGAAAGTCTGATATCGTTTACCTAACTCAACCATCAATGAACGAGCTAACGCGAACTATTCACTCCGCATTGTCAATGGATAAGTCTAATCGCGTTGTTGTAGCAGGGCAGAATACTCAGGACAATTATCTGCGAGCACTAACAAAACCCCAAAAGCAAAATACCTATTCAAAGTGTTTTTCTAAATTGTTTATACCCGAGCGCATCCCAGATCGAAATGTGCCACATCTATCTTTAAAGGCTAGTCCTAGTTTAATGCAACGAACACTATCGTTCGATGATTTAGCCCACATTAAACGGTTGCACTCGTCGGAACCATTGTTGTGGCGAACACATTCGGAGGGGGCGTTGGGCACCAAACCAGGGATTTACAAACAGAATTGTACTCAATCCGATGACGATAGATATGATCTTTCTTCCAATGCAGATTGCATGGTTAATGTTGGTCAAAAGTGCTCATGTAGATACACAGCCAACTGCGTAGAAATGGATTCCAATGATGATTTCGAAGTCTTCAATGATTCCCTACAAAATAGAACATTTGAAGTGATTGAGGCATCACAGCTTACACCCACGATGTCCCAGGAACTTTTTACTGAGGAGCAACCAGAAAATTCGAGCATGTGTTATTGGATTACTTTAGCTCACTTACTCATAGTGATTGCAGGGATCCGCGGACTCCTGTGA
>dele|NW_016083551.1+:251347:267344
GCAGGGAAAACAAAAATGGCATCACCGATAGTATCGAAGGCACGTCAATTTTTGTTCCAGCACTAACCAAGTGTCATTGTTATTTTTCGTAATGTAATGTAATGAACCGAAACCGAACCAAAAATCTTTACATTTGAATAAGTGAACCGTGATTGCAATTTTCGGACATTGTTTGCAAAAGAGAAGAAGAAGCAGAGGAGCGCAGCAGCGATATTGAAACAAACAAACAAACAAATAATCGATTTGTTTGTCCGGCCATGCCAGTGTGTGCTCTCTTTTTTTCTTAAGTGCCGAGTGCCGCTAAATTAAATAATTGCCCGTCGCAGCCAATAGCAGCCACCCATTTTCCCTCCTGAGCGACATAAAAAAACAGAAGACAGCAGGTAGGATGCAGAACCACTAACAAATGACACTCTTTGCCGATATAGCTTAGTAAAAATCAATAATTAGAGCTCGTTCCCAAGCAAAAAAGGTATGCAGTAGCCAGAGAACAGAACAAATCGGCACACAAAAACACAGTGTGTGCATGTATGTGCGCGCACACAAACACACACATACAGCTGCGGTCAAGAAAATATAATATAGTATTTAAAAACAAATTGATCAAAGTAAAATATTGATAAATTTTTAATATTCCAAATATATCAGATATTAAAAATATTTGTATTTTAATAAAAATTGTTATAAAAGCAGTTACTTCACCAAATCAAAAGTTTTAAGAAATTATTAACAGCTATTAACAATAAATATCAAAGGCTTTTTTTTGTGTTTATTGGTAAGTAGCACTATGATAAATTAAAAGTGGTCGTCCAGTGCCTTAAAGGTATGTTTTGGGAACTTTACATTGTCCCATCACTATTATTTTGACAGCAGCTGTAAGTGTGCAGTCGTGTGTATGTATGTGTCACACTGAATATTGGACATTTTATGCAAATAAAAGGCGAAAGATAAAAGTCGATAGTTTGTTTCGGTTTTTGGCGTTAAAAGGTATATGAAGCATACTCGGATGCGAAAGCTACCGATTCGTTACGTTTTTATTTTTATCTCCTTTCCGACTTGGAAATAAAACAATAGATAGATGCTGCAGAAGTAGTAGGCCTTTTCAAAGGCATTTCCTGGCTATTACGTAGCCAGAACACACATGCAAAAAAAGCACATGCGACGTAACATTACGACCAACATCAAAGCGGAAATTCAAGGAACAGAAAGGTTTCTCCGCTGCACAGTGTTGCCAGAAGTTAAGCTCCTGCATAAGCTAAATTCTGAATACAAATAGGATAAAAATTAAAAATAAATGCTGAAAAGCAAGCTATATTCGAATGGAAAAAAAACAAACATACAAAAAAAAATAAGTTATTAATGATAGTAGTTATAACGCCAGTGTTGCCAGGTGTTAAGTTAAAGCATTGGCTAAATTCTAGATAAAAATAGGCCAAAAACTAAAAATAAAAACAGTTTTTTATTTTTAGTTTTTAGCCTATTTTTATCCAAATGAAAAAAAAATTTCTCATTATAATTCCAACATTTTAAACAAACATCTTCTTTCATGCAATACAAATATACATATGTAACTGTTGGTGTTCAACAACAGCTCTGCAACTTATTAAATGTATGTAAAGATATTTTTTATATACGAATATAAAAGATTAAAATCCATTTAAAAAAACAAGTATTATTAACGTTGGTCTATATTGAATGTGCTTATTCATTTTAAATCGATCACTTCATTACCAAATTTATCGTTTGTGTGTATACGACATAAATATTTTGCTGGCAAATTGTATGTGATGCAGCATTATAAAAATATGCTTCATTTACGACTATAGGCTATTTACAATTTGTAAAAGCTTTTCCATTTTCAAATATGCTAGATCTAGTCTGAAGTGGGCTAAACTGGCAACACTGATTGCGTACCATTCCGTTCCATTTCCCATTACCCGTTTCACTTTCTGGGCCCAACCAAAGTGGCTCTTTAAGCCAATAAGTTCGCGTCCATTCTTGTATGAATTGCATTTGGTTAGTGGCTCTACGCTGTCGCTGTTTAACAAAACAGATGGGAATACCTACTTTTTATGTATATTCTATTATTTCAAATGTATAATTACTTAATGTGCCACAAAGTACTGTGCTTAGCACATAGTGAATAGCATATATACATAGTATATGGTATAGTGCACTTTTGGCCAGGCAGTCGATGGCTGCAGTCCGCACCGCGGTCCCAATTCGCCAAGAGAGCGTGAGTGAACGAAAATCGATTGAATCGTGTAACTAAACATACAAATAAACATACATATGTATTACTTATTTGTATGTTTAATGTTACATGCATGCGAATGAACGCATGCCAATAATGCTTGCGGATATAAACAGTTTTCTCCTATTTGAAAAGTCGAGATTGTATTCTCCGCATTATTTGACATTTTTTATGTCTTTGCCTTCTATTTGCTAGCGTTTAGTTTAGTTAAGGTGAAGTAAGAAATATACACCTCAATATCCACCAAAATCAACAACTAGAACGAAAAGAGAAATATGAAGTAAATACATACATTTGTGCTCAAATGCAAGTTAGACTTAAAGCTTAAGCTCTTCATTTATGTTTGTATGTTTCATTTTGAATAAAAATTATTTTATTTTTTTAGTTTTGAGCTTCTGTCTTAGTTTAATTTCGGTATAGTCTTTTTTTCGGAATATTGGTAATATCATAATCATACTCTTTGTTTTTGAATGTCCGCCGACTTTATAATGACGTTTGCGATAAAATCGCTTCAAAGTTTTATGTACTGGATAATTTATGCATTGGGTCGGTCGCTTGAAATTCTGTATCTTTGTTAGTTTTGATTCGAAGAACTTACTAAAATAAGAAAATAGACAACGAAATTTTTAAAACCGTACACCCCTGTTTAATTAGCATACAAATAGCACAAAAGATTTCACCAAGATATAAATAAATTCGTGAAATTCGATTCCAGAGTCATGTTAAACAGCGCAAATAACAATTCTCCCCAGCATGTAAGTAGACGAAAATCGTCATTAAAAATTAGTTTTTATTACGACTTGTTTATGTGTATATATATTATATGTTAATTGTATAAAAATCTCGCGCACAGCATGCATGTTAAGCTTAATAAATATTGCATTTTTTATTGTATCGGTTTTGAAATAGCGCGAAATTTTTTTTTTATTTTTTATTTTAATTTTAGCTACAATTTTTAAAGTTTACGATTTTATCGTAAAGCTTATAGAATTTGAAAAATTAGGAATTAGCTGTTGGGTTGCTTCCTTTTTTTTTTGAAGTAACATTGTTCAAATATACATCGGATTAGACCTGACCTTTTGGAAAATTTTAAAGATTGTATTAGGTTGATTACAAAATTTACGTTTTTGTTTAAAATAACGACAAAATTTGAAAGTAGATTAAATTGTCCTTTGCAATGGCTTCAAAAAAACTGTCAAACTTTTTTCGCTCATTAGTTTATGTAGATATTTTTCTCAGATCTTCACAGCTCGTTTAAATTGAGTCTCTCGTTATATCTTAACTTTTTTTTAATGAATCACAATAATACATTAATAAAAATAATTTATCTTTAACTTTTAGCAGAAATGATTTCTGTTTGTTAAAAATCAAAACACTAATCATAATTAATAAAGAAAAAATATGTTCTTAATAAACAATTAGATAGAACTAGTTCTGATTTTGATATTTTAGACGTTTACATTTTTCGCCATTATTTGTCCGACAAATGACACTCGACACACAGGTGCGGTGTTTTATAAATATATTGCAATGAATTAGAAGGGGTCAAAACAACGAACAATTTTAAGAGGAAATCTTGAGCCTAAAGAGTTTTTGTTGTTTCAATTGTTCGATTTCGAGAGCTTATTTACCATACACTTCACGCATAAATTGCTTCTTACTATTTTACATTTTTTAAGCTTCAGTGCATAGAGATACTTATTTAAGCGGATGCATGTGCTTTACTTTCTAAATAGGTATTTCTTTTTTTTTTATCAAAATTTGTGTTTTTCATTTATAAACAGACAACATGTTTTCACTTTATATATTTTTTTTGTCCATCGACATAATTTAGGTTTTTTATTTTGTTAAAAACGGAAGCGAAAAGGTATCTTATGTAAAAAATTAATGAGTCGTCCTTTTTCCCACCTACGCGCACATAGTTAACATACAAGACTGTAGGCTTCCATTCCTCCAAACATCGACCGAAAATAAAATGTGTTCTTCAAACAGATTTTGTAAATGTATATCCCGGAGCGTAATATTCGCACACACGCACCCGTATGTGTTTTGCAACATATTTATTTTAAAAATGTTGTTGTTGATTACTGCAAATTTTGATACGCAAATGCAACTCATGCATCTCTGAGTTTGTGGTGCAGCTGCTGTAGCAATAACCGCTCCACCGGCATCCAATTTTTTTTAATGTAATTTCGTTCATGCTGCTGGGCTGGGCTGGGCTGGTAATGCCTTTCTGACATTTTGACTTCATTAATTTGGCTAAATCTGCCTTCTGGCCGCCTGCAAGCGTTTTATCAGCACCAAGGCATCTCAATTTTCGACATGCACCGTGCATTTTGTTACACTTCAAAAGAAGTGATATAAATGTCATTGAGCAATGTTGATATCCTCTAGGTCCTCTAAGAGCCCTTTTCATTTCACATTTGCCCAAGCATGAATTATAGGAAATTAATTCAATCCAATCAGGCAGAAGGTTGCAAAAAATATATTTTTAATAATCCATATTGCTTAAAATGAAGCCAATATATGTTGGTTGATAACCTCGTAAATAAATATATGTTTTCAATGTCTTCTGGTTATCGTGCCGCACAGAAGCTCGCTTTGAAACTTAAAATAAAACAGATTGATCTGATCCCTTGCATTGAGATGGACAGCCACATGTGGTGTCTTCGTCTTCGTCTTCCCTTTAAAAGGGTATATAAATATCGAGCTACTCAAAATACGCAGCTAGTCGCGCAAATTATCTATACACGTACAAACATGTGTTTTTGCACATGTATGTACATTTAAAAAAATTTTTTTTTCATAATTGTAGTTCTTTCTATAAAATTAGCTGCAGTTTGCTTTTGTCGTTGTCAGTTAAATGTCGGTGCTTAGCCGGGAAACTCGAAATTCATCAGTCGCCAAGTTGTACATGGTCTTGAACGTTCGTTGTTTGAATAGTTTTTATTTATTTGACAATATTAAAGAAGTGCAAGTTAACCAATAATGTATCCAGTTTCCTACAAACCAGAGCGTGCGTGCTATAAATCATGTCACCATGCTATGCGAATAGCTTCGAGATCCTCAATTTTCTACCAACGTCAACATTTTTATGCCGCATCAAGTTTTGCGGGCAAAAGGCCCAAATTTTTTGTTAAACGGAGAGTTATTTTTCCCTCATTGCCCTGCAATGTAAGTAGATTTTATGAACTATATATTAATGGCACTGTGGGTCTTGAAAGATAAATATTTTGTATGATTTTAAAATTAATAAATAGTTTCGACCAACAAGATGTGAGGATTTTTTTTAACTAAACCTATTGTTGTGCTCTTGTATTAAAAACGTCTTGCTATAACTGTCTATATGGTGTATCGATGTTTTTGTGCGTAATATTGAATTAAAGCAAACATTTTGTGTTTGTATGTAGTATTAATCTATTAACAAAATGTAATTGGCTTACAAAAGAAGAAAATAATTGCTTTTATTCTGTTAAACTGAATACAACCAGTTAATGCAGAAAATGCAAAAAAAAGTAAATGCACCTATAAGTACTCCAAATTACTACATGCATACACCAAAATCGGGTCCTTGAAAGGAAGTTTGAATGCTTTTCGTTGTACTGTACATGTTATGTTAAGTGTTGAAATGAAAATGTGTAACGCCTCAATATATTAACTACTATTAAATTTATTTTAAATGTATATATATATAATATAGCCGGTGAGTGCACCATCTGAGATCAACATGAATGGCTATAACCGCAAATCGCCACAAAAACGGCGCTATGAGATGACAAAATATGCTGGTTAGTCATGATCCCTTTTGATTATAACTATATTTTAGATTTACAAAAAAAAAAAGAATTGAACTCAAAGTTGAAACTCTTTTTACAGTAACACCAAAAAAGAAAATCTGCAAGGAGCGCATTCAGCAGCCGAAAAATACAGTGGCAATACTGAATGAGTTAAGACATGGACTGATTTACAAATTGGAGTCACAGACTGGTCCGGTGCACGCACCTTTATTTACGATATCCGTTGAGGTAAGATTGATTACTTTAGCAATCTTGGAAAACGAAAATTTCCAAATGAAAAAATGCATTTTTTAAGAACTTGGATTTGTTCTAGTTATAACAAATTTATAGTGCATTCTTTATTTAATCTATTGCTTTTATTGCTAAACAATGCCCACAAAAAATACTTAATATTCAAACTGTTGTGTATCACTTATGTCGTTCAGGAGTTATGTTTAGTATTCCACGCGAGCTCTACTAAGTTACATATGAATAGATCAATAAGAACATAATAAGTAGTAGCAAGCACGGCAGATAGTCATAAAAAAGCATGTCTGCTAAACGTAAGGGTTAGTGAATATTGTTGAATATCTAGCATCTGTTTTATTGACCCGAAACCCGAATCGTTTTAAATATTAGAACGAAGGAAATGTTGATTAGCCCGCATTTGACTACAAACTTCGCATTAACTTCGCAGGTCGATGGACAAAAATACTTGGGCCAGGGTCGCAGTAAAAAGGTTGCACGTATCGAAGCAGCCGCTACCGCACTCCGCAGCTTTATACAGTTTAAGGACGGAGCTGTCTTGTCACCTTTGAAGCCAGCGGGCAACTTGGACTTTACCAGCGATGAACATCTGGAAAATGGTATTGAAAATATGTCCAATGAACAGTTGATCGCAACCAATAAGGCGTTGATGTTGACTGAAAAGAAATACAAACTTACCTCGCTTGAACAACCCACGTTGCGTCCTCAAAAGTTGTGCATGAATCAGAGCAAGTATTAGTGTTTTTTTTGTTCCTTTTTTGTTAAATACTTTAATTTATTATTATGAAATCTTATTTGTTACTGAATTGACTGAGTTGTGTGACCCTATGCACTTTAACTTGAAGTGTGTAAGTATTTCAAATGTATGCACTACACAAATTTGGATTTGGATTAAGAAAAAAATTTGTGTTACCCTTGTTGCGTTGCTTTTCGTACATTGATAATTATTAATTAGTTATTAATTGTGTAAAGCTAAAATAAAGAAGGCGACATTTCTAAACATTTTTTTAAAGAAAATTAATGATCTTCCCGCCAAGTAATGTTAATTTGCTAAGTATATTTACAACAACATTACGCGTTCAATTATATAGTTAGCGATACTTGTTTTTCCATCGACAGAAAAACTAACGTAAAAGCCCAAAAAGTTTAGTATTACCATGGTGAGCTGGCCAGATCTGTCAATATTCGGTATTTTATATCAGTACTCAAAATAATAATATGGCAAAACCATTTTGCTAAAAGTTTGTTCACCAAAAAAGCTGCAAGCAAGCATAAAAAAGTTGTAGTTGTCCTTATTAATCACGTTGCAGACTTTTCGGCGAAAATATTATATTCTTTGCAAGTGTATTAACTGTCTACAGTCTATGTAGTAAATCTATCGGAATAAATAACTCTGTTAAATGTGCCATAGGGTTGACTTGTGTTGATTTTAACCTTTATTTTGTTAAAGAGTTACATAATAGCATATTTGGACTGAAGCTTTTATGTGCATGCGAATGTTTTTAAGCTGATTCATGGTGAACAGTGCTAGAAACCGCTATTTAAAAGTATCAGTTTAAATGGGCTGTTTATTTTATGTTTTTTCTTTTAACATTCTCGCCTTTTTCCTTAAAATATTTACGTTCAGTATTAATATGTCTTAACACGCCTAAATAAAAAACACTGTGCAATCACAAAGCTACAAAGTATGTAATATTAAGAAATTTCAATGCTAAACGCACATATTGAAATAATTGTATTCGAACACAACATTTTGCTTAAGTCATTTGTATTCGTTTTCCCTGTTTATGTTTTCCCTTGCATTTTTCTAATACGGTTGGAGAACACTACTGCGTGTGAAATAAGTTTAGATGACTAAGACCAAATTGCATATTGCATATAGCAACGAGCAACCAACTATCGCTACTAACTACTTTTTATATTGCTAGATGTGAGCAAGAGTGCCATTGCTGTCGATGGCCAAAAAAAGGTTCCGGACAAGGGACCTGTTATGCTTCTGTACGAGTTGTTCAACGACGTTAAATTCGATTGTATTAATATTGACGGAGCTCAAAACAATTGCCGCTTCAAAATGACAGTTACAATAAACGAGAAAAAGTTTGATGGAACAGGTATGTGTGTGTGTGCATATATTGCACAAGTTATGTATATTGGTAAATACATTTATTTTTCCAGGTCCTTCCAAAAAGTTGGCCAAAAATGCGGCAGCTAAGGCGGCACTTGCATCACTGTGCAATATTTCGTACAGTCCGATGGTGGTGCCGCAGAAAAACGTTCCCCTGCCAATTGACGACAAGTCGTCGTCAATGGAGCTGCCGCAGATACATGCAGATACCATTGGACGACTGGTGCTGGAGAAGTTCATGGAAGTCATCAAGGGACAGGAGGCCTATTCGCGACGCAAGGTATTGGCGGGGATTGTAATGACAGAGAACATGAATTTTTGTGAAGCCAAAGTAAGTCGGTTATCTACATAACATATATTATTATAACTATAATACCAAGTGTTGTACACTTCTTTCGTGACCACCAGGTTATTTCCGTTTCGACGGGCACCAAGTGTGTCAGTGGCGAGCACATGAGTGTGAACGGAGCTGTGTTAAACGATTCGCATGCCGAGATAGTCTCCAGGCGCTGTCTTCTGAAGTTCCTCTATGCACAGCTGGACCTGCAGTGCAACCAGGGTATAGTTGTTTGATGCATATGCTAAGTTATATACTTTTACACATACTAAATAGTTAATAGTTAATATTTAATATTTAATAGAAGTTGAGCTTAAGTATAATGCATAATTTAGTTGTTGAATGTATACATTTGAAATGTACGGTTTGTCAATCAAATTGGACCCGTTATACTTATTTTTTTAATGGCGCTAAGCTTGTTACTAATATTTGGGTAAACATAATTTTAACCTATTAAAAAGCAAAATTGGAAAACCGTTTTTTAGTACAAAAAGAAGGTATCTTTCATAAGTTACTCAGCTTTTGTTCTCCTCAATTCAATGGCTGTGGTATCATTTGCTCTAACAGCATCTCTCTCTGACGCATTCACATATATATATATNNNNNNNNNNNNNNNNNNNNATATATATATATATATATATATATATATATATATATATATATATATTATATATATATATAACATATAAACTTTAAACTTTACCACTGCTTTTATTCTTTATTGTGAAACAAAACTACTGACCACGTTTTCATTAAAAAAATGTGTGAATATGTCGCTGAAATCAGAGTGTTTCTAATTCTGAGTAGCTGCAACTTTTGTATTTTGTATTGCTGTGTCACAAGTATTTTAGTCATTTTAAATAATCACACACCTTTCCAAAATACAAAATCAAAAACAAAAAAAAGTCGAGTCAATTTTGAAAATCTTCATGGTTAGTGATTGAAACAAAACCAGACTTTCAAAAGTAAATAAGTCATTGTTGATCTAGAAATGAGATATGTATCAGTGCGTAGTAGTACTTTGAAATTGGCTTTACGCTTCCCCACTTTAATGGCATACTAAAATCTGTTTTGCATTGTTTTATTGGACTTCTTTTCATGCATACCTGTGCGTATTGGTGAAAAGAAAGAAACTTAAACATAAATCTAAATCGTTTTACTTTAATTTATATTTGATTACTCTTATTCAATTTTCTCCTAAATTTAGCCACAGCATATCAGTCGATTTTCGTGAGGAATACTGATGGGCAATACCCTTATAAACTAAAATCCGGGGTACATTTCCATTTGTATATAAATACAGCACCTTGTGGGGATGCACGGATATTTAGTCCTCACGAAAACGACACTGGTGTTGATAAACATCCAAATAGGTTGGTACAAAAGATATTCTATAAATACTTGCTATTATTAAAATTTTCAAATATTTTCTTTACTTATTTACACTTCAAAATTGTATGAATCAAGTAGTATCAAAATTTATCAATATTAGTATGTTTCCAAATAAAAATCATGTTTTCTGTGCCAGAAAAATATGTATATGCAAAAAAAAAACAAAAAACACATTTATATAATTGTGTGCTTGGAAACACAAGTGCATAACTTGTTTCGAAAATAAGGGACATTTGTTTATAACAAATTATAAATTGAAATGTGTATAGAAAATATGTACACATGTATATGTTAAATTTATTTTGAATCGATGCATACTACATTTGTTCGCATATTTTCAATATGATTTCTGGGAACATAATGCACGAATCTGTATGGATTTAATATATGAAATCAGTTAACTAAACACAAGCATGTAAAAAAAATAATTCAGGTATTTACATTTTTTTTGTTGTGTTGAGAATGGTAAATTTGTAAGGGGTTTTTTTCTACTGCCTATACTGTCTGTCTGTCTGTGATGGCTCAATCAAATGTATGTTCTTAAATTTAAATCGTGCTGCTTGTCAAATAAATTAACTATATTAAGCTCTAATGTGATGTTGGGCTTCACTGTAGTAAATTCATTTTTGCTTACCATTGAAGGGGAAAATATAACACAAAAGAAATTACATTGTAAGCAATACACCATCCGAATTTAAATTTTTATTCCTGTCCGTTAATTAAAAATTCTGGTGCATGCATAAGAAGTTTAAAGGTCCTGTGACCATTTAAATCAGGGGTGATCAAAACTGCATTATGGCAGTGCATTTATCAATACGATTTAAAAAAAAAAACATGCCAAAATGTACCAAATGTTAGTGTAGAGTCGAGAAAAAGAATAAAAAAATTTTTATTTGGATTAGCGATGCAAAAAAAACGCAATTTTGGTTTGCCCTGGTTTTATTTGTCTTCCATTCATGGCAAACTGAAATAACTTAGGAATATAATATATTTATATATTTATATATATATTATAAATTATAACTGTTTTTTGTAGTGTATTGAATTAAAAACATTTGATGCTAAATTATTTAAATTGTGGGGGCTTGCCACTCCGACAAAAGCCATCAAACCAAACCAAACTGAAGTAATACATACTAAGTTTTGTTCCCAGTATGACTCTTGGCATGTTTTTGAAACATCTCTAAAACAAGCAAATAATTATAGTTTTCATATTCATTTTTATAATGGCGACAACGAATCATACATGAAATAACCATCAATCAACAGAAAAGCTCGTGGCCAATTGCGTACAAAAATCGAGTCCGGTGAGGGGACAATTCCAGTCAAGAGCAGTGATGGAATACAAACGTGGGATGGCGTATTGCAGGTAACTAAAACGACTCGATTATGAAATATAAAATTCAAAACATTTAGTAATATTCTGTGATTTTTTTTTGTGTAGGGCCAACGCTTGCTGACCATGTCGTGCTCTGATAAAATCGCACGTTGGAACATCGTGGGCATACAAGGCTCCTTGTTGTCTTCCATAATTGAACCAGTGTACCTGCATTCGATTGTGCTGGGCAGTCTGTTGCACCCAGAGCACATGTACCGTGCAGTGTGCGGCCGCATTGAGAAGTCGATCCAGGGTCTGCCACCGCCGTACCATTTGAATAAGCCACGCTTGGCATTGGTCACATCGGCAGAGCCGCGAAATCAGGCCAAGGCTCCGAACTTCGGCATTAATTGGACCATCGGCGACACCGAGCTGGAGGTGGTCAACTCGCTCACTGGCCGAACAATTGGCGGTCAAGTGTCGCGCATCACGAAGCAGGCGTTTTTTGTTAAATATGGCTTTCTAATGGTGAACCTACCAGGTATTTTAGCCCGCAAAGTAACCACAGACTATGGGCAAACAAAGGCCAACGTAAAGGACTACCAGGTGAGGTTAACTACTGGTTGTCTCAAGTTCTAGCTCATCCAATAATACAATGTTTTTTAATTAATTGTAGACGGCGAAGCTTGAATTGTTTTCGGCTTTCAAACGAGAGGACCTTGGCAGCTGGCTGAAGAAACCCATTGAACAAGACGAATTCGGCCTTGCCGAATGATGACTGCATTCAGCACTACTATATAATTTAATAAAAGACAACAGAAACGGCAAGCAATTAATAGAATTAGATGATATAACTTGTATGACAAATTCATATGTAGTAGAATGCATATTAAGTTGGTTGCAAGTGCAAAGACAGCGAAATGAACTTCTCCAAATGATTGGCATGAACCTGCCAACAACCTTGTGCACCCATTTCAACAACAACAACAACAGCAAGCACACAGATGCTAATGCTCGATATATAAAAAACGGCTCTAGAATATTTATAGAATAGAATGTAGTTTTTATGCTGGAACTGAGTAAAGGAGTATTATGGCGTTTTTTTTTGTATCAATTCGTTTTAAAATTGGCTAAAGCAATTTCTATAACTCACCACTCGAATTATTATTTATTGTTTACAACAAAAAACATTGCCTTAACCACACTGCTATAATTTTTAAGAGAACTTGGCTTTTGGTTAGGATTTAAATCATGTTTCAAGAGAGTTACAATTTACAGTCAAACTTCTATAAGTGGAACGACCACCAAAACAACTTCCAGTTGAAAAATAGAGTTATGGATAAATTTGGTTGAGAAGGTTTAAGTTATAGAAGTTAGGCTGTACATTTAAGTAAACAAGAAAAGCAAAAAAAATTCAATATTTTGTACAACGACTTTAATTTGATGTTTATGCGTATATGTTGAAGTCATGTCGATTATCCGCTAAATTTTCGATCGTTCCTAATCGTTGTCCGATTAAAATTAAAACTGTTATTATAAAAAAAGGAAAACCAATAGTTTATTGGTATAAATTGAAAAAAACAACGAAGTTATAATTTTTTGACTGAAATTTGAATACACCCTGCAAGGGTATACAAATAAAATCAATAAATGACAAAAATCCAAACATAGTTCTGTTATCATTTGCAACGACATAATATTTATAATAAAGTCACGCTTAGTAAAGATAAAGTAGATTTTAGGTAAATCTACATTATTTTCAAGAAATAAAACTGTGTTCTTGGTTAAACAACTTTTACTATAACAATTTACCAAATAAATTATGTAGATTTCTTTATAATTACAATATTAGTTGAAATAAATACCATGCAAACAAATAGACTAGTTACCAATTTTATAGCATGATAAAAACATATGATCTATCTTAATGTGTAATCATGAAGCTTACGATGCCATTTTATACGTAGACATACATATATTTAATTAGTTGTGGTAAATTATTTGAACATCGTACATAATATTTTCTACAAAACTTACTTCTTCCTGATTTCTTCCAATTGACCAACTGCTGGTTGCTAAAGGGTCAAGAAATTTGCTAAAATACAAAAGTATTTTAATTTTATTAATTGCTCTTCCAACATGACCTGAAGTATTCCCCTTTTGAAATGTACATGAAAATGCTACGTTTGCTAAACAATAACTTGTCATTTTGAATTTCGCATCCAAAATTCAGTGATGTAAAATAAGTATAACGTCAAAGTTGCATAAAAAACACAAAAATGAAAAAGACAACAAGACTTTAGAGCAGAACAGCTTATTTCGTGCACTCATTTATAATTTTTCAAATCGACCAAGAAAAAATAAAGCGTAATCAAACAAACTAATTTTTATTTTTTGTTGGTTAACATAAAGTTAACTTCCTTTTCCTTTTGTAATTTTGTAAATTTTTTTTAAATTAACACGGAGTAAGATTTATTAATTTAATAGCATAATTTTAGAAGGATTTTGCCAGTACACAAGCTCCAAAGGCCGTTACAACCAATTACAACTTATATAGACATCGTTTAATAACTTTCAAGTTGTCATTATTGAAAAAATAAACAAAAGATTTCCGTTTAGTTTAAAATGATACAAGTACACTATTTTTTCCGACGCCTGCCAAAAAGATATTGGCATACTTTTTGGTAACAAATAATACACAACAACTTGTGAAATGCTCTCCCTTTTTTCGATTATATAATATATACCACTCCAATGTGACGATATAATTGACTTAAGTAATATTTGCATAAAATACCGCATATGATGGATAAACAAAAGTTGATCTTATATAAAATACTGTGATACTAAATTTTACTAGTACTTCCAGCATAGCTGCATTTTATCCATTCTTAAATATTCTATGATATAGAAGCAGCTGCAGATAATAATCAATGACTATTTAGGAAAAAAAGAAAAAATTTTAAGTGACATGTACAGTGCTTGTCTACATTAGATTTTCAAATAAGAAATTTTACAAAATATATATACGTATGGGAAAAGGTAGGTATAACATTGGGATTACTCAAATATCATTTTTGATTGCAATGCAAAACAATAGGTTCTACGATGCAAGCATATATAGATCAACTTCAACTTCAGTCAACTACATTTTATTGCAGTAAAAAAATACAAAAAGTACAGAAAACTTAAAACCAAATATATACTGGAACATTCAAATTAAAAACTTTAATATGTAGGTTAGATGCCGGTATATTCAAGACCCAGAAAATTAATGTTCAATAATTATTGAAATACTTATAGAAGTAAAAACAAACAATGAGATATCTTTTTAAAATTTGAAAATCAGTTGGGGGAAAATACATATTTACAATATAGTATGCTAGTCATTAAACGGGTATTCAACTCTTGTTATGGAATGGCTTTAATTGTTCACTCCCCACGTTATTCAGTTGTCAAAAGCATATTATTTCATAATATGATTGAAAACTTTTTGCGAACAAAAGATAATATAAATATCACAGTTTTAAATGGATACCGTACTTGCAAGCTTGATTTAAAAATGCATATAATACAATAAGAAGTATACAAATCAAAAGATTGCACACAGTTGCAAAACTTTTGGAAAGTAATTCTCTCTCTTCCGGACAAAAACACAGTCCTGCAAACATAAGTAGATGCTTATAGATTTCTGCGGGCTATGGGCTATACTGTATCCCGCTAAAACAGTGATAAGATGCGTTCTCAGACCCGTACTACTATAATGTGCTAGACCAAAACGTGAAAATGTTATCAAAACCATATGGCAAGAAGAAAAACTAAAAAGAAAACCAAGAACTACGCACGTAGAAGGTACACACATATTGCATATGTACGCATGTAAGCAATCTAACGAAATTGTATGGATTAGTCGCGTAGGACTATTATTCCATTCGCAATTGTATGAATACTTAAGGCAACTGATGTCAAACTTGGGTTAACTTATATTCTTTAGGATCCAAACATGGGCAACATCGAAGGTGAACACTTACTAATTATTTGTAGTTTTAAAATGTTGAAAGACTATAACCTATAAGATTATCTAAGACACAACGTTCAAAACTTATTGTCAATCAGAGAAAGAGTGCACATGATATAACAAATAACAAATCTGTTATAATTTACATTTTTTTTCAATGTCATCTAAGACATTTGTGAGATTCATAGTACACTTACTCATTATTAACTTTTTATTCTGACAAAAGGATGATATAAAAGACACAAAAACACTTAATATCTAGATAAACCGAAAAACGTTATTAAAACTTAGGTTTACACACACAAAAACTGCGCTGATCCATACTGAATACATTATTGATTCCTCCCAAAATTGTATCTTTAAATGATAAGTTAAAAAAATAGCACTCAAAATACAACATCGCTTCTTTAATTTTAAAACGAAACCGTCTGTAACAGAAAATTATGCATAAATCTATATAGAGAAATACACACTTGTACGTTACACTTTGTTCTTGATCCAAAATTAGTGCAAGTATCCAAATGTTTAAAAGATAATAAAAGCGAGCAACAACTTAGTTAACTGTTGCCCTTAACCAACAAATGTATCAATAACTTAACAATTTTAAAATAGATTTTACGATGGCCTTTTTGTTTTATAATCGACTGTCAGCCAATAAAATAACCCCCACGTAATTGAACCGAAATTTAAACCTTATAAGCCTATTAATATTTACATAAATCGTTCGGTCTCCAACTACTGTAAATGAAAATTTAATAAATTACCAATAATATATATAGAGTACAACCCTGGTTACAAATTTGTATTATTTGAAAAAATATGGTGCCAGCCATAGAATGATTTATTAGTTGTGCAGTGGTTGGGAACTTCTATCACTTTTAATTATAAACAACATTTTTTTGCTTGCTTTGGGTGCATCATGGCAATATCTCTGTAGAGAATAGGAATATGTTCTGCCGTCAGAGGCAATTTTCTGCAAGCCGAACTTTTATACCCTTACAGCTATTACAAAAATGAAATATTCTATAGAAGGACTACATTTCGATTTTGATGTGTATACTTTTAAAAACGATATAGTTATTTCGCTTCTCTAACGTTTAGAATTGAGAAT
>dele|NW_016083551.1-:307331:308817
TTCATAAGCGTTCTCCTCATAATTGGCCGAAGCCCCCACCACTGGGGTAATCATGCTTTCTACGACAAATTAAAAAGAAAATAATCGATTCCAAAAAAAAAACTTGTTGCATCTTCCCCTCAACATAATTAATTTTAAAAACATTTGATTCAATTATATATTATTATTTTTTTGTTTTTATACGATGTGTATAAAAAATGCAAACGTTTTGGTGCATAAATCGTATCTCTTGTATGAGAAAATACCATTCAGAAAATATAAAATAGCAATGAATTGCATAGGACCCACAAACTTTAAAGAGTCCAAATAAAAACTTAAACAAAACCGCTTAAAATCGTCGCTTAGATAATTTATTTACTAATTTCCTTGTTGTGGTTGTGGGTTTCAAGTTAGATTGTAGCTTTAAATGTTAGCAGATATGATATTTCACATATATAATCATATACAGTTATAAAACTGATGCTAACGTTGATGCAACTGAGAAATATCGATGGTAGTTGTTATTGTTTAATGTTGACTTTCCACACAGTATGCAGGTTTCGTCGACAACGAACTTGTCAAACGGTTATAACAGCCCGCTGTTAACGAAACCCGACTTCAGTGAGGACTTCTTTGATTAGTATCATATCAAAATCACTTCCTGAATACATTAAAGATTTTTGTACACCTGGCGCCAACGTTTTCGAGTCATCCCGCGGAATTCTTTTCGTTCTGTTTTTCTGTAAAATATAAAAAGAAATTAAAAACCAAATTGTTGATATTATATTCCCCGGGTTTAAGATTTAAATGGAGTTTCTATTAAACCAAAATCATAAAAACCACAAGTTAACACAAAATTGGCAAATGGTTTGGGTGGGAAATTATTACTACATTTTTTCAAATGATGTCGTCAGAAACCACTGACAAACAAGAAAACAATTCACTTAAAAGCAAATAAAATGTAATTTACTTTAAACGGAAATGTGCACAGTACTTAAGTCGACAGCGTGGCCCTGCTTGTGTGTTGTATTGCTTATAAAATGCAGACAGTTCATCTCACTACCCTCTGAACCAAAAATTAAAAAGTTGAATAAGTTACACTTAAAAAACAAGCATATTTAAGTTTATAAGAAAATTAAAAGTTGCATTCGTAGATATGAACGTGGTGACCTGACCCGACAAAATATTGTAAACTAGGTAGTTTGCTTAAACATGTTTATACTCCTTATGAGGGCAATTGAACCATTCTATTCAATTTTTTTTTTATTTATATACAGCTCAAAATACAGTAATTTTCTTCGAATAATTTGATGTATAGAAGTTAGGAAATTAAATCCTTAGGCTGCACACCAATTTAAATCTTTTCTTTATTTACTATTTAATTTAAATGTGTAAGATGTTAAAATGTGTTGACCTAGTTAACCCAGAAATTTGTAGTACATTACTGTATAACACGATCTCTAAATTAATTTTGTTTGGAAGCTTGGCTCGGTCTTATTTTAAGCAAGCTTTAAAAATGTGAAAGCAATTGTTAGCCTGCAATAAAACTATTATTAACATGTTCTAATAAGTTCATCGCAATGTTACTAGCGGCTGTCGAGCATTTTTATAAGGAATCACAAATAGAGTATTGGTACAATAAAACGGTTAAACGGTTTAGCTCACGTGAACTCCTATATATATATAATTTCACACTGTCGTAATTCCATCTAACATTCCAACTTATTATATCTGGTTCAAATTAGTTATTTTCGAAGGGCAACCCCCATTCGTAAAATTTTATTTTTTGGAAACTCAGGTAGCAAGCATAAAAGAGCTACCAAGGACCAATTGAGCATGTCTCAAAAAAAAAGAAGGATTTCGTAACTATGGAATTTTATTTCACACTTATCTTATTTGAGCCAATAAATCGTTCAGTTAAAAACGAAAACGCAAAATTTGTGTAAAAATATGAACGCAAAAACGTACCGTATATTCAATTTAAGTCGCTAAATGCGTGCATGCGTTGGTATTGGTGCTCTGCTAAAATAATAAAGTTTGCTACCAGCCACTTTGGATCTAATGCACTCAAAGTGCCATTAAAGGGTGGCCCTGGTCTCCATTGATCG
>deug|LOC108102434|score_1E10|shift_No|2
ATGTGGATGCAACTGGGCTGTCGTGCCTTTATAAAAGGTAACAAGGAAAGCATATTAAAACGTTTAGAAGATGAAGAAGAAGCGAGAGGAACTAAGGAAAGTGGCAAGAAATCTTTGGCTAAGAACAAAACCATTTTGGAAACTGGCCAAGATAGCATCTATTTGGCCAACCCTTCGATGAACGAACTAATGAGAACCATTCATTCGGCTACCTCGATGGATGCATTTCAAAGAGTTGTAGTTGCAGAAGGGAAAACTAATCAGAATCCTAGTAACTTTCATTTAAAAGGACTAACTAACCCGAAACCACGCCTACCAGGTCTAACTTTGAGTCTTACGCCTCGTTTAAGGCACCGAACTGTGTCTTGCGATGACTTGGGTAAGCTAAAGAAGTTGGAGTCGTTGGAAGGACTACCTTTGATGAGAGTTCATTCAGAGGGTAGCTTGATGGAGTTGGTGGAGTTGAAGGATCGTAAGGAAGTCTCTTTCGATGTGCCACCAAAAGTGGCAAGCTGTGCCGTGAGTGTGAAGGAGAACTCTAAATTGCCACTGCCAGAGGGCTCAGGCATGTGTTATTGGATAAATTTGGCGCACTTGCTATTAGTGATTGCCTGCCTACGTGGGGTGATATGA
>dtak|LOC108063796|score_1E10|shift_No|2
ATGTGGATGCAGCTAGGCTGTCGGGCATTCATAAAGGGCGCCAAAAAAAGATTACTAAAGCGGAAAGATGATGATGGGGAGCCAACGCTCCGTATTTCCGATGATGAAATTGATGATGAAAGTAGCCATAAATATTTTGCAAGTGATAAAATTCAATTACCATCGGAAAGAGATGCGAACTGTAATAAATTCGATAGCGTTTATTTAACCAACCCTTCGATGAACGAGCTAATGCGAAATATTCATACCGCTACGTCAATGGATAAATTTAAGCGCATAATAGTCTCGGGGCCAAATACTCGGGATAACTGTGAAATTTTCCATGTGCAAGCACCCAGAAGTTCATCAATAGGTTGCCATCAATATAGACAAGATCTACCGAACCGAACCTTGTCCTTCGATGACTTGGACCACCTGAAGCGGTTGGCCACCTCGGAACCTCTGTTGTATAGAGTCCGTTCGGAGGGCAACTTGTCGGAGGAATGGCAGCCGGTTTTCGCACCGCATCTAAATCAATCCGATTACGCTATATACTATGATGCTATATCCAATGCGAACTCGGAGTCTATCAGTTCTTTGGTTTGCATTGGATGCACAGCCGACTTTGGGAACCGCATTGTAATGGATTGCGAAGATCATCTGGTTCAAGAACCCACGAAGCCCCAAGATCTTCAGATCGAGAACCCTAAATCGCCAATGCCTCAAAACGCAAGCATATGTTATTGGATTAATTTGGCTCATTTGCTACTGGTGATCGCATGCCTCCGCGGACTCTTATAA
>dbia|LOC108023299|score_1E10|shift_No|2
ATGTGGATGCAATTAGGCTGTCGTGCTTTTGTAAAAGTGGCCAAAAACAGATTATTAAGGCGAGAGGATAATGTGGGAGAGCCAACACTTCGTATCGCCGATGATGAAACCGACGAAAGTGGCAACAGATATGTAGCTTGTGATAAAGTTCTATTACCGTCGGGTGAGGATGGAAGCGCTAATAAATCCGATGGCGTTTATTTAACGAACCCTTCAATGAACGAGCTAATCCGCACTATTCAGACTTTGTCAATGGATCAATTCAGAGGCATACTAGTAGCAGGGCGAAATACCCAGGAGAGCTGCGAGATTTTCCACGCACATGCACCTTCGAATGCCACGTTGCAAAATGGGCAAAATCCAGTTTCAAACCGCCGAACCCGCTCCCTCGATGACCTGCGCCACTCAAGGCAGTTGGACAGTTCGGAACCACAGCTGTGGAGAGTACGTTCGGAGGGTAACTTGCCGGAGCCACGAAGTCGGGTCCTCGAACCGAATTCTAATCAATCTAAATACGTTGTTTTCCGCGATGATACATCAGTTTCTAACTCGGAGTCGATCAGTCTCGTGGCTTCCATTAGCCGGAACTGTTCAAGTGTATCTATAGCCGCAATGGATCATCTAGATGATCTTTCGACTGAGATCTCTAAACCGCAACTACCTCAAAATGCCAATATATGTTATTGGATTAATTTGGCTCACTTGCTATTAGTAATCGCAATCCTCCGCGGACTCTTGTGA
>dana|LOC6504673|score_1E10|shift_No|3
ATGTGGATGCAAATAGGCAGTCGTGCTTTTTCATCTGGCACTAATAAGAGAAGACGAAGACGGGAAGATGGCCAAGGAGAGGAGCGATCTCTGACCCAGGTTCCTGCCAGTTCCCCAACAGGTTCCTCCAGCAACAATGTCTTCCTGGCGAATCCCTCGATGAACGAACTGATGCGAACTATTCACCACACTGCCGCCTCCAAGGATGATCTGCAAGGTGTGGTGGTCCTGGGAACCCGTATCCTCGACATGGATCTGTCTGATTTTGATGAGGATCCAGATGACGAGGACATGGATGAGATGAAAGATTGTTTGGAAATTATTCGTTTGCAACTTGGTCATGAACGGCTAACCCGTGGCCAGGGACACAGTAAATCGCATCACCTGCGCGGCACTAAGGACTCCAAGGATAATGAAATTGATCTGCATCGGACCCTGTCGGTGGATGGCTTCAGCCACGCCCATCGAAGCCTGCAGGACACGTCCGACTGCCTGCTGTGGGAGGTGCACTCCGAGGGAGCCCTGATACCACTGCCAGGAATCGATTCGACGCTCGCCGAACAGATGGTGCTCCTGAAGCCGGTGTGTGAGCAGGTCCTGCGGCAAACGGAGCTCCTGTCTGGCCACCGGATGTGTCTCGACCAGAGGGATTCCGACTCGAGCAGTACTTGGAGTCTTTTGGCCAATGGGGGGAAGTATATCGTTTCACGTACGATCTCCGCTTCGCAGTCGGGCGCGCCTTCAACTTCGCCTTCCAGCCGGGAGTTAGAAAAGGAGTCGGAGAAGCAAAAATCAGAAGGACTCTGGTACTGGATCAATCTGGCCCACATTCTCATGGTAATTGCCTGTCTGCGTGGAGTGTTTTAG
>dana|NW_022473289.1-:1721173:1722342
TTAAATATTCGTTTTTTGTTATTTTTACAAAATAGAATTTGTCAAAATTTTTTTGGTAAGTTTCAGAAGAGTCTCGTGGATTCTTTCGATGACTATGGCTTCTCTCTTCTCCCTTCAGGTGGTCCTTAGAGGCGTTTCCTTGTATTCATGTATTAAATAAAATGTGGATGCAAATGTGAGCTAAATAGAAAAAATAATAACATTTTGTATAATTTTTTAATCATTAAACTGTAGAGGCAGTCGTGCTTTTTCATCTGGCACTAATAAGAGAAGACGAAGACGGGAAGATGGCCAAGGAGAGGAGCGATCTCTGACCCAGGTTCCTGCCAGTTCCCCAACAGGTTCCTCCAGCAACAATGTCTTCCTGGCGAATCCCTCGATGAACGAACTGATGCGAACTATTCACCACACTGCCGCCTCCAAGGATGATCTGCAAGGTGTGGTGGTCCTGGGAACCCGTATCCTCGACATGGATCTGTCTGATTTTGATGAGGATCCAGATGACGAGGACATGGATGAGATGAAAGATTGTTTGGAAATTATTCGTTTGGTAAGAAATATAAAAAAATTATTGATAGCAATAATCCGGATATCCTTTTTCCAGCAACTTGGTCATGAACGGCTAACCCGTGGCCAGGGACACAGTAAATCGCATCACCTGCGCGGCACTAAGGACTCCAAGGATAATGAAATTGATCTGCATCGGACCCTGTCGGTGGATGGCTTCAGCCACGCCCATCGAAGCCTGCAGGACACGTCCGACTGCCTGCTGTGGGAGGTGCACTCCGAGGGAGCCCTGATACCACTGCCAGGAATCGATTCGACGCTCGCCGAACAGATGGTGCTCCTGAAGCCGGTGTGTGAGCAGGTCCTGCGGCAAACGGAGCTCCTGTCTGGCCACCGGATGTGTCTCGACCAGAGGGATTCCGACTCGAGCAGTACTTGGAGTCTTTTGGCCAATGGGGGGAAGTATATCGTTTCACGTACGATCTCCGCTTCGCAGTCGGGCGCGCCTTCAACTTCGCCTTCCAGCCGGGAGTTAGAAAAGGAGTCGGAGAAGCAAAAATCAGAAGGACTCTGGTACTGGATCAATCTGGCCCACATTCTCATGGTAATTGCCTGTCTGCGTGGAGTGTTTTAGGAGGAATATATCCTCATTATTACCAATGACAAACACGATTTTTATAATTCACAAAACTCTGCAACAAAAGGAGAATATTTCAAAGATTGCATCAGAAGTTGAAGGAGAACGCGTACATGAAACACCAATCATTCTTAACATATCCTTAAAATCAAAATATGTATTTCCAAAATCTATGTTAAATTTTATTTAAAAACAAAGTTTCTATTTTTAATCTTGTGAAAATATTTGTGAATATGGTATTATTTGCAGGGATTTGAAGGCAACTGTATCCCAGCAATCAGGAGCTCCAGAAGCCAAAGGACATGAAAGGGCAGGCTGGGTGGGATGCTGAAATCCCTGACAGGACAAGACATTTGCTTTCGGGGTATTTATTTTGTCACTTTCCACCACTTGCTGATGATGGAAAACCGTCAGGGAAAAGCCAAATAAACACATTTCAGGACAGGGACAGGGACAGGGACAGGGATGGGACTGGGGACTGGGGACTGGGGACTAAGGACTGGGGCTGGACCCGTTTGCCTTCGGGGGCGGAGAATAACAAGGATATCAAGGATATATTTTCACATTTTTGGCCAACAGGCCTTGAATCCATATTAGGCACATTCTAATAACCAATTTGACAAACC
>dper|LOC6596791|score_1E10|shift_No|3
ATGTGGATGAGTTTGTTCACTAAGGTTATCTTTTCTGGCGCTCAGCAAAAACTACAGAAAAAACAAAATGAAAGACGAAACAATCGACTGCTCCGAACCGCAGAGGTTAAAATCTCATTCCCAATAGTTTCAACAAATGTATTTAAAATTGAAAAACTGCAGAAGAAAAGTGGTCTATTGGAACTTTTCCATGAATGTGTTGAGACCAGACAGAAGGATAGCATTATAAATTTGACTAATCCGTCAATGATTCAGCTGAAGGAAGCCGTTCAAGCCGCAAATATTACGGGCCAACGTATTATACTTAGTGACGAAGACTGCACAGCAGATGATAGTAAGACCCAAATGGCCAAGCCGGAAGCTAACGTTGCTCAATCCGTGTTCAAAGCTAACCTGAGACGCTTCATTGAAACGGAAAATTCTCTGAAACCGGACACTGAAGCACAATTTTACAACTTCAGTGCCCCAGCTCGAGACTTGATGTGCCGTTCAGTCTCTGCTAATGACGTCCACAATGAACATTCGCGATCATATAACACGCCAGAGTTGTCCGTGATGAGGGTGCGCTCGGAGGATCGGCTGTTCTCTATCTGTGAAGTTGACAGTGATAACAGTGACAGTGACTGTGAGTCGTTGACTCAATCAGAGCGCAATCTGTTCGATACGGAGACTTCCAAAGCCGCCACCGCCATGGTGCTTGAGCGTCCTTCGACCATGATATCATCGGCGAAAAACTTGACAGTTTCTATTGACGGACTAGAAGGCAATCCTCCACAAAATGCGCTCCTATGTAATATGATTCATCTCGCTCACTTAGCTTTTGTGATTGCCTGTCTTCGCGGACTCTTGTAG
>dper|NW_020825294.1+:5588512:5589127
CTACTTATGGAGTTTTCAGAGTATGTCGTATAGAGGATTTCAAACCAAATGATTTTCTGCCTCCAAAATATACAGAAATCAGGCCAACATCAGAGTAAACACTTGAAATGTGCTTGTTGGCGTTGCCTGCCATTTTCTCTGTGAGTGTCAAACAGGAACCACCGCTCTTGAATCCATTCCGCTTATGATTAAAATTCACGCAATTTTGACATGCTCACATACACATTTTCGTTATCTCGTTGACCTTGTTTTTCATTCATAGCAAAAATGAATCCCTAAACCATTTCAAAGTATATTTTTGGTAGTCTTTTCAATTGAGAATTTTCTATTGGCATCCTTGGAGCTGGCACAGGTACATAAAAGTAGATCCTATTGGAAGACCGTCTGAGGATTAGTTTATGGAAGCTATTTTTGGCCAGGAGCCATAGTCTTGCCGAATGATATATGACTGAGAACATGAATTTCTTGGAAGCCAGAGCAATATCCCTTTCATCGGGAACGAAATGTGTCAAAGCTAATCATATAAAAATTAACGGATTCAAGTTGAAATAGTATCTAGGCGTTGTCTAATAAAGTATTAGTACTCAAAACTGGATATTCAGGGAAATCAGCGAGTACCCTGATCATCATCTCATGATCGATGTCCTTTAAATCTGAAGTAATTTCTATATAAGTACAGCACCTTGCGGATATCCACGCATATTTATATTTGGAATTATGGAACAAGAGGAGTTTTTTCTTGTCGAATGACTTCATTCAGAATAAAAATACTGTAGACAAGACATCAAAAAACATAAGGCCCCCTTTCAAGTTGCCTTTGGCTTCCGCCTTCAACATATTATTTCCCTGCCTGAACTTTGCTCCTGTCGCTTTCCACTAAACAATGAAAAATGTTTCTGATGTTTTAATCAACTTGAATGAAACATTTCTATTCCCTTAACCACTTCATTAGCCAGACCCTTCCCCCTTCCCGAAAAGAATACACCCAGACTATTTAAAGAACAGCACTATTAGGAGAACACGCCCTTTTAATTTCATTAAATCAAATTCAAATTGCCCGAAAGTTAGACGAAGAACCAACCCACACTGAAAATAAAACAAAGCGATTGCCATTTTTCACTCCAGGCGCAGGAACAGGAATTCGAATGGGAATGGGTGCATGGGGCAGGGACAGGGGCAGGGATAGGGAGTGGAATAAAAAAAAAAAACAGGAAAG
>dper|NW_020825317.1-:5114119:5117346
AATATGCTAGAGAGATCTTGTAGAATAGTTTTTATTGAGAGTCAATTTTCCCATAGGAGATAATAACAAAGGAAAACACTTGCCCACATCTTGAAACCAAGCTCGTGTCCGCGGGACTTTTTTTTGGCAGAACGACGGCCATTTGCTATTTACTTACAAGTAAGCGGTTGATAAATTTACAAATTATTAAATCATATTTTATTGCATTTCGTACCTTTCATTTCTTGAAATTGTAAGCCTTATTGGGGTAAAAGTATTTAGGTAGGTAACATACATTTATCTTATTTTTTGTCACAGTTTTTTTTTGCATTTGTTGTTTCTCCACACAGCATGCAGGTTTCGTCGACAACGAACTTGTTGATTTATTCATAACAGCCCGCTGTTAACGAAACCCGATTTCAATGTGGATTTTTCGCATCAAAGATTCGAAATAAATATTTGGTTTCCATATCCAACTTGGATTTTAACGCGGGTATAGATAGATATTCGTAGATGGGGAGAAACCGCTTCGAAACCTCTAAGCCTACATAGATACTAATTAAACTGCCGTGACAGTTTTAGCTTTCATGTATAATACGAGTATTTTGTGCAACCTACGGGCTCGAGACCGGAGGTTTCTGTGGTGCAGCGTTCTATAACGTAGGCTATGGTTTTATGTTTGATACGATTTTCTTGGACATCTTGCCTGGGAGTATTTTCCGTCACAAAAGCAGATAAGAAAATAATGCATTTTTATAAACAAAAAATAAAGTGTCATATGAAGTCGGATATAGCGAAGAAAATGAATAAAACTAGATTGAAAATACATATATACGTACTTCATACATACATATGTATTTGTATGGGTCGCAGCAATTACGGGGCGGTACGGTAGTCCAGGCGCTGCATTCATTCCTGTGGGAAAATACGTCACGCTTCACAACTCCTTCCATTTTTGATTTACTCATGATTTAATGCTCCAATGTCTGCATAAAAGTCAGTGGTCATCCGCAAAGGCAATATTGCAGAATATATTGTCCTTCCAATATTTAGACTGTGTAGAAAAATGTTTCTTGTCGGATATTCTCCTGTTTTCCGGTTTTCCTGAGAGTAAGAAAGTGAAAGCATGCGAATAAGATTTATTTTTATCCTCCACATATTTCAACAACACTTCTGATATGCAGCTACTCAACATACATACGAGTACATATGTATTGAAGTGCGCTTTTCAATGTATCTTCATAGTATTATGTCGAAATATCGAATTTCTCTTTGAAGTAGTCATCAGGATGCACGCATCAGGCCACTGAGAAGCGTAGGCTGAAAGCAAAGATGATGATGAGTTTTGGATATTTTCAAATACTATGTAAGTACTATATAAATTTGCAAGAGTATTGAAATATGGATATTGTCGCTGGTTGAGAAACAGTGACAAAAACAAGCAAGTAAATAATTCACTTAAAATCAAATAAAATGTAATTTACTTTCAACGGAAGCAAATTCTGTGCGCACAGTACGCGAGGGGTGGCACTTAAGCCGTCAGCCGTGGCACGGCCAGGCTTCTGTTCTGTCTGTTTTACTGCTTATAAAATGCAGACAGTTCATCCTGCGGGTAGAGGACAGGACAGCGTGAATCAAGCGACTAACAGCAAAACAGAGGGAAAAAAATCGAAAAAGAGAATTTGTTAAAAAGCGGAAGGAAGCTTACTTCGGAGGACCGAATTTTCTATGCCCTTAAATTTGCATCAACAATATATTTACATATGTACATATACATACATCTATATTTCGCCTGGGTCTTTGAACGATTCCTTATATGACTGAGAGATTAGCTGAGAGATTATTGGAACTCATCTGCTCAGATATATGCATAATCTAACGGTTAAAAGAACAGTTCAGACTGTTTTCTGGCGAGGCCCACGTGCTTTGACATCATGAAACCCTTCACTCAGTTTGTATACTCAGAATACGCACTCTCTTGTCTCTATAGAGCAGTCAACGACTATTCCTATCTCCACAGCAACTGCAGGAACAATTATACAATACCCTCCTCAAGGGTATGACAATAACCTTAGCGATACATGAATTGATCAGTCATGGTATGTCAGAGATTTGTGCTTTCATAAGCTATATGTAAGTACCTACTATAAAGCCTGACTGCAAGACATCTACCAATTTATTTCCATATAACTGGTTTTGGGAAAAAGATAGTCATTTGTGATGTGTTGATTTCTAAGCCTTCTGAAACTGTGAGAATATACGAGTACAATATCAAAATTCAAATGTAATTCCTAGTATGTTTGGCATTAACATTCTAGCATCAGAGCTCACAGTATTCAGTACCGAATCACATCACTGACAAATCACAACAAAATCGTCACATACAATATCCAAAGAAACGAGAAGATAAACGCCAATAAGCCATCATGTGGATGAGTTTGTAAGCATCAAATTGGCGAGTACATTTGTTGCAATTTGATCCACATTCATCGTCTTGTTCATAGGTTCACTAAGGTTATCTTTTCTGGCGCTCAGCAAAAACTACAGAAAAAACAAAATGAAAGACGAAACAATCGACTGCTCCGAACCGCAGAGGTTAAAATCTCATTCCCAATAGTTTCAACAAATGTATTTAAAATTGAAAAACTGCAGAAGAAAAGTGGTCTATTGGAACTTTTCCATGAATGTGTTGAGACCAGACAGAAGGATAGCATTATAAATTTGACTAATCCGTCAATGATTCAGCTGAAGGAAGCCGTTCAAGCCGCAAATATTACGGGCCAACGTATTATACTTAGTGACGAAGACTGCACAGCAGATGATAGTAAGACCCAAATGGCCAAGCCGGAAGCTAACGTTGCTCAATCCGTGTTCAAAGCTAACCTGAGACGCTTCATTGTAAGTAGTGGGCATAAAATTTGCTAAGGGGAGTCCCTTTTACCACATTGGTTTTTATAGGAAACGGAAAATTCTCTGAAACCGGACACTGAAGCACAATTTTACAACTTCAGTGCCCCAGCTCGAGACTTGATGTGCCGTTCAGTCTCTGCTAATGACGTCCACAATGAACATTCGCGATCATATAACACGCCAGAGTTGTCCGTGATGAGGGTGCGCTCGGAGGATCGGCTGTTCTCTATCTGTGAAGTTGACAGTGATAACAGTGACAGTGACTGTGAGTCGTTGACTCAATCAGAGCGCAATCTGTTCGATACGGAGACTTCCAAAGCCGCCACCGCCATGGTGCTTGAGCGTCCTTCGACCATGATATCATCGGCGAAAAACTTGACAGTTTCTATTGACGGACTAGAAGGCAATCCTCCACAAAATGCGCTCCTATGTAATATGATTCATCTCGCTCACTTAGCTTTTGTGATTGCCTGTCTTCGCGGACTCTTGTAGTTAAATACCCTCACTGCTGGTTGACGCAATTTCCTATAGCTAAATTTTTTAAATTAGTTTTTCATGTAGTACGAAATTAAATATTTGGTAACTAAATTCTTAAAGTTTCTATCCCATGTAGGCAAAAAATCCATTGTTTTAAACCTGATTAAAGAATTTTGTAAGAAACAGATGTAATTTATTGGTCCAGTCAATTTTTAGACCCGTCTTGGAGAGGAGACCAACAAATTTATGTAATTGTGTGGACATACATACATACATACATACATATTTGCATAGGCAGGTGAGAACCCTACCTTTCTGTGCACTTCTGTACATTTTAAACTTGAAATCTTTCCATAATTCAACCGTAAAATGAAAAGCCCAGGAAGTTTTCCAAGTCACACGAAGTAGCAACATCAAGCAGCATCCAGTCAGAGTCCTAAAGGAGGTCCGGGCCAGAGGCAG
>dper|NW_020825317.1-:5138895:5157421
TAAGAAATTAAAAATCTTGTTATCGATTCATTTTTTTTCATTTGATAGAAATCAGCTGATTTTTTGTAGCTCTTATCGATAAAATATACCGAAAAAAATATACCAGATTGTAAGTCAAGAATTATATGGTATTATAAGAACTAGTTAGAACGAGACAGCATCCAACGAGTCGTTGATTTACTTTCTAGGGAATTAACTAAAAAAATCTTAGCCAAGTGAAACTCGATGGCCATTTTCCGCTAACCTATATAATAAACGAGCATTGCAAGGGCTCAGATGTGCATGTGCGCGTTTTTGTTTTATATTAAAGTAATTGCTTGATAAAACAACAGAGAATCTCATTACTACGCGAAAAAAACAACATAATAATCATTTAACATATAAAACAAAACACTACCGATACAGCGAAGTAAAAAATCAATAATTAGAGCTCGTTCAAAAGCCAGAAAGGTATGCAGTAGCAAACAAGAACAAAATAATCGGAACACAAAACACAGGAGTACCTATCTGTGTGTCTGTACACCCATCCGTACGTAAATTGTATTTGTGTGTGTGTGCAAATATATTAGGAATATATATGCAAATACAAGCCAAGCAAAAAGTAACAAACTCTCGGAGCTCCAAATAGTTCCTCATATTCTTTTTTTGTGAGTTGAGTGGAATAACTTGAAACCAAACAAATCAGACGGACAGAGTCGGTAATTGCACAAATGTACCCGGCACACACAAAACACAGAAAAGATGGAAGTGTGTGTGTGCGTGTATTCACACGCATACATCATTCTCCATACTTGCATGTATGGATTTATGTATGTAGATGTGTCTGCTTGTGTGCGTTTTATCCATACGGCGTCCCATTCTTCCATAAAATCAGTACCGTATATCGCGTAACTGGATGATGCCTTTTGTCACCAGAAGGAGTGGGGAGAGAGAAGAGCAGAGAGCAGCCACTACAGCGCCACTCGATTTGCCTCTTTGGTGCATTCAATTCATTCTTGGCCCTTGCGATTACGTATGTAGGTACCGTATAGTGTGGTGTGGTGAGGTGTGCGTGTGTGTGTTTTCTGCATGTTGGAAAACGCATGCGACGTAATCAAATGGCCACATTACGTCCAAAACGGCCAAACGCAAGGGAGAGGAAAAGGTTTCGTTTCTGCAGCGAGTGTAAATATTTTCTTTGCGGCTGCTGTTTCAGCATTTTGCAAAAAGTTTGTCGTCATTTTTCGTACTAATTATATATGTACACACATAGTTCTCTTATGTGGCGTATGTTCCATTGGCTATTGTGAGCATAATGTTTGGTCAGAAAATATTCATAGATGCCCATTGAATGTTTCGATTACATCCATACAAGAAATGCACTCACATATGTACATGTTTGATTGAAAAGTAGAATTATCTAATACGCAGAACACAAAAAAAAAATAAATAAAAAAATACAATAGAATGCGCTTTTGGCCGAGCGAGAGCGGTCGGACATGTCGAGCGGCTCGACACGGGGTCCGCATTGCGGTTCCGATTCTCTCAATGGGAATGGGTGTTGTATGAAAATCGATGCTTAAATGCAACGACAAAGCAGACAGTGGAAATGAATACATAGATTCGTGTGTACGATACAATAATTCATCGGAGGAAAAAAAACACCGAGTTTATACGTAGAGTCGTTTATATGGGATCGACATATTGCAGATATTTATTTATTGCAATTACTTGGGAGTTCTGATTTGGTAAATCATTAGTTATTATGTGTATGTGTGTATGTATTATGTTGATGTTTATAATCAGATTGGGACCCATATAAAGTATTATAATACAGTAACATACAAAACATTACATAATGTAATATACTGTTTTACTAACGTTTTGCTAACGTCTTTTATCGACCGAAAGTTTGGGATGGTGTTCCTAAATGTACCAAATATATATTAGAGATTCTTTTAAATTGTTTGCAGTTTATTAAATATTGATTTGGTGTTTCTACATTATTGTGTTAATGACCTGACCTGACCTGACCTGACTATTGGTGCATACATCGTCATATTTTTAAATTAAAATATACTACCCCGCGTACTCTCCTATTCGAGTATCGGGGTATATAATCACAATAAAAAAAATACAAGAGCACAACAACAACTTACACCAAAGATACTTACATTTCAAGTACCGTGAAATTCGAATACCCAAAAGTCATGTTAAAGAGCGCAAATAACAATTCTCTCCAGCATGTAAGTAGACAAAAGAAAAAAACGTCATTTAAAATTTATGATTTATTTATTTATCTATGTATCTATCTATCTATCAGTACCAGTTATTGTTATTGCTATGTGTATGTGTACTATATGTATTTGCTTGTGCATGATCTATAACTAGCTAAATACTGTATGTAGTTTGTTATTTGAATAAGTGGATGGCAAAAAATATGCACATTTATACATATGTGTACATTTCTGTGAATGTGTAGAAGGATATGAAACATTTTTGCACACATCATTTAATAAATAGATAATTTGTGATATTACATATTTTAATCGATCATCGCTTTCTTAATTTGTCATATATATTGTATATTTCCCTATAGGCCAATTGCCGGCCAAGATCTCATCAATACCCTGCACACATACTATAATATTTTTGAAAAGCCCCATTAGCCATTTGGCGGTTTCACCACGACGAAGGTGTCAAATAATTCACAATTCTTATGTTTTTATTTCTCACACTGAATGATCCGTATTACATTCACATTCACATTATTTTTAATGATAAATAATATTGAAAAAGGACACAGAAAAAAATAATCATCAAAATTATATATGTATAGGGGAGGTGAGCCGATTGTGGGCACGCTCTAGTTGGGGACCTCGTAAACTTGGACAGCCATCTGATTCCTGAGTATTGTGAACCGTGAACTGATAACGAAACAAATATATGTATGCATTTGTGATGAAGTATCTGTGGGCATAATTTGTTTTTCTCTTGGAAAAACTGCTGGTATTCCCGGTTGTGGGCGCCCTGGTTTTTCCTTTAAGAAACAGAGAAATATCACTGTTTTTATGCACTTTACGTGATTCAAGCTAACTCAACACCTGAAATATATCTTAATCGATGTGAAAAGCTCAGTGAAGGCTCTGAAAATAAATACATTTTCATTTTCATTTTTAGCGTTTTTTTTAAGGGTGCAAAAAACCATCCTTTCACTCAACTCTTGATAAAAACCAGGGGGAACGTTGTGAGTTGCTGCGGAGACCGCAAATCTACAGTTATACCCGAAACTAAGTCAGTATGGCTCTCCTCCGGCAGACGCCGCTAATATTAAACGACACGACAAAGAGTGCGAAATTCTGAGATATACGTTTTATAGTGAGATTTAACAGAAGTGCGGATATCAAATTTGGTTACTCTAGCCTTAATAGTCTCTGAGTTTTGTGGATGCCCCAGACTTTCGTCCTTGAGGGGGCGGAAGGGGGTGTGGCGAAATTTGGACACGAAACGGTCAAGGTCCGATATCACAGGAGTGTGTGGATACCAAATTTGGTTGCTCTGGCTCTTATAGGTTCTGAGATCCTTGAACTCATATTTTGCAATTGGCAAAACCGACCATGAAACCTGTTTGTTAGAGAGAGACAGAGCGAGAAAGAATGAAATTGTTTTCTTGATTCTGGCTATAATAATTACACGATCTGGTTCAGATTACATTCTAGAACATATAGTCACCCTCTACGATTCTGTGGTTTTGGTTTTATCGTATCTTTAAAAATGTGGATGCCACAGATTTTCGTCATTTGTGGGGTCAGAAGTGGGCGGGGCAAAGTTTCGAAATATTTTTGTAGCAGTGACATATCACAGAAGTCTGGATCCAATTCATCGTTGCTTTAGCTCTTATAGTCTTTGAGCACTAGGCGCTGAAGGGGACGGACGGACAGACATTGCTCAATCGACTCGGCTATTCCTTCTGGACGTTACACACATCCACTTTTACCACAAATCTAATATACCCCAATACTCATTTTGAGTATCGGGTATAAAAATCAATTTAGTTCCTTCACGGTCAGTTACCTAAGACCTCTAGCTTTTTATTCGTACACATATGTTTCTATAGTATGGACCTGGTCAAAAGGTATAGTTCAAAAACAACCCGGCTGCCCAGAACCGAGATACTTTCAATACAAAACTATGTTCATGTACAAACGATAGCAGGGTATTAAAAAAGTCGAAACACTTCCAAGAACAACAGTTGCAAGGCACAGCAAAAAGCTGTCGAGGGTACCATCTACCATCGCGAAATAATATAAAGCTATAGTCAAATGACGACTGCGAAATGTATATTCGATACTCAAAAACAGTACAGGGGTATATGTATTAGATTTGTGCGGAAAATTGATGTGTGTAAAGCCCAGAAGAAAGCGCTTCCGACCGGATAAAATATATATATTCAGGATGCTGTGATATCACTCAAACCGAAGGGATCATTATTATAGCCAGACGGAACAAATGAACTTTCCAAGCCGCTTACTCATTTCTGTCTCTCACTCACGCACTCTTCGTAAGTTTCGGGTATAAATGTAGAGTCGCGGCCGTAGCAGCGACTCTCAACGTTTTCGTAGCTCTAGCTCTTATAGTCTCTGAGAACTAGGCGTCAAACAGGGCGGAAAGACGGACAGACAGACCTGGCTCTATCGGCTCGGCTATTGATATACTTCATGGGGTCGGAAACGCTTCCTTCTGGGCGTTACTCTCATCAATTTTCCGCACAAATCTTGTATATCCTCTTTTGAACTCTTTTGAACAACTAAAGTAAAGTGTTCGATATCTATCGAACTTTATTATTTCTTATTATAATCTCTATAATTTAGCATATTTCTGAATAGATTGAAAAGAATCTCCAGATTGTCGGAAATCGTTCATCATATGTTGTCCTTCGCTTCTTTGGCATTCTTTTGCAACCTTTAGATGAAAATGCGATTATTTGCCTCGTTTGGCTGTTGTTTCAGTTTGTACGATTATAATTATTAGATTTTTATCATTCTGCAGTTGCACTTGCACTCACACGTCCCATCCGACAATTTAGACACTCGACGCGACGCACAGGTGCAGCTTGCATTGTTATATAAATATGCTGCTGCTGCTGCTGCGATGAATTTTAAATGGTATTTTTTTAGTGGGACCCTCAAGGCTTATGGCTTATGGCTTATGGCTTTCATTTCGTTTTGTTGTTTCAATTGTGCTTCACAAAACTCTAATAGTTTCATATTGGCGCTGCTGTTGTCCTCAAGTGCATTCTCAATGGTAGTATTTAAATTGTGCATGACCAATCCCAATCCTTTTTTAAATAGTTAAATAGTAAATAAGTATGTAGTATAGCTAAACGTTGCAAAGGTCGGGACATATTTTCTAAGCCAATTTGGGATATTCTTTCATCCACATAGGGATACATATGTATGTATATGTAAACGAGTTACTTGATATTCCCTATAATAAACATCACCAGAAGTAGGCCACACAGTTCCTCTGAATTCGCAACCGAAAATACATATAGTATTTGGCCAGATTTGAAAGTGTATTTCCAGTACTAATGGACGGTGTTAATATGTACATACATACAATATGTACGCACACATTTATTTATTTGCCAGCACTTTGCCCGTTGATTACTGCAAATTTTGATACGCAAATGCAACTCATGCATTTCGTGAGTTCTGGCCGCAGCTGCTGCTGCAATAACCGCTCCAACGGCATCCAAATTTTGCTGCTGCCTGGGCAGCGGCTGCGGCTGCGGCTGGGGCTGTGGTTGGGCCTGGGCCTCTTAGGGCCGTCCCGTTCCGTTCCGTTCCGTTCCTGGCGTTTGGGACTTCATTAAAAGAAATTCGAATCGAAATGTGTGCTGCGGGGCACTCTGCAAAGTTTTTATCAACACCAAAAGATCAGATTTTTCCGACAGGCGGGACTGTTCTTGTATCAGAGAGAGAGAGAGAGAGAAAGAGAAAGGGAAACAACGTTAAAGCAAGGTTAATTTTTATTCCAACGAATACTGCATACGCTTTTAAATGGGGCTGAAAATATTAGGCATGCTAGGATGCTAGGAATCGCTTATATCCCCAAGGCCACATGAATATTATCCGTAATATTATTATGTAATACTTTGAAGAATGACTCGAACGCCCCACAAGTTTATTGATTCCGCAACATACCAACTTTGAATGACTTGCAGAACCCCAAAACTACTATTCTCCTCTTTAGAGTATACGAATATCTATCTTCTCGGAAAATGAAAATCTAGCCAGCCGCGCAAATTATCTTTATTCGTACAAACCATGTGTCTAGGTGTGCATATATGTCTGCACATACATGATGGTATTTGTTCCTTTTTTTTTTTTTTTTTTTAATAATTTCTGTTGGTTCTATAAAATTAGCTGCAGTTTGCTTTTGTCGTTGTCAGTTAAATGTCAGTGCTTAGCTGGGCAACTCGGAAATCGTCAGTCGCTTAGTTGCTCTGCTTGTTTCCCGATCGCCTTTCATTTCGCTTCGAGTTTTGTTAGAGGTTTTCTACAATGTATCCAGCGTACTATAGGCCGGAGCGTGCCGCGTGCTATAAGTCGTGTCACCATGCCGTGCGTTGGGCCAGATCTTCCTCAGTACGGTACCAGCGGCAGCAGTTTTATTCATCATCTGCATCGTCATGTTTTGCTGGGAAAAGGTACTCGCGTGTACTCTTTAAGCGACGTACAGTGCTGCCAATGTTTCCCTACGGTGTAAGTAAAAGTTTTTTGATTGAAAGCAAAGGAAACGTACAGTCCTAAAAGGGGTCGTGTGGGGACACCCTTTTGATGGACACTTACATGCCAGACATGGGGTTAATAGGGTCGTTACGTCCATCCATCAAGAATCAAAGCAACAAAAATCAATCGTTTACAGGGGGGGCGGGGTCTCGAGGGGTCTCGAAGGGTCTCGAAGGGTCTCCAAGGCAATGGAATGATAGAAAATGTAAATTAATTGAGCCAACTCTTCAGATTCAGATTAACAATTTTTGTTGCGCTCCTGTATAACACATAACATATGTATATGTCGCTCTAACTCTGTTCTAACTGTCTATATATAATATTGATGTTGTTGTGCGTAATCATTTGACTAAACCATAAGTTTTGTGTGTGTGTATGTTTGTTACATTCCATTAATCCTTTAACCAAATAACCTTTAAGCCTTGTGTGTGCTCGGTCTGAAGAGCAGAAGTAAAAATTGCCCCAGAACCGCGTATTTTTGAGCAATTTTTACTTAAATCCTCCCGTAAATGGAATATCTGTTCGATTTATGGAATAGAATAAAAGCCCAGATGAGATGCAAATACAGAAAGGCACACAGATTCAAATTCACAAATTTGTCTGCCTTTAAAGGATATTTAAATTTTAATTGTTATACTTAAACGCTAGCAAATGCAAAGAAAATAAAACTCTATAAATGTAATGCCCTTTTGTATCCTACAGCCGGTGGCTAACACTTCCGAAAACACGATGAACGGCTATAACCGAAAGGTGCCGCCAAAACGGCGCTATGAAATGCCAAAATATGCTGGTAGGTCCCAGGTCAATCGATATATTCAATCTATAGTATTTATGTTGAATCCTTTTCTTGAACCGTTTTTCGATAGCACCGCCAAAAAAGAAAACATGCAAGGAGCGGATACCACAGCCGAAGAATACGGTGGCAATGCTAAATGAGTTAAGAAATGGACTGATTTATAAATTGGAGTCACAGACTGGTCCGGTGCACGCACCTTTATTTACGATATCCGTCGAGGTAAGATATACACATCCCTAAGAATGGGTCCGAATACTGGTCATGCCCCCAATAGCAGAAAAACGCCGTACAATATTGTTTTTTATATAGCCATTAGATACCGCCAGATATCGGATATAATATATGAAATTGGTGGGGAATATATTAGGCCAGAATTTAAAATATTTATTTGAAACATGAATCATATTTAAATTAAATGTTTTCATATTAATGCTACAAATTGCACGCTCTATTGGTATATCTGCCGATTCTCTGGGTGTACCACAGACGATATAATTTCTAATCGACTGTTGCCTCTCCTTGTTGTTTACTTGGCCAATACAACCAACAATATCCCCCACTTATTATTATGAGAAGCATTAGCATTACATTAGTATTCCACAAAAATAAAAAACTTATCCATATACGATCGACTTCCACATACGGATTCGGTTCACGCGATTTGCTGTTCAATAAGAAATCAATACGGAGGTGGGAGTAAAGCGGCACAGCAGAGGACAGCACAAAAAGTGCATGATAAGTAAACGTTAGGAAAGACGGTCGTATGCAAATGCAAATGATATTTGTAATGGTCGTAAACATATGGTCCCCCAAATGCAAACGTTAATAGTGTTGTTTTTACTTAGGAGAATCACAGACAAAACAGAGTAACCTTCATAAAAATATACTCAATAAAAAAATAAATCTCCATGTGTGTGTATGTGTTATTTGTTTGTATATTTTAACAGGTCGATGGTCAGAAATACATGGGCCAGGGACGCAGTAAAAAAGTAGCGCGTATCGAAGCAGCAGCCACAGCACTACGAAGCTTTATACAGTTTAAGGACGGTGCCGTCTTATCGCCATTAAAGCCATCCGGCAACTTGGACTTTACCAGCGATGAACATCTTGAAAATGGTATTGAAAATGTTGACAATGGTAAATTGGTCGATTACATACAGATGACATTGATGTTGACCGAAAAGAAACCCAACCTTACCTCGCTTGAACAATCCACGTTGCCTCTTCAAATGTTTTGCATGAGTCAGAGCAAGTATTAGTAAAATTCTTTTTTTTTGGTTTTCTTGTAACATTTTTCGTTATTTTTTCTTCATTTTTCTTTTTTTCATATTGTTTGTTTATTATTTTGTTATTGGTTGGACCTGTACACAGATCGAGAAAAATTCAAACGTATGTATACAACTTATGTATACACAGATATGACATTTGCCATTGATTTTGTTGTTTTGTATGTTATCCATTAAAAATACAGATTAGAGCAGTTGCTGAAGCGACTAATGCCTACATACAGTGGCGGGCAGTGAAATGTGGACAGTCAAAAATCGTGAAACTAACTAAATAATATAAAAGGCTAACAAAACACATTAAAAGTTTGAATCCAAACGTCCTTGCTTTCAAAAGAATCCTTAAATCAAAAAGTATTCACTTTAATAATTGTACGGAAAAGTTAATTTTTAATAGCATTTTTTTTATTACGTTTAAGTCTAAGAATATTGAAGACTATGTAATAAATTTGTTAAATATTTTTTTGAACATCCTTGGTGTTTTAGAACTAGTTTTCTGCGCGAAAGCTTTGTATCTTCTAATTTGCAGATGGATTCGATGTTTATATCGTTATGCCACACTTTTTCAAATATTTCTTTCAATTTAGATAACGTTTTGGGTCTCTGCTTTCATATTAAAACGTTCATGGGGTGCAAAAGATTCCAGATTGGATTGAAACCAGGAATTCCCACTATTGATAAATATTATTTTTTTTTTACAAAATTGGAAAAATCAAACTTTTTGAATATAATGAGGAAGATGAAAAAAATATGCCACACCCCAATCTAGCACGGCGGCAAGGAGCAGAATCGTCCCAGAAGATGACGGCGTCAGCAAGCAAAAATTTTTCCTCATTTGGCGGAATGGGGTTTTCCTTCCTTTACATATCCGTCAATTAGTGCCAGATCCCAAATTCTAAAATAAACAAAAAATCCCCAAAAAATCCTGCTGCCTTCGTTCGTTTCACTAGCTTATAAAGCGATCTCCGATCTTGCGACGATCATTCGTCCTACTTTCCCAACAAACCTCGCTTATTTTGGAAAAATTAAAAAAACATTACGTTTCTCCAATCAGCTAATAAATGTATCTCCACAACAAAAATGTTTCCCGACTGGCTTTTGAGTTTTTGAATACGCGCCATCTCGGTTAGAGAGTGTCCACATTTCACTGTCCGCTACTGTATATGAAAAAAACTATGAAAAACTATGAAAATCTGCTTCTGCCTCAATGCATTTTATGGACAGGTCTTTGCTGTACATTTTTCGGTGTACTCCATTCTACACTTTTGTATTCATTTATTTTATTCTTATTATAATATTATTTTGAGACATTAAATATATAAACGGTTATGTAACTTATACAATAGTATATTTATGCACTACGTCTATATTCTGAACAATATTCTTCCCACCAACGAAGTAACATCCGCCCGTTACATTCCCCTGCCTCCGCCTGGCGGCACCCCTGGAATAAAAAGAACTAGAGCGTGGCAGGCGTACTATGCCGGCGGGAAATTGCTTTCTCCTTTCTGGCTATATAAATGAACCGATCGCAACGTATTTCCGCACTCTGTACGATGCTGCGTTTTCGGTTTCGGTTTCTTGTATACTCAAAATTGCAGATCCCACAGTGTGCATACAAAACCTATGGTGTCTGAGAACCTGAGGCGTTCATCAAGACGGACACGGCTTTTGAAGCTTATCAAGAATATATAATTGTATATGTATACCTTGTGCGGTCGGAAACGTTTCCTTCTGAGTACCGGCTCTCAAAAACACTTCTGTTAAATATTTGAGAGAAGAGTGTATGGAGAGTGCATATATTTTCATTATTTTTTTGTTCAATTTAATCTGTGTTTGTGTTTTTCCCCGCATATGTTTTTTTTTTTTTTGTATGGTTGGAGACCACTGTAAAATCTCGTGTGAAATAAGCATAGACGGCTAAGTTAGGGTTTTTTTCTATACTAGGAACAGCCATCGAATATTTCTACTAACCGCCATTGTATATTGATAGATGTCAGTAAGAGCGCCATAACCGTTGATGGACAAAAGAAGGTGCCGGATAAAGGTCCCGTCATGCTTCTCTATGAGCTCTATAATGACGTTAATTTTGAGTGCATTAATATTGACAGTGCACAGAACAACTGTCGCTTTAAAATGACCGTAACAATTAACGAAAAGAAATTCGATGGAACGGGTATGTAGAAAAAAGAATCTAAGTCACTTAAAGCCATATGACGTACGACTTTCCCAACGTTTCTGCAAAGAGAAAGATAGCATGATAAATAAAACGCAAAGTAAGTGCTCGTAGCCGTCTCCAGACACGTCTCCCGGCTATCAGTCGAAGAACTGAGGCACGACTTGTGACAGAATGATGTTTTCCAACGCTCAGCCAGCCAGCAAAATTGGATCCTAAAAGTAAAACAATCGATAACCTGCAGCAGCGCTGCTCGCAGCTCCACTGAAGAGCCAAGCTACCGCATAGACTCGTATTTCTCTCGCTCGCACTGCATGCTTTTCCCAATAAGGCTATCTCTGTTCCTGCAGTTAGTCAGTGAGCAAAGTCGAATGTCACATGGCCGGTGACAAGTTGTCTAAACCATAGATTATCTTCCGTAGGTCCGTCGAAAAAGTTGGCAAAGAATGCCGCCGCTAAGGCAGCGCTCGCCTCGTTGTGTAACATCTCGTACAGTCCGATGGTGGTGCCGCAAAAGAACGTGCCGCTACCAATTGATGATAAGTCTTCGTCCATGGAGCTGCCGCAGATACATGCAGATGCGATTGGAAGACTGGTTTTGGAAAAGTTCATGGAGGTTATCAAGGGCCAGGAGGCGTACTCTCGTCGAAAGGTATTGGCGGGGATTGTAATGACTGAGAACATGAATTTCTTTGAAGCAAAAGTAAGTCAAAAGCTTATTCAATATAACGATATATAACTGACCAAGCACATTAAACATTAATTTATCCATTCCAAAAACAGGTAATATCCGTTTCAACGGGCACAAAATGTGTCAGCGGCGAGCATATGAGCGTTAATGGTGCCGTTCTAAACGATTCTCATGCTGAAATAGTATCTAGGCGTTGTCTGCTAAAGTTCTTGTACGCACAGCTGGATCTTCAGTGCAATCAGGGTATAATTATTGAATTGTATATATCAGTATCAGGGAATTTTGCTCATAATAATAGACCTTAAGCTTGAAAATGTTTCTCTTAGTAAGTACGTTTACGTATGTATCTTTCAAAATGTATATTCGAACCAGTCAATGAAGATAGGTAATCCTTTGCAGGCTCATTTTTGTATACGCATCAGATAAGGTTTCAAAAAGCGGATGCACGGATGCACGGCCTGAGTCCTACATTCTGTAGACCCTTCACGACTCTTAACCGGCTCTCAGATACTCTCAAGTTTTAGTTAGGAATACAATTCGTAAATTTATATAACAAAATACTTAGATTTGATATAGAATAAGTTATCCAATGAATAACTTATGTATGTAAATCTATCCCTCAAAGAATTGGAACTTTCTTTTGTTTCAACAAAGTACTTCATGCATAATATTTATGGCTGGCACTTAACAATTTATGTTCGCATTTGCATACAAATTGTTTAGCAAATTGAAAAAGCAAAAAAACATTACAAGTGATCGAAGATTTGATCTATTTCTGATTTCTTATTCTTTTCAGTTTTTGCTACACTTTTTGTTTTGTGCTTCGATGCCCAAGTCCTTAACGATACACATTTTATTCGGATAAAACAACAGCAGCAGCCGTTTCTGTTAATAAATCCTTAGAAACTCTTTTCTAATAGAAACTTTATTCAAAGAATATAAATACAGTATGATATGAACGTACAAATATTTTTGCAAAAATTAAAAAAAGGTCGATCCTTTTGTGATATTTGGTTAGTTTTAGGAGGTATCACCATATTAGAAGTTTCTTAGAGTATTAAAAGTGCAGGGTAACAACAGTTTTTTGTCATTATGTCCATATAGAATTTCATTTCATATACACTTGTGTATTGGTAAAAAATAATATGATTATTCCGATACTTTCGTGTATATCCATTAAAATAGTACGTACTCAACAATATGCTCTCCTTTTTGTATGTGCTGAAAATAGGGGACATGAATGAAACTCCCATAGGAACTTTACGAATCTAAAACCGTTTTACTTTTATTTCTATTTAATTATTCAACTCTTATTCAATTTTCTCTTAATTTTAGCCACAGCATATCAGTCGATTTTCGTGAGGAATACTGATGGGCAATACCCTTATAAACTAAAATCCGGGGTACATTTCCATTTGTATATAAATACAGCACCTTGTGGGGATGCACGGATATTTAGTCCTCACGAAAACGACACAGGTGTTGATAAACATCCAAATAGGTTGGTACAAAAGATCTTTCTAAATACTCTTGCTACTGTTATCATATCATATGCATTATGGATTATATTATGCATTATAATGCATAATAGCAAAATAAAAAGAACAACAAAAATTGACATGTTAAAAGTATACCAAACACAAATTGTAAAAAGAAAGTAGAACCAAAATAATTTATGTATGTATGTATGTTATGAATAACTTAATAATTATTTGTTGGCTAAAATTGACTGAAAAAATACAGTTAAGACGGAACGAAAACTCTTAATTTGTATATGCATATATACAGTCGAGCTTTTCTAAGTTAAGGACATCAAAATCCAAGCTGAAGTCTGAGTAAATCGGTAAAAGAAATGCAGTAAATAATAAGTATAAGTAAATATACAAATATTTAGCTTAAAATCTACTTATATAAATTGAATCTTTGTTGTAAGCAGCTGGTTTCAGTCAGAAAAATTCGACTCTATATACATATACATACTTTATACCACTATATACAATACATGTGTATGGAATCTGAACAGAAGCATGATTGTATAGACCCAATTTATGATATGTAGGTACTATTTAGGGTATTTTCTTTGTACTATTCTACTGTGTACAAACATTGGTCCGAGATCTTCCCAAAACAACGCAAAATACGCGAATTTTATATTTTTCAGCCAGAGAGGCTGAATTTAGGCAATGGAACCCTATCAAATACTGTCTGTCTGTGGTGGCATTTGTATTCAGACTTTCGATGTCTTTTTCGTAATTTTAATGTCAAATATAACTTAACTATTAGCTAAAACAGATACTTTAAAAAACCATTCCCTCTTATTTTGGTTTTTTTGTTCTGTATTTTTTTGAGATCTGTAAACAGAAATGCCCATTATGCCCAGCCATTGTACGATAAACACCCCAAAAAGAAGTCAATATCCTCAGACCATGTTTTGTTCGCAGTATAATGTTGCCATATTTTGAAATACGCTTACAAAAAATTGTATTTTATTTATATTTTTCGTGTCAATTTTTACATTTTACTATGCTGCCATTTGTTCACCTGTGTTTCTGTGGCTTTAATCATTGCAACGTAACGTCTTTGATATCATCCTTGAAACAAAAAAAAACAAAATAAACAAAATCAGAAAAGCTCGTGGGCAATTGCGTACGAAAATCGAGTCCGGCGAAGGTACAATACCCGTTAAAAGTAGCGATGGCATACAAACCTGGGATGGTGTACTACAGGTAGGCGCAAATATTATATTGTATTGTGTGAACTCGAAATAACTTCAATTGTCATGTAATATACAGGGTCAACGATTGCTTACAATGTCATGCTCGGATAAAATTGCACGTTGGAACATTGTGGGTATACAGGGTTCCTTATTGTCTTCCATAATTGAACCAGTGTACCTGCATTCCATTGTATTGGGGAGTCTGCTGCACCCAGAGCATATGTATCGTGCGGTGTGCGGACGAATAGAAAAGTCTATCCAAGGCTTGCCGCCGCCATACCATTTGAATAAGCCTCGACTGGCATTGGTCACATCGGCTGAGCCGCGTAATCAGGCCAAGGCTCCAAATTTTGGCATCAATTGGACCATCGGAGATGTTGAATTGGAAGTCGTCAACTCACTGACTGGCCGAACAATTGGTGGTCAAGTATCGCGCATCACCAAACAAGCGTTTTTTGATAAATATGGATTTTTAATGAAAAACTTACCAGGTATTTTGAAACGCAGTGTAACCACAGACTACGGCCAAACAAAAGCCAACGTCAAGGACTATCAGGTATGCATCGATTACACCGCATATGATTGGAAATATGTACAATATCTTTTTATTTGCAGATTGCTAAAATAGAATTGTTTAGCGCCTTCAAGCGGGAGGATCTTGGAAGCTGGCTAAAGAAGCCGATAGAACAAGACGAGTTTGTTCTGAATGAATGACTGCATTCATCGATGCATATGTTAAAAAAAGACAAAAGTAACGGCAAGCAATTAATAGAATTAGAAAAAATAGCTTTAAATACAAGTTGTAATAAGAATACAAGCTTGGTGCAAAAACAGCGAAACGAATTTCATCTTAATGAAAATGAAAATGAGAATGAGATTGAGAACCTGACAACAATGTGTCCCGAAATAAGAAACGGCAAGCACGAAGATGCTAATGCTCGAAATATGATAATGGATAACGACGGCTCTAGAATATTTATAGAATAGAATGTAGTCTTTATGCTGGGACTGAGTAAAGGAGTATTATGGCGTTTTTTTTAAATCAATTCCTTTTATAATCAATACACACACACACACTTCTTTCTTACCTATGCATTCTATGCAACCCTCACTCACATAGACCGAAAAAGCGACTCAGCTAATACACACTGTTGAAATATGAAAATATGAAAGTATGAAAACAAACAAAGAAACAACGCGAAAATAACAATAAACTATACATGGATCTAGAAATGAATCTGTTTATGATTAAATATAAATGAGTAATGTATGTTGTAAAGTAATGTTACAACGACATAAACGAATAAAATTAATGAAATTAATTACTAATAAAACCTTCAGTAGCCTTTAGGGAGAAACAGAAGCATCATTTCCACGTATCTTCAGATCGATCATCCACTAACTAGGCTTTCATTATTTTTGGCAAATGGAACAGAACTATATTTTGGGTTACAAATAGAATTTCAACGACAAACAAACAACTTATCCCAGTTTATCCAAAGATTATGTAGATTTTTTTATAGTTACACAATTAGTTGAAATACTTATCTTATGAATATGAATTAAGAAACTAATGAATAGATTGGTTAACAGTTTTACAAAATATATTAAAAAGACACGTCTTACTGTGCTAATGTATTCTAAGCATGAAGCTTTTAATCTCATTTGTTTCCACCAAAGGGACATTATTTACCCAATGTAAGTATTGCTAAGAGAAATGCAATGCAAATGCTTACCACAACTTGTGATTTTTTTTGAGCCTCACTGCTTCCGAAAAATCTTCCAGTACATGTAGACTCACACTCATGCGTCTCTAGAAATTCAATATTACAATTTGTAAGCTGTATATTTCTACTTCCAATCTTCCAATCAGTAGTTGCTGATGATATTTCTCAGAGGGTTTCGTTTACGGGCCCCGAAAACTACATATTACTGAGATACTTATTGCTGAACAAATTCGTAAACACACAGTTTGAAAATTTGCAGTCTGACGACATTGCTATTTGCATGTGCATAACCATACCATATATAGCCACACCGTTTATACATATAGTATGAGTACATTGTGAAAATGTACTTCAGGAATTTCAATAGGCGCAATTGACATTCAATAACGTAATTTACACGTATTTTTAAACTACAAATAGCTTGAAATAATCTTAAATTAAAAGGTAACTGGCCGTGCCCAAGTAGATATCCTCCAGTAGGCGTGAACAAAAAATTATAACTTAACAAATACAAATACCTACACTATACACAAAAGAGAAGAATATCACATGATGATTAGAGCAGGACACAACACTCAATACAACAGTAACACAGTAAAACACTCTGCTTTCCTCCTCGATTTTTCAACCACAACCCAATTTTCAAAGAACTCTCTTGCATGTGTGAATAGTATGAATTAGTATGAGTAATTAAAGAAAATGTGTATATGAATATACAATATATTAATTTTGCGTTTCCTTGACTTGCCTTATATTATGTGAGTATTTCCATGTTACCACAGTACATACATATATACATTTTTGTTCTTTACGTACCTTTAGAGTGATTCGATTCATGTATAATCTGGGAGTATTTTCCGATAGGTTTACATAGTTTGTTTTATAGCTTTTTGGTAACCGCGATGGCAAAACGCTCCGTTCGATTTTCTGCATTACTTGTTTATCTACACATATATATAGTATATATATATATATATATAAATATATATATATACCTATGTGGCGACATACATACATATATACTAAATAAGTAATATTTGCATAAAATACAGCATATAATGGATAAACCTTATAAAACCAAAGTTGATCTTATATAAAATACTGTGATACTAAATTTTACTAGTACTTCCAGCATAGCTGCATTTTATCCATTCTTAAATATTCTATGTTATTAAAAAACAGCAACAGCTAATATAATCAGGAAAATTATATAGACGAAAAACAAAAACATTTTTTTAAATAATATACTAAATATATAAACAATTTAACAATGCTTGTCTACATTAGATTTTCAAATAAGAAATTTTACAAAATACTTATTAATAGTAAAGATTAAAGAGTAGGTATAACTCGGGTTTCTAAAATATCATTTCGAAATTCATTTGAAATTGCAATCCAAGTCCGAAGACAGGTACCACACCACGGAGCTAAACAATAAATACCATAGATAAATTTCACTCTTGCTGTAGATGGAAATAAGACCAAAACAAATTCTGTTCAAAACTTGATTCTTTGACTAGAATATTGATGTATTCGAAAATAAATACAGAAGCTCAAGTGGTTATGTTAGCTAAAAGACAGATCTTTTTAAGGAAATAAGCTTATTATTGTTCAATATTTAATAGATATATATTTTCTCATCAACTAATAGTTGAGCCTTTTCTATTTGGTTAAATATAATCGTGTATGAAGTGAAGTGATTCCCCAAGTGAAACATTATAATTGAAATTTTTTGTGATCGCGAAGAGACATATTTCCTTCCGACCATAGTATTTAAAATGTTTGCTTGATTAGAGCAGAGAGCCGACGGAATATATATACATATAATTTTACTGTTCGTATGTTCTGAAACAATTTAATCAATAAGCCGGTTTTTTTTTTCTTCTATGAAATTCGTTCTTATTTACTGCGCTTGTGCGCTACAATTAGTCGAAGCAGATTGATCGATAGATATATAGTTCTTATCAGAAACACCCGTCACTGCTAGAATACTTACCGTTAAATTAAACACCCATAGATTTTGAACACTTCTATTTGATGAAATAACAGCACTATAACATATATAGTACATAGCATCTAAAAAAAGAAAAAACGAAAAGAAAAGTTGCTCAAAAGAATATCGAACGCTTTCAGATCTCATTACTATCATTTACTTTAGACATTGAGTGATGCACAGCTGAGATATACATATAGATAAATGCCAAGGGATAAAAAAACGTCACTGCTGTCTCTTCCCGATTAAATCAAGTACGATCGTGAAAATGTGAATCTAAAACTGTTTAGTGTTTGAAGAAAACTAAAACCGATTTGGAAATTCTTTCTGCGAATGTATGAATATTTCAAGCGTATTATTATTTTATTTTAAAATGCATCAACTAAACATAAAAAGTCAAACCAAAACATATATTATGTATATGATTTTAAATTAGTATGTTGAAAGACTATAATCAATAAGAAATCTAAGACAAACTGCGAAACTTAGTGCCGATATGGGAAAGGGAAACCATGGTAAAATATACATAGATGATCAGTAATAATTTCTCATTTTCTCCCCCGAAAACATGTTATCTAAATGCAGTTGTATTCGTACATATAATACCAACATATTATCAACTTCTTATTCTGAAAAAAACAAAACAAAAACAAAAAACGATTTGGTATAAGCTACAATCAAACACCAAGCTCATTTCATACAGGCATGTAAACATACAGACATAATATAAACAGATATATCTGCACTTCAATGTGTCTGTATACTCGTTCATACACTCATACCTGGCTTAATTGCAATTTGTAGTTGTTTAATATTCTAGTCATATCAAAAACACTTCCTATAAAACATGAAATCTCTTATTGAAGCTTTAGTTTAGTTTTATTTACCTTTACTTCGGCTATTATAATGTTTGTATCGCATAAACTTGAAAAGTAGATAATTTTACTGCGGGCATTATAAGTCGGAGCCTCG
>dpse|LOC26532653|score_1E10|shift_No|3
ATGTGGTTGAGTTTGTTCACTAAGGTTATCTTTTCTGGCGCTCAGCAAAAACTACAGAAAAAACAAAATGAAAGACGATACAATCGACAGCTCCGAACCGCAGAGGTTAAAATCTCATTCCCAATAGTTTCAACAAATGCAGTTAAAATTGACAAACTGCAGAAGAAAAGTGGTCTATTGGAACTTTTCCATGAATGTGTTGAGACCAGACAGAAGGATAGCATTATAAATTTGACTAATCCGTCAATGATTCAGCTGATAGAAGCCATTCAAGCCGCAAATATTACGGGCCAACGTATTATACTTAGTGACGAAGACTGCACAGCAGATGATAGTAAGACCCAAATGGCCAAGCCGGAAGCTAACGTTGCTCAATCCGTGTTCAGAGCTAACATGATACGCTTCATTGAAACGGAAAATTCTCTGAAACCGGACACTGAAGCACAATTTTACAACTTCAGTGCCCCAGCTCGAGACTTGATCTGCCGTTCAGTCTCTGCTAATGACGTCCACAATGAACATTCGCGATTATATAACACGCCAGAGTTGTCCGTGATGAGGGTGCGCTCGGAGGATCGGCTGTTCTCTATCTGTGAAGTTGACAGTGATAACAGTGACAGTGACTGTGAGTCGTTGACTCAATCAGAGCGCAATCTGTTGGATACGGAGACTTCCAAAGTCGCCACCGCCATGGTGCTTGAGCGTCCTTCGACCATGATATCATCGGAGAAAAACTTGACAGTTTCTATTGACGGACTAGAAGGCAATCCTCCACAAAATGCGCTCCTATGTAATATGATTCATCTCGCTCACTTAGCTTTTGTGATTGCCTGTCTTCGCGGACTCTTGTAG
>dpse|NC_046681.1-:10085733:10086332
AATGATTTTCTGCCTCCAAAATAAACAGAAATCAGGCCAACATCAGAGTAAACACTTGAAATGTGCTTGTTGGCGTTAGTTGCCATTTTCTCTGTAAGTGTCAAACAGGAACAGAAACAGAAACAGGAATCCGTTCTTCTTTTGATTCAGATTCACGCAATTTTGACATGCTCACATACACATTTTCGTTATCTCGTTGACCTTATCGATCTTACACTTTTATATTTTGTTTTCTATTCTCTACTTGTTTTTCATTCATAGCAAAAATTAATCACTAAACCATTTCAAAGTATATTTTTGGTAGTCTTTTCAATTGAGAATTTTCTATTGGCATCCTTGGAGCTGGCCCAGGTACATAATTGTAGATCCTATTGGAAGACTTGCTAAGGAACAGTTTAAGGAAGTTATTTTTGGCCAGGAGGCATACTCTTGACGAATGGTATATGACTGAGAACATGAATTTCTTGGAAGCCAGAGCAATATCCCTTTCATCAGGAACGAAATGTGTGAAAACTAATCATATAAACATTAACGGATTCAAGTTGAAATAGTATCTAGTCGTTGTCTAATAAAGTATTAGTACTCAAAACTGGATATTCAGGGCAATCAGCGAGTACCCTGATCATGATCCCATGATCGATGTCCTTTAAATCTGAAATAATTTCTATATAAGTACAGCATTTGCGGATATCCACGAATATTTATAATTGCAATTATGGAGCAAGAGGAGTTTGTTCTTGTCGAATGACTTTATATAGCTACAAAACATCAAAAAACATAAATCCCCTTTCAAGTTGCCTTTGGCTTCCGCCTTCAACATATTATTTCCCTGCCTGAACTTTGCTCCTGTCGCTTTCCAGTAAACAATGAAAAATGTCTCTGTTGTTTTAATCAACTTGAATGAAACATTTCTATTCCCTTAACCACTTCATTAGCCAGACCCTTCCCCCTTTCCGAAAATACACCCAAACTATTTAAAGAAGAGCACTATTAGGAGAACACGCCCTTTTAATTTCATTAAATCAAATTCAAATTGCCCGAAAGTTAGACGAAGAACCAACCCACACTGAAAATAAAACAAAGCGATTGCCATTTTTCACTCCAGGCGCAGGAACAGGAATTCGAATGGAAAAAACAGGAAAGTTGAAAAAATATGGTGGCATATGCAAATGAGATTTCAGGGCAGGAAACAAATCATTG
>dpse|NC_046683.1-:40810953:40815679
TTAAGATAGTTCAATATGCTATTGAGAGTTTTTATTGAGAGTCAATTTTCCCATAGGAGATAATAACAAAGGAAAACACTTGCCCACACCTTGAAACCAAGCTCGTGTCCGCGGGACTTTTTTTTGGCAGAACGACGGCCATTTGCTATTTACTTACAAGTAAGCGGTTGATAAATTCACAAATTATTAAATCATATTTTATTGCATTTCGTACCGTTAATTTCTTGAAATTGTATGCCTTATTGGGATAAAAGTATTTAGGTAGGTAACATACATTTATCTTATTTTTTGTCACAGTTTTTTGTTGCATTTGTTGTTTCTCCACACAGCATGCAGGTTTCGTCGACAACGAACTTGTTGATTTATTCATAACAGCCCGCTGTTAACGAAACCCGATTTCAATGTGGATTTTTCGCATAGATATTCGTAGATGGGGAGAAACCGCTTCGAAACCTCTAAGCCTACATAGACACTAATTAAACTGCCGTGACAGTTTTAGCTTTCATGTATAATACGAGTATTTTGTGCAACCTACGGGCTCGAGACCGGAGGTTTCTGTGGTGCAGCGTTCTATAACGCAGGCTATGGTTTTATGTTTGATACGATTTTCTTGGACATCTTGCCTGGGAGTATTTTCCGTCACAAAAGCAGATAAGAAAATAATGCATTTTTATAAACAAAAAATAAAGTGTCATATGAAGTCGGATATAGCGAAGAAAATGAATAAAACTGGATTGAAAATACATATATACGTACATCATACATATGTATTTGTATGGGTCGCAGCAATTACGGGGCGGTACGGTAGTCCAGGCGCTGCACTATGGTCCAGAAGTCGTTTTTTTTGGCATAAAGTCTAGTTTTAAAGCTAGAGCCTTGAAACTTTGCACAATTATTTTGAGTATTTTTATAAAATTTCGGTTTTTTTTTTGTTTTAGATTCGACCACGCCATCGACCCCCTTCCCCAGAGCACCTCAGATTTGTTTAACACAGAGCTCGAAATTAAAGCTAGAGCTTTTAAATTTTGTACCTATACTTGTATACTTGTACTTGTTCTTGTTTTTTTTTTTGCATAAAGTCGGAAGTTTAAATTACATACTTCAAATTTATTACATTTTGTTGTTAAATCATTATACATATATAATATCTTATTTCAAATTATCAATATTTATATATAAACTATGGAAATTTATTACACACTAATTTTCCATTACTTTATTATAGCTAGGATAAATGTCGCAGTTATGCCTTTTATTTAAAAGCCTAGTGTTTGTATACTGCTGTTTGTTGAGTGAATTTTCCAGGAGGTAAGCTAAAGCTTCATCTGGTGAAAGTGGAATGGGCTTTTGCAATTGAAGATGCTTTTTCGATTCAGTCGGGTATTCAGGTGTTCTAATTGTTTTTGTTACGACAAAAGCCACGTAGGTCTTGCGTTCTTTCTTAGCAGAAACTGCCGCAGCATGCATAAGAAGATTCGTGTTATTATTATTATCATTTGCAAGATCAGACGCCAGTTTCCTTTTTAATCTTGTCCCTGCATTTGTATAATGTAATGTTGGACGTCCCATTTTCTTTGGTGTCTTACAATTTTAATCAACAATAATTGTTATTTTAGAAGCCATCCATTTAGCATGGGTGGTCATAAACCGTTCCATCATTTTGTTGCACTTCAGAAGGTTTCTTTTAATGAAGGATTCAAAATTACTGATTTTTTTTATCTATTTCTCTTTTTTTTCATTTTCCAAATGGTTGTTATTGATTTTACTGTAAATCCAATGTGAGAAAGATTTTTTTTGTCGATTGTTGTTGCGCCAAATATCGATGAGATCGCTATGCAAAAACTCGAACTTTCCTGAATATTAACAAATTTAAAGAAAAGGGGCCAAAACGGGCCAAAGTTGTTACTTTCCAGTCAATTACAACATTTGTACGTACAAACTCACATAGTTAGTTTTTCTCAGCAGAACTCAGTTCATTTGTTATATTCAACGAAACACAGGGGACGCAGTTAAATTTTCTAAAAAAATTCACATAAATTGGACATTGCACAACACTTAAATCTTGGGACTACACATAAAATAACTAAATACATTAGATACTACATACCTTTATCTTCATTTTCCATTTTTAGCCGAATTTATTTGAGCAAATTTACTCGGTCGCCACGTAAAAATGTAAACAAGTAATTTGGCGCCAATTTTTTTTCCCACAATCACCTGATCGATTGTTCACTTTCAAAAGCTCGCCAAAATCTTCAGGGAAGCTAAATAATTCTTTTTTTTTCATTTTTAATATGTATGATGAATTTACTTTGAGAATTTGCAAGAAAAAACGTAATCCATTCACATACAAATTTCGACTTTATGCCAAAAAAAACGAATTCTGGACCATAGTGCGCTGCATTCATTCCTGTGCGAAAATACGTCACGCTTCACAACTCCTTCCATTTTTGATTTACTCATGATTTAATGCTCCAATGTCTGCATAAAAGTCAGTGGTCATCCGCAAAGGCAATATTGCTGAATATATTGTCCTTCCAATATTTAGACTGTGTAGAAAAATGTTTCTTGTCGGATATTCTCCTGTTTTCCGGTTTTCCTGAGAGTAAGAAAGTGAAAGCATGCGAATAAGATTTATTTTTATCCTCCACATATTTCAACAACACTTCTGATATGCAGCTACTCAACATACATACGAGTACATATGTATTGAAGTGCGCTTTTCAATGTATCTTCATAGTGTTATTTCGAAATATCGAATTTCTCTTTGAAGTAGTCAGGATGCACGCATCAGGCCACTGAGAAGCGTAGGCTGAAAGCAAAGATGATGATGAGTTTTGGATATTTTCAAATACTATGTAAGTACTATATAAATTTGCAAGAGTATTGAAATATGGATATTGTCGCTGGTTGAGAAACAGCGACAAAAACAAGAAAGTAAATAATTCACTTAAAATCAAATAAAATGTAATTTACTTTCAACGGAAGCAAAGTCTGTGCGCACAGTACGCGAGGGGTGGCACTTAAGCCGTCAGTCGTGGCACGGCCAGGCTTCTCTTCTGTCTGTTTTACTGCTTATAAAATGCAGACAGTTCATCCTGCGGGTAGAGGACAGGACAGCGTGAATCAAGCGACTAACAGCAAAACAGAGGGAAAAAAATCGAAAAAGGGAATTTGTTAAAAAGCGGAAGGAAGCTAACTTCGGAGGACCGAAGTTTATATGCCCTTAAATTTGCATCAACAATATATTTACATATGTACATATACATACATCTATATTTCGCCTGGGTCTTTGAACGATTCCTTATATGACTGAGATTATTGGAACTCATCTGCTCAGATATATGCATAATCTAACGGTTAAAAAAACAGTTCAGACTGTTTTCTGGCGAGGCCCACGTGTTTTGACTTCATGAAACCCTTCACTCAGTTTGTATACTCAGTATACGCACTCTATTGTCTCTATAGAGCAGTCAACGACTATTCCTATCTCCACAGCAACTGCAGGAACAATTATACAATACCCTCCTCAAGGGTATGACAATAACCTTAGCGATACATGAATTGATCAGTCATGGTATGTCAGAGATTTGTGCTTTCATAAGCTATATGTAAGTACCTACTATAAAGCCTGACTGCAAGACATCTACCAATTTATTTCCATATAACTGGTTTTGGGAAAAAGATAGTCATTTGTGATGTGTTGATTTCTAAGCCTTCTGAAACTGTGAGAATATACGAGTACAATATCAAAATTCAAATTTAATTCCTAGTATGTTTGGCATTAACATTCTAGCATCAGAGCTCACAGTATTCAGTACCGAATCACATCACTGACAAATCACAACAAAATCTTCACATACAATATCCAAAGAAACGAGAAGATAAACGCCAATAAGCCATCATGTGGTTGAGTTTGTAAGCATCAAATTGGCGAGTACATTTGTTGCAATTTGATCCACATTCATCGTCTTGTTCATAGGTTCACTAAGGTTATCTTTTCTGGCGCTCAGCAAAAACTACAGAAAAAACAAAATGAAAGACGATACAATCGACAGCTCCGAACCGCAGAGGTTAAAATCTCATTCCCAATAGTTTCAACAAATGCAGTTAAAATTGACAAACTGCAGAAGAAAAGTGGTCTATTGGAACTTTTCCATGAATGTGTTGAGACCAGACAGAAGGATAGCATTATAAATTTGACTAATCCGTCAATGATTCAGCTGATAGAAGCCATTCAAGCCGCAAATATTACGGGCCAACGTATTATACTTAGTGACGAAGACTGCACAGCAGATGATAGTAAGACCCAAATGGCCAAGCCGGAAGCTAACGTTGCTCAATCCGTGTTCAGAGCTAACATGATACGCTTCATTGTAAGTAGTGGGCTTAACATGTGCTAAGGGGAGCCCCTTTTACCACATTGGTTTTTATAGGAAACGGAAAATTCTCTGAAACCGGACACTGAAGCACAATTTTACAACTTCAGTGCCCCAGCTCGAGACTTGATCTGCCGTTCAGTCTCTGCTAATGACGTCCACAATGAACATTCGCGATTATATAACACGCCAGAGTTGTCCGTGATGAGGGTGCGCTCGGAGGATCGGCTGTTCTCTATCTGTGAAGTTGACAGTGATAACAGTGACAGTGACTGTGAGTCGTTGACTCAATCAGAGCGCAATCTGTTGGATACGGAGACTTCCAAAGTCGCCACCGCCATGGTGCTTGAGCGTCCTTCGACCATGATATCATCGGAGAAAAACTTGACAGTTTCTATTGACGGACTAGAAGGCAATCCTCCACAAAATGCGCTCCTATGTAATATGATTCATCTCGCTCACTTAGCTTTTGTGATTGCCTGTCTTCGCGGACTCTTGTAGTTAAATACCCTCACTGCTGGTTAACGCAATTTCCTATAGCTAAATTTTTTAAATTAGTTTTTCATGTAGTACGAAATTAAATATTTGGTAACTAAATTCTTAAAGTTTCTATTCCATGTAGGCAAAAATTCCATTGTTTTAAACCTGATTAAAGAATTTCGTAAGAAACAGATGTAATTTATTGGTCCAGTCAATTTTTAGACCCGTCTTGGAGAGGAGACCAACAAATTTATGTAATTGTGTGGACATACATACATATTTGCATAGGCAGGTGAGAACCCTACCTTTCTGTGCACTTCTGTACATTTTAAACTTGAAATCTTTCCATAATTCAACCGTAAAATGAAAAGCCCAGGAAGTTTTCCAAGTCACACGAAGTAGCAACATCAAGCAGCATCCAGTCAGAGTCCTAAAGGCGGTCCGGGCCAGAGGCAGAGGCTGCGGCAG
>dpse|NC_046683.1-:40823977:40842514
TAAGAAATTAAAAATCTTGTTATCGATTCATTTTTTTTCATTTGATGGAAATCAGCTGATTTTTTTGTAGGCTTTATCGATAAAATATACCGAAAAAATATACCAGATTGTAAGTCAAGAATTATATGGTATTATAAGAACTAGTTAGAACGAGACAGCATCCAGCGAGTCGTTGTTTTACTTTCTAGGGAATTAACTAAAAAAATCTTAGCCAAGTGAAACTAGATGGCCATTTTCCGCTAACCTATATAATAAACGAGCATTGCAAGGGCTCAGATGTGCATGTGCGCGTTTTTGTTTTATATTAAAGTAATTGCTTAATAAAACAACAGGGAATCTCATTACTACGCGAAAAAAAACAACATAATAATCATTTAACATATAAAACAAAACACTACCGATACAGCGAAGTAAAAAATCAATAATTAGAGCTCGTTCAAAAGCCAGAAAGGTATGCAGTAGCAAACAAGAACAAAATAATCGGAACACAAAACACAGGAGTACCTATCTGTGTGTCTGTACACCCATCCGCACGTAAATTGTATTTGTGTGTGTGCGCAAATATATTAGGAATATATATGCAAATACAAGCCAAGCAAAAAGTAACAAACTCTCGGAGCTCCAAATAGTTCCTCATATTCTTTTTTTGTGAGTTGAGTGGAATAACTTGAAACCAAACAAATCAGACGGACAGAGTCGGTAATTGCACAAATGTACCCGGCACACACAAAACACAGAAAAGATGGAAGTGTGTGTGTGCGTGTATTCACACGCATACATCATTCTCCATACTTGCATGTATGGATTTATGTATGTAGATGTGTCTGCTTGTGTGCGTTTTATCCATACGGCGTCCCATTCTTCCATAAAATCAGTACCGTATATCGCGTAACTGGATGATGCCTTTTGTCACCAGAAGGAGTGGGGAGAGAGAAGAGCAGAGAGCAGCCACTACAGCGCCACTCGATTTGCCTCTTTGGTGCATTCAATTCATTCTTGGCCCTTGCGATTACGTATGTAGGTACCGTATAGTGTGGTGTGGTGAGGTGTGCGTGTGTGTGTGTGTTTCTGCATGTTGGAAAACGCATGCGACGTAATCAAATGGCCACATTACGTCCAAAACGGCCAAACGCAAGGGAGAGGAAAAGGTTTCGTTTCTGCAGCGAGTGTAAATATTTTCTTTGCGGCTGCTGTTTCAGCATTTTGCAAAAAGTTTGTCGTCATTTTCCGTACTAATTATATATGTACACACATAGTTCTCTTATGTGACGTATGTTCCATTGGCTATTGTGAGCATAATGTTTGGTCAGAAAATATTCATAGATGCCCATTGAATGTTTCGATAACATCCATACAAGAAATGCACTCACATATGTACATGTTTGATTGAAAAGTAGAATTATCTAATACGCAGAACACAAAAAAAAAAAAAAAAAAAAAAAAATACAATAGAATGCGCTTTTGGCCGAGCGAGAGCGGTCGGACATGTCGAGCGGCTCGACACGGGGTCCGCATTGCGGTTCCGATTCTCTCAATGGGAATGGGTGTTGTATGAAAATCGATGCTTAAATGCAACGACAAAGCAGACAGTGGAAATGAATACATAGATTCGTGTGTACGATACAATAATTCATCGGAGGAAAAAAAAACACCGAGTTTATACGTAGAGTCGTTTATATGGGATCGACATATTGCAGATATTTATTTATTGCAATTACTTGGGAGTTCTGATTTGGTAAATCATTAGTTATTATGTGTATGTGTGTATGTATTATGTTGATGTTTATAATCAGATTGGGACATATAAAGTATTATAATACAGTAACATACAAAACATTACATAATGTAATATACTGTTTCACTAACGTCTTTTATCGACCGAAAGTTTGGGATGGTGTTCCTAAATGAACCAAATATATATTAGAGATTCTTTTAAATTTTTTGCAGTTTATTAAATATTGATTTGATGTTTCTACATTATTGTGTTAATGACCTGACCTGACCTGACCTGACTATTGGTGCATACATCGTCATATTTTTAAATTAAAATATACTACCCCGCGTACTCTCCTATTCGAGTATCGGGGTATATAATCACAATAAAAAAATACAAGAGCACAACAACAACAACTTACACCAAAGATACTTACATTTCAAGTACCGTGAAATTCGAATACCCAAAAGTCATGTTAAAGAGCGCAAATAACAATTCTCTCCAGCATGTAAGTAGACAAAAGAAAAAAACGTCATTTAAAATTTATGATTTATTTATTTATCTATGTATCTATCTATCAGTACCAGTAATTGTTATTGTTATGTGTATGTGTACTATATGTATTTGCTTGTGCATGATCTATAGCTAGCTAAATAGTGTATGTAGTTTGTTATTTGAATAAGTGGATGGCAAAAAATATGCACATACATATGTGTACATTTCTGTGAATGTGTAGAAGGATATGAAACATTTTTGCACACATCATTTAATAAATAGATAATTTGTTATATTACATATTTTAATCGATCATCGCTTTCTTAATTTGTCATATATATTGTATATTTGCCTATAGGCAAATTGCCGGCCAAGATCTCATCAATACCCTGCACACATACTATAATATTTTTGAAAAGCCCCATTAGCCATTTGGCGGTTTCGTCACCACGACGAAGGTGTCAAATAATTCTCAATTCTTATGTTTTTATTTCTCACACTGAATGATCCGTGTTACATTCACATTCACATTCACATTATTTTTTAATGATAAATAATATTGAAAAAGGACACAGAAAAAAATAATCATCAAAATTATATATGTATAGGGGAGGTGAGCCGATTGTGGGCACGCTCGCTCTAGTTGGGGACCTCGTAAACTTGGACAGCCATCTGATTCCTGAGTATTGCGAACCGTGTTTGTTGACAACACGCACTTTTTGTGCTGATAACGAAACAAATATATGTATGCATCTGTGATGAAGTATCTGTGGGCATAATTTGTTTTTCTCTTGGAAAAACTGCTGGTATTCCCGGTTGTGGGAGCCCTGGTTTTTCCTTTGAGAAACAGAGAAATATCACTGTTTTTATGCACTTTACGTGATTCAAGCTAACTCAACACCTGAAAAATATCTTAATCGATGTGAAAGGCTCAGTGAAGGCTCTGAAAATAAATATATTTTCATTTTCATTTTTAGCGTTTTTTTAAGGGTGCAAAAAACCATCCTTTTACTTAACTCTTGATAAAAACGAGGGGGAACGTTGTGAGTTGCTGCGGAGACCGCAAATCTACAGTTATACCCAATACTAAGTCAGTATAGCTCTCCTCCGGCAGACGCCGCTAATATTAAACGACACGACAAAGAGTGCGAAATTCTGAGATATACGTTTTATAGTGAGATCTAACAGAAGTGCGGATGCCAAATTTGGTTACTCTAGCCTTAATAGTCTCGGAGATTTGTGGATGCCCCAGACTTTCGTCCTTGAGGGGGCGGAAGGGGGTGTGGCGAAATTTGGACACGAAACGGTCAAAGTCCGATATCACAGGAGTGTGGATACCAAATTTGGTTGCTCTGGCTCTTATAGGTTCTGAGATCCTTGAACTCATATTTTGCAATTGGCAAAACCGACCATGATACCTGTGTGTTAGAGAGAGATAGAGCGAGAAAGAGTGAAATTGTTTTCTTGATTCTGGCTATAATAATTATACGATCTGGTTCAGATTTTACATTCTAGAACATATAGTCACCCTCTACGATTCTGTGGTTTTGTTTTTATCGTATCTTTAAAAATGTAGATGCCACAGATTTTTGTCATTTGTAGGGGCAGAAGTGGACGGGGCGAAGTTTTGAAATATTTTTGTAGCAGTGACATATCACAGAAGTCTGGATCCAAAACATCGTTGCTCTAGCTCTTATAGTCTTTGAGCACTAGGCGCTGAAGGGGACGGACGGACGGGCAGACGGACGGATATATCAATAATATATATACTTTATGGGGTCGGAAACGATTCCTTCTGGACGTTACACACATCCACTTTTACCGCAAATCTCATATACCCCAATACTCATTTTGAGTATCGGGTATAAACATCAATTTAGTTCCTTCACTGTCAGTTACCTAAGACCTCTAGTATGGACCTGGTCAAAAGGTATAGTTCAAAAACAACCCGGCTGCCCAGAACCGAGATACTTTCAATACAAAACTATGTTCATGTACAAACGATAGCAGGGTATTAAAAAAGTCGAAACACTTCCAAGAACAACAGTTGCAAGGCACAGCATAAAGCTGTCGAGGGTACCATCTACCATCGCGAAATAATATAAAGCTATAGTCAAATCACGACTGCGAAATGTATATTCGATACTCAAAAACAGTACAGGGGTATATGTATTAGATTTGTGCGGAAAATTGATGTGTGTAAAGCCCAGAAGAAAGCGCTTCCGACCGGATAAAATATATATATTCAGGATGCTGTGATATCACTCAAACCGAAGGGATCATTATTATAGCCAGACGGAACAAATGAACTTTCCAAGCCGCTTACTCATTTCTGTCTCTCACTCACGCACTCTTCGTAAGTTTCGGGTACAAATGTAGAGTCGCGGCCGTAGCAGCGACTCTCAACGTTTTCGTAGCTCTAGCTCTTATAGTCTCTGAGAACTAGGCGTCAAACAGGGCGGAAAGACGGACAGACATACCTGGCTCTATCGGCTCGGCTATTGATATACTTCATGGGGTCGGAAACGCTTCCTTCTGGGCGTTACACTCATCCATTTTCCGCACAAATCTTGTATACCCTCTTTTGAACTCTTTTGAACAACTAAAGTAAAGTGTTCGATATCTATCGGTTTCTATTATCCATGCCAGTCGGTTTTCTCGTTTTCGTTGTTTTATAGATCAATTATTTCTTATTATAATCTCTATAATTTAGCATATTTCTGAATAGATTGAAAAGAATCTCCAGATTGTCGGAAATCGTTGATCATATGTTGTCCTTCGCTTCTTTGGCACTCTTTTGCAACCTTTAGATGAAAATGCGATTATTTGCCTCGTTTGGCTGTTGTTTCAGTTTGTACGATTGTAATTATTAGATTTTTATCATTCTGCAGTTGCACTTGCACTCACACGTCCCATCCGACAATTTAGACACTCGACGCGACGCACAGGTGCAGCTTGCATTGTTATATAAATATGCTGCTGCTGCTGCTGCGATGAATTTTAAATGGTATTTTTTTAGTGGGACCCTCAAGGCTTATGGCTTATGGCTTATGGCTTATGGCTTTCATTTCGTTTTGTTGTTTCAATTGTGCTTCAAAAAACTCTAATAGTTTCATTCTGGCGCTGCTGTTGTCCTCAAGTGCATTCTCAATGGTAGTATTTAATTTTCCTCTTAAATTGTGCATGACCATTCCCAATCCTATTCCTTTTTTGAATAGTTAAATAGTAAATAAGTATGTAGTATAGCTAAACGTTTTCTCCCTTTTTCTAAGCCAATTTGGGATATTCTTTCATCCACATAGGGATACATATGTATGTACATATATGTAAACGAGTTACTTGATATTCCCTATAATAAACATCACCAGAAGTAGGCCACACAATTCCTCTGAATTCGCAACCGAAAATACATATAGTATTTGGCCAGATTTGAAAGTGTATTTCCAGTACTAATGGACGGTGTTAATATGTACATACATACATATATGTACGCACACATTTATTTATTTGCCAGCACTTTGCCCGTTGATTACTGCAAATTTTGATACGCAAATGCAACTCATGCATTTCGTGAGTTCTGGCCGCAGCTGCTGCTGCAATAACCGCTCCAACGGCATCCAAATTTTGCTGCTGCCTGGGCAGCGGCTGCGGCTGTGGCTGGGGCTGTGGTTGGGCCTGGGCCTCCTAGGGCCGTCCCGTTCCGTTCCGTTCCGTTCCGTTCCTGGCGTTTGGGACTTCATTAAAAGAAATTCGAATCGAAATGTGTGCTGCGGGGCACTCTGCAAAGTTTTTATCAACACCAAAAGATCAGATTTTTCCGACAGGCGGGACTGTTCTTGTATCAGAGAGAGAGAGAGAGAGAGAGAAAGGGAAACAACGTTAAAGCAAGGTTAATTTTCATTCCAACGAATACTGCATACGCTTTTAAATGGGGCTGAAAATATTAGGCATGCTAGGATGCTAGGAATCGCTTATATCCCCAAGGCCACATGAATATTATCCGTAATATTACTATGTAATACTTTGAAGAATGACTCGAACTATCATCCCAAACGCCCCGCAAGTTTATTGATTCCGCATTCCACATACCAACTTTGAAGGACTTGCAGACACCCAAAACTACTATTCTCCTCTTTAGAGTATACGAATATCTATCTTCTCGGAAAATGAAAATCTAGCCAGCCGCGCAAATTATCTTTATTCGTACAAACCATGTGTCTAGGTGTGCATATATGTCTGCACATACATGATGGTATTTGTTCCTTTTTTTTTTTTTTTTTTTAATAATTTCTGTTGGTTCTATAAAATTAGCTGCAGTTTGCTTTTGTCGTTGTCAGTTAAATGTCAGTGCTTAGCTGGGCAACTCGGAAATCGTCAGTCGCTTAGTTGCTCTGCTTGTTTCCCGATCGCCTTTGATTTCGCTTCGAGTTTTGTTAGAGGTTTTCTACAATGTATCCAGCGTACTATAGGCCGGAGCGTGCCGCGTGCTATAAGTCGTGTCACCATGCCGTGCGTTGGGCCAGATCTTCCTCAGTACGGTACCAGCGGCAGCAGTTTTATTCATCATCTGCATCGTCATGTTTTGCTGGGAAAAGGTACTCGCGTCTACTCTTTAAGCGACGTACAGTGCTGCCAATGTTTCCCTACGGTGTAAGTAAAAGTTTTTTGATTGAAAGCAAAGGAAACGTACAGTCCTAAAAGGGGTCGTGTGGGGACACCCTTTTGATGGACACTTACATGCCAGACATGGGGTTAATAGGGTCGTTACGTCCATCCATCAACAATCAAAGCAACAAAAATCAATCGTTTACAGGGGGGGCGGGGTCTCGAGGGGTCTCGAAGGGTCTCCAAGGCAATGGAATGATAGAAAATGTAAATTAATTGAGCCAACTCTTCAGATTCAGATTAACAATTTTTGTTGCGCTCCTGTATAACACATAACATATGTATATGTCGTTCTAACTCTGTTCTAACTGTCTATATATAATATTGATGTTGTTGTGCGTAATCATTTGACTAAACCATAAGTTTTGTGTGTGTGTATGTTTGTTACATTCCATTAATCCTTTAACCAAATAACCTTTAAGCCTTGTGTGTGCTCGGTCTGAAGAGCAGAAGTAAAAATTGCCCCAGAACCGTGTATTTTTGAGCAATTTTTACTTAAATCCTCCCGTAAATGGAATATCTGTTCGATTTATGGAATAGAATAAAAGCCCAGATGAGATGCAAATACAGAAAGGCACACAAATTCAAATTCACAAATTTGTCTGCCTTTAAAGGATATTTAAATTGTAATTGTTATACTTAAACGCTAGCAAATGCAAAGAAAATAAAACTCTATAAATGTAATGCCCTTTTGTATCCTACAGCCGGTGGCTAACTCTTCCGAAAACACGATGAACGGCTATAACCGAAAGGTGCCGCCAAAACGGCGCTATGAAATGCCAAAATATGCTGGTAGGTCCCAGGTCAATCGATATATTCAATCTGTAGTATTTATGTTGAATCCTTTTCTTGAACCGTTTTTCGATAGCACCGCCAAAAAAGAAAACATGCAAGGAGCGGATACCACAGCCGAAGAATACGGTGGCAATGCTAAATGAGTTAAGAAATGGACTGATTTATAAATTGGAGTCACAGACTGGTCCGGTGCACGCACCTTTATTTACGATATCCGTCGAGGTAAGATATACACATCCCTAAGAACGGGTCCGAATACTGGTCATGCCCCCAATAGCCAAAAAACGCCGTATAATATTGTTCAATATATAGTCATTAGATACCGCCAGATATTGGATATAATATATGAAATTTGTGGGGAATATATTAGGCCAGAATTTAAAATATTTATTTGAAACATGAATCATATTGCAATTAAATGTTTTCATATTAATGCTACAAATTGCACGCTCTATTGGTATATCTGCCGATTCTCTGGGTGTACCACAGACGATATAATTTCTAATCGACTGTTGCCTCTCCTTGTTGTTTACTCGGCCAATACAACCAACAATACCCCCCACTTATTATTATGAGAAGCATTAGCATTACATTAGTATTCCACAAAAATAAAAAAACATTTATCCATATACGATCGACTTCCACATACGGATTCGGTTCACGCGATTTTCTGTTCAATAAGAAATCAATACGAAGGTGGGAGTAAAGCGGCACAGCAGAGGACAGCACAAAAAGTGCATGATAAGTAAACGTTAGGAAAGACGGTCGTATGCAAATGCAAATGATATTTGTAATGGTCGTAAACATATGGTCCCCCAAATGCAAACGTTAATAGTGTTGTTTTTACTTAGGAGAATCACAGACAAAACAGAGTAACCTTCATAAAAATATACTCAATAAAACAATAAATCTCCATGTGGGTGTATGTGTTATTTGTTTGTATATTTTAACAGGTCGATGGTCAGAAATACATGGGCCAGGGACGCAGTAAAAAAGTAGCGCGTATCGAAGCAGCAGCCACAGCACTACGAAGCTTTATACAGTTTAAGGACGGTGCCGTCTTATCGCCATTAAAGCCATCCGGCAACTTGGACTTTACCAGCGATGAACATCTTGAAAATGGTATTGAAAATGTTGACAATGGTAAATTGGTCGATTACATACAGAAGACATTGATGTTGACCGAAAAGAAACCCAACCTTACCTCGCTTGAACAATCCACGTTGCCTCTTCAAATGTTTTGCATGAGTCAGAGCAAGTATTAGTAAAATTCTTTTTTTTTGGTTTTCTTGTAACATTTTTCGTTATTTTTTCTTCATTTTTCTTTTTTTCATATTGTTTGTTTATTATTTTGTTATTGGTTGGACCTGTACACAGATCGAGAAAAATTCAAACGTATGTATACAACTTATGTATACACAGATATGACATTTGCCATTGATTTTGTTGTTTTGTATGTTATCCATTAAAAATACAGATTAGAGCAGTTGCTGAAGCGACTAATGCCTACATACAGTGGCGGGCAGTGAAATGTGGACAGTCAAAAATCGTGAAACAAACTAAATAATATAAAAGGCTAACAAAACACATTAAAAGTTTGAGTCCAAACGTCCTTGCTTTCAAAAGAATCCTTAAATCAAAAAGTATTCACTTTAATAATTGTACGGAAAAGTTAATTCTAGGTTTTTAGTCCAAAAATAGCATTTTTTTTTTATTACGTTTAAGTCTAAGAATATTGAAGACTGTGTAATAAATTAGTTAAATATTTTTTTGAACATCCTTGGTGTTTTAGAACTAGTTTTCTGCGCGAAAGCTTTGTATCTTCTAATTTGCAGATGGATTCGATGTTTATACCGTTATGCCACACTTTTTCAAATATTTATTTCAATTTAGATAACGTTTTGGGTCTCTGCTTTCATATTAAAACGTTCATGGGGTGCAAAAGATTCTAGATTGGATTGAAACCAGGAACTGCCACTATTGATAAATATTATTTTTTTTTTACTAAGAGAACGCATCGTTGCAAAAATCAAACTTTTTGAATATAATGAGGAAGATGAAAAAAATATGCCAGACCCCAATCTAGCACCGCGGCAAGGAGCAGAATCGTCCTAGAAGATGACGGCGTCAGCAAGCGGAAAGTTGTCCTCATTTGGCGAAATTTTTCCTTCCTTTGCATATCCGTCAATTAGTGCCAGATTCTAAAATAAACAAAAAATCCCCAAAAAATTCTGCTGCCTTCGTTCGTTTCACTAGCTTATAAAGCGATCTCCGATCTTGCGACGATCATTCGTCCTACTTTCCCAACAAACCTCGCTTATTTTGGAAAAATTAAAAAAACATTACGTTTCTCCAATCAGCTAATAAATGTATCTCCACAACAAAAATGTTTCCCGACTGGCTTTTGAGTTTTTGAATACGCGCCATCTCGGTTAGAGAGTGTCCACATTTAACTGTCCGCTACTGTATATGAAAAGAACTATGAAAAACTATGAAAATCTGCTTCTGCCTCAATGCATTTTATGGACAGGTCTTTGCTGTACATTTTTCGGTGTACTCCATTCTACACTTTTGTATTCATTTATTTTATTGTTATTATAATATTATTTTGAGACAGTAAATATGTATAGGTAAACGGTTATGTAACTTATACAATAGTATATTTATGCACTACGTCTATATTCTGAACAATATTCTTCCCACCAACGAAGTAACATCCGCCCGTTACATTCCCCTGCCTCCGCCTGGCGGCACCCCTGGAATAAAAAGAACTAGAGCGTTTCTGGCTATATAAATGAACCGATCGCAACGTATTTCCGCACTCTGTACGATGCTGCGTTTTCGGTTTCGGTTTCTTGTATACTCAAAATTGCAGATCCCACAGTGTGGGATGGTGCACACCAAAACCTATGGTGTCTGAGAACCTGAGGCGTTCATCAAGACGGACACGGCTTTTGAAGCTTATCAAGAATATATAATTGTATATGTATACCTTGTGCGGTCGGAAACGTTTCCTTCTGAGTACCGCCTCTCAAAAAACACTTCTGTTAAATATTTGAGAGAAGAGTGTATGGAGAGTGCATATATTTTCATTATTTTTTTGTTCAATTTAATCTGTGTTTGTGTTTTTCCCCGCATATGTTTTTTTTTTTTTTTGTATGGTTGGAGACCACTGTAAAATCGCGTGTGAAATAAGCATAGACGGCTAAGTTAGGGTTTTTTTCTATACTAGGAACAGCCATCGAATATTTCTACTAACCGCCATTGTATATTGATAGATGTCAGTAAGAGCGCCATAACCGTTGATGGACAAAAGAAGGTGCCGGATAAAGGTCCCGTCATGCTTCTCTATGAGCTCTATAATGACGTTAATTTTGAGTGCATTAATATTGACAGTGCACAGAACAACTGTCGCTTTAAAATGACCGTAACAATTAACGAAAAGAAATTCGATGGAACGGGTATGTAGAAAAAAGAATCTAAGTCGCTTAAAGCCATATGACGTACGACTTTCCCAACGTTTCTGCAAAGAGAAAGATAGCATGATAAATAAAACGCAAAGTGCTCGTAGCCGTCTCCAGAAACGTCTCCCGGCTATCAGTCGAAGAACTGATGTTTTCCAACGCTCAGCCAGCCAGCAAAATTGGATCCTAAAAGTAAAACAATCGCAGCTCCACTGAAGAGCCAAGCCAAGCCACCGCTTAGACTCGTATTTCTCTCGCTCTCACTGCATGCTTTTCCCAATAAGGCTATCTCTGTTTCTGCAGTTAGTCAGTGAGCAAAGTCGAATGTCACATGGCCGGTGACAAGTTGTCTAAACCATAGATTATCCTCCGTAGGTCCGTCGAAAAAGTTGGCAAAGAATGCCGCCGCTAAGGCAGCGCTCGCCTCGTTGTGTAACATCTCGTACAGTCCGATGGTGGTGCCGCAAAAGAACGTGCCGCTACCAATTGATGATAAGTCTTCGTCCATGGAGCTGCCGCAGATACATGCAGATGCGATTGGAAGACTGGTTTTGGAAAAGTTCATGGAGGTTATCAAGGGCCAGGAGGCGTACTCTCGTCGAAAGGTATTGGCGGGGATTGTAATGACTGAGAACATGAATTTCTTTGAAGCAAAAGTAAGTCAAAAGCTTATTCAATATAACGTTATATAACTGACCAAGCACATTAAACATTAATTTATCCATTCCAAAAACAGGTAATATCCGTTTCAACGGGCACAAAATGTGTCAGCGGCGAGCATATGAGCGTTAATGGTGCCGTTCTAAACGATTCTCATGCTGAAATAGTATCTAGGCGTTGTCTGCTAAAGTTCTTGTACGCACAGCTGGATCTTCAGTGCAATCAGGGTATAATTATTGAATTGTATATATCAGTATCAGGGAATTTTGCTCATAATAATAGACCTTAAGCTTGAAAATGTTTCTCTTAGTAAGTACGTATACGTATGTATCTTTCAAAATGTATATTCGAACCAGTCAATGAAGATAGGTAATCCTTTGCAGGCTCATTTTTGTATACGCATCAGATAAGGTTTCAAAAAGCGGATGCACGGATGCACGGCCTGAGTCCTACATTCTGTAGACCCTTCACGACTCTTAACCGGCTCTCAGATACTCTCAAGTTTTAGTTAGGAATACAACTCGTAAATTTATATAACAAAATACTTAGATTTGATATAGAATAAGTTATCCAATGAATAACTTATGTATGTAAATTTATCCCTCAAAGAATTGGAACTTTCTTTTGTTTCAACAAAGTACTTCATGCATAATATTTATGGCTGGCACTTAACAGTTTATGTTCGCATTTGCATACAAAATGTTTAGCAAATTGAAAAAGCAAAAAAACATTACAAGTGATCGAAGATTTGATCTATTTCTGATTTCTTATTCTTTTCAGTTTTTGCTACACTTTTTGTTTTGTGCTTCGATGCGATACACATTTTATTCGGATAAAACAACCGCAGCAGCCGTTTCTGTTAATAAATCCTTAGAAACTCTTTTTTAATAGAAACTTTATTCCAAGAATATAAATACAGTATGATATGAACGTACAAATATTTTTGCAAAAATTAAAAAAAGGTCGAAAGGAGGTATCACCATATTAGAAGTTTCTTAGAGTATTAAAAATGCAGGGTAACAACAGTTTTTTGTCATTATGTCCATATAGAATTTCATTTCATATACACTTGTGTATTGGTACAAACTAATATGATTATTCCGATACTTTCGTGTATATCTATTAAAATAGTACGTACTCAACAATATGCTCTCCTTTTTGTATGTGCTGAAAATAGGGGACATGAATGAAATTCCCATAGGAACTTTACGAATCTAAAACCGTTTTACTTTTATTTCTATTTAATTATTCAACTCTTATTCAATTTTCTCTTAATTTTAGCCACAGCATATCAGTCGATTTTCGTGAGGAATACTGATGGGCAATACCCTTATAAACTAAAATCCGGGGTACATTTCCATTTGTATATAAATACAGCACCTTGTGGGGATGCACGGATATTTAGTCCTCACGAAAACGACACAGGTGTTGATAAACATCCAAATAGGTTGGTACAAAAGATCTTTCTAAATACTCTTGCTACTGTTATCATATCATATGCATTATGGATTATATTATGCATTATAATGCATAATAGCAAAATAAAAAGAACAACAAAAATTGACATGTTAAAAGTATACTAAAAACAAATTGTAAAAAGAAAGTAGAACCAAAATAATTTATGTATGTATGTATGTTATGAATAACTTAATAATTATTTGTTGGCTAAAATTGACTGAAAAAAATACAGTTAAGACGGAACGAAAACTCTTAATTTGTATATGCATATATACAGTCGAGCTTTTCTAAGTTAAGGACATCAAAATCCAAGCTGAAGTCTGAGTAAATCGGTAAAAGAAATGCAGTAAATAATAAGTATAAGTAAATATACAAATATTTAGCTTAAAATCTACTTATATAAATTGAATCTTTGTTGTAAGCAGCTGGTTTCAGTCAGAAAAATTCGACTCTATATACATATACATACTTTATACCACTATATACAATACATGTGTATGGAATCTGAACAGAAGCATGATTGTATAGACCCAATTTATGATATGTAGGTACTATTTAGGGTATTTTCTTTGTACTATTCTACTGTGTACAAACATTGGTCCGAGATCTTCCCAAAAAAACGAAAAAAATGGGCGAATTTTATATTTTTCAGCCAGAGAGGCTGAATTTAGGCAATCAAATACTGTCTGTCTGTGGTGGCATTTGTATTCAGACTTTCGATGTCTTTTTCGTAATTTTAATGTCAAATATAACTTAACTATTAGCTAAAACAGATACTTTAAAAACCCATTCCCTCTTATTTTGGTTTTTTTGTTCTTTATTTTTTTGAGATCTGTAAACAGAAATGCCTATCATGCCCAGCCATTGTACGATAAACCCCCAAAAAGAACTCAATATCCTCAGACCATGTTTTGTTCGCAGTATAATGTTGCCATATTTTGAAATACGCTTACAAAAAATTGTATTTTATTTATATTTTTCGTGTCAATTTTTACATTTTACTATGCTGCCATTTGTTCACCTGTGTTTCTGTGGCTTTAATCATTGCAACGTAACGTCTTTGATATCATCCTTGAAACAAAAAAAAACAAAATAAACAAAATCAGAAAAGCTCGTGGGCAATTGCGTACGAAAATCGAGTCTGGCGAAGGTACAATACCCGTTAAAAGTAGCGATGGCATACAAACCTGGGATGGTGTACTACAGGTAGGCGAAAATATTATATTGTATTGTGTGCACTCGAAATAACTTCAATTGTCATGTAATATACAGGGTCAACGATTGCTTACAATGTCATGCTCGGATAAAATTGCACGTTGGAACATTGTGGGTATACAGGGTTCCTTATTGTCTTCCATAATTGAACCAGTGTACCTGCATTCCATTGTATTGGGGAGTCTGCTGCACCCAGAGCATATGTATCGTGCGGTGTGCGGACGAATAGAAAAGTCTATCCAAGGCTTGCCACCGCCATACCATTTGAATAAGCCTCGACTGGCATTGGTCACATCGGCTGAGCCGCGTAATCAGGCCAAGGCTCCAAATTTTGGCATCAATTGGACCATCGGAGATGTTGAATTGGAAGTCGTCAACTCACTGACTGGCCGAACAATTGGCGGTCAAGTATCGCGCATCACCAAACAAGCGTTTTTTGATAAATATGGATTTTTAATGAAAAACTTACCAGGTATTTTGAAACGCAGTGTAACCACAGACTACGGCCAAACAAAAGCTAACGTCAAGGACTATCAGGTATGCATCGATTACACCGGATATGATTGGAAATATGTACAATATCTTTTTATTTGCAGATTGCTAAAATAGAATTGTTTAGCGCCTTCAAGCGGGAGGATCTTGGAAGCTGGCTAAAGAAGCCGATAGAACAAGACGAGTTTGTTCTGAATGAATGACTGCATTCATCGATGCATATGTTAAAAAAAGACAAAAGTAACGGCAAGCAATTAATAGAATTAGAAAAAATAGCTTTAAATACAAGCTGTAATAAGAATACAAGCTTGGTGAAAAAACAGCGAAACGAATTTCATCTTAATGAAAATGAAAATGAGAATGAGATTGAGAACCTGACAACAATGTGTCCCGAAATAAGAAACGGCAAGCACGAAGATGCTAATGCTCGAAATATGATAATGGATAACAACGGCTCTAGAATATTTATAGAATAGAATGTAGTCTTTATGCTGGGACTGAGTAAAGGAGTATTATGGCGTTTTTTTTAAATCAATTCCTTTTATAATCAATACACACACACACACTTCTTTCTCACCTATGCATTCTATGCAACCCTCACTCACATAGACCGAAAAAGCGACTCAGCTAATACACACTGTTGAAATATGAAAATTTGAAAGTATGAAAACAAACAAAGAAACAACGCGAAAATAACAATAAACTATACATGGATCTAGAAATGAATCTGTTTATGATTAAATATAAATGAGTAATGTATGTTGTAAAGTAATGTTACAACGACATAAACGAATAAAATTAATGAAATTAATTACTAATAAAACCTTCAGTAGCCTTTAGGGAGAAACAGAAGCATCATTTCCACGTATCTTCAGATCGATCATCCACTAACTAAGCTTTCATAATTTTGGCAAATGGAACAGAACTATATTTTGGGTTACAAATAGAATTTCAACGACAAACAAACAACTTATCCCAGTTTATCCAAAGATTATGTAGATTTTTTTATAGTTACACAATTAGTTGAAATACTTATCTTATGAATATGAATTAAGAAACTAATGAATAGATTGGTTAACAGTTTTACAAAATATATTAAAAAAGACACGTCTTACTGTGCTAATGTATTCTAAGCATGAAGCTTTTAATCTCATTTGTTTCCACCAAAGGGACATTATTTACCCAATGTAAGTATTGCTAAGAGAAATGCAATGCAAATGCTTACCACAATTTGTGATTTTTTTTGAGCCTCACTGCTTCCGAAAAATCTTCCATTACATGTAGACTCACACTCATGCGTCTCTAGAAATTCAATATTACAATTTGTAAGCTGTATATTTCTACTTCCAATCTTCCAATCAGTAGTTGCTGATGATATTTCTCAGAGGGTTTCGTTTACGGGCCCCGAAAACTACATATTACTGAGATACTTATTGCTGAACAAATTCGTAAACACACAGTTTGAAAATTTGCAGTCTGACGACATTGCTATGTGCATGTGCATAACCATACCATATATAGCCACACCGTTTATACATATAGTATGAGTACATTGTGAAAATGTACTTCAGGAATTTCAATAGGCGCAATTGACATTCAATAACGTAATTTACACGTATTTTTAAACTACAAATAGCTTGAAATAATCTTAAATTAAAAGGTAACTGGCCGTGCCCAAGTAGATATCCTCCAGTAGGCGTGAACAAAAAATTATAACTTAACAAATACAAATACCTACACTATACACAAAAGAGAAGAATATCACATGATGATTAGAGCAGGACACAACACTCAATACAACAGTAACACAGTAAAACACTCTGCTTTCCTCCTCGATTTTTCAACCACAACCCAATTTTCAAAGAACTCTCTTGCATGTGTGAATAGTATGAATTAGTATGAGTAATTAAAGAAAATGTGTATATGAATATACAATATATTAATTTTGCGTTTCCTTGACTTGCCTTATATTATGTGAGTATTTCCATGTTACCACAGTACATACATATATACATTTTTGTTCTTTACGTACCTTTAGAGTGATTCGATTCATGTATAATCTGGGAGTATTTTCCGATAGGTTTACATAGTTTGTTTTATAGCTGTTTGGTAACCACGATGGCAAAACGCTCCGTTCGATTTTCTGCATTACTTGTTTATATACACATATATATAGTATATATATATATATATATAAATATATATATATACCTATGTGGCGACATACATACATATATACTAAATAAGTAATATTTGCATAAAATACAGCATATAATGGATAAACCTTATAAAACCAAAGTTGATCTTATATAAAATACTGTGATACTAAATTTTACTAGTACTTCCAGCATAGCTGCATTTTATCCATTCTTAAATATTCTATGTTATTAAAAAACAGCAACAGCTAATATAATCAGGAAAATTATATAGACGAAAAACAAAAACATTTTTTTAAATAATATACTAAATATATAAACAATTTAACAATGCTTGTCTACATTAGATTTTCAAATAAGAAATTTTACAAAATACTTATTAATAGTAAAGATTAAAGAGTAGGTATAACTCGGGTTTCTAAAATATCATTTCGAAATTCATTTGAAATTGCAATCCAAGTCCGAAGACAGGTACCACACCACGGAGCTAAACAATAAATACCATAGATAAATTTCACTCTTGCTGTAGATGGAAATAAGACCAAAACAAATTCTGTTCAAAACTTGATTCTTTGACTAGAATATAGATGTATTCGAAAATAAATACAGAAGCTCAAGTGGTTATGTTAGCTAAAAGACAGATCTTTTTAAGAAAATAAGCTTATTATTGTTCAATATTTAATAGATATATATTTTCTCATCAACTAATAGTTGAGCCTTTTCTATTTGGTTAAATATAATCGTGTATGAAGTGAAGTGATTCCCCAAGTGAAACATTATAATTGAAATTTTTTGTGATCGCGAAGAGACATATTTCCTTCCGACCATAGTATTTAAAATGTTTGCTTGATTAGAGCAGAGAGCCGACGGAATATATATACATATAATTTTACTGTTCGTATGTTCTGAAACAATTTAATCAATAAGCCGGTTTTTTTTTCTTCTATGAAATTTGTTCTTATTTACTGCGCTTGTGCGCTACAATTAGTCGAAGCAGATTGATCGATAGATATATAGTTCTTATCAGAAACACCCGTCACTGCTAGAATACTTACCGTTAAATTAAACACCCATAGATTTTGAAAACTTCTATTTGATGAAATAACAGCACTATAGCATATATAGTACATAGCATCTAAAAAAAGAAAAAACGAAAAGAAAAGTTGCTCAAAAGAATATCGAACGCTTTCAGATCTCATTACTATCATTTACTTTAGACATTGAGTGATGCACAGCTGAGATATACATATAGATAAATGCCAAGGGATACAAAAACGTCACTGCTGTCTCTTCCCGATTAAATCAAGTACGATCGTGAAAATGTGAATCTAAAACTGTTTAGTGTTTGAAGAAAACTAAAACCGATTTGGAAATTCGTTCTGCGAATGTATGAATATTTCAAGCGTATTATTATTTTATTTTAAAATGCATCAACTAAACATGAAAAGTCAAACCAAAACATATATTATGTATATGATTTTAAATTAGTATGTTGAAAGACTATAATCAATAAGAAATCTAAGACAAACTGCGAAACTTAGTGCCGATATGGAAAAGGGAAACCATGGTAAAATATACATAGATGATCAGTAATAATTTCTCATTTTCTCCCCCGAAAACATGTTATCTAAATGCAGTTGTATTCGTACATATAATACCAACATATTATCAACTTCTTATTCTGAAAAAAACAAAACAAAAACAAAAAACGATTTGGTATAAGCTACAAACAAACACCAAGCTCATTTCATACAGGCATGTAAACATACATACATAATATAAACAGATATATCTGCACTTCAATGTGTCTGTATACTCGTTCATACACTCATACCTGGCTTAATTGCAATTTGTAGTTGTTTAATATTCTAGTCATATCAAAAAAAAACACTTCCTATAAAACATGAAATCTCTTATTGAAGCTTTAGTTTAGTTTTATTTACCTTTACTTCGGCTATTCTAATGTTTGTATCGCATAAACTTGAAAAGTAGATAATTTTACTGCGGGCATTATAAGTCGGAGC
>dmir|LOC108150793|score_1E10|shift_No|3
ATGTGGTTGAGCTTGTGCACTAAGGTTGTCTTCTCTGGCGCTCAGCAAAAACTACAGAAAAAACAAAATGAAAGACGAAACAATCGACAGCTCCGAACCGCAGAGGCTAAAAGCTCATTCCCATTATCTTCAATAAATGCAGTTAAAATTGACACACTGAAGACTAAAAATGGTCTATTGGAAGTGTTCCATGAATGTGTTGAGACCAGACAGAACGATAGCATTATAAATTTGACTAATCCGTCAATGATTCAGCTGATGGAAGCCGTTCAAGCCGCAAATATTACGGGTCAACGTATTATACTTAGTGGCAAAGACTGCACAGCAGATGATAGTAAGACCCAAATGGCCAAGCCGGAAGCTAACGTTGCTCAATCCCTGTTCAAAGCTAACATGAGACGCTTCATGGAAACGGAACATTCTCAGAAACCGGACACTGAAGCACAATTTTACAGCTTCAGTGCCGCAGCTCGAGACTTGATGTGCCGTTCAGTCTCTGCTAATGACGTCCACAATGAACATTCGCGATCATATAACACGCCAGAGTTGTCCGTGATGAGGGTGCGCTCGGAGGATCGGCTGTTCTCTATCTGTGAAGTTGACAGTGATAACAGTGACAGTGACTGTGAGTCGTTGACTCAATCAGAGCGCTATCTGTTCGATACGGAGACTTCCAAAGCCGCCACCGCCATGGTGCTTGAGCGTCCTTCGACCATGATATCATCGGCGAAAAACTTGACAGTTTCTATTAACGGACTAGAAGGCAATCCGCCACAAAATGCGCTCCTATGTAATATGATTCATCTCGCTCACTTAGCTTTTGTGATTGCCTGTCTTCGCGGACTCTTGTAG
>dmir|NC_046674.1+:28126155:28144010
AGTTTAAGAAATTAAAAATCTTGTTATCAATTCATTTTTTTTCATTTGATAGAAATCAGCTGATTTTTTTAAGCTTTTATCGATAAAATATACCAAAAATATACCAGATTATAAGTCAAGAATTATATGGTATTATAAGAACTAGTTAGAACGAGACAGCATCCAACGAGTCGTTGTTGTACTTTCTAGGGAATTAACTAAAAAAATCTTAGCCAAGTGAAACTCGATGGCCATTTTCCGCTAACCTATATAATAAACGAGCATTGCAAGGGCTCAGATGTGCATGTGCGCGTTTTTGTTTTATATTAAAGTAATTGCTTGATAAAACAACGGAGAATCTCATTGCTACGCGAAAAAAACAACATAATAATCATTTAACATATAAAACAAAACACTACCGATACAGCGAAGTAAAAAATCAATAATTAGAGCTCGTTCAAAAGCCAGAAAGGTATGCAGTAGCAAACAAGAACAAAATAATCGGAACACAAAACACAGGAGTACCTATCTGTGTGTCTGTACACCCATCCGTACGTAAATTTGTATTTGTGTGTGTGTGCAAATATATTAGGAATATACATATATGCAAATACAAGCAAAGCTAAGCAAAAAGTAACAAACTCTCGGAGCTCCAAATAGTTCCTCATATTCTTTTTTTGTGAGTTGAGTGGAATAACTTGAAACCAAACAAATCAGACGGACAGAGTCGGTAATTGCACAAATGTACCCGGCACACACAAAACACAGAAAAGAGGGAAGTGTGTGTGTGTGCTTGTATTCACACGCATACATCATTCTCCATACTTGCATGTATGGATTTATGTATGTAGATGTGTCTGCTTGTGTGCGTTTTATCCATACGGCGTCCCATTCTTCCATAAAATCAGTACCGTATATCGCGTAACTGGATGATGCCTTTTGTCACCAGAAGGAGTGGGGAGAGAGAAGAGCAGAGAGCAGCCACTACAGCGCCACTCGATTTGCCTCTTTGGTGCATTCAATTCATTCTCTTGGCCCTTGCGATTACGTATGTAGGTACCGTATAGTGTGGTGTAGGGAGGTGTGCGTGTGTGTGTTTCTGCATGTTGGAAAACGCATGCGACGTAATCAAACGGCCACATTACGTCCAAAACGTCCAAACGCAAGGGAGAGGAAAAGGTTTCGTTTCTGCAGCGAGTGTAAATATTTTCTTTGCGGCTGCTGTTCCAGCATTTTGCAAAAAGTTTGTCGTCATTTTTCGTACTAATTATATATGTACACACATATGTAGTTCTCTTATGTGGCGTATGTTCCATTGGCTATTGGGAGCATAATGTTTGGCCAGAAAATATTCATAGATGCCCATTGAATGTTTCGATTACATCCATACAAGAAATGCACTCACATATGTACATGTTTGATTGAAAAGTAGAATTATCTAATACGCAGAATACAAAAAAAAAAAAAAAAAAATACAATAGAATGCGCTTTTGGCCGAGCGAGAGCGGTCGGACATGTCGAGCGGCTCGACACGGGGTCCGCATTGCGGTTCCGATTCTCTCAATGGGAATGGGTGTTGTATGAAAATCGATGCTTAAATGCAACGACAAAGCAGACAGTGGAAATGAATACATACATAGATTCGTGTGTACGATACAATAATTCATCGGAGGAAAAAAAACACCGAGTTTATACGTAGAGTCGATTATATGGGATCGACATATTGCAGATATTTATTTATTGCAATTACTTGGGAGTTCGGATTTGGTAAATCATTAGTTATTATGTGTATGTGTGTATGTATTATGTTGATATTTATAATCAGTTTGGGACCCATATAAAGTATTATAATACAGTAACATACAAAACATTACATAATGTAATATACTGTTTCACTAACGTTTTGCTAACGTCTTTTATCGACCGAAAGTTGGGGAAGAAGGTGTTCCTAAATGTACCAAATATATATTAGAGATTCTTTTAAATTTGTTGCAGTTTATTAAATATTGATTTGGTGTTTCTACATTATTGTGTTAATGACCTGACCTGACCTGACCTGACTATTGGTGCATACATCGTCATATTTTTAAATTAAAATATACTACCCCGCGTACTCTCCTATTCGAGTATCGGGGTATATAATCACAATAATAAAAAAAATACAAGAGCACAACAACAACAACTTACACCAAAGATACTTACATTTCAAGTACCGTGAAATTCGAATACCCAAAAGTCATGTTAAAGAGCGCAAATAACAATTCTCTCCAGCATGTAAGTAGACAAAAGAAAAAAACGTCATTTAAAATGTATGATTTATTTATTTATCTATGTATCTATCTATCTATCAGTATCTGTTATTGTTATGTGTATGTGTACTATATGTATTTGCTTGTGCATGATCTATAACTAGCTAAATACTGTATGTAGTTTATTATTTGAATAAGTGGATGGCAAAAAATATCACATATGTGTACATTTCTGTGAATGTGTAGAAGGATATGAAACATTTTTGCACACATCATTTAATAAATAGATAATTTGTGATATTACATATTTTAATCGATCATCGCTTTCTTAATTTTTCTTATATATTGTATATTTGCCTATAGGCAAATTGCCGGCCAAGATCTCATCAATACCCTGCACCCATACTATAATATTTTTGAAAAGCCCCATTAGCCATTTGGCGGTTTCAGCACGACGAAGGTGTCAAATAATTCTCAATTCTTATGTTTTTATTTCTCACACTGAATGATCCGTATTACATTCACATTCACATTATTTTTAATGATAAATAATATTGAAAAAGGACACAGAAAAAAATAATCATCAAAATTGTATATGTATAGGGAAGGTGTGCCGATTGTGGGCACGCTCTTGTTGGGGACCTCGTAAACTTGGACAGCCATCTGATTTTGAGTATTGTGAACCGTGTTTGTTGACAAAACGCACTTTTTGTGCTGATAACGAAACAAATATACATATGTATGCGTCTGTGATGTAGTATCTGTGGGCATAATTTGTTTTTCTTTTGGAAAAACTGCTGGTATTCCCGGTTATGGGCGCCCTGGTTTTTCCTTTGAGAAACAGAGAAATATCACTGATTTTATGCACTTTACGTGATTCAAGCTAACTCAATACCGGAAATATATTTTATTCGATGTGAAAACCTCAGTGAAGGCTCTGAAAATAAATACATTTTCATTTTCATTTTTAGCGGTTTTTTTAAGGGTGCAAAAAACCATCCTTTCACTCAACTCTTGATAAAAAAAAATCAATTTTGTTCCTTCACTGTCAGTTACCTAAGATCTCTAGCTTTTAATTCGTACACATATGTTTCTATAGTATGGACCTGGTCAAAAGGTATAGTTCAAAAACAACCCGGCTGCCCAGAACCGAGATACTTTCAATACAAAACAATGTACATGTACAAACGATAGCAGGGTATTAAAAAGTCGAAATACTTCCAAAAAAAACAGCAGTCGAGGGTACCATCTACCATCGCGAAATAATATAAAGCTATAGTCACATCACGACTGCGAAATGTATACTCGATACTCAAAAGCAGTACAGGGGTATATGTATTAGATTTGTGCGGAAAATTGATGTGCGTAAAGCCCAGAAGGAAGCGTTTCCGACCGGATAAAATATATATATTCAGGATGCTGTGATACCACACAAGCCGAAGGGATCATTATTATAGCCAGACGGAACAAATGAACTTTCCAAGCCGCTTACTCCTTTCTGTCTTCACACACTCACTCTTCGTAAGTTTCGGGTATATGTGGAGTCGCGGCCGTAGCAGCGACTCTCAACGTTTTCGTAGCTCTAGCTCTTATAGTCTCTGATAACTAGGCGTCAAACAGAGCGCACAGACGGACAGACAGACCTGGCTCTATCGGCTTGGCTATTGATGCTGTATATACATACTTCATGGGGTCGGAAACGCTTCCTTCTGGGCGTTACACTCATCCATTTTCCGCACAAATCTAGTATACCCATATACCCTTTTGAACAACTAAAGTAAAGTGTTCGATATCTATCGGTTTCTATTATCCATGCCAGTCGGTTTTCTCGTTTTCGTTCTTTTATACATCAATTATTTCTTATTATAATCTCTATAATTTAGTATATGGCTGAATAGTTTGAAAGGAATCTCCAGATTATCGAAAATCGTTCATCATATGTTGTCCTTCGCTTCTTTGGCATTCTTTTGCAACCTTTAGATGAAAATACGATTATTTGCCTCGTTTGGCTGTTGTTTCAGTTTGTACGATTTATAATTATTAGATTTTAATCATTCTGCAGTTGCACTTGCACTCACACGTCCCATCCGACAATTTAGACACTCGACGCGACGCACAGGTGCAGCTTGCATTGTTATATAAATATGCTGCTGCTGCTGCGATGAATTTTAAATGGTATTTTTTTAGTGGGACCCTCAAGGCTTATGGCTTATGGCTTATGGCTTTCATTTCGTTTTGTTGTTTCAATTGTGCTTCAAAAACTCTAATAGTTTCATTCTGGCGCTGCTGTTGTCTTCAAGTGCATTCTCAATGGTAGTATTTAGTTTTCCTCTTAAATTGTGCATGACCATTCCCAATCCCAGTCCTTTTTTGAATAGTTAAATAGTAAATAAGGTTGTAGTATGGCTAAACGTTGCAAAGGTCGGGACATATTTTCTCCCTTTTTGTAAGCCAATTTGGGATATTCTTTCAACCACATAGGGATACATATGTTACTTGATATTCCCTATAATAAACATCACCAGAAGTAGGCCACACAATTCCTCTGAATTCGCAACCGAAAATACATATAGTATTTGGTCAGATTTGAAAGTGTATTTCCAGTACTAATGGACGGTGTTAATATGTATATGTACGCACACATTTATTTATTTGCCAGCACTTTGCCCGTTGATTACTGCAAATTTTGATACGCAAATGCAACTCATGCATTTCGTGAGTTCTGGCCGCAGCTGCTGCTGCAATAACCGCTCCAACGGCATCCAAATTTTGCTGCTGCCTGGGCAGCGGCTGCGGCTGGGGCTGGGGCTGCGGCTGGGGCTGTGGTTGGGCCTGGGCCTCTTAGGGCCGTCCCGTTCCGTTCCTGGCGTTTGGGACTTCATTAAAAGAAATTCGAATCGAAATGTGTGCTGCGGGGCACTCTGCAAAGTTTTTATCAACACCAAAAGATCAGATTTTTCCGACAGGCGGGACTGTTCTTGTATCAGAGAGAGAGAGAGAGAAAGGGAAACAACGTTAAAGCAAGGTTAATTTTCATTCCAACGAATACTGCATACGCTTTTAAATGGGGCTGAAAATATTAGGACTATGAATTTATTTTTATTTATTTATTTGATGCTAGGAATCGCTTATATCCCCAAGGCCACATGAATATTATCCGTAATATTACTATGTAAAACTTTGAGGAATGACTCGAACTATCATCCCAAACGCCCCACAAGTTTATTGATTCCGCAACATACCAACTTTGAAGGACTTGCAGACACCCAGAACTACTATTCTCCTCTTTAGAGTATACGAATATCTATCTTCTCGGAAAATGAAAATCTAGCCAGCCGCGCAAATTATCTTTATTCGTACAAACCATGTGTCTAGGTGTGTATATATGTCTGCACATACATGATGGTATTTGTTCCTTTTTTTTTTTTTTTTTTAATAATTTCTGTTGGTTCTATAAAATTAGCTGCGGTTTGCTTTTGTCGTTGTCAGTTAAATGTCAGTGCTTAGCTGGGCAACTCGGAAATCGTCAGTCGCTTAGTTGCTCTGCTTGTTTCCCGATCGCCTTTCATTTCGCTTCGAGTTTTGTTAGAGGTTTTCTACAATGTATCCAGCGTACTATAGGCCGGAGCGTGCCGCGTGCTATAAGTCGTGTCACCATGCCGTGCGTTTGGCCAGATCTTCCTCAGTACGGTACCAGCGACAGCAGTTTTATTCATCATCTGCATCGTCATGCTTTGCTGGGAAAAGGTACTCGCGTGTACTCTTTAAGCGACGTACAGTGCTGCCACTGTTTCCCTACGGTGTAAGTAAAAGTTTTTTGATTGAAAGCAAAGGAAACGTACAGTCCTAAAAGGGGTCGTGTGGGGACACCCTTTTGATGGACACTTACATGCCAGACATGGGGTTAATAGGGTCGTTACGTCCATCAATCAACAATCAAAGCAACAAAAATCAATCGTTTACAGGGGGGGCGGGGTCTCGAGGGGTCTCGAAGGGTCTCCAAGGCAATGGAATGATAGAAAATGTAAATTAATTGAGCCAACTCTTCAGATTCAGATTAACAATTTTTGTTGCGCTCCTGTATAACACATAACATATGTATATGTCGTCCTAACTCTGTTCTAACTGTCTATATATAATATTGATGTTGTTGTGCGTAATCATTTGACTAAACCATAAGTTTTGTGTGTGTGTATGTTTGTTACATTCCATTAATCCTTTAACCAAATAACCTTTAAGCCTTGTGTGTGCTGGTCTGAAGAGCAGAAGTAAAAATTGCCCCAGAACCGTGTATTTCTGGGCAATTTTTACTTAAATCCTCCCGTAAATGGAATATCTGTTCGATCTATGGAATAGAATAAAAGCCCAGATGAGATGCAAATACAGAAAGGCACACAAATTCAAATTCACAAATTTGTCTGCCTTTAAAGGATATTTGAATTTTAAGTGTTATACTTAAACGCTAGCAAATGCAAAGAAAATAAAACTCTATAAATGTAATGCCCTTTTGTAACCCACAGCCGGTGGCTAACTCTTCCGAAAACACGATGAACGGCTATAACCGAAAGGTGCCGCCAAAACGGCGCTATGAAATGCCAAAATATGCTGGTAGGTCCCAGGTCAATCGATATATTCTATCTATAGTATTTATGTTGAATCCTTTTTTTGAACCGTTTTTCGATAGCACCGCCAAAAAAGAAAACATGCAAGGAGCGGATACCACAGCCGAAGAATACGGTGGCAATGCTAAATGAGTTAAGAAATGGACTGATTTACAAATTGGAGTCACAGACTGGTCCGGTGCACGCACCATTATTTACGATATCCGTCGAGGTAAGATATACACATCCCTTAAGAATGGGACCGAATACTGGTCATGCACCCAATAGCCAAAAAACGCCGTACAATATTGTTTTTTTTTTTTTTTAATATTTGTAATATGATATGATACAGGCAAAATTGTACTTTATATAGCCAGTAGATACCGCCAGATATCGGATATAATATATGAAATTTGTGGGGAATATGTTAAGCCAGAATTTAAAATATTTAATTGAAACATGAAACATATTTAAACTAAATGTTTTCATATTAATGCTACAAATTACACTCTCTATTGGTATATCTACCGATTCTCTGGGTGTACCACAGACTATATAATTTATAATCGACTGTTGCCTCTCCTTGTTGTTTACTCGGCCAATACAACCAACAATATCCCCTACTTATTATTATGAGAAGCATTAGCATTACATTAGTATTCCACAAAAAAAAAACAAAAAAAACATTTATCCATACACGATCGACTTCCACATACTGATTGGGTTCACGCGATTTGCTGTTCAATAAAAAATAAATACGGAGGTGGGAGTAAAGCGGCACAGCAGAGGACAGCACAAAAAGTGCATGATAAGTAAACGTTAGGAAAGACGGTCGTATGCAAATGCAAATGATATTTGTGATGGTCGTAAACATATGGTCCCCCAAATGCAAACGTTAATAGTGTTGTTTTTACTTAGGAGAATCACAGACAAAACAGAGTAACCTTCATAAAAATATACTCAATAAAACAATAAATCTCCATGTGTGTGTATGTGTTATTTGTTTGTATATTTTAACAGGTCGATGGTCAGAAATACATGGGCCAGGGACGCAGTAAAAAAGTAGCGCGTATCGAAGCAGCAGCCACAGCACTACGAAGCTTTATTCAGTTTAAGGACGGTGCCGTCTTATCGCCATTAAAGCCATCCGGCAACTTGGACTTTACCAGCGATGAACATCTTGAAAATGGTATTGAAAATGTTGACAATGGTAAATTGGTCGATTACATACAGATGACATTGATGTTGACCGAAAAGAAACCCATCCTTACCTCGCTTGAACAATCCACGTTGCCTCTTCAAATGTTTTGCATGAGTCAGAGCAAGTATTAGTAAAATTCTTTTTTTTTTTGTTTTCTTGTAACATTTTTCGTTATTTTTTCTTCATTTTTCTTTTTTTCATATTGTTTGTTTATTATTTTGTTATTGGTTGGACCTGTACACAGATCGAGAAAAATTCAAACGTATGTATACAACTTATGTATACACAGATATGACATTTGCCATTGATTTTGTTGTTTTGTATGTTATCCATTAAAAATACAGATTAGAGCAGTTGCTGAAGCGACTAATGCCTACATACAGTGGCGGGCAGTGAAATGTTGACAGTCAAAAATCATGAAACTAACTAAACAATATAAAAGGCTAACAAAACACATTAACAGTTTCAATCCAAACGTCCTTGCTTTCAAAAGAATCCTTAAATCAAAAAGTATTCACTTTAATAATTGTACGGAAAAATTAATTCCAGGTTTTTAGTCCAAAAAGAACATTTTTTTTATAACGTTTAATTCTAAGAATATTGAAGAGTGTGTAATGAATTTGTTAAATATTTGTTTGAACCTCATCGGTGTTTTAGAACTAGTTTTCTGCGCGAAAGCTTGGAATATTCTAATTTGCAGATGGATTCGATGTTTATATCGTTATGCCACACTTTTTCAAATATTTCTTTCCATTTAGATAACGTTTTGGGTCTCTGCTTTCATATTAAAACGTTCATGAGGTGCTAAAGATTCTAGATTGGATTGAAACCAGGAATTCCCACTATTGATAAATATTATTTTAACCAAGAGAACGCATCGTTGGAAAAATCAAACTTTTTGAATATAATGAGGAAGATGAAAAAAATATGCCAGACCAATCTAGCACGGCGGCAAGGAGCAGAATCGTCCTAGAAGATGACGGCGTCAGCAAGCGGAAGATTGTCCTCATTAGGCGGAATGGGGTTTTCCTTCCTTTACATATTCGTCAATTAGTGCCAGATCCCCAATTCTAAAATAAACAAAAAATCCCCAAACAAATTCTGCTGCCTTCGTTCGTTTCAGACACTAGCTTATATAGCGTTCTCCGATCTTGCGACGATCATTCGTCCTACTTTCCCAACAAACCTCGCTTATTTTGGAAAAATTAAAAAAAAACATTACGTTTCTCAGCTAATAAATGTATCTCCACAACAAAAATGTTTCCCGACTGGCTTTTGAGTTTTTGAATACGCGCCATCTCGGTTAGAGAGTGTCCACATTTCACTGTCCGCTACTGTATATGAAAAAAATTATGAAAAACTATGAAAATCTGCTTCTGCCTCAATGCATTTTATGCACAGGTCTTTGCTGTACATTTTTCGGTGTACTCCATTCTACACTTTTGTATTCATTTATTTTATTCTTATTAAAATATTATTTTGAGACAGTAAATATGCATAGGTAAACGGTTATGTAACTTATACAATAGTATATTTATGCACTACGTCTATATTCTGAGCAATATTCTTCCCACCAACGAAGTAACATCCGCCCGTTACATTCCACTGCCTCCGCCTGGCGGCAGCCCTGGAATAAAAAGAACTAGAGCGTGGCAGGCGTACTCTGCCGGCGGGAAATTGCTTTCTCCGTTCTGGCTATATTAATGAACCGATAGCAACGTATTTCTGCACTCTGTACGATGCTGCGTTTTCGGTTTCGGTCTCTTGTATACTCAAAATTGCAGATCCAACAGTGTGCATACAAAACCTATGGTGTCTGAGAACCTGAGGCGTTCATCAAGACGGACACGGCTTTTGAAGCTTATCAAGAATATATAATTGTATATGTGTATACCTTGTGCGGTCGGAAACGTTTCCTTCTGAGTACCGGGTCTCAAAAAACACTTCTGTTAAATATTTGAGAAAGGAGTGTATGGAGAGTGCATATATTTTCATTATTTTTTTGTTCAATTTAATCTGTGTTTGTGTTTTTTCCCCGCATATGTTTTTTTTTTTTTGTATGGTTGGAGACCACTGTAAAATCGCGTGTGAAATAAGCATAGACGGCTAAGTTAGGGTTTTTTTCTATACTAGGAACAGCCATCGAATATTTCTACTAACCGCCATTGTATATTGATAGATGTCAGTAAGAGCGCCATAACCGTTGACGGACAAAAGAAGGTGCCGGATAAAGGTCCCGTCATGCTTCTCTATGAGCTCTATAATGACGTTAATTTTGAGTGCATTAATATTGACAGTGCACAGAACAACTGTCGCTTTAAAATGACCGTAACAATTAACGAAAAGAAATTCGATGGAACGGGTATGTAGAAAAAAGAATCTAAGTCGCTTAAAGCCATATGACGTACGACTTTCCCAACGTTTCTGCAAAGAGAAAGATAGCATGATAAATAAAACGCAAAGTAAGTGCTCGTAGCCGTCTCCAGACACGTCTACCGGCTATCAGCCGAAGAACTGAGGCACGACTTGTGGCAGAATGATGTTTTCCAACGCTCAGCCAGCCAGCAAAATTGGATCCTAAAAGTAAAACAATCGATAATCTGCAGCAGCGCTGCTCGCAGCTCAACTGGAGAGCCAAGCTACCGCATAGACTCGTATTTCTCTCGCTCTCACTGCATGCTTTTCCCAATAAGGCTATCTCTGTTTTTGCAGTTAGTCAGTGAGCAAGTCGAATGTCACATGGCCGGTGACAAGTTGTCTAAACCATAGATTATCCTCCGTAGGTCCGTCGAAAAAGTTGGCAAAGAATGCCGCCGCTAAGGCAGCGCTCGCCTCATTGTGTAACATCTCGTACAGTCCGATGGTGGTGCCGCAAAAGAACGTGCCGCTACCAATTGATGATAAGTCTTCGTCCATGGAGCTGCCGCAGATACATGCAGATGCGATTGGAAGACTGGTTTTGGAAAAGTTCATGGAGGTTATCAAGGGCCAGGAGGCGTACTCTCGTCGAAAGGTATTGGCGGGGATTGTAATGACTGAGAACATGAATTTCTTTGAAGCAAAAGTAAGTCAAAAGCTTATTCAATATAACGTTATATAACTGACCAAGCACATTAAACATTAATTTATCCATTCCAAAAACAGGTAATATCCGTTTCAACGGGCACAAAATGTGTCAGCGGCGAGCATATGAGCGTTAATGGTGCCGTTCTAAACGATTCTCATGCTGAAATAGTATCTAGGCGTTGTCTGCTAAAGTTCTTGTACGCACAGCTGGATCTTCAGTGCAATCAGGGTATAATTATTGAATTGTATATATCAGTATCAGGGAATTTTGCTCATAATAATAGACCTTAAGCTTGAAAATGTTTCTCTTAGTAAGTACGTATACGTATGTATCTTTCAAAATGTATATTCGAACCAGTCAATGAAGATAGGTAATCCTTTGCAGGCTCATTTTTGTATACGCATCAGATAAGATAAGATGAGTCCTACATTCTGTAGACCCTTCACGACTCTTAACCGGCTCTCAGATACTCTCAAGTTTTAGTTAGGAATACAATTCGTAAATTTATATAACAAAATACTTAGATTTGATATAGAATAAGTTATCCAATGAATAACTTATGTATGTAAATTTATCCCTCAAAGAATTGGAACTTTCTTTTGTTTCAACAAAGTACTTCATGCATAATATTAATGGCTGGCACTTAACAATTTATGTTCGCATTTGCATACAAATTGTTTAGCAAATTGAAAAAGCAAAAAAACATTACAAGTGATCGAAGATTTGATCTATTTCTGATTTCTTATTCTTTTCAGTTTTTGCTACACTTTTTGTTTTGTGCTTCGATGCCCAAGTCCTTGGCGATACACATTTTATTCGGATTAAACAACCGCAGCAGCCATTTCTGTTAATAAATCCTTAGGAACTCTTTTCTAATAGAAACTTTATTCAAAGAATAGTATGATATGAACGTACAAATATGTTTACAAAAATTAAAAAAAGGTCGATCCTTTTGTGATATTTGGTTAGTTTTAGGAGGTATCACCATATTAGAAGTTTCTTAGAGTATTAAAAATGCAGGGTAACAACAGTTTTTTGTCATTATTTCCATATAGAATTTCATTTCATATACACTTGTGTATTGGTACAAAATAATATGATTATTCCGTTACTTTCGTGTATATCTATTAAAATAGTACGTACTCAACAATATGCTCTCCTTTTTGTATGTGCTGAAAATAGGGGACATGAATGAAATTCCCATAGGAACTTTACGAATCTAAAACCGTTTTACTTTTATTTCTATTTAATTATTCAACTCTTATTCAATTTTCTCTTAATTTTAGCCACAGCATATCAGTCGATTTTCGTGAGGAATACTGATGGGCAATACCCTTATAAACTAAAATCCGGGGTACATTTCCATTTGTATATAAATACAGCACCTTGTGGGGATGCACGGATATTTAGTCCTCACGAAAACGACACAGGTGTTGATAAACATCCAAATAGGTTGGTACAAAAGATCTTTCTAAATACTCTTGCTACTGTTATCATATCATATGCATTATGGATTATATTATGCATTATAATGCATAATAGCAAAATAAAAAGAACAACAAAAATTGACATGTTAAAAGTATACTAAAAACAAATTGTAAAAAGAAAGTAGAACCAAAATAATTTATGTATGTATGTATGTTATGAATAACTTAATAATTATTTGTTGGCTAAAATTGACTGAAAAAAATACAGTTAAGACGGAACGAAAACTCTTAATTTGTATATGCATATATACAGTCGAGCTTTTCTAAGTTAAGGACATCAAAATCCAAGCTGAAGTCTGAGTAAATCGGTAAAAGAAATGCAGTAAATAATAAGTATAAGTAAATATAAAAATATTTAGCTTAAAATCTACATATATAAATTGAATCTTTGTTGTAAGCAGCTGGTTTCAGTCAGAAAAATTCGACTCTATATACATATACATACTTTATACCACTATATACAATACATGTGTATGGAATCTGAACAGAAGCATGATTGTATAGACCCAATTTATGATATGTAGGTACTATTTAGGGTATTTTCTTTGTACTATTCTACTGTGTACAAACATTGGTCCGAGATCTTCCCAAAACAACGCAAAATACGCGAATTTTATATTTTTCAGCCAGAGAGGCTAAGTGTAAGCAATGGAACCCTATCAAATACTGTCTGTCTGTGGTGGCATTTGTATTCAGACTTTCGATATCTTTTTCATAATTTTAATGTCAGATATAACTTAACTATTAGCTAAAACAGATACTTTAAAAAACCATTCCCTCTTATTTTGGTGTTTTTGTTTTGTATTTTTTGGAGATCTGTAAACAGAAATGCCTATCATGCCCAGCCATTGTACTATAAACCCCCAAAAAAGAACTCAATTTCCTCAGACCATGTTTTGTTCGCAGTATAATGTTGCCATATTTTGAAATACGCTTACAAAAAATTGTATTTTATTTATATTTTTCGTGTCAATTTTTACATTTTACTATGCTGCCATTTGTTCACCTGTGTTTCTGTGGCTTTAATCATTGCAACGTAACGTCTTTGATATCATCCTTGAAACAAAAACAAAAAACAAAATAAACAAAAACAGAAAAGCTCGTGGGCAATTGCGTACGAAAATCGAGTCTGGCGAAGGTACAATACCCGTTAAAAGTAGCGATGGCATACAAACCTGGGATGGTGTACTACAGGTAGGCGCAAATATTATATTGTATTGTGTGAACTCGAAATAACTTCAATTGTCATGTAATATACAGGGTCAACGATTGCTTACAATGTCATGCTCGGATAAAATTGCACGTTGGAACATTGTGGGTATACAGGGTTCCTTATTGTCTTCCATAATTGAACCAGTGTACCTGCATTCCATTGTATTGGGGAGTCTGCTGCACCCAGAGCATATGTATCGTGCGGTGTGCGGACGAATAGAAAAGTCTATCCAAGGCTTGCCGCCGCCATACCATTTGAATAAGCCTCGACTGGCATTGGTCACATCGGCTGAGCCGCGTAATCAGGCCAAGGCTCCAAATTTTGGCATCAATTGGACCATCGGAGATGTTGAATTGGAAGTCGTCAACTCACTGACTGGCCGAACAATTGGTGGTCAAGTATCGCGCATCACCAAACAAGCGTTTTTTGATAAATATGGATTTTTAATGAAAAACTTACCAGGTATTTTGAAACGCAGTGTAACCACAGACTACGGCCAAACAAAAGCCAACGTCAAGGACTATCAGGTATGCATGGATTACACCGGATATGATTGGAAATATGTACAATATCTTTTTATTTGCAGATTGCTAAAATAGAATTGTTTAGCGCCTTCAAGCGGGAGGATCTTGGAAGCTGGCTAAAGAAGCCGATAGAACAAGACGAGTTTGTTCTGAATGAATGACTGCATTCATCGATGCATATGTTAAAAAAAGACAAAAGTAACGGCAAGCAATTAATAGAATTAGATCAAATAGCTTTAAAGACAAGTTGTAATAAGAATACAAGCTTGGTGCAAAAACAGCGAAACGAATTTCATCTTAATGAAAATGAAAATGAGATTGAGAACCTGACAACAATGTGTCCCGAAATAAGAAACGGCAAGCACGAAGATGCTAATGCTCGAAATATGATAATGGATAACGACGGCTCTAGAATATTTATAGAATAGAATGTAGTCTTTATGCTGGGACTGAGTAAAGGAGTATTATGGCGTTTTTTTTAAATCAATTCCTTTTATAATCAACACACACACACACACTTCTTTCTCACCTATGCATTCTATGCAACCCTTACTCACATAGACCGAAAAAGCGACTCAGCTAATACACACTGTTGAAATATGAAATATGAAAATATGAAAGTATGAAAACAAACAAAGAAACAACGCGAAAATAACAATAAACTATACATGGATCTAAAAATGAATCTGTTTATGATTAAATATAAATGAGTAATGTATGTTGTAAAGTAATGTTACAACGACATAAACGAATAAAATTAATGAAATTAATTACTAATAAAACCTTCAGTAGCCTTTAGGGAGAAACAGAAGCATCATTTCCACGTATCTTTAGATCGATCATCCACTAACTAAGCTTTCATAATTTTGGCAAATGGAACAGAACTATATTTTGGGTTACAAATAGAATTTCAACGACAAAAAAACAATTTATCCCAGTTTATCCAAAGATTATGTAGATTTTTTTATAGTTACACAATTAGTTGAAATACTTATCTTATGAATATGAATTAAGAAACTAATGAATAGATTAGTTAACAGCTTTACAAAATATATTAAAAAAGACACGTCTTTCTGTGCTAATGTATTCTAAGCATGAAGCTTTTAATCTCATTTGTTTCCACCAAAGGGACATTATTTACCCAATGTAAGTATTGCTAAGAGAAATGCAATGCAAATGCTTACCACAACTTGTGATTTTTTTTGAGCCTCACTGCTTCCGAAAAATCTTCCAGTACATGTAGACTCACAATCATGCGTCTCTAGAAATTCAATATTACAATTTGTAAGCTGTATATTTCTACTTCCAATCTTCCAATCAGTAGTTGCTGATGATATTTCTCAGAGGGTTTCGTTTACGGGCCCCGCAAACTACATATTACTGAGATACTTATTGCTGAACAAATTCGTAAACACACAGTTTGAAAATTTGCAGTCTGACAACATTGCTATGTGCATGTGCATAACCATACCATATATAGCCACACCGTTTATACATATAGTATGAGTACATTGTGAAAATGTACTTCAGGAATTTCAATAGGCGCAATTGACATTCAATAACGTAATTTACACGTATTTTTAAACTACAAATAGCTTGAAATAATCTTAAATTAAAAGGTAACTGGCCGTGCCCAAGTAGATATCCTCCAGTAGGCGTGAACAAAAAATTATAACTTAACAAATACAAATACCTACACTATACACAAAAGAGAAGAATATCACATGATGATTAGAGCAGGACACAACACTCAATACAACAGTAACACAGTAAAACACTATGCTTTCCTTCTCGATTTTTCCACCACAACCCAATTTTCAAAGAACTCTCTTGCATGTGTGAATAGTATGAATTAGTATGAGTAATTAAAGAAAATGTGTATATGAATATACAATATATTAATTTTGCGTTTCCTTGACTTGCCTTATATTATGTGAGTATTTCCATGTTACCACAGTACATACATATATACATTTTTGTTCTTTACGTACCTTTAGAGTGATTCGATTCATGTATAATCTGGGAGTATTTTCCGATAGGTTTACATAGTTTGTTTTATAGCTTTTTGGTAACCGCGATGGCAAAACGCTCCGTTCGATTTTCTGCATTACTTGTTTATATACACATATATATATAGTATATATATATATATAAATATATATATATACCTATGTGGCGACATACATACATATATATTAAATAAGTAATAATTGCATAAAATACAGCATATAATGGATAAACCTTATAAAACCAAAGTTGATCTTATATAAAATACTGTGATACTAAATTTTACTAGTACTTCCAGCATAGCTGCATTTTATCCATTCTTAAATATTCTATGTTATTAAAAAACAGCAACAGCTAATATAATCAGGAAAATTATATAGACGAAAAACAAAAACATTTTTTTAAATAATATACTATATATATAAACAATTTAACAATGCTTGTCTACATTAGATTTTCAAATAAGAAATTTTACAAAATACTTATTAATAGTAAAGAGTAAAGAGTAGGTATAACTCGGGTTTCTAAAATATTATTTCGAAATTCATTTGAAATTGCAATCCAAGTCCGAAAACAGGCACCACACCACGGAGCTAAACAATAAACACTATAGATAAATTTCACTCTTGCTGTAGATGGAAATAAGACCAAAACAAATGCTGTTCAAAACTTGATTCTTTGACTAGAATATAGATGTATTCGAAAATAAATACAGAAGCTCAAGTGGTTATGTTAGCTAAAAGACAGATCTTTTTAAGAAAATAAGCTTATTATTGTTCAATATTTAATAGATATATATTTTCTCATCAACTAATAGTTGAGCCTTTTCTATTTGGTTAATTATAATCGTGTATGAAGTGAAGTGATTCCCCAAGTGAAACATTATAATTGAAATTTTTTGTGATCGCGAAGAGACATATTTCCTTCCGACCATAGTATTTAAAATTTTTGCTTGATTAGAGCAGAGAGCCGACGGAATATATATACATATAATTTTACTGTTCGTATGTTCTGAAACAATTTAATCAATAAGCCGTTTTTTTTTTCTTCTATAAAATTCATTCTTATTTACTGCGCTTGTGCGCTACCATTAGTCAAAGCAGATTGATCGATAGATATATAGTTCTTATCAGAAACACCCGTCACTGCTAGAATACTTACCGTTAAATTAAACACCCATAGATTTTGAAAACTTCTATTTGATGAAATAGCAGCACTATAGCATATATAGAACATAGCATCTACAAAAAGAAAAAACGAAAAGAAAAGTTGCTCAAAAGAATATCGAACACTTTCAGATCTCATTACTATCATTTACTTTAGACATTGAGTGATGCACTACTGAGATATACATATAGATAAATGCCAAGGGATACAATAACGTCACTGCTGTCTCTTCCCGATTAAATCAAGTACGATCGTGAAAATGTGAATCTAAAACTGTTTAGTGTTTGAAGAAAACTAAAACCGATTTGCAAATTCGTTCTGCGAATGTATGAATATTTCAGGCGTATTATTATTTTATTTTAAAATGCATCAACTAAACATAAAAAGTCAAACCAAAACATATATTATGTATATGATTTTAAATTAGTATGTTGAAAGACTATAATCAATAAGAAATCTAAGACAAACTGCGAAACTTAGTGCCGATATGGGAAAGGGAAACCATGGTAAAATATACATAGATGATCAGTAATAATTTCTCATTTTCTTCCCCGAAAAAATGTTATCTAAATGCAGTTGTATTCGTACATATAATACCAACATATTATCAACTTCTTATTCTGAAAAAACAAAACAAAAACAAAAAACGATTTGGTATAAGCTACAAACAAACACCAAGCTCATTTCATACATTCATGTAAACATACATACATAATATAAACAGATATATCTGCACTTCAATGTGTCTGTATACTCGTTCATACACTCATACCTGGCTTAATTGCAATTTGTAGTTGTTTAATATTCTAGTCATATCAAAAACACTTCCTATAAAACATGAAATCTCTTATTGAAGCTTTAGTTTAGTTTTATTTACCTTTACTTCGGCTATTATAATGTTTGTATCGTATAAAGTTGAAAAGTAGATAATTTTACTGCGGGCATTATAAGTCGGAGCCTC
>dmir|NC_046674.1+:28153296:28156374
TTTTTAAGATAGTTCAATATGCTAGAGAGATCTTGTAGAATAGTTTTTATTGAGAGTCAGTTTTCCCACAGGAGATAATAACAAATGAAAACACTTGTCTACATCTCGAAACCAAGCTCGTGTCCGCGGGACTGTATTTTGGCAGAACGACGGCCATTTGCTATTTACTTACAAGTAAGCGGTTGATAAATTCACAAATTATTAAATTATATTTCATTTCATTTCTTGAAATTGTAAGCCTTATTGGGGTAAAAGTATTTAGGTAGGTAACATACACTTATCTTATTTTTTGTCACAGTTTTTTGTTGCATTTGTTGTTTCTCCACACAGCATGCAGGTTTCGTCGACAACGAACTTGTTGATTTATTCATAACAGCCCGCTGTTAACGAAACCCGATTTCAATGTGGATTTTTCGCATCAAAGATTCGAAATAAATATTTGGTTTCCATATCCAACTTGGATTTTAGCGCGGATGTGGATAGATATTCGTAGATGGGGAGAAACCGCTTCGAAACTTCGAAGCCTACATAGATACTAATTAAGCTGCCGTGACTGCCAGATAAGAAAATAATGCATTTTTATAAACAAAAAATAAAGTGTCATATGAAGTCGGATATAGCGAAAAAAAATGAATAAAACTGGATTGAAAATATATACTTACATCATACATATGTATTTGTATGGGTCGCTGCAATTATGGGGCGGTACGGTGGTCCAGACGCTGCATTCCTTCCTGTGGGAAAATACGTCACGCTTCACAACTCCTTCCATTTTTGATTTACTCATGATTTAATGCTCCAATGTCTGCATAAAAGTCAGTGATCATCCGCAAAGGCAATATTGCTGAATATTGTCCTTCCAATATTTGGACTGTGTAGAAAAATGTTTCTTGCTGGAAATTCTCCTGTTTTCCGGTTTTCCTGAGAGTAAGAAAGTAAAAGCATGCGAATAAGATTTATTTTTATCCTCCACATATTTCAACAACACTTCTGATATGCAGCTACTCAACATACGAGTATGTATGTGTTGAAGTGGGCTTTTCAATGTATCTTCATAGTGTTATTTCGAAATATCGAATTACTCTTTGAAGTAGTCATCAGGATGCACGCATCAGACCACTGAGGAGCGTAGGCTGAAAGCAAAGATGATGATGAGTTTTGGATATTTTCAAATACTATGTAAGTACTATATAAATTTGCAAGAGTATTGAAATATGGATATTGTCGCTGGTTGAGAAACAGCGACAAAAACAAGCAAGTAAATAATTCACTTAAAATCAAATAAAATGTAATTTACTTTCAACGGAAGGAAATTCTGTGCGCACAGTACGCGAGGGGTGGCACTTAAGCCGTCAGCCGTGGCACGGCCAGGCTTCTGTTCTGTCTGTTTTACTGCTTATAAAATGCAGACAGTTCATCCTGCGGGTAGAGGACAGGACAGCGTGAATCAAGCGACTAACAGCAAAACAGAGGGAAAAAAAATCGAAAAAGGGAATTTGTTAAAAACCGGAAGGAAGCTAACTTCGGAGGACCGAAGTTTATATGCCCTTAAATTTGCATCAACAATATATTTACATATGTACATATACATCTATATTTCGCCTGGGTCTTTGAACGATTCCTTATATGATTGAGAGATTAGCTAATACTATTGGAACTCATCTGTTCAGATATATGCATAATCTACCGTTTAAAAAAACAGTTCAGATTGTTTTCTTGCGAGGCCCACGTGTTTTGACATCAAGAAACCCTTCACTCAGTTTGTATACTCAGTATACGCACTTACTTGTCTCTATAGAGCAGTCAACGACTATCATGGATATTCCTATCTCCACAGCAACTGTAGGAACAATTATACAATACCCTCCTCAAGGGTTTGAAAATAACCTTAGCGATACATGAATTGATCAGTCATGGTATGTCAGAGATTTGTGCTTTCATAAGCTATATGTAAGTACCTACTATAAAGCCTGACTGCAAGACATCTACCAATTTATTTCCATATAACTGGTTTTGGGAAATAGATAGTCATTTGTGATGTGTTGATTTTTAAGCATTCTGAAACTGTGGAATATACAATATCAAAATTCAAATGTAATTCCTAGTATGTTTGGCATTAACATTCTAGCATCAGAGCTCACAGTATTCAAAACCGAATCACATCACTGACAAATCACATCAAAATCTTCACATACAATAGCCAAAGCAACGAGAATATAAACGCCAATAAGCCATCATGTGGTTGAGCTTGTAAGCATCAAATTGGCGAGTACATTTGTTGCAATTTGATCCACATTCATCGTCTTGTTCATAGGTGCACTAAGGTTGTCTTCTCTGGCGCTCAGCAAAAACTACAGAAAAAACAAAATGAAAGACGAAACAATCGACAGCTCCGAACCGCAGAGGCTAAAAGCTCATTCCCATTATCTTCAATAAATGCAGTTAAAATTGACACACTGAAGACTAAAAATGGTCTATTGGAAGTGTTCCATGAATGTGTTGAGACCAGACAGAACGATAGCATTATAAATTTGACTAATCCGTCAATGATTCAGCTGATGGAAGCCGTTCAAGCCGCAAATATTACGGGTCAACGTATTATACTTAGTGGCAAAGACTGCACAGCAGATGATAGTAAGACCCAAATGGCCAAGCCGGAAGCTAACGTTGCTCAATCCCTGTTCAAAGCTAACATGAGACGCTTCATGGTAAGTAGTGGGCTTAACATTTGCTAAGGGGAGCCCCTTGTACCACATTGGTTTTTATAGGAAACGGAACATTCTCAGAAACCGGACACTGAAGCACAATTTTACAGCTTCAGTGCCGCAGCTCGAGACTTGATGTGCCGTTCAGTCTCTGCTAATGACGTCCACAATGAACATTCGCGATCATATAACACGCCAGAGTTGTCCGTGATGAGGGTGCGCTCGGAGGATCGGCTGTTCTCTATCTGTGAAGTTGACAGTGATAACAGTGACAGTGACTGTGAGTCGTTGACTCAATCAGAGCGCTATCTGTTCGATACGGAGACTTCCAAAGCCGCCACCGCCATGGTGCTTGAGCGTCCTTCGACCATGATATCATCGGCGAAAAACTTGACAGTTTCTATTAACGGACTAGAAGGCAATCCGCCACAAAATGCGCTCCTATGTAATATGATTCATCTCGCTCACTTAGCTTTTGTGATTGCCTGTCTTCGCGGACTCTTGTAGTTAAATATCCTCAAATATCCGTTCAAAGCCAAATTCTCTTCAAGACGCAATTTCCTATAGCTAAATTATTTAAATTAGTTTTTCATGTAGTACGAAATTAAATATTTGGTAACTAAATTCTTAAAGTTTCTATCCCATGTACGCAAAAAAGTCATTGTTTTAAACCTGATCAAAGAATTTTGTAAGAAACAGATGTAATTTATTGGTCCAGTCAATTTTTAGACCCGTCGTGGAGAGGAGACCAACAAATTTATGTAATTGTGTAGACATACATACATACATACATATTTGCATAGGCAGGTGAGAACCCTACCTTTCTGTGCACTTCTGTACATTTTAAACTTGAAATCTTTCCATAATTCAACCGCAAAATGAAAAGCCCAGGAAGTTTTCCAAGTCACACGAAGTAGCAACATCAAGCAGCATCCAGTCAGACTCCCAAAGGCGGTCCGGGCCAGAGGCAGAGG
>dmir|NC_046677.1+:14929579:14930166
TCAAAGTATATCACCTAGAGGATTTCAATTTACAGAAATCAGGCCAACATCAGAGTAAACACTTAAATGTGCTTGTTGGCGTTGCCTGACATTTTCTCTGTGAGTGTCAAACAGGAACTGCCGCTCTTGAATCCGTTCCTCTTTTGATTAAGATTCACGCAATTTTGACATGCTCATAAGCACATTTTCGTTATCTCGTTGACCTTATCGATCTTACACTTTTATATTTTGTTTTCTATTCTCTACCTGTTTTTCATTCATAGCAAAAACTAATCTAATCACATTTCAAAGTATATTTTTGGTAGTCTTTTCAATTGAGAATTTCCCATTGGCATCCTTGGATCTGGCGCAGGTACATGTAGATGCTATTGGAAGACTTGCCGAGGAACAGTTTGTGGAAGTTAATATCCCTTTCACCAGGAACAACTGTGTTATAGCTGATCATATAAACAATTAACGGATTTAAGTTGAATTAGATCTAGGCATTGATTAATAAAGTAAAAGTACTCAAAGCTGGATATTCAGTGCAATCAGGGTACTGCATATCAGTAGATTTTCATTAGGAATACTCGTATTGATGATCAATTTCCTTAAAAACTAAAATCTGGTGCACATTTTCATATCTATATAAGTACAGCACCTTGCGGAGATCCACGCATATTTAAAATTGGATTCTGCCTTCAAAAGACAGCTCCTTGGAATTATTGAACAAGAGAAGTTTGTGCTTGTCGAATGACTTTATAGAACTACAAGACATCAAAAAACATAAGTCCCCCTTTCAAGTTGCCTTTGGCTTCCGCCTTCAACATATTATTTCCCTGCCTGAACTTTGCTCCTGTCGCTTTCCACTAAACAATGAAAAATGTCTCTGTTGTTTTAATCAACTTGAATGAAACATTTCTATTCCCTTAACCACTTCATTAGCCAGACCCTTCCCACTTCCCGAAAGAATACACCCAAACTATTTAAAGAACAGCACTATTAGGAGAACACGCCCTTTTAATTTCATTAAATCAAATTCAAATTGCCCGAAAGTTAGACGAAGAACCAACCCACACAGAAAATAAAACAAAGCGATTGCCATTTTTCACTCCAGGCGCAGGAACAGGAATTCAAATGGGAATGGGTACATGGGGCAGGGACAGGGATAGGGAGTGGAATAAAAAAAAACAGGAAAGTTGAAAAAAT
>dwil|LOC111519311|score_1E10|shift_No|3
ATGTGGATGCAATTAGGAAGTCGTGCTTTCTTGGCCGGAGCCAATCAACGGATGTATAGACATGACGATGAGTCGAAGAGAAGTCGTTCGTACTTGACGGGCATCAGTCATAGCCATAGCTCGGCCAGAAGAAACTCTTTGTCGCAGGTCTGCCACTTTGGCAATCGTGATGCCGAGGCAAAGCAGTGCGGTGATTGTGTCTACTTGACAAATCCAAGTATGAATGAATTAATGGAAACCCTCAGTCGGAACTCATCGGGTGACTCAAATCGTCTAATCGTTGTTGGTAATGCCGGAAACCAGAAGTTGCTGATGACTCAACTAGATTCAGCCGAGGATAGGGAATCGAGTGGTCGTCAAAGTTATCGTGCATTCTCAGCGGATGATGTTAACCATATGAATGACTCCAGGCAGTCGCTAGTGCTAAAGATTAGATCAGAGGGAACATTGGTGCCTATGCCGGGCATCGATAGTAGTTTATCAACCCAAATGGCGCTGCTAAAACCGCTCTACAATGAACAGTATATGGAATCATCAATGTCGCTACCCAATGCCGACTTAGATGCAGCTGGCGAATTCATTTTTAGATCCAACGATTCATTGACCTATGAGCAAAATGAGTATCTTGGAGTAGGGTCATGCAAATGCAGTTTATGTTTGAGCCAATCGATTGATCTAACTCAGGGGGTTGATCATCAAGTCGATAGAGCCAAGAAAGTTGTCAAAGAGGCCGTCCAAGAGGCTGCCAAAGGAGTGGATCGTCGGTTCTCCAGTCCGGACCCGTTGAAACTAGTTGAGAATGAGAGTCCCAGCCTGAATACGACATTATATCTTGTAAATTTGGCTCACATATTGATGGTTATTGCCTGCCTTCGTGGAATATTTTAA
>sleb|LOC115626888|score_1E10|shift_No|3
[truncated: 53,470,295 more chars]
