# Supplementary material for: The origin and structural evolution of de novo genes in Drosophila
Source: Nat Commun. 2024 Jan 27;15:810. doi: 10.1038/s41467-024-45028-1 (PMC10821953; doi:10.1038/s41467-024-45028-1)
Supplement: Supplementary file 5 — Supplementary Data 2 [file 41467_2024_45028_MOESM5_ESM.csv]

FBID	seqlen	ss_content	ds_score	tm_score	exposed_score	lineage_age	gc_content	signalp	dnds	wa	wna	asym_mk_alpha	logmale	logfemale	logmean	sex_specificity	sex_tissue_specificity	tissue_specificity	PLDDTs(AlphaFold)	Pconf(AlphaFold)	PLDDTs(RoseTTAFold)	Pconf(RoseTTAFold)	PLDDTs(ESMFold)	Pconf(ESMFold)	TMscore(trRosetta)	#SS	SS	fldpnn_disorder	ADOPT_disorder	AlphaFold_disorder
FBgn0262810	128	0.4819296875000001	0.8922499999999998	0.0988515624999999	0.566734375	Br8	0.3953488372093023	0.977739	0.65947				0.0	0.179568666666667	0.093809542920918	-10.0	0.5358289485100517	0.9633103231342784	71.0	47.0	45.0	28.000000000000004	50.0	7.000000000000001		1.0	H	0.40684375	4.8808627	0.7214921875
FBgn0025616	493	0.4848519269776876	0.2548945233265719	0.0709066937119675	0.3998742393509127	Br7	0.5148448043184886	0.003456					3.79215966666667	0.0	3.121308918480465	10.0	0.8504696358581785	0.9931066846644095	63.0	40.0	39.0	6.0		0.0	0.41	11.0	EEEEEEEHHHH	0.2476612576064908	5.818627	0.645947261663286
FBgn0040343	83	0.3584939759036145	0.4295903614457833	0.0128192771084337	0.4606024096385542	Br7	0.5515873015873016	0.0506	0.36852				1.976835	0.400730333333333	1.4716426500077289	7.813937875321186	0.3111312091058437	0.9138563602279594	56.99999999999999	11.0	28.999999999999996	0.0	47.0	0.0	0.53	1.0	H	0.2905180722891566	4.4618115	0.8150963855421686
FBgn0040892	93	0.2973870967741936	0.5341720430107526	0.1199784946236559	0.4692473118279571	Br6	0.574468085106383	0.14901	0.53041				1.017545	0.582147	0.8233575857436694	3.714041647691807	0.4943167472662081	0.9542482305229198	59.0	17.0	32.0	0.0		0.0	0.53	0.0		0.2627204301075269	2.6812234	0.864440860215054
FBgn0029539	152	0.3885789473684209	0.9469210526315792	0.0504276315789473	0.7405723684210527	Br6	0.6252723311546841	0.001305					6.16393066666667	0.148703	5.4732218034936375	9.755914399975923	0.8595513335919481	0.9935522358167688	55.00000000000001	6.0	34.0	0.0	55.00000000000001	1.0	0.45	3.0	HHH	0.6747960526315789	2.5163965	0.8319802631578948
FBgn0029568	436	0.3671674311926601	0.7774678899082564	0.0357683486238532	0.5590344036697248	Br8	0.5491990846681922	0.983213	0.32858	0.0	0.32858	0.0	0.047342	21.9635796666667	21.27043248641008	-9.97842204555432	0.4706919564362118	0.9562713590192028	44.0	0.0	32.0	0.0		0.0	0.3	2.0	HH	0.5956628440366972	2.861372	0.8424839449541284
FBgn0040357	230	0.4014739130434783	0.4220304347826086	0.0725782608695651	0.4897304347826086	Br9	0.5497835497835498	0.725033	0.41387				0.0	0.497458	0.2793482714269117	-9.999999999999998	0.2385317477771391	0.9472302493569617	56.99999999999999	14.000000000000002	35.0	0.0		0.0		2.0	HH	0.3802913043478261	3.969166	0.8007347826086956
FBgn0052811	77	0.409	0.1936363636363636	0.0784415584415584	0.469	Br4	0.4829059829059829	0.00043					5.38405233333333	0.736870333333333	4.700448058586186	8.551663894891783	0.6023763608598244	0.973491643528118	61.0	31.0	39.0	0.0	46.0	0.0		2.0	HH	0.4536363636363636	6.0209	0.7506363636363638
FBgn0052806	205	0.426390243902439	0.4504	0.0982926829268292	0.411819512195122	Br9	0.4854368932038835	0.005223					8.057699	0.027377	7.36487720989411	9.965966276596212	0.7852635922648016	0.9892504997952708	63.0	32.0	32.0	0.0	43.0	5.0	0.62	4.0	EHEH	0.172980487804878	5.2787743	0.7789219512195124
FBgn0029589	202	0.3366831683168319	0.6880198019801981	0.0969257425742574	0.65490099009901	Br7	0.5073891625615764	0.000239				0.652173913	1.429488	0.0890136666666667	0.9688178745005646	9.359176284719654	0.7431575608892522	0.985763698325654	59.0	9.0	31.0	0.0	42.0	0.0	0.35	2.0	HH	0.471089108910891	1.4871328	0.8363465346534654
FBgn0029590	237	0.3596962025316456	0.415805907172996	0.1152616033755274	0.5339240506329114	Br7	0.5210084033613446	0.000591					0.798037	0.148108	0.5249695079679132	8.007361566656028	0.5633680009928302	0.9657414047346062	60.0	17.0	28.999999999999996	0.0	44.0	0.0	0.43	3.0	HHH	0.2806708860759493	2.9226065	0.8076793248945149
FBgn0029596	205	0.677487804878049	0.0727365853658536	0.1466536585365853	0.4564780487804878	Br6	0.5550161812297735	0.00542	0.27396	0.0	0.27396	0.0	3.274861	0.856534666666667	2.6670384613078184	7.144199209586761	0.741232518277161	0.983222519181874	75.0	60.0	31.0	0.0	65.0	47.0		4.0	HHHH	0.1287951219512195	8.5173645	0.661009756097561
FBgn0025627	264	0.5757121212121213	0.3506174242424242	0.0574242424242424	0.4867651515151516	Br9	0.5320754716981132	0.776149	0.18725	1.4231000000000002e-08	0.187249985769	7.6e-08	0.42763	0.83322	0.6508484883210536	-4.33068895915791	0.0889069750653525	0.620737444389428	63.0	42.0	39.0	0.0		0.0		6.0	HHHHHH	0.3478181818181818	7.756394	0.6690909090909091
FBgn0040353	330	0.409039393939394	0.3212424242424246	0.0629151515151515	0.4159	Br8	0.5669687814702921	0.977765	0.32196	0.04059263824176	0.28136736175824	0.126079756	0.034394	0.167849	0.1033461294801109	-7.789053358086049	0.1066954011700185	0.8681664443759153	51.0	9.0	30.0	0.0	36.0	1.0		7.0	HHHHEHH	0.2290757575757575	4.483805	0.8030878787878788
FBgn0029669	110	0.4959090909090907	0.3784	0.1618636363636363	0.5007909090909091	Br8	0.5225225225225225	0.000605	0.39618				4.999081	0.877307666666667	4.322019481715834	8.1209555448429	0.7687781731381528	0.9863221946529084	59.0	21.0	43.0	0.0	36.0	0.0		3.0	HHH	0.2686272727272727	7.010925	0.7514181818181819
FBgn0029694	233	0.479480686695279	0.2666309012875539	0.1051030042918454	0.4682317596566523	Br9	0.4686609686609687	0.000202					0.900876	0.244167	0.6254881062957031	7.0358287180073305	0.716152935340345	0.9829221585909272	68.0	56.00000000000001	37.0	0.0	39.0	3.0		7.0	HHHHHHH	0.1803090128755365	8.28216	0.5278326180257511
FBgn0037910	205	0.560390243902439	0.210375609756098	0.065370731707317	0.4295365853658537	Br9	0.4563106796116505	0.000427	0.45141				4.60182333333333	0.0	3.9186596757451895	10.0	0.8553440539142433	0.9933793396319672	68.0	49.0	42.0	0.0		0.0		7.0	HHHHHHH	0.174390243902439	11.018195	0.4992682926829269
FBgn0262980	60	0.3299499999999999	0.6892166666666666	0.0129833333333333	0.6863499999999999	Br5	0.448087431693989	0.000284	1.12763				2.68599433333333	0.0	2.0587785094990427	10.0	0.8296591043262064	0.992094453041202	64.0	28.000000000000004	40.0	0.0	54.0	0.0		1.0	H	0.9390833333333332	4.669635	0.7746999999999998
FBgn0262608	82	0.4624024390243903	0.9998536585365856	0.2886341463414634	0.4349878048780487	Br8	0.5502008032128514	0.99098					4.28678633333333	577.026835333333	576.3336881527731	-9.925435168920131	0.4842831703956172	0.8403258507733079	59.0	21.0	36.0	0.0	35.0	0.0		3.0	HHH	0.2890121951219512	6.3181314	0.6790609756097562
FBgn0262609	66	0.7158030303030304	0.6469696969696966	0.2390454545454545	0.4261818181818181	Br8	0.4328358208955223	0.899584	0.26843				0.0	11.324929	10.631793887659724	-10.0	0.3820687740919907	0.9581106000073616	72.0	67.0	61.0	14.000000000000002	59.0	8.0		2.0	HH	0.1553484848484848	8.535583	0.6176666666666666
FBgn0029707	94	0.3574893617021276	0.5753829787234043	0.0085425531914893	0.606404255319149	Br7	0.5754385964912281	0.001804					0.129262333333333	0.068338	0.0992640667268214	4.166762889604564	0.802895317943164	0.9699135446290168	61.0	7.000000000000001	33.0	0.0	42.0	0.0	0.58	2.0	HH	0.5562765957446808	3.707886	0.7641276595744684
FBgn0029725	408	0.3949607843137256	0.7528455882352947	0.0585686274509803	0.4602892156862745	Br2	0.4767726161369193	0.004315					12.4070563333333	0.0272966666666667	11.713913355564191	9.977974930273016	0.8598695328064558	0.9936893547297488	36.0	8.0	30.0	0.0		0.0	0.52	13.0	HEEEEEEEEEEEE	0.5227083333333333	5.6920934	0.546218137254902
FBgn0029766	554	0.3074711191335744	0.5692888086642596	0.0902436823104693	0.6161444043321299	Br9	0.578978978978979	0.000225	0.44777	0.34617607769713	0.10159392230287	0.773111369	40.0494486666667	22.763131	39.35630151719868	3.752473871019745	0.0240077884886107	0.8758662959733157	56.99999999999999	21.0	28.999999999999996	0.0		0.0		4.0	HHHH	0.3509837545126353	4.123989	0.8198574007220217
FBgn0262611	75	0.4082533333333333	0.2518266666666667	0.07684	0.4685599999999999	Br6	0.4824561403508772	0.001816					3.839075	0.0	3.167213162777561	10.0	0.8038420293743287	0.9904523241185612	61.0	24.0	30.0	0.0	41.0	0.0		3.0	HEE	0.3157066666666667	5.4025335	0.67704
FBgn0053664	160	0.5495562500000003	0.2873437499999999	0.0560875	0.4659624999999999	Br1	0.3809523809523809	0.000625					10.7696426666667	0.0366243333333333	10.076517298565712	9.965935364472196	0.865663381718718	0.9939347744552872	44.0	0.0	35.0	0.0	38.0	0.0	0.56	4.0	HHHH	0.22285	7.407805	0.61164375
FBgn0053669	160	0.5551500000000005	0.27314375	0.05995625	0.46165625	Br1	0.3809523809523809	0.000612					37.31387	0.217542666666667	36.62072281944005	9.941530294624764	0.8591153866365255	0.9936124581636732	48.0	3.0	35.0	0.0		0.0	0.61	4.0	HHHH	0.2248875	6.9035845	0.6980125
FBgn0053668	160	0.5401125000000002	0.2869062499999998	0.06014375	0.46240625	Br1	0.3788819875776397	0.000676					22.545086	0.0698906666666667	21.85193881961349	9.968951698838753	0.878318352750086	0.9946288954010288	47.0	0.0	35.0	0.0	38.0	0.0	0.57	3.0	HHH	0.2208125	6.432939	0.6993437499999999
FBgn0053667	160	0.5523000000000001	0.2863124999999999	0.0548499999999999	0.4657249999999999	Br1	0.3788819875776397	0.000606					10.9040743333333	0.033412	10.210946160369964	9.969311440951326	0.8732539569380813	0.9943731894171102	45.0	0.0	32.0	0.0	38.0	0.0	0.58	4.0	HHHH	0.2199625	7.1661024	0.6857875
FBgn0053666	160	0.5526625000000004	0.2738375	0.06226875	0.45021875	Br1	0.3747412008281574	0.000661					15.0965396666667	0.103115	14.403392794027065	9.931464599404949	0.8559292142305994	0.9934196510289582	44.0	0.0	33.0	0.0	39.0	0.0	0.52	4.0	HHHH	0.22019375	7.2202454	0.6807874999999999
FBgn0053665	160	0.5697999999999999	0.2475624999999999	0.0621375	0.46266875	Br1	0.3726708074534161	0.000887					5.12704966666667	0.085589	4.440345981364297	9.83169399956864	0.8645337563910176	0.993904017632128	43.0	0.0	27.0	0.0	42.0	0.0	0.55	4.0	HHHH	0.2107062499999999	6.9084764	0.61406875
FBgn0265362	88	0.7075340909090909	0.4043749999999999	0.0130340909090909	0.7437840909090909	Br4	0.4831460674157303	0.000284	1.03788				1.64468	6.52180633333333	5.836249152424847	-7.251165916049818	0.3702289992615676	0.8058126098246376	91.0	90.0	73.0	68.0		0.0	0.97	1.0	H	0.4214318181818182	9.745563	0.5927159090909092
FBgn0261849	39	0.7659230769230767	0.979897435897436	0.5064358974358975	0.5639487179487179	Br9	0.45	0.061739	0.19769				6.39801933333333	0.209339333333333	5.706922583513964	9.667632531058198	0.8413235857667257	0.9926568173137948	94.0	97.0	86.0	95.0	92.0	100.0		1.0	H	0.2004102564102564	6.151485	0.5984358974358972
FBgn0261615	119	0.6455210084033615	0.0845294117647057	0.2210336134453781	0.3298151260504202	Br6	0.4277777777777777	0.997679					0.200571333333333	112.561813333333	111.86866615277306	-9.98216538048784	0.4884909519713458	0.9426087662296936	54.0	19.0	43.0	0.0	42.0	0.0		5.0	HHHHH	0.1240756302521008	9.990473	0.5164117647058823
FBgn0261616	87	0.2683908045977012	0.5615862068965518	0.111551724137931	0.5137931034482758	Br4	0.4242424242424242	0.999345	1.00838				0.0	33.5084273333333	32.81528015277336	-10.0	0.7668327554866236	0.9412990450827796	60.0	28.000000000000004	37.0	0.0	53.0	0.0	0.66	2.0	HH	0.4213103448275861	5.7652473	0.7841379310344829
FBgn0052719	1220	0.4712967213114759	0.2333270491803294	0.0465655737704918	0.3708860655737706	Br9	0.4078624078624078	0.000307	0.48764	0.25665263134796	0.23098736865204	0.526315789	3.260741	0.0977976666666667	2.609024638100321	9.69571542972182	0.874974605828485	0.9938456596654476	54.0	39.0	32.0	0.0		0.0		30.0	HHHHHHHHHHHHHHHHHHHEEEHHEEEHHE	0.0655459016393442	7.421744	0.5967024590163934
FBgn0262612	113	0.4680176991150443	0.5022743362831859	0.1852389380530973	0.5686460176991149	Br8	0.4707602339181286	0.000637	0.23273				4.64345533333333	0.0	3.959886518069672	9.999999999999998	0.885632975477406	0.9949040015908186	59.0	16.0	32.0	0.0	37.0	0.0		3.0	HHH	0.4856283185840708	3.8854084	0.7719115044247787
FBgn0029987	181	0.4763149171270716	0.1911988950276242	0.0584751381215469	0.4385580110497238	Br7	0.5567765567765568	0.00213	0.5047				1.76757766666667	0.122494	1.250898623980388	9.284726576328469	0.7114542122226717	0.983963327172884	56.99999999999999	24.0	32.0	0.0	37.0	1.0	0.63	3.0	HHH	0.3216408839779005	5.11109	0.7599447513812155
FBgn0030033	955	0.3870397905759161	0.668297382198953	0.1444	0.5066879581151833	Br8	0.5516039051603905	0.000849	0.362	0.158779668216	0.2032203317839999	0.438617868	7.188283	0.0	6.4958909192841086	9.999999999999998	0.8387977091960667	0.9924835616983833	46.0	8.0	27.0	0.0		0.0		11.0	HHHHHHHHHHH	0.1617549738219895	2.4942644	0.8234785340314137
FBgn0262976	73	0.3783561643835615	0.999972602739726	0.209972602739726	0.5454657534246574	Br8	0.481981981981982	0.025312					4.55816933333333	8.540867	7.866183609365612	-4.113897955427545	0.1610496975846948	0.6866376595307794	51.0	0.0	28.000000000000004	0.0	37.0	0.0	0.34	0.0		0.1543013698630137	3.6998875	0.8582876712328766
FBgn0052712	183	0.698398907103825	0.1436502732240435	0.4871693989071037	0.2529890710382513	Br9	0.5398550724637681	0.186056					2.04953933333333	0.169948333333333	1.498457985132606	9.139430920148104	0.7216262035365795	0.9841323504071698	78.0	73.0	59.0	35.0	61.0	28.999999999999996		5.0	HEHHH	0.0515081967213114	12.438935	0.4045956284153005
FBgn0262900	135	0.6356296296296299	0.2754444444444444	0.0929333333333333	0.4535629629629629	Br5	0.3872549019607843	0.958113	0.57403	0.0	0.57403	0.0	1.453075	5.62273233333333	4.9449244577842775	-7.179834496864359	0.4506036051447724	0.8901312900150942	50.0	0.0	34.0	0.0		0.0	0.72	5.0	HHHHH	0.1163111111111111	8.553514	0.6280962962962964
FBgn0266050	119	0.565075630252101	0.0466470588235293	0.2057058823529412	0.3095966386554623	Br6	0.4722222222222222	0.15605					1.761009	1.19582933333333	1.5178272945106237	2.655105647173833	0.2461876170458761	0.7828055649119376	48.0	0.0	32.0	0.0	36.0	0.0	0.52	3.0	HHH	0.119563025210084	4.8470054	0.6563613445378152
FBgn0030195	351	0.4174843304843305	0.3458404558404558	0.0945754985754985	0.4448803418803418	Br9	0.5748106060606061	0.025101	0.2252				5.642309	1.799616	4.970371100998027	6.48845620305558	0.4085868734088834	0.9307544376330396	61.0	34.0	37.0	0.0		0.0		10.0	HHHHHHHHHE	0.1551880341880342	7.636655	0.609905982905983
FBgn0052681	1506	0.3283930942895085	0.5823837981407721	0.1015551128818061	0.5017343957503321	Br9	0.5235567352355673	0.000414	0.40124	0.1852917035306399	0.21594829646936	0.461797686	2.712709	1.45311266666667	2.2693617524539165	4.09306753770867	0.239070590745506	0.8388748890125108	48.0	11.0	26.0	0.0		0.0		12.0	HHHHHHHHHHHH	0.1000345285524568	3.9661465	0.8074734395750331
FBgn0030290	203	0.3001674876847291	0.4743990147783252	0.0802758620689655	0.4987536945812809	Br5	0.5245098039215687	0.003577	0.3865	0.049293724556	0.337206275444	0.127538744	6.50038266666667	0.0	5.808737221923802	10.0	0.8256603919756033	0.9918148224923252	56.00000000000001	5.0	28.999999999999996	0.0	36.0	0.0	0.37	0.0		0.5051330049261084	2.3278246	0.8634581280788176
FBgn0030296	445	0.4654067415730338	0.3092202247191017	0.0655325842696629	0.4939955056179775	Br6	0.4932735426008968	0.000278	0.40195	0.2889101871411499	0.11303981285885	0.718771457	5.72187633333333	0.048997	5.032161208527892	9.91400552474247	0.8460777639449062	0.9928716551938908	53.0	16.0	28.999999999999996	0.0		0.0		8.0	HHHHHEEH	0.2172404494382022	5.7342544	0.7444067415730338
FBgn0030307	1584	0.2645183080808083	0.5852070707070712	0.0459198232323232	0.5410164141414141	Br2	0.4473186119873817	0.001707					3.25876533333333	0.0149416666666667	2.6038907544481424	9.954044670813833	0.8301233877187937	0.9918743602640504	43.0	8.0	52.0	30.0		0.0		2.0	HH	0.0962215909090909	4.3764243	0.8240751262626262
FBgn0262686	70	0.6887714285714286	0.9766428571428571	0.2131714285714285	0.5363142857142857	Br4	0.3380281690140845	0.000367	0.43446				0.979847666666667	4.75516633333333	4.084689998599441	-7.776032844349695	0.3067676998213984	0.9098778554808136	77.0	54.0	46.0	0.0	70.0	44.0	0.92	1.0	H	0.1574571428571428	8.974928	0.6225857142857142
FBgn0030373	172	0.5078546511627906	0.3131627906976744	0.0542267441860465	0.4923313953488372	Br7	0.535645472061657	0.000581	0.51468				0.0234523333333333	5.00748966666667	4.321165521792683	-9.953056330181871	0.3347466757199784	0.9216961424133044	79.0	73.0	51.0	2.0	47.0	0.0		7.0	HHEHHHH	0.1961686046511628	10.154795	0.5314709302325581
FBgn0052655	330	0.427078787878788	0.526721212121212	0.0644939393939394	0.5955121212121213	Br7	0.4290030211480362	0.000224	0.34678	0.0	0.34678	0.0	25.982985	0.165640333333333	25.289837819446188	9.936048561672497	0.8355680081932666	0.9923162899393728	62.0	25.0	31.0	0.0	56.00000000000001	16.0		4.0	HHHH	0.4268181818181818	3.5449603	0.7828060606060607
FBgn0267163	121	0.4373553719008264	0.1962396694214875	0.0854710743801652	0.3939586776859504	Br4	0.505464480874317	0.184243					12.555704	0.0541766666666667	11.862560540398809	9.95675826359246	0.8418523620399104	0.9927107485634448	46.0	2.0	34.0	0.0	31.0	0.0		3.0	HHH	0.1731404958677686	5.5549664	0.7287603305785124
FBgn0030389	189	0.4482857142857143	0.1337777777777777	0.0588941798941798	0.4267724867724867	Br9	0.4807017543859649	0.976962	0.15658				0.174002	0.154317	0.1642079366210845	0.8463990985416937	0.4067887588168515	0.922844209202296	60.0	21.0	32.0	0.0		0.0	0.52	7.0	HHHEEEH	0.231026455026455	4.7909217	0.7297619047619048
FBgn0030429	633	0.4728041074249606	0.217960505529226	0.054303317535545	0.3956382306477093	Br9	0.4353312302839117	0.000428	0.59187	0.00387448933221	0.58799551066779	0.006546183	7.83993966666667	0.348822666666667	7.1473503497765165	9.545625974509834	0.7583017873809695	0.9874010699569138	51.0	24.0	28.000000000000004	0.0		0.0	0.24	12.0	HHEHHEHHHHHH	0.1272353870458136	6.0435395	0.718477093206951
FBgn0030441	153	0.5443006535947712	0.0312549019607842	0.1076143790849673	0.3831699346405229	Br6	0.4826839826839826	0.000302					6.421473	0.0	5.729950757502981	10.0	0.8026904428375811	0.9903209771977188	61.0	39.0	46.0	0.0	38.0	0.0	0.79	6.0	HHEEEH	0.1676013071895425	9.963864	0.5331241830065361
FBgn0052639	142	0.4713028169014083	0.3373591549295778	0.0986267605633802	0.5025985915492958	Br7	0.5361305361305362	0.000587	0.37454				1.91712933333333	0.612069	1.463909012960204	6.484886252263208	0.3046784018479798	0.8893274505845159	71.0	52.0	46.0	18.0	54.0	30.0		7.0	EHEEHEH	0.3066338028169014	9.073495	0.5722323943661971
FBgn0265610	95	0.5634631578947367	0.2097894736842104	0.1113052631578947	0.4129473684210526	Br8	0.3993055555555556	0.011392					0.0640396666666667	0.0	0.0325323806224552	10.0	0.946537295290618	0.9978275997325532	52.0	0.0	27.0	0.0	39.0	0.0	0.46	3.0	HHH	0.1889052631578947	5.0807905	0.6373578947368421
FBgn0284233	15	0.1484	1.0	0.0005333333333333	0.8219999999999998	Br9	0.3333333333333333	0.053331					38.602157	11.5345893333333	37.90900981944181	6.718414416527127	0.0005992630179896	0.8658978499555728	70.0	73.0	65.0	27.0	75.0	100.0	0.69	0.0		0.7029999999999998	4.6566877	0.8386
FBgn0030643	122	0.4666393442622952	0.3036967213114755	0.1363934426229508	0.4478606557377049	Br9	0.6476964769647696	0.955265	0.32887				6.828538	0.105503	6.136592978478942	9.84432203385764	0.9348977427992434	0.9969465435008048	75.0	62.0	45.0	0.0	56.00000000000001	12.0		5.0	HHEEH	0.2102049180327869	9.472134	0.5180409836065574
FBgn0030667	1144	0.2929396853146851	0.6777377622377637	0.1130052447552447	0.5521486013986016	Br6	0.4730713245997088	0.003551				0.532024011	1.24031033333333	0.0614173333333333	0.8153711436032183	9.493191306017987	0.7823673321702553	0.9887526285901362	45.0	7.000000000000001	26.0	0.0		0.0		7.0	EEEEHHH	0.1550944055944056	2.4512339	0.8443374125874126
FBgn0284222	30	0.5362	0.4165	0.0012666666666666	0.6124333333333334	Br8	0.5268817204301075	0.008413					4.81681433333333	5.71409933333333	5.362891557289426	-1.200628332771702	0.1322314575562637	0.8975374551180072	75.0	67.0	45.0	0.0	61.0	30.0	0.64	1.0	H	0.7372333333333334	5.7148914	0.7103000000000002
FBgn0030807	110	0.7757545454545454	0.0852454545454545	0.1547727272727272	0.5207636363636363	Br8	0.5285285285285285	0.158086					0.313233666666667	0.932114666666667	0.6698057779885503	-6.29367697543662	0.1149112817980911	0.6297478387902194	84.0	81.0	53.0	0.0	62.0	28.000000000000004		2.0	HH	0.2622818181818182	7.762885	0.6110909090909091
FBgn0264739	139	0.4673381294964032	0.2856762589928058	0.0807482014388489	0.5316402877697842	Br4	0.5261904761904762	0.893589					3.765807	0.0	3.0955448710971347	10.0	0.7167314879715728	0.9847517150206117	61.0	19.0	37.0	9.0	34.0	0.0	0.42	3.0	HHH	0.3709640287769784	4.8019643	0.7676546762589928
FBgn0262487	288	0.4291805555555554	0.431888888888889	0.0947013888888888	0.4818194444444444	Br4	0.4244521337946944	0.001279					6.04099333333333	0.0321503333333333	5.350300068661142	9.94663886067211	0.8758543934547224	0.9942679932388516	41.0	6.0	31.0	0.0	45.0	1.0	0.36	3.0	HHH	0.1970590277777777	5.8475986	0.7325833333333334
FBgn0030813	197	0.5566395939086294	0.0497563451776649	0.0635736040609137	0.30548730964467	Br9	0.5151515151515151	0.000539	0.09238				0.803658	7.58441166666667	6.89239926085468	-8.89060974035202	0.2725033429202694	0.8654160510553564	83.0	83.0	69.0	59.0	63.0	37.0	0.98	13.0	EHEHHHEHHEHEH	0.0825482233502538	11.92372	0.3286446700507614
FBgn0030832	200	0.3328299999999999	0.7249999999999999	0.6725200000000001	0.5167400000000001	Br8	0.6633499170812603	0.997557	0.55715										49.0	18.0	24.0	0.0	31.0	0.0		4.0	HEEE	0.6098250000000001	1.8550392	0.81363
FBgn0287595	51	0.3353725490196079	0.6813725490196078	0.1225294117647058	0.5907843137254902	Br9	0.6346153846153846	0.009304											66.0	37.0	37.0	0.0	48.0	0.0	0.67	1.0	H	0.5649607843137254	3.0331025	0.8082745098039216
FBgn0267967	554	0.4602942238267143	0.4623231046931409	0.0710992779783393	0.4945108303249098	Br7	0.466066066066066	0.000506	0.6429	0.0	0.6429	0.0	5.039029	0.558505	4.357145619989204	8.837524665367972	0.8405472091633513	0.9913261866106456	60.0	33.0	36.0	0.0		0.0		5.0	HHHHH	0.2509711191335739	5.399204	0.768673285198556
FBgn0030905	147	0.5230272108843539	0.3714829931972789	0.063204081632653	0.5198979591836734	Br8	0.5518018018018018	0.000514	0.19805	0.0	0.19805	0.0	4.55791466666667	0.0337066666666667	3.875552418018448	9.925776641164257	0.8584259806109517	0.9935996392772092	73.0	52.0	46.0	0.0		0.0	0.68	4.0	HHHH	0.3245646258503401	7.92239	0.7076938775510204
FBgn0030912	305	0.5641475409836065	0.3115114754098354	0.100855737704918	0.3934852459016393	Br8	0.55119825708061	0.001323					1.31057433333333	2.566682	2.124106947640111	-4.358579579019794	0.0654835738668185	0.6797433427417381	79.0	66.0	53.0	28.000000000000004		0.0		12.0	HHEHHEEHHHEH	0.1234885245901639	9.474463	0.4507606557377049
FBgn0085357	133	0.3535864661654135	0.2021578947368421	0.0198646616541353	0.4545187969924812	Br4	0.5398009950248757	0.000525	0.6041				3.114171	1.29993966666667	2.5719949853208792	5.376142377084212	0.3084716054954616	0.8961368506938494	67.0	41.0	37.0	0.0	33.0	0.0		2.0	HH	0.2883834586466166	6.439243	0.7442406015037595
FBgn0264393	75	0.4281866666666666	0.2546666666666667	0.1077199999999999	0.4466666666666666	Br4	0.4824561403508772	0.995978	0.67008				10.7987103333333	5.46830666666667	10.110393582457668	4.403720650368136	0.0	0.9315518759845828	56.99999999999999	21.0	37.0	0.0	42.0	0.0	0.79	2.0	HH	0.6372933333333334	6.3534694	0.7281733333333333
FBgn0030936	332	0.5687198795180725	0.1668975903614462	0.0791626506024096	0.3965753012048193	Br6	0.4914914914914915	0.005589					12.3595566666667	0.096041	11.666414206974046	9.921994587919052	0.8270306021714825	0.9917692246766792	56.99999999999999	27.0	32.0	0.0	37.0	0.0	0.51	10.0	HHEHEHHHHH	0.1280512048192771	9.316838	0.6416596385542169
FBgn0030979	668	0.3490029940119764	0.4153383233532934	0.0446437125748503	0.531122754491018	Br6	0.5311410064773293	0.000154					1.676196	0.0503636666666667	1.1626565698923976	9.695160590317482	0.6858939846731708	0.9819030475804956	48.0	13.0	51.0	28.000000000000004		0.0	0.22	7.0	HEEHHHH	0.2360224550898203	3.4389832	0.7918892215568862
FBgn0030981	193	0.192761658031088	0.3802849740932644	0.7511917098445595	0.526720207253886	Br6	0.6632302405498282	0.999129	0.18253				3.64585833333333	0.870950333333333	3.01319949528577	7.4028250160901505	0.0382689873242196	0.8976538896700311	52.0	15.0	27.0	0.0	43.0	0.0		1.0	H	0.5471865284974093	1.0680027	0.8757202072538861
FBgn0047095	26	0.3056153846153845	0.649153846153846	0.2300384615384615	0.7548461538461537	Br8	0.4814814814814814	0.01					5.26371633333333	1.77549633333333	4.600666850631053	6.279314885917399	0.016898930912901	0.9408418119673988	68.0	38.0	45.0	0.0	64.0	15.0	0.92	1.0	H	0.6613846153846155	4.612216	0.7500769230769231
FBgn0086782	180	0.5440555555555551	0.403911111111111	0.1503722222222222	0.4328722222222222	Br5	0.5598526703499079	0.090502					1.42564366666667	0.973496333333333	1.2249098928237248	2.619151072872296	0.071217066095398	0.4340635466903623	54.0	26.0	28.000000000000004	0.0	35.0	0.0	0.46	2.0	HH	0.1432055555555555	4.222569	0.7572166666666665
FBgn0260871	85	0.5675764705882351	0.3956823529411766	0.1533058823529411	0.5355647058823529	Br1	0.4341085271317829	0.000713											78.0	60.0	55.00000000000001	21.0	69.0	54.0		1.0	H	0.4101176470588235	7.6853514	0.6766
FBgn0085361	87	0.5506781609195401	0.4646436781609196	0.1423908045977011	0.6010459770114944	Br1	0.4431818181818182	0.000366					1.57295666666667	0.0	1.0683044237777917	10.0	0.8232995126803319	0.991745200277002	76.0	56.00000000000001	55.00000000000001	24.0	67.0	53.0		1.0	H	0.5098505747126436	7.4954047	0.6834022988505748
FBgn0040784	97	0.5424432989690723	0.5244845360824745	0.0061958762886597	0.6524948453608248	Br1	0.4591836734693877	0.000249					3.48998733333333	0.0	2.8268854953903464	9.999999999999998	0.8684358829131695	0.9940257083841576	75.0	54.0	54.0	5.0	59.0	14.000000000000002		1.0	H	0.5120721649484536	7.699209	0.7068762886597938
FBgn0260867	92	0.5625108695652173	0.6478369565217389	0.16	0.6961304347826086	Br1	0.4731182795698925	0.00021					1.81515866666667	0.0337633333333333	1.277649349467768	9.81229506263466	0.6904217481340628	0.9827542283058476	76.0	62.0	53.0	14.000000000000002	69.0	54.0	0.69	1.0	H	0.4811304347826086	6.051594	0.7127499999999999
FBgn0031101	183	0.3745901639344263	0.7403278688524585	0.0912349726775956	0.6784972677595629	Br7	0.519927536231884	0.000243					3.25409466666667	0.0407346666666667	2.600380909906185	9.874046678293986	0.8111493693903016	0.9910372704151372	57.99999999999999	11.0	27.0	0.0	40.0	0.0	0.43	1.0	H	0.9288688524590164	3.1990309	0.8448306010928961
FBgn0031104	152	0.4074276315789473	0.3059144736842106	0.1166184210526315	0.4518157894736842	Br2	0.4934497816593886	0.000473					1.100119	0.144949	0.7324890774106824	8.608027925709072	0.7027296905174594	0.983033584593906	54.0	22.0	31.0	0.0	40.0	0.0	0.6	2.0	HH	0.5339144736842105	6.910544	0.7060394736842105
FBgn0260870	99	0.4796161616161614	0.5617272727272731	0.0892626262626262	0.7883333333333332	Br3	0.4533333333333333	0.000225	1.12381				2.50659766666667	0.0	1.89184125634986	10.0	0.8315101499634457	0.9919196432218764	76.0	52.0	49.0	3.0		0.0	0.71	1.0	H	0.8085252525252523	6.0494103	0.7201414141414141
FBgn0031127	152	0.5242960526315787	0.3745526315789474	0.0772763157894736	0.4963815789473684	Br4	0.5032679738562091	0.002769	0.61609				20.3230286666667	0.347303333333333	19.629881488218555	9.82767354853153	0.7315454439258997	0.9855093108355072	62.0	25.0	40.0	0.0	37.0	0.0	0.61	3.0	HHH	0.3337302631578948	4.4046893	0.7141513157894736
FBgn0031128	302	0.5195264900662252	0.2708675496688743	0.1026754966887417	0.4929039735099337	Br6	0.5104510451045104	0.002036	0.59232	0.3900239553023999	0.2022960446975999	0.65846832	18.8469866666667	0.0864293333333333	18.153839493225338	9.954036897964524	0.8652728367960193	0.9939470928551318	57.99999999999999	25.0	34.0	0.0	45.0	3.0		6.0	HHHHHH	0.2540264900662252	4.7742033	0.7646059602649007
FBgn0031130	115	0.4024173913043479	0.8606782608695651	0.071495652173913	0.6686782608695653	Br8	0.5431034482758621	0.000591	0.22016				9.79811966666667	0.0	9.105028040528564	10.0	0.8481490330303438	0.9929729264537356	70.0	54.0	43.0	0.0	49.0	0.0		3.0	HHH	0.6077478260869564	5.1749597	0.7084695652173912
FBgn0265608	89	0.592359550561798	0.2060337078651685	0.2021573033707865	0.4335393258426966	Br7	0.5111111111111111	0.000943					0.0	0.0931063333333333	0.0476363741607056	-10.0	0.0	0.9716581289603532	51.0	1.0	32.0	0.0	47.0	0.0	0.85	3.0	HHH	0.2275280898876404	5.504726	0.6611573033707865
FBgn0031168	280	0.338442857142857	0.5979892857142858	0.0600535714285714	0.5340357142857143	Br8	0.5290628706998813	0.000118	0.51042				8.94201233333333	1.44017866666667	8.249417071565219	8.282687627574587	0.5621638444353008	0.9664699350703464	54.0	6.0	28.000000000000004	0.0	43.0	6.0		3.0	HHH	0.3334571428571428	2.7264087	0.8509285714285714
FBgn0264086	682	0.3281202346041058	0.3998108504398827	0.0541920821114369	0.5565923753665689	Br9	0.5061005368472425	0.004524	0.27848	0.0	0.27848	0.0	42.154218	0.414637	41.46107081944005	9.90115911533474	0.8200158074743372	0.991429654781234	56.99999999999999	26.0	32.0	0.0		0.0	0.25	14.0	HHHHEHHHHEHHHH	0.319366568914956	6.0144815	0.7172419354838709
FBgn0051921	713	0.3658162692847124	0.4444796633941102	0.0496115007012622	0.5639340813464235	Br9	0.4785247432306256	0.000973	0.39265	0.2306941971423	0.1619558028577	0.587531382	19.5047733333333	0.317337333333333	18.811626157418534	9.836001003732695	0.8151721146584767	0.991100186377111	57.99999999999999	28.000000000000004	31.0	0.0		0.0	0.23	19.0	HHHHEHHHHHHHEHHHHHH	0.2880434782608695	5.581918	0.6843842917251052
FBgn0051797	868	0.4050357142857146	0.4943801843317975	0.0398271889400921	0.6041935483870968	Br9	0.4595320291522823	0.002766	0.54826	0.3831184080263999	0.1651415919736	0.69878964	2.02242733333333	0.035382	1.4577612371463695	9.823548585372013	0.8094498179358216	0.9907431477697606	63.0	38.0	32.0	0.0		0.0		18.0	HHHEHHHHHEHHHHHHHH	0.1025357142857142	4.717709	0.7390967741935485
FBgn0031323	179	0.6237709497206702	0.1908044692737432	0.0424972067039106	0.5358491620111732	Br9	0.5018518518518519	0.000186	0.26804	0.17371647793928	0.09432352206072	0.648099082	16.4430783333333	0.0990496666666667	15.749931232550503	9.93958175788891	0.8784665798247893	0.9945451987227378	69.0	43.0	41.0	0.0		0.0	0.75	4.0	HEEH	0.2041117318435754	6.587	0.6877541899441341
FBgn0263080	42	0.0093095238095238	1.0	0.0001190476190476	0.8938571428571427	Br8	0.6511627906976745	0.01872	0.16725				4.24376833333333	4.95294966666667	4.659951391534562	-1.087306586872152	0.0035164640532425	0.9532321809866796	69.0	36.0	56.00000000000001	21.0	86.0	100.0	0.47	0.0		0.9035476190476192	2.8298903	0.832547619047619
FBgn0263320	59	0.4784745762711864	0.2384067796610169	0.0492881355932203	0.3954237288135593	Br7	0.4555555555555555	0.003841					3.80228333333333	0.0	3.131210462744481	10.0	0.9017906408559784	0.995811352576896	52.0	0.0	41.0	0.0	43.0	0.0	0.95	3.0	EEH	0.3195762711864406	4.680607	0.677542372881356
FBgn0263321	164	0.6793597560975612	0.1792134146341462	0.0532560975609756	0.514908536585366	Br5	0.3555555555555555	0.959928	0.52009	0.36528326272277	0.15480673727723	0.702346253	15.8224436666667	15.5386873333333	15.690596621129568	0.1279531754687778	0.212037142592294	0.8997001198286831	76.0	62.0	48.0	2.0	48.0	0.0	0.8	3.0	HHH	0.1874512195121951	9.123793	0.6242500000000001
FBgn0264081	259	0.2762741312741312	0.9617220077220076	0.0556525096525096	0.6625752895752895	Br6	0.3884615384615384	0.000865	0.47806	0.39237559617938	0.0856844038206199	0.820766423	8.11476633333333	0.0889683333333333	7.421946018387594	9.889768044284748	0.876959167746997	0.994512530778222	55.00000000000001	15.0	30.0	0.0		0.0	0.4	1.0	H	0.7702316602316602	0.8386023	0.8693861003861003
FBgn0287218	44	0.4596818181818181	0.1397954545454545	0.3123409090909091	0.483590909090909	Br8	0.562962962962963	0.004649				0.820766423							61.0	7.000000000000001	52.0	0.0	44.0	0.0		2.0	HH	0.4796136363636364	4.592464	0.713590909090909
FBgn0264988	56	0.4019821428571427	0.31075	0.1770892857142856	0.4540714285714285	Br4	0.5321637426900585	0.997532	0.24365				10.9328403333333	0.0	10.239711014518688	10.0	0.8811030755862136	0.9940312413217748	64.0	18.0	52.0	9.0	50.0	0.0		3.0	HEE	0.21625	9.7589855	0.6355000000000001
FBgn0263322	42	0.5530238095238095	0.6903809523809523	0.0202619047619047	0.5895952380952382	Br7	0.5193798449612403	0.004038					3.19082733333333	0.0	2.537994327653114	9.999999999999998	0.9614043076366946	0.998213698132518	71.0	50.0	47.0	0.0	55.00000000000001	12.0		1.0	H	0.4340238095238094	7.902912	0.7220238095238096
FBgn0053125	1263	0.3010467141726045	0.5461718131433095	0.1148535233570863	0.4573768804433887	Br9	0.4253691983122363	0.001004	0.43287	0.0326237453505	0.4002462546495	0.07536615	7.83561433333333	0.0119513333333333	7.142867225967117	9.984735805847391	0.8641144962846057	0.993851552726122	37.0	2.0	25.0	0.0		0.0		3.0	HHH	0.1065898653998416	2.5565543	0.8683032462391131
FBgn0031526	223	0.3378251121076234	0.6695650224215246	0.0509775784753363	0.6112376681614352	Br9	0.5267857142857143	0.000864	0.45395	0.12112285683505	0.33282714316495	0.266819819	23.825301	0.181589333333333	23.132153819493965	9.92349475921689	0.8550948361872618	0.9933794825907653	61.0	22.0	30.0	0.0		0.0	0.46	3.0	HHH	0.3886816143497757	2.8529212	0.8306547085201793
FBgn0085204	86	0.1655232558139534	0.6621511627906976	0.0001976744186046	0.7197906976744187	Br8	0.5134099616858238	0.006933	0.1567				7.73286966666667	0.0	7.040160574998418	10.0	0.8826654967568731	0.9948473066365195	51.0	1.0	28.000000000000004	0.0	47.0	1.0		0.0		0.4457674418604651	2.6612573	0.6926860465116279
FBgn0264363	54	0.4096296296296295	0.9413703703703704	0.0036851851851851	0.6520370370370371	Br7	0.5151515151515151	0.000642					0.983844333333333	0.0	0.60832949040472	10.0	0.7757291692477742	0.9888803959877616	62.0	4.0	42.0	0.0	60.0	7.000000000000001	0.87	1.0	H	0.4234259259259258	4.4710655	0.8109629629629631
FBgn0083938	415	0.157498795180723	0.7295132530120482	0.0257325301204819	0.5663855421686748	Br4	0.4887820512820512	0.994012					35.7299253333333	0.0	35.03677815277335	10.0	0.8967059274101268	0.9945890052454848	47.0	5.0	28.000000000000004	0.0		0.0	0.34	1.0	H	0.3627855421686746	2.6604571	0.859766265060241
FBgn0260428	184	0.2499347826086955	0.6282119565217392	0.0321086956521739	0.5537554347826087	Br4	0.4414414414414414	0.000863	0.58789				61.023168	0.282069	60.33002081944005	9.953670402073447	0.8297092352715918	0.991992995935942	57.99999999999999	14.000000000000002	34.0	0.0	45.0	0.0	0.44	1.0	H	0.3630054347826087	2.1655247	0.8608641304347826
FBgn0031701	131	0.6839312977099237	0.3308015267175573	0.1872595419847328	0.3748778625954199	Br5	0.4797979797979798	0.995475	0.29665	0.0	0.29665	0.0	45.2619666666667	28.2809843333333	44.568819528300985	3.181689321209217	0.0301580352242383	0.8496611328526185	83.0	71.0	46.0	0.0	46.0	0.0		5.0	HHHHH	0.1724045801526717	11.5827265	0.4456870229007633
FBgn0265785	141	0.6904397163120566	0.2274184397163119	0.1011843971631205	0.5144609929078016	Br4	0.3732394366197183	0.94435	0.46233	0.10585105083036	0.35647894916964	0.228951292	6.75380366666667	0.0	6.061822240794962	10.0	0.9275970397764116	0.9964517868858797	73.0	59.0	37.0	0.0		0.0	0.59	3.0	HHH	0.2092624113475177	9.475066	0.6103900709219858
FBgn0262814	54	0.5094629629629629	0.8682777777777778	0.2957407407407407	0.5066666666666666	Br6	0.4	0.714246					15.0323946666667	0.0	14.339247782258218	10.0	0.9204957481419368	0.9961747277455852	67.0	33.0	52.0	9.0		0.0	0.64	2.0	HH	0.1746481481481481	7.025683	0.6797037037037036
FBgn0002855	264	0.4816174242424246	0.6137765151515153	0.0413787878787878	0.5157083333333333	Br7	0.4075471698113208	0.994459				0.714045959	124.416005666667	0.0375666666666667	123.72285848610706	9.996980104266544	0.9345216872261088	0.996831321197837	62.0	40.0	35.0	0.0	55.00000000000001	10.0	0.52	3.0	HHH	0.3081439393939393	6.852602	0.7417424242424242
FBgn0031786	135	0.4111037037037036	0.5484148148148149	0.0508888888888888	0.5195037037037037	Br7	0.6274509803921569	0.001131				1.1735e-05	12.2913306666667	0.0665983333333333	11.598188393661346	9.945670831701042	0.8445107875403588	0.9928049176014272	56.00000000000001	7.000000000000001	34.0	0.0	35.0	0.0		3.0	HEE	0.4465851851851852	3.6483133	0.7894074074074073
FBgn0263585	55	0.6948545454545456	0.5902181818181819	0.3348545454545454	0.6483454545454547	Br5	0.3928571428571428	0.000891				1.1735e-05							76.0	62.0	57.99999999999999	36.0	75.0	55.00000000000001	0.89	2.0	HH	0.1961818181818181	8.371119	0.6205090909090909
FBgn0262877	50	0.6954599999999997	0.4982200000000001	0.50258	0.3034799999999999	Br9	0.4444444444444444	0.752021	0.17904				3.789906	0.362065	3.128700159546632	9.00366589609486	0.5732504298277546	0.9644201366489912	85.0	94.0	66.0	28.000000000000004	69.0	54.0	0.83	2.0	HH	0.09056	11.40628	0.5103
FBgn0264343	249	0.5312891566265061	0.2807469879518073	0.058301204819277	0.5095983935742971	Br4	0.3333333333333333	0.966505				0.60635369	1.04299	1.03457733333333	1.0387925132606333	0.0572650983080033	0.0130065383534076	0.6545973235220927	47.0	5.0	36.0	0.0	48.0	0.0		7.0	HHHHHHH	0.2234738955823293	6.519247	0.6172610441767068
FBgn0264344	127	0.6540472440944881	0.1915196850393701	0.0788661417322834	0.5099685039370079	Br1	0.3619791666666667	0.000194					11.2767713333333	1.41259833333333	10.583676156301026	8.67950527298307	0.629668462586216	0.9758379031249736	71.0	55.00000000000001	40.0	0.0	56.00000000000001	0.0	0.91	4.0	HHHH	0.2375354330708661	9.656016	0.4881181102362205
FBgn0051909	127	0.6722992125984252	0.171763779527559	0.0807795275590551	0.5159763779527559	Br1	0.3541666666666667	0.000194					32.156685	0.155135	31.46353781944007	9.95164072394651	0.838190054637564	0.9924105727079496	70.0	62.0	41.0	0.0	55.00000000000001	0.0	0.91	5.0	HHHHH	0.2228897637795275	9.8877	0.4335905511811024
FBgn0031900	620	0.2827145161290324	0.5891129032258062	0.0338822580645161	0.5265564516129033	Br9	0.4632313472893183	0.967505	0.27181	0.06463608611999	0.20717391388001	0.237798779	0.0174093333333333	0.0462806666666667	0.0319491906174435	-5.838869138181456	0.4561882290066229	0.9289256867349236	47.0	5.0	27.0	0.0		0.0	0.24	7.0	HHHHHHH	0.2897193548387096	2.9418576	0.8249129032258065
FBgn0031920	558	0.4148978494623654	0.2873028673835125	0.1427347670250896	0.447415770609319	Br9	0.4895646988670245	0.001782	0.39664	0.18455735870512	0.21208264129488	0.465301933	19.4743746666667	0.390983333333333	18.78122749126128	9.79725756101818	0.7627441903353728	0.9876599564516384	46.0	9.0	28.000000000000004	0.0		0.0	0.31	10.0	HEEEHHHHHH	0.1682706093189964	4.664218	0.7467544802867383
FBgn0261830	161	0.7080807453416142	0.1805652173913044	0.0601366459627329	0.4145900621118012	Br6	0.3724279835390947	0.99392	0.24229	6.78412e-09	0.24228999321588	2.8e-08	0.647595	0.537192333333333	0.5939164871165808	1.3121297169524773	0.0816099280921856	0.5362240663072173	71.0	68.0			54.0	9.0		5.0	HHHHH	0.1892732919254658	10.413195	0.4657701863354037
FBgn0261831	191	0.6042984293193719	0.0528952879581151	0.0696387434554973	0.3614816753926702	Br6	0.3715277777777778	0.993683	0.37754	0.05111609728636	0.3264239027136399	0.135392534	1.01636366666667	0.300643333333333	0.721213683519159	6.752735180491077	0.0372995262724122	0.6800705676431732	61.0	32.0	45.0	5.0	37.0	0.0		9.0	HHHHHHHHH	0.1139528795811518	12.735817	0.4164973821989528
FBgn0051606	197	0.6821269035532991	0.044994923857868	0.0837664974619289	0.3751573604060914	Br6	0.4629629629629629	0.991833	0.37121	0.0	0.37121	0.0	1.299626	0.971099333333333	1.1487936499902802	2.0249886721128507	0.0231833528969661	0.8427469225211193	86.0	85.0	53.0	4.0	84.0	88.0		7.0	HHHHHHH	0.1053553299492385	12.445491	0.387248730964467
FBgn0262359	123	0.4302276422764229	0.5787642276422765	0.1325934959349593	0.4925934959349592	Br9	0.5161290322580645	0.999136	0.32747	0.13561773352842	0.19185226647158	0.414137886	32.1733226666667	0.062927	31.480175486106766	9.98042215944248	0.9214292787962602	0.9961609217759312	79.0	72.0	53.0	15.0	63.0	39.0	0.64	4.0	HEEH	0.3100325203252032	8.771138	0.5863333333333335
FBgn0032039	353	0.3386912181303119	0.4608045325779037	0.0851359773371104	0.4891586402266289	Br5	0.5112994350282486	0.000934	0.47344	0.1114445495064	0.3619954504936	0.235393185	10.013081	0.0271843333333333	9.319979863136547	9.972814427371292	0.8482848085896865	0.9929265409928512	50.0	14.000000000000002	28.000000000000004	0.0	41.0	2.0	0.47	5.0	EEHHH	0.2783739376770538	3.5591512	0.783084985835694
FBgn0266845	26	0.4111538461538461	0.9824230769230768	0.0249230769230769	0.7848461538461537	Br6	0.5308641975308642	0.010682					0.179010333333333	0.0	0.0935054172509366	10.0	0.7350726081450542	0.98613808356013	76.0	65.0	40.0	0.0	61.0	12.0	0.82	1.0	H	0.7675769230769229	3.8444898	0.6643461538461538
FBgn0032065	241	0.7375435684647307	0.34397510373444	0.521161825726141	0.4377676348547717	Br9	0.4848484848484848	0.000481	0.52745	0.20020835544325	0.32724164455675	0.379577885	6.556454	0.0	5.864726726248454	9.999999999999998	0.8555629439243607	0.993367324011648	84.0	89.0	70.0	66.0		0.0		8.0	HHHHHHHH	0.0874647302904564	12.397149	0.3721825726141078
FBgn0286875	65	0.402476923076923	0.4817846153846153	0.2890923076923077	0.4964153846153846	Br8	0.494949494949495	0.047394				0.379577885							67.0	35.0	57.99999999999999	38.0		0.0	0.69	1.0	H	0.2487230769230768	6.8610144	0.7085692307692307
FBgn0287599	29	0.8232758620689655	0.6560689655172415	0.524	0.5283448275862068	Br8	0.4111111111111111	0.038104				0.379577885							94.0	100.0	74.0	66.0		0.0	1.0	1.0	H	0.6938965517241379	11.207684	0.6637586206896551
FBgn0051709	208	0.3762259615384615	0.4116586538461538	0.066264423076923	0.5264038461538461	Br2	0.4561403508771929	0.005276	0.77021	0.0	0.77021	0.0	81.1348903333333	0.0557406666666667	80.44174315277336	9.993127518809988	0.8822136394484508	0.9948095862456264	47.0	8.0	30.0	0.0	48.0	8.0	0.41	5.0	HEHEE	0.4355673076923076	4.9746633	0.7499759615384616
FBgn0051882	121	0.4220165289256197	0.4719669421487604	0.0765041322314049	0.5209173553719008	Br4	0.5109289617486339	0.001133	0.66578	0.41804790714706	0.24773209285294	0.627906977	13.4171546666667	0.0149696666666667	12.724008997942748	9.98883667318112	0.8538484982358061	0.9932405350603296	56.00000000000001	7.000000000000001	37.0	1.0	40.0	0.0	0.43	4.0	HHHH	0.4461404958677685	3.965938	0.7316115702479339
FBgn0051710	123	0.4429837398373982	0.2538536585365853	0.0515853658536585	0.5712357723577236	Br9	0.5241935483870968	0.00044	0.1357				2.69125333333333	2.26073333333333	2.498985021943967	1.224880601535062	0.0293709185858397	0.8488774479721017	69.0	47.0	39.0	0.0		0.0		4.0	EEHH	0.4868861788617886	4.8674273	0.7169430894308942
FBgn0032139	209	0.4624162679425838	0.3659043062200956	0.1846555023923445	0.4710287081339713	Br9	0.5111111111111111	0.023009	0.06551				8.29666433333333	3.64083866666667	7.612978315649916	5.138669294893014	0.0077781572458134	0.7459952528693367	61.0	36.0	37.0	0.0	61.0	25.0		4.0	HHHH	0.2013397129186603	6.476402	0.7089617224880382
FBgn0032184	132	0.3834242424242424	0.9135378787878788	0.1294090909090909	0.5450075757575757	Br8	0.5914786967418546	0.993594	0.57681	0.3486206588787	0.2281893411213	0.60439427	0.233003666666667	0.096645	0.1671467456572625	5.405657084960201	0.0403783558336161	0.8374098659941877	63.0	36.0	28.000000000000004	0.0	61.0	11.0	0.47	1.0	H	0.4195378787878788	4.06297	0.7622575757575757
FBgn0032268	185	0.3955243243243245	0.1680378378378378	0.1734702702702702	0.500281081081081	Br9	0.5376344086021505	0.000279	0.2829				16.5083053333333	0.0800813333333333	15.815158226108634	9.9513731892916	0.8493994380944894	0.9925652585887352	57.99999999999999	26.0	32.0	0.0	38.0	0.0		2.0	HH	0.3572648648648648	3.7066512	0.7306108108108107
FBgn0267254	45	0.5988888888888888	0.7618222222222222	0.1224888888888889	0.6015777777777778	Br5	0.4057971014492754	0.006436	0.35758				0.328937	0.0	0.1779329052937243	10.0	0.8959286216700064	0.9955322943998336	82.0	84.0	59.0	2.0	80.0	80.0	0.93	2.0	HH	0.3962666666666665	8.225153	0.5718444444444445
FBgn0032311	138	0.5586594202898553	0.1405942028985507	0.1521376811594203	0.3235434782608696	Br9	0.565947242206235	0.911302	0.19025	0.14566757390725	0.04458242609275	0.765663989	0.0	3.15636633333333	2.5049177381813994	-10.0	0.4753436092326348	0.9535594160052956	59.0	36.0	45.0	0.0		0.0		5.0	HHHHH	0.1019347826086956	11.143546	0.5659202898550724
FBgn0032318	121	0.6288677685950415	0.0964628099173553	0.0418099173553718	0.406099173553719	Br9	0.4754098360655737	0.000416	0.42446	0.33912551148596	0.0853344885140399	0.798957526	15.730038	0.253881666666667	15.03689100945627	9.837319515065085	0.9292852287928716	0.9948239524021972	68.0	50.0	43.0	0.0	60.0	38.0		5.0	HHHHH	0.2112561983471074	10.239635	0.5298429752066115
FBgn0040967	127	0.3131653543307087	0.6786614173228348	0.0226929133858267	0.6431496062992127	Br7	0.5286458333333334	0.00083	0.29294				3.815539	0.507171666666667	3.158314640123575	8.59517402276946	0.5168060789135777	0.961891668424951	66.0	36.0	34.0	0.0	51.0	13.0		1.0	H	0.7000551181102364	3.793076	0.7934251968503937
FBgn0032335	120	0.4698833333333331	0.4063000000000001	0.1164916666666666	0.4325583333333333	Br8	0.512396694214876	0.93054	0.1504	0.1361075522208	0.0142924477791999	0.904970427	0.892085333333333	0.107274666666667	0.5747726231823894	8.734558132122768	0.6671784242419833	0.9808134835124644	60.0	17.0	40.0	8.0		0.0		3.0	HHH	0.1872083333333333	4.6007333	0.7759833333333332
FBgn0263087	170	0.0993117647058823	0.6594352941176469	0.0033235294117647	0.7252882352941176	Br4	0.5594541910331384	0.003156	0.4333	0.0	0.4333	0.0	0.207952333333333	2.894451	2.2672030048363125	-9.25768618783362	0.2532102033761828	0.8624923935988764	54.0	8.0	28.999999999999996	0.0	45.0	1.0	0.37	0.0		0.8131235294117647	2.6540847	0.8542823529411762
FBgn0003313	142	0.3223521126760563	0.3446901408450704	0.2307464788732393	0.4407042253521127	Br4	0.5058275058275058	0.999668	0.25291	0.2294901141694	0.0234198858306	0.90739834	0.211434666666667	6.47392366666667	5.782681165673552	-9.668250794915284	0.1552222642492965	0.9349663636592312	50.0	13.0	41.0	0.0	38.0	2.0	0.37	1.0	H	0.8607464788732394	2.5517786	0.8564507042253522
FBgn0263386	55	0.3092909090909091	0.7598727272727271	0.4016909090909091	0.5801272727272728	Br5	0.5357142857142857	0.003748					0.0529133333333333	0.0	0.0268066034517331	10.0	0.9534284463269042	0.9979718680274294	60.0	11.0	37.0	0.0		0.0	0.92	2.0	HH	0.3568727272727273	3.3110256	0.6933272727272728
FBgn0267327	47	0.4007446808510637	0.2931276595744681	0.2494680851063829	0.4231489361702128	Br2	0.4375	0.987858	0.4528				929.282633666667	0.528072666666667	inf	9.99431580228558	0.907755635106441	0.9953648210982566	62.0	26.0	55.00000000000001	32.0	56.00000000000001	0.0	0.66	1.0	H	0.1761489361702127	7.8072863	0.7003404255319148
FBgn0032370	182	0.3338186813186812	0.2901428571428573	0.2323846153846153	0.5062087912087911	Br8	0.5409836065573771	0.001977	0.35488	0.2223866407718399	0.13249335922816	0.626653068	28.519643	0.0	27.826495819440463	9.999999999999998	0.8622194931001919	0.9937561000651596	59.0	21.0	28.999999999999996	0.0	33.0	0.0		5.0	EEEHH	0.3349890109890109	3.4093745	0.7156263736263738
FBgn0032371	367	0.3299836512261579	0.7268392370572205	0.0923215258855585	0.541566757493188	Br9	0.453804347826087	0.001387	0.29716	0.11477584774724	0.1823841522527599	0.386242589	40.005657	0.0	39.31250981944005	10.0	0.8825392698934578	0.9947855006636056	53.0	14.000000000000002	27.0	0.0	41.0	0.0	0.32	4.0	HHHH	0.295991825613079	1.9404227	0.827433242506812
FBgn0262786	126	0.6279603174603174	0.4040000000000001	0.2146269841269841	0.5772539682539682	Br6	0.4278215223097112	0.000243	0.34474	0.01348679658678	0.33125320341322	0.039121647	0.710731	0.115370333333333	0.456718151652389	8.26850843230099	0.871826423048266	0.9931493861033108	72.0	56.99999999999999	49.0	24.0	57.99999999999999	25.0	0.85	3.0	HHH	0.2433650793650793	7.425504	0.6817063492063491
FBgn0265670	35	0.3806571428571428	0.3315714285714286	0.0545142857142857	0.5114	Br2	0.4722222222222222	0.00746	0.17113				5.65439866666667	0.0	4.964747446480127	10.0	0.9157479482408803	0.9959284525648644	66.0	40.0	30.0	0.0	52.0	0.0	0.89	2.0	EE	0.6654571428571429	5.0130568	0.7088571428571431
FBgn0259962	93	0.539784946236559	0.0705806451612902	0.2040430107526882	0.3467849462365591	Br7	0.3829787234042553	0.998886	0.35961	0.0	0.35961	0.0	31.5760916666667	0.0	30.882944486106773	10.0	0.9270210673899713	0.9963362675370824	80.0	78.0	44.0	0.0		0.0	0.58	6.0	HHEEHH	0.0912043010752688	11.450889	0.5083655913978494
FBgn0265349	50	0.49306	0.11856	0.17234	0.34442	Br4	0.3725490196078431	0.998573	0.51176				67.495369	0.159340666666667	66.80222181944005	9.976364555507145	0.8750347645210396	0.9932384117821506	65.0	38.0	35.0	0.0	48.0	0.0	0.83	3.0	HEE	0.15338	9.296285	0.6379
FBgn0259963	50	0.4912599999999999	0.07372	0.1574999999999999	0.28756	Br4	0.3856209150326797	0.997481					15.612941	0.0	14.91979398516422	10.0	0.9195460677370229	0.9958877302529012	68.0	50.0	46.0	0.0	50.0	0.0	0.82	4.0	HEEE	0.14278	10.000795	0.60942
FBgn0032385	118	0.509957627118644	0.3285084745762714	0.0272796610169491	0.4771864406779661	Br6	0.4201680672268907	0.000759	0.31677	0.2059005	0.1108694999999999	0.65	13.8320466666667	0.0	13.138900469706131	9.999999999999998	0.8732212038352795	0.9943359522435364	65.0	37.0	40.0	0.0	46.0	13.0	0.67	3.0	EEH	0.2048305084745762	7.1047206	0.7212711864406781
FBgn0051861	162	0.4735925925925925	0.2662777777777781	0.0607777777777777	0.5005679012345678	Br4	0.4396728016359918	0.000283	0.86294				10.817525	0.062808	10.124399163700796	9.941771086654706	0.8343646518831754	0.9914413949833656	66.0	35.0	44.0	16.0	54.0	19.0		5.0	HHHHH	0.2722037037037037	5.5136876	0.7442716049382716
FBgn0264361	37	0.4957027027027027	0.7139999999999999	0.0555135135135135	0.6450810810810812	Br5	0.6491228070175439	0.019062					0.249049666666667	0.049799	0.1543787493717217	7.84514210696444	0.0273540453130342	0.8128180068557948	71.0	51.0	42.0	0.0		0.0	0.91	1.0	H	0.6692702702702702	5.239009	0.6828378378378379
FBgn0265087	57	0.5347368421052632	0.730719298245614	0.365438596491228	0.479719298245614	Br6	0.5402298850574713	0.993276											60.0	25.0	45.0	0.0	54.0	18.0	0.95	1.0	H	0.1557719298245614	8.285151	0.6470526315789474
FBgn0032472	106	0.4621603773584904	0.6443962264150943	0.1471603773584905	0.4629999999999999	Br8	0.4641744548286604	0.946109	0.42155				227.551976666667	157.454177666667	226.85882948610703	2.5332040871228547	0.0359704913507669	0.8101193613670811	57.99999999999999	23.0	30.0	0.0		0.0		2.0	HH	0.3533396226415095	4.9750977	0.7740566037735849
FBgn0264546	87	0.4844137931034482	0.1727816091954021	0.0845632183908046	0.4176666666666668	Br4	0.4886363636363636	0.011246					0.315857666666667	0.188902	0.2543931994186698	3.449550726052809	0.0768087527045023	0.8558406141218382	60.0	31.0	32.0	0.0	38.0	0.0	0.51	4.0	HHEE	0.2013448275862069	4.9204173	0.5740459770114943
FBgn0051848	212	0.4580518867924528	0.0441226415094339	0.0670094339622641	0.3084245283018867	Br8	0.543035993740219	0.00686	0.3064				2.762903	0.308936666666667	2.152212836706834	8.826831651020342	0.5575490012879206	0.9675680588694178	85.0	84.0	68.0	48.0		0.0		13.0	HEEEHEEEEEEHE	0.0860801886792452	11.34335	0.3339481132075471
FBgn0032523	199	0.4327286432160805	0.2410201005025126	0.064286432160804	0.4466683417085427	Br9	0.5066666666666667	0.00458	0.24907	0.14789692987201	0.10117307012799	0.593796643	0.014856	1.71935733333333	1.1933022043085044	-9.913225582800688	0.3036223467388451	0.8891428213719496	51.0	15.0	34.0	0.0	33.0	0.0		6.0	EEEHEE	0.3271055276381909	6.258134	0.6484020100502512
FBgn0264432	76	0.5415526315789474	0.0484868421052631	0.1336578947368421	0.4514736842105263	Br9	0.4155844155844156	0.001164	0.17963				3.172204	0.892256333333333	2.5764462540306976	6.918787151266013	0.0122863764778768	0.9331538769399926	63.0	28.999999999999996	38.0	0.0	40.0	0.0	0.56	2.0	HH	0.183907894736842	6.412423	0.7328684210526317
FBgn0261992	109	0.6666146788990825	0.398761467889908	0.0124036697247706	0.6781284403669724	Br6	0.4636363636363636	0.000788	0.35915				15.802633	0.0285973333333333	15.10948596050637	9.981887093046389	0.7319402212323736	0.9858709772850268	83.0	77.0	61.0	39.0	75.0	72.0	0.68	1.0	H	0.430697247706422	8.199423	0.6521467889908257
FBgn0284224	27	0.2303333333333333	1.0	0.0006666666666666	0.7667037037037038	Br9	0.3928571428571428	0.017497					4.029973	1.333549	3.402094951619956	6.35217443735234	0.0078022984008435	0.9192029888626366	76.0	93.0	60.0	22.0	63.0	22.0	0.81	0.0		0.8482962962962964	4.0733237	0.8568888888888888
FBgn0028943	107	0.4837476635514018	0.318252336448598	0.0367383177570093	0.6757009345794392	Br9	0.6141975308641975	0.000466					22.66645	0.0953806666666667	21.97330281959764	9.957831728840912	0.7985387075131687	0.9901345277904487	74.0	46.0	42.0	0.0	55.00000000000001	19.0		2.0	HH	0.5662336448598131	5.095902	0.6994859813084113
FBgn0263206	73	0.6211095890410956	0.4375479452054794	0.1871095890410959	0.386931506849315	Br6	0.4639639639639639	0.899233	0.48109				2.42134433333333	0.0688033333333333	1.81906761596672	9.711926487198262	0.3830585501924684	0.9335650241464648	64.0	16.0	51.0	0.0	48.0	0.0		4.0	HHHH	0.1563835616438356	9.666426	0.5885616438356165
FBgn0032533	169	0.5170059171597632	0.0938875739644969	0.0656568047337278	0.4603254437869821	Br9	0.5254901960784314	0.000228	0.34959	0.0	0.34959	0.0	2.12756433333333	0.32793	1.5874466416445785	8.35993816666558	0.4331028662914674	0.943220725000333	71.0	54.0	41.0	0.0	43.0	0.0		6.0	HHHEEH	0.303603550295858	5.478421	0.6823136094674556
FBgn0261628	186	0.5331881720430108	0.2691451612903225	0.157521505376344	0.4452204301075269	Br8	0.3689839572192513	0.98814	0.60802	0.2406029985039799	0.36741700149602	0.395715599	3.402639	1.95372366666667	2.920420963027764	3.6927790765161137	0.0255393472815161	0.7895688969762715	70.0	62.0	53.0	7.000000000000001		0.0	0.59	7.0	HEHEEEH	0.1461397849462365	8.257308	0.6413010752688173
FBgn0028430	156	0.4048461538461538	0.5931794871794873	0.2036923076923076	0.5476602564102564	Br4	0.3736730360934182	0.939075	0.72386				0.413601333333333	0.177698666666667	0.3025901882635592	5.240433046485934	0.0124862010552605	0.81205844119882	56.99999999999999	22.0	35.0	0.0		0.0	0.51	2.0	HH	0.3116346153846153	5.324016	0.7798397435897436
FBgn0262354	131	0.5209160305343512	0.2283740458015268	0.0350916030534351	0.4921908396946565	Br9	0.4646464646464646	0.001566	0.78467	0.72225306782515	0.06241693217485	0.920454545	6.564567	0.064013	5.872921298174819	9.902016326107042	0.8260468737645619	0.9914935372111112	64.0	47.0	31.0	0.0		0.0		3.0	HHH	0.4922061068702291	3.9561558	0.7592137404580153
FBgn0261566	60	0.4971333333333333	0.7985333333333331	0.2112333333333333	0.4454833333333334	Br4	0.5081967213114754	0.99876	0.40961										64.0	27.0	51.0	22.0	49.0	0.0	0.84	2.0	HH	0.2241166666666666	7.7604513	0.7394666666666666
FBgn0261567	109	0.4929724770642201	0.2150733944954128	0.2472110091743119	0.3907339449541285	Br4	0.3787878787878788	0.998066	0.43864				0.0	0.414568333333333	0.2286154246293019	-9.999999999999998	0.2528557872633007	0.879134969500942	75.0	61.0	52.0	8.0	51.0	0.0		7.0	HEEEEEE	0.0723853211009174	10.222953	0.4971376146788991
FBgn0261568	210	0.4973047619047619	0.1761238095238096	0.0534095238095238	0.4515809523809523	Br7	0.3744075829383886	0.985899	0.76561				6.95880533333333	0.0	6.266607932695744	10.0	0.924834486833829	0.9962412933901984	56.99999999999999	32.0	35.0	0.0	70.0	51.0	0.41	6.0	HEEHHH	0.1950428571428571	6.235924	0.711
FBgn0032554	196	0.6932857142857144	0.4702704081632653	0.4688367346938775	0.338484693877551	Br9	0.4957698815566836	0.003964				0.624999991	8.61771433333333	0.0	7.924748009616236	10.0	0.8696484264195943	0.9941827684934488	77.0	77.0	59.0	21.0	50.0	0.0		6.0	HHHHHH	0.0550867346938775	11.961197	0.4311377551020407
FBgn0262875	56	0.4335178571428572	0.1807678571428571	0.0721785714285714	0.4939642857142857	Br4	0.4619883040935672	0.015016	0.41484				0.253599	0.0832216666666667	0.1720345074697263	6.383443919016298	0.7169589103630669	0.982486493610945	56.99999999999999	12.0	32.0	0.0	45.0	0.0	0.84	0.0		0.4384107142857143	4.0346594	0.8707857142857144
FBgn0028853	292	0.5254554794520552	0.1024178082191781	0.0513287671232876	0.3090582191780822	Br9	0.4744027303754266	0.914526	0.11966	0.0735411920394	0.0461188079606	0.61458459	43.2210973333333	0.09598	42.52795015277335	9.97776865025204	0.0003516513532666	0.992024429059704	81.0	73.0	66.0	44.0	70.0	59.0	0.87	18.0	HEEEEEEEEEEEEEEEEE	0.0760787671232876	12.148053	0.3258801369863014
FBgn0028850	230	0.4943652173913045	0.0986391304347825	0.0817478260869565	0.4370739130434782	Br6	0.5151515151515151	0.004913	0.64762	0.0	0.64762	0.0	20.0533253333333	0.0	19.36017815472748	10.0	0.8489806787285286	0.9929903665782968	67.0	46.0	33.0	0.0	46.0	2.0	0.52	5.0	HHHHH	0.2621608695652174	4.8502717	0.7497043478260869
FBgn0266163	76	0.4724605263157895	0.4130131578947367	0.0543815789473684	0.5317236842105263	Br7	0.4848484848484848	0.000591					0.127805333333333	0.0	0.0659430539659666	10.0	0.9257647805950964	0.9969158464372484	57.99999999999999	0.0	43.0	0.0	40.0	0.0	0.87	2.0	HH	0.4756184210526316	4.5588093	0.748671052631579
FBgn0264990	59	0.6174745762711864	0.7024576271186441	0.2505423728813559	0.4776101694915253	Br7	0.4222222222222222	0.997189	0.33451				29.1852193333333	13.796297	28.492072360109923	4.767057802151398	0.0059628955407495	0.8672326526604338	82.0	86.0	55.00000000000001	2.0	59.0	0.0		4.0	HEEH	0.1782372881355932	9.812292	0.590271186440678
FBgn0264989	59	0.6174745762711864	0.7024576271186441	0.2505423728813559	0.4776101694915253	Br7	0.4222222222222222	0.997189	0.33451				36.8795623333333	15.6263853333333	36.186415153362006	5.306191961816936	0.0052760916898789	0.858115431147763	82.0	86.0	55.00000000000001	2.0	59.0	0.0		4.0	HEEH	0.1782372881355932	9.812292	0.590271186440678
FBgn0262150	243	0.2681934156378601	0.6218971193415633	0.0479629629629629	0.4544938271604938	Br5	0.4030054644808743	0.998704	0.58455	0.0278372588895	0.5567127411105001	0.04762169	0.0	0.0506226666666667	0.0256316309325778	-10.0	0.0065788501018159	0.9044743715461384	41.0	15.0	47.0	3.0	50.0	9.0	0.36	5.0	HEEEE	0.3635514403292181	4.3385267	0.7591563786008232
FBgn0028900	332	0.261409638554217	0.9477289156626516	0.0299909638554216	0.5889337349397591	Br6	0.4104104104104104	0.00073				0.833333333	2.23410766666667	0.0	1.6426933102369892	9.999999999999998	0.8469183331591672	0.9926043663073152	56.00000000000001	4.0	30.0	0.0		0.0		1.0	H	0.5318644578313253	0.912473	0.8617680722891565
FBgn0085197	60	0.2760833333333333	0.1795499999999998	0.20185	0.5013166666666665	Br8	0.5901639344262295	0.070556	0.03529				313.044393	0.203553333333333	312.35124581944007	9.99349550818092	0.8520543601937608	0.9932492729775058	50.0	0.0	37.0	0.0	35.0	0.0	0.45	3.0	EEE	0.1435166666666666	4.8725452	0.4774833333333333
FBgn0040984	79	0.433	0.9991645569620252	0.4239240506329114	0.4498227848101266	Br4	0.5083333333333333	0.999207	0.23752	0.0	0.23752	0.0	0.0956586666666667	2.435435	1.8342735575172904	-9.599819227283874	0.1155051049338085	0.9419082180496056	56.99999999999999	20.0	35.0	0.0	39.0	0.0	0.5	1.0	H	0.5554303797468355	4.3043075	0.8447088607594937
FBgn0028899	2353	0.3037569060773479	0.5282137696557594	0.0612447938801529	0.4718661283467913	Br8	0.3905409232512036	0.000643	0.45133	0.23303153965784	0.21829846034216	0.516321848	4.86951666666667	0.192716	4.185635174809236	9.596727438508855	0.7716035362631224	0.9880067080950676	36.0	2.0	26.0	0.0		0.0		4.0	HHHH	0.0379757756056098	3.8089356	0.7618516787080323
FBgn0259151	571	0.2559929947460596	0.3682469352014013	0.0744185639229422	0.4996252189141856	Br8	0.5081585081585082	0.001216	0.48297	0.23061200216043	0.25235799783957	0.477487219	5.90790066666667	0.158469333333333	5.217933017288574	9.72826803810277	0.7911301158810948	0.9894036508929064	45.0	1.0	26.0	0.0		0.0		6.0	EEEEEH	0.2984465849387041	3.885318	0.8257057793345008
FBgn0265578	591	0.4150744500846026	0.3205363790186127	0.0802707275803722	0.4635532994923858	Br9	0.4273648648648648	0.001458	0.33745	0.19418955235225	0.14326044764775	0.575461705	2.29030566666667	0.099075	1.7031200121312782	9.558476655058923	0.7026772967585103	0.9832268458087152	53.0	15.0	28.999999999999996	0.0		0.0	0.26	4.0	HHHH	0.1943604060913705	3.5077407	0.8030423011844331
FBgn0051815	443	0.4796049661399544	0.2374176072234763	0.0974875846501128	0.4425959367945823	Br9	0.4226726726726726	0.004668	0.38193	0.1661577050425499	0.21577229495745	0.435047535	6.06432033333333	1.416882	5.380713624365088	7.462596091153227	0.4237392947730943	0.9339305093810798	56.00000000000001	24.0	34.0	0.0		0.0		13.0	HHHHHHHHHHHHH	0.1512821670428893	8.697767	0.6199932279909706
FBgn0032590	796	0.4062500000000003	0.2297349246231155	0.0481482412060301	0.4014359296482412	Br9	0.4127979924717691	0.000754	0.34602	0.03983769021156	0.3061823097884399	0.115131178	27.3609553333333	1.404397	26.66780815277869	9.474242640792712	0.7484580700112438	0.9858909086912432	61.0	31.0	28.999999999999996	0.0		0.0		15.0	HHHHHHHHHHHHHHH	0.1199560301507537	4.4877768	0.7203806532663316
FBgn0051805	641	0.3852464898595946	0.7872948517940715	0.0444929797191887	0.56603120124805	Br9	0.4485981308411215	0.968984	0.45328	0.01101090279392	0.44226909720608	0.024291614	5.71386	0.388642	5.025568302310723	9.298341865994606	0.6379988498105482	0.9772020780050058	56.00000000000001	21.0	31.0	0.0		0.0		9.0	HHHHHHHHH	0.4210608424336973	3.8933284	0.8105741029641185
FBgn0265579	94	0.4475212765957447	0.1536489361702128	0.1137446808510637	0.39	Br4	0.3368421052631579	0.999561	0.40391				9.723375	0.0801136666666667	9.030292678512176	9.917270525498155	0.863224785675611	0.9932407907781832	65.0	39.0	64.0	36.0	59.0	31.0		5.0	HEEHE	0.1232872340425531	11.688294	0.4768723404255318
FBgn0267255	70	0.2810571428571428	0.5751285714285717	0.3501714285714286	0.5994	Br6	0.4741784037558685	0.002365					0.21019	0.0	0.110607343427741	10.0	0.843152130033468	0.9928451697286363	56.99999999999999	26.0	27.0	0.0	44.0	0.0	0.69	3.0	EEE	0.6460000000000001	5.36215	0.6647571428571428
FBgn0262857	34	0.4667941176470587	0.6987647058823531	0.1760294117647058	0.7138823529411764	Br9	0.4	0.005729	0.21652				0.280424666666667	0.116084666666667	0.2016268289200362	5.414786059773868	0.0037177206976646	0.8774547168318765	78.0	62.0	48.0	3.0	68.0	50.0	1.0	1.0	H	0.8025882352941176	7.006564	0.7107941176470589
FBgn0263654	36	0.575638888888889	0.0799722222222221	0.0141666666666666	0.5376388888888888	Br9	0.4234234234234234	0.044616	0.17859				0.280424666666667	0.116084666666667	0.2016268289200362	5.414786059773868	0.0037177206976646	0.8774547168318765	67.0	31.0	54.0	33.0		0.0	0.99	2.0	HH	0.4059166666666667	7.029726	0.6230833333333332
FBgn0262356	136	0.4799264705882352	0.3734411764705883	0.1899264705882352	0.4873823529411764	Br6	0.3746958637469586	0.000953	0.33519	0.1259421976736399	0.20924780232636	0.375733756	3.58487466666667	0.0	2.919089843148055	9.999999999999998	0.8540205630563293	0.9934256925752356	65.0	38.0	46.0	9.0	54.0	15.0	0.83	3.0	HHH	0.1670735294117647	7.5632496	0.6952867647058824
FBgn0262876	55	0.3671272727272727	1.0	0.0785636363636363	0.5493454545454546	Br4	0.4047619047619047	0.601168					2.93702033333333	0.073411	2.2993669220610555	9.747005138025813	0.6874363059287179	0.9820592443440824	61.0	24.0	47.0	0.0	50.0	0.0	0.62	2.0	HH	0.5766909090909089	4.1332192	0.7595999999999999
FBgn0262960	39	0.3921025641025641	0.5050256410256411	0.063025641025641	0.5084358974358973	Br7	0.4333333333333333	0.008056					3.56195333333333	0.0	2.896794137877841	10.0	0.8505251583764363	0.9931045907242722	56.99999999999999	0.0	30.0	0.0	49.0	0.0	0.9	1.0	H	0.5182307692307692	5.3908267	0.7581538461538461
FBgn0032658	535	0.5033252336448603	0.3492542056074764	0.0584130841121495	0.4357140186915887	Br6	0.36318407960199	0.00075	0.70204	0.2589140600633199	0.44312593993668	0.368802433	5.168389	0.0	4.480919405442678	9.999999999999998	0.8548879489633116	0.9933406376087855	47.0	24.0	34.0	1.0		0.0	0.28	12.0	HEEEHHHHHEEH	0.2150728971962617	6.993907	0.6568616822429907
FBgn0261531	49	0.2484897959183673	0.0447551020408162	0.0144897959183673	0.4698367346938776	Br9	0.5	0.019202	0.07678				90.622406	0.279635333333333	89.92925881944005	9.96909534303496	0.8647302951292665	0.99391813664628	52.0	0.0	32.0	0.0		0.0		0.0		0.1093061224489796	8.623885	0.6336530612244898
FBgn0265669	77	0.4953506493506494	0.5574935064935068	0.2662727272727272	0.5003896103896103	Br8	0.3461538461538461	0.000964	0.62804				0.0	6.15257666666667	5.461555216714547	-10.0	0.5522717558909134	0.965972505013044	62.0	35.0	50.0	10.0		0.0	0.76	1.0	H	0.2338181818181818	6.7765827	0.7427532467532467
FBgn0051785	380	0.6981894736842111	0.0647605263157894	0.3774894736842105	0.3011473684210526	Br9	0.4706911636045494	0.120829	0.42568	0.33638228499296	0.0892977150070399	0.790223372	1.02447166666667	0.173035333333333	0.6867596854992628	8.194910036268185	0.0223526749741061	0.8852230743405466	73.0	62.0	50.0	0.0	71.0	53.0		16.0	HEEHHHHHHHHHHHHH	0.0331105263157894	12.550636	0.3604473684210527
FBgn0263094	32	0.5073125	0.2726875	0.306375	0.5229375	Br2	0.3434343434343434	0.838605	0.23494				29.262102	0.0	28.56895481944025	10.0	0.8378800252447851	0.9912201410596306	73.0	53.0	69.0	56.00000000000001	71.0	50.0		1.0	H	0.597125	5.989769	0.6415625
FBgn0261057	35	0.4661714285714285	0.6652	0.2167714285714285	0.5045714285714287	Br2	0.3055555555555556	0.595779	1.24787				107.689817	0.0	106.99666981944006	10.0	0.8211897079910924	0.9892782559866172	74.0	49.0	55.00000000000001	28.999999999999996	69.0	46.0	0.98	1.0	H	0.4241714285714286	6.1014605	0.7273714285714287
FBgn0011559	912	0.6241348684210536	0.6358081140350876	0.0200581140350877	0.650970394736842	Br6	0.4384811975173421	0.941064				0.385628602	439.910166333333	0.629854666666667	439.21701915277305	9.985671962702076	0.9255882430492506	0.9963604159772008	50.0	18.0	34.0	0.0		0.0		12.0	HHHHHHHHHHHH	0.1130866228070175	6.1286416	0.7134440789473685
FBgn0261806	162	0.5195308641975308	0.0276666666666666	0.1854567901234568	0.3624506172839506	Br4	0.4008179959100204	0.000608	0.58576	0.2343039999999999	0.351456	0.4	5.752913	0.0	5.06293431729171	10.0	0.875023401965189	0.9944531738460592	74.0	62.0	56.00000000000001	34.0		0.0		9.0	EHEHEEHHH	0.0854074074074074	12.702061	0.4669135802469136
FBgn0264362	37	0.4397027027027027	0.9952972972972972	0.2023783783783783	0.4766216216216216	Br4	0.4210526315789473	0.701673					0.0	0.0887653333333333	0.0453672540370409	-9.999999999999998	0.7361876878560849	0.9852251911003088	69.0	49.0	38.0	0.0	51.0	0.0	0.64	1.0	H	0.2009189189189189	4.906477	0.737
FBgn0044811	125	0.7349439999999997	0.0841999999999999	0.2333279999999999	0.386144	Br5	0.5052910052910053	0.991355				0.153695385	0.057498	0.390280666666667	0.2376689623407446	-8.435697331907447	0.14694508874619	0.8180503773988056	77.0	67.0	44.0	0.0	65.0	47.0		5.0	HHHHH	0.175616	11.259339	0.459336
FBgn0053117	134	0.6790522388059697	0.3314253731343289	0.1632985074626865	0.4407238805970149	Br5	0.4641975308641975	0.681568	0.59139	6.132714299999999e-07	0.59138938672857	1.037e-06	0.263524	0.0	0.1404176103220967	10.0	0.201693246072206	0.8193131485894154	76.0	62.0	39.0	0.0	68.0	56.99999999999999		5.0	HHHHH	0.1651940298507463	10.503184	0.4951417910447761
FBgn0042129	199	0.7413417085427134	0.1560653266331658	0.1280402010050251	0.4380050251256281	Br8	0.4733333333333333	0.986017	0.14973	0.06445451536314	0.08527548463686	0.430471618	13.0933036666667	4.09489266666667	12.400280084526305	6.559229802789975	0.0054374241651845	0.9169571179881972	77.0	74.0	64.0	41.0	86.0	93.0		9.0	HHHHHHHHH	0.1069145728643215	12.212388	0.3547236180904523
FBgn0032851	205	0.5545804878048777	0.5228243902439027	0.0922682926829268	0.5653268292682927	Br9	0.5080906148867314	0.000324	0.29335	0.1429379961623	0.1504120038377	0.487260938	1.881712	0.336261666666667	1.3818393654812158	8.084925327673753	0.6371997103005582	0.973425518392861	74.0	63.0	48.0	8.0	63.0	36.0		5.0	HHHHH	0.2160390243902439	7.3858395	0.6314146341463415
FBgn0265256	130	0.3893461538461538	0.1344615384615384	0.1037076923076923	0.4641769230769231	Br9	0.5241730279898219	0.001346											48.0	9.0	28.000000000000004	0.0	31.0	0.0	0.69	3.0	HHH	0.2080384615384615	3.7602782	0.8020153846153846
FBgn0051677	158	0.4014810126582278	0.1943037974683543	0.1117278481012658	0.4786139240506328	Br8	0.450733752620545	0.000361					3.31283433333333	0.0	2.6554526933811964	10.0	0.5584932637466713	0.9681962551635386	37.0	0.0	34.0	0.0		0.0	0.7	0.0		0.3814683544303798	4.710899	0.8058354430379745
FBgn0032867	233	0.3456223175965667	0.6913690987124465	0.0249055793991416	0.5804034334763949	Br8	0.5128205128205128	0.000597	0.58018				15.6276516666667	0.221714	14.934504689945266	9.857135148795372	0.8278637445398154	0.991795803295768	61.0	14.000000000000002	36.0	0.0	54.0	6.0	0.36	2.0	HH	0.4280600858369098	3.3915534	0.8502961373390558
FBgn0032896	246	0.6692886178861793	0.0660853658536584	0.0619390243902438	0.3386016260162601	Br9	0.49527665317139	0.991081	0.22243	0.1054437131096699	0.11698628689033	0.474053469	9.140631	3.48675433333333	8.450981601992499	5.779241854418014	0.016155050464728	0.8326445926472947	86.0	88.0	56.00000000000001	13.0	40.0	0.0		10.0	HHHHHHHHHH	0.0671869918699187	13.010421	0.3745365853658537
FBgn0250867	148	0.4943716216216217	0.6739662162162163	0.1816081081081081	0.4674391891891892	Br9	0.5480984340044742	0.001327					3.06958933333333	2.34281066666667	2.7708219671877665	1.882117530091748	0.0633267836608545	0.8331536681753723	50.0	5.0	28.999999999999996	0.0	37.0	0.0		3.0	EEH	0.2314324324324324	4.6424303	0.7952297297297297
FBgn0040519	119	0.4153529411764706	0.2478823529411764	0.1315294117647058	0.4248067226890756	Br9	0.4916666666666666	0.001349	0.45577				288.556803333333	0.507104666666667	287.86365615277305	9.982410760545967	0.8571408221436703	0.993522712960382	47.0	3.0	31.0	0.0	31.0	0.0		1.0	H	0.3046134453781512	3.4284236	0.7999243697478992
FBgn0050432	133	0.7535864661654135	0.20496992481203	0.3101578947368421	0.4846842105263157	Br9	0.4552238805970149	0.004126	0.81277				3.14860666666667	0.0	2.4974761674524464	10.0	0.8677420451275696	0.9940710546808303	72.0	62.0	56.99999999999999	2.0	56.99999999999999	20.0		3.0	HHH	0.1658646616541353	11.724858	0.5877744360902256
FBgn0033090	352	0.4889289772727275	0.3002982954545458	0.0287926136363636	0.4705113636363636	Br9	0.4740321057601511	0.949694	0.48494				1.21952233333333	0.539097333333333	0.9360989968393236	5.103068550970888	0.3724105400776079	0.9281697490529184	55.00000000000001	25.0	38.0	0.0	39.0	1.0		11.0	HHHHHHHHEEH	0.2494573863636363	5.512569	0.7163551136363636
FBgn0040674	70	0.4872428571428571	0.3899999999999999	0.1292285714285714	0.594957142857143	Br6	0.6244131455399061	0.000565	0.18664				13.9611546666667	0.0654726666666667	13.268008409064429	9.952994242177454	0.766814097950885	0.9878249835025354	66.0	27.0	39.0	0.0	49.0	0.0	0.53	2.0	HH	0.8271142857142859	4.263623	0.6958714285714286
FBgn0033145	97	0.5882989690721652	0.1115463917525772	0.2157628865979381	0.3199793814432989	Br8	0.4931972789115646	0.998968	0.30974				17.961614	0.0567683333333333	17.268466836190424	9.968344850121058	0.924462830853203	0.9962893853034824	80.0	78.0	56.99999999999999	24.0	63.0	49.0	0.83	5.0	HHEHE	0.0794123711340206	11.184538	0.4958969072164949
FBgn0033164	197	0.4976446700507614	0.45905076142132	0.0471573604060913	0.4625939086294416	Br4	0.4208754208754209	0.981002	0.76707	0.38353476450951	0.38353523549049	0.499999693	15.7666653333333	0.396961333333333	15.07351836413312	9.745139259010749	0.8946426270172271	0.9949312022359916	53.0	7.000000000000001	36.0	0.0	47.0	1.0	0.83	7.0	HHHEHEH	0.2802182741116751	7.0584164	0.6646192893401015
FBgn0033165	138	0.6500000000000001	0.0286666666666666	0.1715652173913043	0.4098115942028985	Br4	0.3980815347721823	0.822911	0.43997				6.10408366666667	0.577614	5.414908601895524	9.013460349459624	0.8351727669236391	0.9916178148625848	56.99999999999999	37.0	41.0	0.0	43.0	0.0		3.0	HHH	0.0861231884057971	11.560761	0.5370434782608695
FBgn0033167	134	0.6223059701492537	0.0356492537313432	0.1008283582089552	0.3868507462686568	Br4	0.4	0.957646	0.38931				22.8899563333333	0.0	22.19680915288791	9.999999999999998	0.9407261121944904	0.996971225365156	51.0	17.0	34.0	0.0	39.0	0.0		6.0	HHHHHH	0.100410447761194	12.847955	0.5340597014925373
FBgn0262583	282	0.3167482269503548	0.303872340425532	0.0369113475177305	0.497514184397163	Br6	0.5441696113074205	0.986857	0.4037	0.1609068856801999	0.2427931143198	0.398580346	4.274206	0.578112333333333	3.6055760934257126	8.569409223056432	0.8498670761954177	0.992139055066314	47.0	11.0	30.0	0.0		0.0	0.36	3.0	HHH	0.1612659574468085	6.0742993	0.7200780141843972
FBgn0262948	82	0.6711341463414635	0.1568414634146341	0.2407195121951219	0.377780487804878	Br4	0.4457831325301205	0.774999	0.54472	5.17484e-07	0.544719482516	9.5e-07	6.24150266666667	0.326144666666667	5.551049547713216	9.46454543534596	0.6936397296632903	0.9811174186773474	63.0	24.0	49.0	0.0	67.0	40.0		1.0	H	0.1426951219512195	7.545783	0.6386951219512196
FBgn0085460	714	0.4800630252100837	0.3246008403361342	0.0204061624649859	0.4674901960784314	Br7	0.3794871794871794	0.001195	0.60627	0.0	0.60627	0.0	1.915144	0.546834	1.4487632110533355	6.87011697392319	0.3335476505839332	0.9067564177508524	43.0	4.0	30.0	0.0		0.0	0.25	14.0	HHHHHHHHHHHHHH	0.1512577030812325	3.8033934	0.7503697478991597
FBgn0040778	92	0.5203478260869566	0.0479239130434782	0.1329891304347826	0.3522065217391304	Br8	0.4336917562724014	0.033916					3.21888733333333	2.323979	2.8683684419989004	2.254090347787721	0.2985194382965135	0.8818323248882488	51.0	0.0	31.0	0.0	36.0	0.0	0.92	5.0	HHHHH	0.0948260869565217	7.7855854	0.5381195652173913
FBgn0050365	469	0.421029850746269	0.6615991471215356	0.0863624733475479	0.5540234541577825	Br7	0.4624113475177305	0.002924	0.41098	0.16116123566946	0.24981876433054	0.392138877	45.3293953333333	0.903119333333333	44.63624815277336	9.798820589069026	0.8067774257081171	0.9907291438413448	48.0	16.0	31.0	0.0		0.0	0.33	7.0	HHEEEHE	0.3334498933901919	3.712127	0.7629658848614072
FBgn0033285	159	0.5539496855345913	0.4391823899371069	0.0485471698113207	0.5304276729559749	Br7	0.50625	0.000885	0.40892				89.4073816666667	0.583277666666667	88.71423448610675	9.93455039366208	0.8606953351229255	0.9937020190987408	60.0	25.0	39.0	0.0	33.0	0.0		2.0	HH	0.4190188679245282	4.4920006	0.8039496855345912
FBgn0262988	115	0.335504347826087	0.3798000000000001	0.1637130434782608	0.4569739130434782	Br4	0.4913793103448275	0.002581					2.54237133333333	0.0	1.924961855968572	9.999999999999998	0.8719896521040266	0.994149897001494	43.0	0.0	28.999999999999996	0.0	31.0	0.0	0.53	4.0	EEEH	0.3088347826086957	6.212357	0.5611565217391304
FBgn0050355	186	0.4290215053763442	0.4358494623655914	0.1121290322580644	0.5130913978494623	Br8	0.4759358288770053	0.000764	0.5255	0.041201720298	0.4842982797019999	0.078404796	21.7857043333333	3.25505	21.09255716173193	8.41249599182332	0.5907144525328373	0.9712389988062196	56.99999999999999	16.0	31.0	0.0	47.0	3.0	0.63	2.0	HH	0.2846236559139785	4.571082	0.7895215053763441
FBgn0266486	48	0.1178333333333332	1.0	0.0785833333333333	0.77575	Br8	0.4829931972789115	0.001255					15.6153836666667	29.42389	28.73074382646836	-4.145361419811263	0.0595143772612731	0.6682986473716885	56.00000000000001	6.0	32.0	0.0	41.0	0.0	0.38	0.0		0.457	2.9111814	0.8491458333333334
FBgn0040775	61	0.338622950819672	1.0	0.1928032786885245	0.6424754098360655	Br7	0.5483870967741935	0.993853					85.9741313333333	44.533694	85.28098415277336	4.279995352820857	0.00092838602098	0.9530754811655376	63.0	28.000000000000004	47.0	18.0	54.0	2.0	0.75	2.0	HH	0.666049180327869	5.02218	0.7948032786885246
FBgn0033541	237	0.450514767932489	0.5963164556962024	0.0395105485232067	0.5561308016877637	Br8	0.5098039215686274	0.979354	0.5207	0.2741725620805	0.2465274379195	0.526546115	0.810315666666667	1.39280566666667	1.1433861266043348	-3.614870242744035	0.0104995212048791	0.9186605856362704	39.0	0.0	32.0	0.0	41.0	0.0	0.79	6.0	EEEEEE	0.5067257383966245	3.7469282	0.6924810126582278
FBgn0262817	44	0.614431818181818	0.9351818181818184	0.4122954545454546	0.6558636363636363	Br7	0.4814814814814814	0.00352	0.17501				1.98275233333333	0.480648	1.4906348767249906	7.362611419946764	0.6491412267995302	0.977620467741526	78.0	59.0	71.0	52.0		0.0	1.0	1.0	H	0.367840909090909	7.191391	0.6943409090909092
FBgn0050033	60	0.6318166666666666	0.4233166666666665	0.5252	0.4537666666666666	Br8	0.5409836065573771	0.914234					2.704096	3.08770333333333	2.914182300461995	-0.9346260815128166	0.0658438421270126	0.8020667099299614	66.0	35.0	49.0	0.0	44.0	0.0	0.77	2.0	HH	0.1217666666666666	8.309264	0.6014833333333336
FBgn0262819	114	0.7913157894736841	0.3154298245614035	0.5529298245614034	0.4051666666666667	Br8	0.4869565217391304	0.022709	0.22706				3.14375766666667	0.0	2.492827149963076	10.0	0.7618160718509472	0.9879632433870902	91.0	98.0	56.99999999999999	6.0	56.99999999999999	0.0		5.0	HHHHH	0.1115701754385964	13.067299	0.375859649122807
FBgn0050039	147	0.3778095238095237	0.7297006802721091	0.0449523809523809	0.5953401360544217	Br4	0.4504504504504504	0.001061	0.60769	0.4739388499561499	0.13375115004385	0.779902335	67.4576923333333	0.0	66.76454515277335	9.999999999999998	0.8670354043384733	0.9940272719141656	62.0	23.0	34.0	0.0	41.0	0.0		5.0	HEEEE	0.4413061224489796	4.5777845	0.790360544217687
FBgn0265373	97	0.6472680412371136	0.4290412371134025	0.2837628865979382	0.4287731958762886	Br8	0.5578231292517006	0.998761					2.85433766666667	0.105555666666667	2.223231302556735	9.623613805549054	0.586153150954198	0.9727638229889092	67.0	47.0	42.0	0.0	44.0	0.0		4.0	HHHH	0.2453298969072165	10.6065645	0.594422680412371
FBgn0085263	124	0.4958225806451612	0.1904354838709675	0.2725483870967741	0.372516129032258	Br9	0.4986666666666666	0.745961	0.25366	0.0	0.25366	0.0	0.851067	0.864541	0.8578266934128359	-0.111065732322623	0.1079012227677154	0.8308472337894325	76.0	70.0	32.0	0.0	32.0	0.0	0.81	4.0	HHHH	0.1489274193548387	9.648987	0.5586532258064516
FBgn0266487	31	0.4309032258064514	0.9357741935483872	0.0084193548387096	0.7057096774193548	Br9	0.3020833333333333	0.011499					25.0996906666667	23.7385406666667	24.63476674321168	0.3939965779622877	0.0623132504768496	0.8797303636066354	75.0	57.99999999999999	45.0	0.0		0.0	0.93	1.0	H	0.6937419354838708	4.9842997	0.6596129032258065
FBgn0265429	214	0.5399859813084111	0.2345981308411214	0.0731401869158878	0.4100140186915887	Br6	0.4372093023255814	0.000232	0.44854	0.1356123663023	0.3129276336977	0.302341745	0.495943666666667	0.0	0.2784068350822733	10.0	0.840869012384855	0.992721312700983	72.0	59.0	54.0	25.0	63.0	36.0		9.0	HHHEHEEHH	0.1645093457943925	8.488803	0.5380654205607476
FBgn0263774	1096	0.5614142335766426	0.2321377737226274	0.0816669708029197	0.4541341240875912	Br9	0.4545730780917654	0.000287	0.42095	0.17782048442615	0.2431295155738499	0.422426617	1.767306	0.0	1.231839676191291	10.0	0.8344339111961909	0.992229524615016	57.99999999999999	35.0	34.0	0.0		0.0		22.0	HHHHHHHHHHHHHHHHHHHHHH	0.1040109489051095	6.536621	0.6932992700729927
FBgn0050065	83	0.3766265060240965	0.4366024096385542	0.0670843373493976	0.5512530120481928	Br9	0.5	0.000307					12.5485916666667	0.574586	11.855450792107872	9.532123769303444	0.6984797950279485	0.982583340539374	68.0	48.0	37.0	0.0	43.0	0.0		2.0	EH	0.3891325301204819	3.944543	0.7368795180722891
FBgn0262821	170	0.7147823529411764	0.4528235294117647	0.3624529411764705	0.4637058823529412	Br9	0.4152046783625731	0.00418	0.5371	0.4475833331543	0.0895166668456999	0.833333333	2.29667966666667	1.61954766666667	2.014364536688094	2.409482564463978	0.2339569268751598	0.840055598501093	80.0	76.0	54.0	7.000000000000001		0.0	0.94	7.0	HHHHHHH	0.081	12.873368	0.434235294117647
FBgn0266489	21	0.4895714285714285	1.0	0.0134285714285714	0.8636666666666665	Br9	0.3333333333333333	0.015236					9.95511733333333	11.53887	11.03237132715709	-1.0392250535792356	0.0754315316561884	0.6535120735128689	91.0	95.0	53.0	0.0	89.0	100.0	0.94	1.0	H	0.7194285714285714	3.1320913	0.6477142857142857
FBgn0050484	912	0.4227697368421059	0.4947993421052628	0.0135657894736842	0.4819890350877192	Br9	0.4216867469879518	0.00022	0.48676	0.39884173103512	0.0879182689648799	0.819380662	0.514815666666667	0.0409493333333333	0.3056924116821559	9.17560187458552	0.7605305363865141	0.987644816291373	53.0	19.0	28.999999999999996	0.0		0.0		17.0	HHHEEHHHHHHHHHHHH	0.1270383771929824	3.6302812	0.8066140350877192
FBgn0050485	975	0.3446748717948714	0.3443333333333331	0.0968225641025641	0.4480974358974359	Br9	0.4702868852459016	0.000927	0.40837	0.30634107871693	0.10202892128307	0.750155689	4.02989033333333	0.0860376666666667	3.35593130838604	9.784271554744317	0.7634621636364136	0.9877887532530292	42.0	9.0	26.0	0.0		0.0		11.0	HHHHHHHHHHH	0.1126246153846153	3.8579986	0.8310297435897435
FBgn0050073	238	0.5891260504201682	0.0831932773109242	0.1253991596638655	0.3195420168067227	Br9	0.4672245467224546	0.991121	0.20475	0.0558714105495	0.1488785894504999	0.272876242	3.84488933333333	0.0	3.1729053917174825	10.0	0.8618007242568678	0.993643001031724	77.0	61.0	53.0	15.0	74.0	63.0		9.0	HHHHHHHHH	0.0772773109243697	12.510271	0.4167563025210083
FBgn0085214	126	0.4834047619047618	0.1332222222222222	0.097611111111111	0.4364603174603175	Br9	0.4645669291338583	0.996279	0.31553	0.0609223841008999	0.2546076158990999	0.19307953							63.0	43.0	35.0	0.0	37.0	0.0		4.0	HHHH	0.2181507936507936	7.091271	0.6905079365079365
FBgn0264540	157	0.5352866242038218	0.0336624203821655	0.1641019108280254	0.3575286624203821	Br7	0.3839662447257383	0.980545	0.74053	0.4969629515823	0.2435670484177	0.67109091	2.40482033333333	0.478855666666667	1.8477195953320071	7.854564056488535	0.4216967727334145	0.9439362208651044	74.0	66.0	45.0	0.0	42.0	2.0		7.0	HEEEEHH	0.0694012738853503	11.842402	0.5016496815286625
FBgn0262881	50	0.39898	0.92026	0.29038	0.6068400000000002	Br8	0.4379084967320261	0.978171					39.6302583333333	12.815811	38.93711115277562	6.437894340313263	0.0144754676937061	0.9124478914712448	77.0	64.0	60.0	44.0	67.0	40.0	0.81	1.0	H	0.4762999999999999	6.714243	0.65404
FBgn0050480	920	0.3930326086956518	0.1553097826086957	0.0839945652173913	0.4635554347826087	Br8	0.4672457473760405	0.000719	0.27846	0.06493687840458	0.2135231215954199	0.233200023	1.18982766666667	1.11960166666667	1.155331001417923	0.429840720591164	0.0073763172639264	0.9453545282931262	36.0	0.0	28.000000000000004	0.0		0.0		15.0	EEEEEEEEEEEEEEE	0.1894304347826087	2.762554	0.7527054347826088
FBgn0263376	268	0.2507425373134329	0.4193880597014929	0.1220634328358209	0.5540559701492537	Br8	0.5192069392812887	0.001241				0.233200023							53.0	16.0	28.000000000000004	0.0	56.00000000000001	7.000000000000001	0.37	0.0		0.3570634328358208	1.4734153	0.8706417910447761
FBgn0262547	109	0.5875779816513761	0.1820275229357799	0.223605504587156	0.3352568807339449	Br2	0.3454545454545454	0.995552					287.024953333333	0.168956333333333	286.331806152773	9.994111800040663	0.8976372688614144	0.9950422817072148	74.0	72.0	41.0	0.0	47.0	0.0	0.85	5.0	HHHHH	0.107394495412844	13.0837	0.4586238532110092
FBgn0259966	139	0.4236330935251797	0.352158273381295	0.0818129496402877	0.4246690647482015	Br4	0.4095238095238095	0.996376	0.54799	0.13409266145297	0.41389733854703	0.244699103	68.960359	0.0441503333333333	68.26721181944005	9.993595674666636	0.9118182187528748	0.9956394908736208	61.0	27.0	44.0	0.0	45.0	0.0	0.62	10.0	HEEEEEEEEE	0.2376546762589928	7.39674	0.6307122302158275
FBgn0050472	212	0.543561320754717	0.231943396226415	0.2871084905660377	0.3506698113207547	Br8	0.378716744913928	0.000388	0.32181	0.13906250088462	0.18274749911538	0.432126102	3.53148	0.258091666666667	2.875510934984873	9.244513274746948	0.7649191769963893	0.9881252294660976	68.0	51.0	55.00000000000001	33.0		0.0		7.0	HHEEHHH	0.1005707547169811	10.785987	0.5132358490566038
FBgn0260429	85	0.2732470588235294	0.5556823529411764	0.0529411764705882	0.5449999999999999	Br2	0.5232558139534884	0.00331					3.34074566666667	2.059953	2.892751636877724	3.263339418384259	0.0689239154141463	0.5258946294017094	37.0	0.0	28.999999999999996	0.0	35.0	0.0	0.82	2.0	EE	0.5616235294117649	2.7049603	0.7098
FBgn0261538	45	0.5730444444444445	0.5323333333333333	0.3248222222222222	0.3983555555555555	Br8	0.5362318840579711	0.084315	0.39084				8.26774366666667	1.62192466666667	7.575895086298305	7.887901314078253	0.3179814984934893	0.901184073386002	77.0	60.0	72.0	62.0	73.0	62.0	0.89	1.0	H	0.3354222222222222	7.3449206	0.7068666666666668
FBgn0034082	368	0.495516304347826	0.6180489130434785	0.0640163043478261	0.5501521739130435	Br6	0.3884372177055104	0.00055	0.85443	0.00987781317315	0.8445521868268501	0.011560705	45.3054046666667	1.048902	44.61225748610676	9.765864995283916	0.8482845820252501	0.99293090649174	62.0	35.0	33.0	0.0	53.0	14.000000000000002	0.34	6.0	EEEHHH	0.3409293478260869	4.131431	0.7452038043478261
FBgn0034144	436	0.4440825688073395	0.4934518348623851	0.0809220183486238	0.5357087155963303	Br9	0.5316552250190694	0.000488	0.20843				130.334673333333	0.634591	129.64152615277305	9.951192700648203	0.8608888051565948	0.9934129127165736	65.0	37.0	36.0	0.0		0.0		8.0	HHHHHHHH	0.2220252293577981	5.0688295	0.7420504587155963
FBgn0034154	201	0.4095273631840798	0.1142288557213932	0.0502089552238805	0.3498507462686567	Br9	0.4818481848184818	0.817707	0.32919				5.21565333333333	0.580370666666667	4.532162741313406	8.832736645904495	0.6600867148460596	0.9793068601745104	71.0	54.0	39.0	1.0		0.0		7.0	HHHEEEE	0.1175771144278606	6.982085	0.5865920398009951
FBgn0259738	74	0.6164864864864866	0.9927162162162162	0.1785135135135135	0.5689864864864864	Br9	0.3955555555555555	0.135035					8.31527266666667	3.070187	7.62738500050366	5.917315703792065	0.0013496528682473	0.9072578511997426	61.0	30.0	56.00000000000001	22.0	59.0	24.0		2.0	HH	0.2791351351351351	7.320771	0.7256216216216216
FBgn0264329	62	0.4800161290322579	0.1571612903225805	0.2006451612903225	0.4469032258064516	Br4	0.4973544973544973	0.998393	0.26238				704.834554	1.73562	704.1414068194401	9.975345254325848	0.8526152044733931	0.9919837732018268	78.0	71.0	50.0	0.0	75.0	74.0		4.0	HEEE	0.1030967741935483	10.745914	0.5611290322580645
FBgn0264330	60	0.4540666666666665	0.4574333333333334	0.1919499999999999	0.42395	Br4	0.4153005464480874	0.99367	0.35121				55.0477966666667	0.513494666666667	54.35464948610675	9.906287411563271	0.8283928033023497	0.990920951076904	75.0	72.0	42.0	0.0	49.0	0.0		3.0	HEE	0.1721	9.435429	0.6469833333333334
FBgn0085219	102	0.6065294117647057	0.1042745098039216	0.1225098039215686	0.3797254901960784	Br9	0.4077669902912621	0.908249	0.27003				0.299329333333333	0.294092	0.2967140953703034	0.1248087820407755	0.0444555859661297	0.8098768333947391	67.0	54.0	33.0	0.0	37.0	0.0	0.56	4.0	HEEH	0.1830294117647059	7.7074614	0.5573333333333332
FBgn0050461	225	0.5908088888888892	0.0532844444444443	0.0722666666666666	0.3815866666666667	Br9	0.4808259587020649	0.003292					7.86743866666667	0.0119363333333333	7.174679024316292	9.9848166920915	0.8364818669040482	0.9923261428426676	56.00000000000001	32.0	43.0	0.0	45.0	8.0	0.67	7.0	EEEHHHH	0.1137599999999999	9.896337	0.6260888888888889
FBgn0263032	149	0.3941073825503355	0.349496644295302	0.1125033557046979	0.4273959731543624	Br8	0.4666666666666667	0.001095					20.20308	0.869167333333333	19.50993282345231	9.560940887483396	0.7703839872215885	0.9882098154656812	61.0	14.000000000000002	32.0	0.0	30.0	0.0		3.0	HHH	0.250261744966443	4.786489	0.7163087248322147
FBgn0263114	133	0.5122706766917295	0.4985864661654137	0.0898721804511278	0.5410676691729323	Br9	0.4552238805970149	0.188651	0.3496				5.79092233333333	0.250655	5.101692945478383	9.558209224398492	0.6623487967151165	0.9792846107443716	64.0	50.0	35.0	0.0	47.0	0.0	0.72	4.0	HHHH	0.2655488721804511	7.1448846	0.6844887218045114
FBgn0262563	77	0.4121688311688312	0.4428311688311691	0.1769610389610389	0.4780519480519482	Br7	0.5384615384615384	0.99321	0.20972				39.5642713333333	28.4688566666667	38.87113933443609	2.276344169644825	0.1424279343229542	0.7690396840183719	66.0	45.0	48.0	5.0	51.0	0.0		4.0	HHEE	0.204038961038961	7.4573865	0.6726363636363638
FBgn0262882	80	0.402525	0.8744625000000001	0.1740875	0.56475	Br5	0.448559670781893	0.001197					17.692036	0.0	16.99888884016276	10.0	0.8517714181701633	0.9925507596127108	67.0	31.0	49.0	4.0	47.0	0.0	0.91	1.0	H	0.3836125	4.481098	0.7102
FBgn0262568	133	0.5074210526315789	0.4182180451127819	0.0399473684210526	0.5738421052631579	Br6	0.4328358208955223	0.000162	0.54255				10.6924503333333	0.315800333333333	9.999334303730834	9.700421147066589	0.8150128237489225	0.989630629708282	59.0	12.0	36.0	0.0	40.0	0.0	0.52	4.0	HHHH	0.4343533834586466	5.359995	0.6582180451127819
FBgn0264541	56	0.3917142857142857	1.0	0.2227142857142857	0.5455	Br8	0.5497076023391813	0.98955	0.54082				1.72710566666667	2.15788766666667	1.9655161349042205	-1.5585785172465636	0.054054700060156	0.9364127851636348	74.0	55.00000000000001	53.0	20.0		0.0		2.0	HH	0.5395535714285714	5.867023	0.7330357142857142
FBgn0261501	72	0.4698055555555556	0.1290833333333333	0.149	0.3711527777777778	Br7	0.4748858447488584	0.956323	0.43706				0.243176	0.216920333333333	0.2301343341957041	0.8057184130986729	0.0566390500306271	0.8100651838699652	70.0	38.0	39.0	0.0	47.0	0.0		2.0	HH	0.1714722222222222	6.1078253	0.7378611111111112
FBgn0265576	147	0.3208095238095236	0.8689251700680272	0.0346870748299319	0.6568435374149659	Br6	0.4594594594594595	0.000717	0.94938				75.0437203333333	167.646398	166.95325081944006	-5.041631746547412	0.1964904112275262	0.6833506255641091	68.0	41.0	40.0	0.0		0.0	0.61	1.0	H	0.4660476190476189	2.5896428	0.8045714285714285
FBgn0265577	41	0.423780487804878	0.9916585365853656	0.1839024390243902	0.3976585365853658	Br7	0.5714285714285714	0.991308											73.0	51.0	61.0	44.0	61.0	32.0		1.0	H	0.4468780487804877	6.8080406	0.702780487804878
FBgn0050325	750	0.4439626666666666	0.4787999999999999	0.070132	0.5202986666666667	Br9	0.3932534398579672	0.000676	0.4124	0.2873957294888	0.1250042705112	0.696885862	1.66785	0.0815606666666667	1.1609198767208575	9.499631397343109	0.556698518558768	0.9688692041378496	57.99999999999999	25.0	34.0	0.0		0.0	0.12	10.0	HHHHHHHHHH	0.2016893333333333	4.6743035	0.7689440000000001
FBgn0050114	115	0.4812608695652174	0.2491913043478263	0.0799478260869565	0.3977391304347827	Br9	0.5114942528735632	0.000135				0.084061619	0.0	0.031764	0.0160081136603592	-10.0	0.7534478450935014	0.98741415845773	53.0	9.0	40.0	0.0	36.0	0.0	0.52	4.0	HHHH	0.2189913043478261	4.724955	0.7538086956521739
FBgn0040737	58	0.8073103448275863	1.0	0.0047068965517241	0.9113448275862068	Br6	0.536723163841808	0.002161					0.008631	0.0276003333333333	0.0181606454431881	-6.559611890170445	0.1114991580097454	0.8564191476814037	69.0	56.99999999999999	79.0	91.0	77.0	93.0	0.95	1.0	H	0.7114137931034483	4.916785	0.6687413793103448
FBgn0261587	139	0.8628273381294962	0.9932374100719424	0.4494964028776978	0.5276618705035971	Br8	0.5	0.007073	0.51979				5.31199233333333	0.230442	4.625036222047467	9.557196505589756	0.7117563479057412	0.9801379183010868	86.0	91.0	76.0	82.0	84.0	87.0		4.0	HHHH	0.0969496402877697	13.38622	0.3775395683453237
FBgn0265627	732	0.289464480874317	0.5141516393442626	0.0438237704918032	0.503120218579235	Br9	0.4947703501591632	0.00556	0.275	0.038393680875	0.236606319125	0.139613385	38.4678646666667	0.0438646666666667	37.77471748610675	9.988590568307377	0.8208187453717402	0.9914780293842608	45.0	9.0	27.0	0.0		0.0		6.0	HHHEEE	0.1872254098360656	4.518281	0.749577868852459
FBgn0265626	899	0.2505050055617355	0.7155305895439377	0.0659054505005561	0.557055617352614	Br9	0.4855555555555556	0.000531	0.28957	0.19692826603176	0.0926417339682399	0.680071368	24.8510606666667	0.0438646666666667	24.1579134861236	9.982333425664503	0.8324651993252876	0.9921359563091836	39.0	1.0	51.0	28.000000000000004		0.0		4.0	HHEE	0.2119388209121245	2.773058	0.8468720800889878
FBgn0265625	721	0.4418488210818308	0.3807975034674065	0.0606061026352288	0.5045589459084605	Br9	0.4750692520775623	0.000995	0.24726	0.1814483103771	0.0658116896229	0.733836085	10.369679	0.021682	9.676563875861795	9.97906914956855	0.8373503655081445	0.992311460341242	51.0	15.0	28.999999999999996	0.0		0.0		10.0	HHHHHHHHHH	0.156748959778086	3.6087785	0.8073550624133149
FBgn0262102	76	0.4232105263157894	0.6483157894736843	0.0205526315789473	0.5767105263157896	Br6	0.5411255411255411	0.008678	0.1397				32.628148	4.01042433333333	31.93500081944043	8.70535768605082	0.6885019487818507	0.9796221266338432	63.0	26.0	34.0	0.0	44.0	0.0	0.68	4.0	HEEH	0.3612105263157895	4.535451	0.6859342105263156
FBgn0262480	126	0.6405873015873018	0.0623730158730158	0.4923650793650793	0.3433809523809523	Br6	0.3910761154855643	0.117432	0.30917	2.1549149e-07	0.30916978450851	6.97e-07	1.555219	0.0	1.0536364745739015	10.0	0.8403041822859518	0.992545110241798	89.0	94.0	55.00000000000001	12.0	73.0	66.0	0.94	7.0	HEEHHHH	0.0702619047619047	12.16804	0.372515873015873
FBgn0262481	61	0.4991311475409836	0.9997704918032788	0.2105081967213114	0.5327377049180327	Br7	0.4354838709677419	0.978225					13.4121473333333	8.914363	12.730072267715911	2.7928923206806298	0.0271265110382618	0.8108678657984935	67.0	38.0	50.0	25.0	53.0	2.0	0.8	1.0	H	0.3795081967213115	6.7725606	0.6961311475409836
FBgn0262569	57	0.3819649122807017	0.5395614035087718	0.1205087719298245	0.4118421052631578	Br7	0.4770114942528735	0.987302	0.54395				3.09341333333333	4.08970933333333	3.710821348805723	-1.9429086854242124	0.0160285453092118	0.8168415844984781	65.0	35.0	41.0	0.0	49.0	0.0	0.73	3.0	HHH	0.3051228070175438	5.8618913	0.710140350877193
FBgn0263083	55	0.3748181818181819	1.0	0.2428545454545454	0.5107636363636363	Br5	0.4821428571428571	0.908848	0.23266				163.158874333333	89.3246816666667	162.46572715277304	3.969367020257462	0.0172638378150359	0.8264020235691274	70.0	42.0	57.99999999999999	36.0		0.0	0.49	1.0	H	0.3726545454545453	5.6098537	0.7790363636363635
FBgn0034413	258	0.6849031007751939	0.4623682170542635	0.3120775193798449	0.4151046511627907	Br8	0.444015444015444	0.00103	0.50561	0.21559583236814	0.29001416763186	0.426407374	0.0	0.0380733333333333	0.0192178530624544	-10.0	0.1363103565522442	0.7955662376317382	68.0	49.0	46.0	0.0	81.0	84.0	0.61	6.0	HHHHHH	0.2013992248062015	9.912113	0.5663255813953488
FBgn0262571	141	0.6567730496453902	0.1700567375886524	0.2765390070921986	0.3510780141843971	Br7	0.448356807511737	0.994255	0.41905	0.1988465210795499	0.22020347892045	0.474517411	32.16336	0.784595666666667	31.470212819440075	9.753157691683445	0.8995286278317521	0.9950973545351832	57.99999999999999	31.0	42.0	0.0		0.0		6.0	HHHHEE	0.124709219858156	11.722972	0.5419078014184397
FBgn0262966	50	0.5076400000000001	0.36476	0.29648	0.47092	Br7	0.5490196078431373	0.005935	0.1512				15.3276886666667	0.122634333333333	14.63454173529569	9.919674142551733	0.8689440418497568	0.9940061698151008	74.0	64.0	61.0	30.0	64.0	34.0	0.9	2.0	HH	0.26008	9.813415	0.6149600000000001
FBgn0034464	317	0.4653722397476336	0.2451640378548895	0.0708201892744479	0.4320599369085173	Br9	0.4884696016771488	0.227006	0.44083	0.01824798813045	0.42258201186955	0.041394615	17.9417923333333	0.081404	17.2486451702852	9.954526377582985	0.8607189997977958	0.9937184352822654	57.99999999999999	25.0	34.0	3.0	35.0	2.0		6.0	HHHHHH	0.2075583596214511	7.326347	0.6889747634069401
FBgn0265762	82	0.4494634146341464	0.3230975609756098	0.0492560975609756	0.5203658536585366	Br9	0.4698795180722891	0.001562					0.0433766666666667	0.0662336666666667	0.0548704705512469	-2.886952950069745	0.1151812005609896	0.8506897491515082	55.00000000000001	16.0	26.0	0.0	34.0	0.0		2.0	EE	0.3849512195121951	3.8975918	0.7842926829268292
FBgn0261580	137	0.8274306569343071	0.4737007299270072	0.5671167883211679	0.482014598540146	Br7	0.4009661835748792	0.004531	0.52752				5.20080866666667	0.0	4.513158455212881	10.0	0.8566638931471798	0.9934834439207726	88.0	96.0	82.0	91.0	84.0	91.0	0.99	4.0	HHHH	0.1058102189781022	13.741615	0.378934306569343
FBgn0262824	138	0.8244420289855068	0.1574202898550723	0.5187028985507246	0.5214710144927536	Br7	0.3908872901678657	0.014672	0.31367				5.29419933333333	0.0	4.6060602240436594	9.999999999999998	0.8673749836253519	0.9940467612285157	85.0	93.0	73.0	72.0		0.0	0.97	4.0	HHHH	0.1965507246376811	13.957187	0.3787463768115942
FBgn0261581	140	0.7804928571428571	0.4518285714285713	0.4713071428571428	0.5239142857142857	Br7	0.3971631205673759	0.005679	0.81612				8.86770133333333	0.0	8.174695008872522	10.0	0.8770437659758397	0.9945914575512712	85.0	90.0	81.0	84.0	83.0	94.0	0.99	4.0	HHHH	0.1459642857142856	13.756648	0.3820214285714286
FBgn0050447	174	0.404264367816092	0.2305402298850574	0.1477413793103448	0.4450229885057471	Br4	0.4266666666666667	0.002463	0.74982	0.37004103933108	0.37977896066892	0.493506494	6.47583166666667	0.0	5.784223518645371	9.999999999999998	0.875338444927525	0.9944451335081472	61.0	35.0	31.0	0.0	36.0	0.0		2.0	HH	0.2236264367816092	3.8210502	0.761396551724138
FBgn0265833	138	0.7185942028985505	0.1502391304347823	0.5968695652173913	0.4059420289855072	Br7	0.3453237410071942	0.007425	0.65642	0.4029989173109999	0.253421082689	0.61393455	0.261473	0.0	0.1392582818063914	10.0	0.7765650710310998	0.9885412105675264	64.0	20.0	52.0	0.0		0.0	0.95	4.0	HHHH	0.0834855072463768	10.872184	0.5621376811594203
FBgn0265834	153	0.7783594771241829	0.096313725490196	0.5124313725490196	0.4256993464052288	Br5	0.3896103896103896	0.001541	1.52608	1.29162029784096	0.23445970215904	0.846364737	3.26423633333333	0.0	2.608602751896488	10.0	0.8368201622465777	0.9924873051394114	85.0	93.0	69.0	64.0	73.0	74.0		4.0	HHHH	0.1669084967320261	12.93125	0.4211699346405228
FBgn0265835	62	0.4016290322580644	0.9439193548387096	0.1540967741935483	0.503241935483871	Br8	0.4444444444444444	0.993215	1.02126	0.07267551279096	0.94858448720904	0.071162596	0.082889	0.0	0.0423030775435315	10.0	0.0	0.9373289423511906	68.0	28.999999999999996	52.0	23.0	56.99999999999999	23.0	0.91	2.0	HH	0.5316935483870968	6.6727576	0.7334193548387097
FBgn0034502	520	0.3582596153846159	0.614836538461539	0.0726057692307692	0.5019153846153845	Br9	0.5220729366602687	0.001422	0.4203	0.1310089465854	0.2892910534146	0.311703418	3.06067266666667	0.0	2.4133170313238548	9.999999999999998	0.6878528126610551	0.982034644018757	52.0	18.0	28.000000000000004	0.0		0.0		7.0	HHHHHHH	0.2009346153846154	3.2727473	0.8110326923076924
FBgn0042198	87	0.3744712643678161	0.4274942528735632	0.1353448275862069	0.5357241379310346	Br6	0.5340909090909091	0.002295	0.31079				25.9832813333333	0.070818	25.29013415277893	9.972707740981134	0.8450419456510289	0.9929262901995924	56.00000000000001	8.0	27.0	0.0	34.0	0.0	0.56	1.0	H	0.3428620689655172	4.7916665	0.8061149425287358
FBgn0050154	64	0.4122187499999999	0.99396875	0.2169843749999999	0.437546875	Br9	0.5435897435897435	0.991568	0.23391				9.57770333333333	3.513615	8.886878330990418	5.944102313984594	0.0562416253282899	0.7705926181022895	64.0	31.0	46.0	16.0	48.0	0.0	0.58	1.0	H	0.34909375	5.6609445	0.6917031250000001
FBgn0034512	245	0.5533673469387755	0.1973551020408168	0.2400612244897959	0.3543142857142857	Br9	0.4959349593495935	0.988181	0.49923				482.377523	318.309117666667	481.6843758194401	2.8388733802261434	0.0821567707010846	0.6998126991783663	65.0	45.0	56.00000000000001	20.0	65.0	45.0		18.0	EEEEEEEEEEEEEEEEHH	0.1487387755102041	8.699032	0.4601755102040816
FBgn0034551	225	0.25848	0.7288266666666666	0.0546533333333333	0.6445777777777778	Br8	0.584070796460177	0.996151	0.36726	0.1035320483496	0.2637279516503999	0.28190396							56.99999999999999	21.0	31.0	0.0		0.0		5.0	HHHEE	0.5856933333333334	3.844431	0.8239511111111111
FBgn0067905	46	0.6594347826086958	0.8549999999999996	0.3162391304347825	0.3121521739130434	Br9	0.5035460992907801	0.994747					508.382568333333	487.164184666667	507.6894211533825	0.3013471006796243	0.0339048083927627	0.9183941817298868	73.0	50.0	54.0	17.0	52.0	0.0	0.6	1.0	H	0.2300217391304347	7.183755	0.6475434782608697
FBgn0259708	152	0.5408355263157896	0.187453947368421	0.1244342105263158	0.4142894736842105	Br8	0.3986928104575163	0.002098	0.3069	0.0080784516681	0.2988215483319	0.026322749	3.889204	3.50066333333333	3.713686630609027	0.7425323597539268	0.0830960831601303	0.6178425510574581	79.0	73.0	49.0	0.0		0.0		7.0	HEEEHEH	0.1605394736842105	9.807829	0.5203223684210526
FBgn0259709	154	0.5676038961038963	0.0936753246753245	0.0514610389610389	0.4000324675324676	Br8	0.3956989247311828	0.000715	0.23126				3.615283	3.346465	3.489879822253714	0.5456718090771809	0.073976022646052	0.6341969273609259	81.0	79.0	56.99999999999999	14.000000000000002	38.0	0.0		7.0	HEEEHEH	0.1208311688311688	11.614607	0.5200779220779221
FBgn0264714	86	0.2680813953488372	0.6791395348837207	0.0528837209302325	0.635686046511628	Br8	0.5134099616858238	0.000756					0.225943333333333	0.0	0.1193394377613336	10.0	0.8993306052285287	0.9922346992612712	61.0	21.0	36.0	0.0	45.0	0.0	0.73	1.0	H	0.7610116279069767	3.0280368	0.7556162790697674
FBgn0050395	906	0.1746512141280357	0.6511666666666674	0.0580938189845474	0.5283046357615894	Br7	0.3855200294009555	0.975002				0.0	38.41068	0.0150013333333333	37.71753281944005	9.996093726645158	0.9173309920614988	0.9954905083344866	39.0	4.0	25.0	0.0		0.0		1.0	H	0.2444503311258277	2.647771	0.8615066225165564
FBgn0263324	89	0.6069662921348316	0.6941123595505618	0.2152134831460674	0.4844494382022473	Br5	0.4481481481481481	0.000131				0.0							68.0	36.0	45.0	4.0	49.0	0.0		2.0	HH	0.130561797752809	8.161832	0.6600449438202247
FBgn0034671	120	0.4946000000000004	0.7437999999999998	0.2473666666666666	0.6591583333333333	Br4	0.6060606060606061	0.000205					4.25341733333333	0.0	3.574385630477653	10.0	0.8869337080253444	0.9950969238195168	56.00000000000001	19.0	25.0	0.0	46.0	0.0		1.0	H	0.2907166666666666	6.501742	0.715275
FBgn0263250	127	0.6887165354330707	0.1817244094488189	0.5925905511811024	0.3574330708661417	Br4	0.4348958333333333	0.006246					1.046351	0.10304	0.6820301903592375	8.971847405522048	0.7571207315978185	0.9870606860986436	87.0	91.0	66.0	49.0	80.0	84.0		4.0	HHHH	0.0728346456692913	12.194339	0.3748740157480315
FBgn0265046	118	0.7615338983050846	0.1572372881355931	0.5944661016949154	0.4218474576271186	Br7	0.42296918767507	0.008649					9.075461	0.312894333333333	8.382470289652364	9.649497082649342	0.8158756951051156	0.9912615618457408	91.0	97.0	78.0	80.0	79.0	86.0		5.0	HHHHH	0.0841355932203389	12.066823	0.3793389830508474
FBgn0053200	81	0.4469876543209876	0.2732469135802466	0.0716419753086419	0.4938395061728395	Br9	0.483739837398374	0.001844	0.31863	0.02275928557773	0.29587071442227	0.071428571	1.17470166666667	0.489182666666667	0.8895687919975428	5.387236879672244	0.008805143819684	0.904835038405007	67.0	48.0	42.0	0.0		0.0	0.78	2.0	HH	0.3284197530864197	6.79129	0.6775555555555556
FBgn0034737	111	0.5416846846846846	0.1194504504504504	0.2098198198198198	0.3509279279279281	Br6	0.3869047619047619	0.977692	0.82841	0.60764533659929	0.22076466340071	0.733507969	6.34759	0.295645	5.656793335234053	9.5239159465324	0.5890498390682586	0.9725136625800817	51.0	1.0	34.0	0.0	36.0	0.0	0.69	3.0	HHH	0.1033153153153152	6.877992	0.6715315315315316
FBgn0262141	67	0.4176716417910449	0.3836268656716419	0.0327164179104477	0.4863283582089551	Br5	0.4705882352941176	0.001649	0.55574				1.280654	0.909378666666667	1.112148939679423	2.363783131283864	0.0445028625061674	0.8318343077817152	78.0	84.0	50.0	0.0	57.99999999999999	27.0		3.0	EHE	0.2071194029850746	11.379835	0.514910447761194
FBgn0263707	86	0.5046279069767441	0.6354767441860467	0.1963953488372092	0.5336511627906977	Br8	0.4559386973180077	0.560874	0.39505				0.209671333333333	0.0	0.1103208886173198	9.999999999999998	0.7721570268197162	0.9886510243748506	66.0	40.0	48.0	5.0	46.0	0.0		2.0	HH	0.2767325581395349	5.6807427	0.7339418604651162
FBgn0262843	73	0.5891780821917807	1.0	0.3388493150684931	0.5614109589041096	Br8	0.536036036036036	0.000695					1.69043633333333	1.31746266666667	1.5212383058454062	1.7402697614666565	0.3595732413145777	0.934904305014388	70.0	41.0	56.99999999999999	36.0	64.0	32.0	0.97	2.0	HH	0.3962602739726027	7.5083785	0.6762191780821918
FBgn0034839	135	0.2888666666666667	0.6686370370370369	0.0203481481481481	0.5522518518518519	Br2	0.5098039215686274	0.000625					7.09330666666667	0.0908813333333333	6.401068745632581	9.871067182733086	0.8142553892961653	0.9906653081163752	63.0	33.0	33.0	0.0	33.0	0.0	0.79	4.0	EEEH	0.4581925925925926	5.5346236	0.7272444444444446
FBgn0034840	283	0.2784840989399294	0.507583038869258	0.1620459363957597	0.4661413427561837	Br8	0.5704225352112676	0.003683	0.14889	0.09610622636307	0.05278377363693	0.645484763	144.255650666667	0.169172	143.56250348610706	9.988265896082336	0.8551601252417081	0.9933873528731874	48.0	1.0	28.000000000000004	0.0	33.0	0.0		0.0		0.3492332155477031	1.8960625	0.8751307420494698
FBgn0034867	103	0.5072038834951458	0.2885631067961164	0.1578737864077669	0.4491262135922331	Br9	0.5480769230769231	0.986115	0.2428	7.23544e-08	0.2427999276456	2.98e-07	6.09443166666667	0.0968513333333333	5.403766161394527	9.839839815760472	0.8381277584038188	0.9919932334502112	70.0	48.0	41.0	5.0		0.0		6.0	HHEEHH	0.1551941747572816	7.040267	0.5925533980582524
FBgn0262845	106	0.6207075471698112	0.1031792452830188	0.0401037735849056	0.4652547169811321	Br7	0.4174454828660436	0.001138	0.14796	0.0	0.14796	0.0	32.761743	0.0797593333333333	32.06859581944006	9.975625172126296	0.8312942465671751	0.9920758726220356	67.0	52.0	44.0	9.0	55.00000000000001	45.0		2.0	HH	0.2110943396226414	9.235246	0.6556603773584906
FBgn0286932	53	0.4221509433962263	0.1427924528301886	0.0672830188679245	0.4512641509433963	Br8	0.5061728395061729	0.00676				0.0							44.0	0.0	35.0	0.0		0.0	0.8	0.0		0.2250377358490566	9.06304	0.7251320754716981
FBgn0286876	110	0.615954545454545	0.7833818181818177	0.1973545454545454	0.4869909090909091	Br8	0.4684684684684684	0.000447				0.0							60.0	19.0	39.0	0.0	50.0	0.0		3.0	HHH	0.1452363636363636	6.8710756	0.6778909090909092
FBgn0034998	437	0.3211029748283753	0.5526842105263152	0.1115995423340961	0.4417848970251716	Br5	0.525875190258752	0.000292	0.70857				8.80468533333333	0.0	8.111688170012522	9.999999999999998	0.8653245483882748	0.9938657950883344	39.0	0.0	27.0	0.0		0.0	0.48	4.0	HHHH	0.2388466819221968	2.0075607	0.7918009153318079
FBgn0266047	86	0.5033604651162789	0.2544883720930231	0.1045348837209302	0.4546046511627906	Br7	0.4904214559386973	0.002196					0.790592	0.489637333333333	0.6513939097575895	3.2362953992138457	0.0487603456860621	0.6658786820184861	42.0	0.0	31.0	0.0	33.0	0.0	0.59	2.0	EE	0.248406976744186	4.3716993	0.621953488372093
FBgn0259968	82	0.6021951219512195	0.0895121951219511	0.2097926829268292	0.375780487804878	Br6	0.4136546184738955	0.613497	0.77212				3188.93733733333	1.77183333333333	inf	9.99444226993464	0.0360982287544983	0.9569295178780476	64.0	46.0	51.0	0.0	47.0	0.0		1.0	H	0.1641219512195121	7.047979	0.6797195121951219
FBgn0011694	66	0.4459848484848484	0.352530303030303	0.3062121212121212	0.4121515151515151	Br7	0.4427860696517413	0.978526	0.6825				2816.228597	1.336925	inf	9.995251656117611	0.0354943170877603	0.9662297811911637	60.0	41.0	41.0	0.0	42.0	0.0		1.0	H	0.1048181818181818	5.68082	0.7533939393939394
FBgn0040688	88	0.4329090909090907	1.0	0.2738636363636363	0.4346818181818182	Br8	0.6479400749063671	0.992717	0.89556				2.117421	0.823543	1.6665965490033643	5.695045117791134	0.0969844031579512	0.9130717176636952	54.0	20.0	40.0	0.0		0.0	0.85	2.0	HH	0.5237272727272728	4.115961	0.7909204545454546
FBgn0284444	117	0.5454017094017094	0.3771880341880341	0.0696324786324786	0.5662991452991453	Br7	0.5677966101694916	0.00025	0.42446				8.43162333333333	0.139104666666667	7.738726504469278	9.833682113009994	0.6276153535505945	0.9756299746810873	83.0	83.0	49.0	5.0	72.0	64.0	0.85	3.0	HHH	0.6394957264957266	8.940594	0.5448376068376068
FBgn0035239	495	0.3989494949494951	0.4406060606060608	0.0902484848484848	0.4766080808080808	Br9	0.4314516129032258	0.005415	0.47466				22.8489143333333	0.0772493333333333	22.155767152902296	9.966134287702465	0.82191333356182	0.991566403297004	44.0	3.0	28.000000000000004	0.0		0.0	0.32	9.0	HHHHHEEHH	0.2192929292929293	3.4326093	0.7744767676767677
FBgn0262030	79	0.3372025316455695	0.2805696202531647	0.0401392405063291	0.4750886075949367	Br5	0.4916666666666666	0.000169	0.67441	0.2071562887517199	0.4672537112482799	0.307166692	9.61068733333333	0.099719	8.917614185349056	9.89570888965551	0.856726039791017	0.9931863314827526	63.0	25.0	37.0	0.0	51.0	18.0	0.53	2.0	HH	0.3122278481012658	6.0262785	0.7301139240506328
FBgn0266436	267	0.4386853932584271	0.4503632958801498	0.1066816479400749	0.4789475655430711	Br8	0.4825870646766169	0.36397	0.4472	0.0	0.4472	0.0	8.29434133333333	0.0	7.60144404863414	10.0	0.8561671468878084	0.9933690600589802	59.0	20.0	34.0	0.0	56.99999999999999	9.0		5.0	HHHHH	0.1912247191011236	5.0539083	0.7995505617977529
FBgn0266437	881	0.6268706015891026	0.3046730987514187	0.1599046538024971	0.391905788876277	Br8	0.4554043839758125	0.789177	0.47821	0.16145547957261	0.31675452042739	0.337624641	0.287165666666667	0.092582	0.1945992359188218	6.4491262690612965	0.3126460710448825	0.9078213945666802	77.0	73.0	46.0	2.0		0.0		24.0	HHHHHHHHHHHHHHHHHHHHHHHH	0.0537128263337116	11.363518	0.391155505107832
FBgn0263246	48	0.7480416666666666	0.9478541666666668	0.2988541666666667	0.5908541666666666	Br6	0.5170068027210885	0.020673					0.049655	0.0517286666666667	0.0506923708449176	-0.2891978936505024	0.0103389839141916	0.9178734832783124	86.0	96.0	83.0	83.0	83.0	94.0	0.99	1.0	H	0.6404166666666667	6.827881	0.6234375
FBgn0262544	160	0.442075	0.061925	0.04909375	0.31726875	Br4	0.4782608695652174	0.000495	0.43829	0.14357775866603	0.29471224133397	0.327586207	2.01766066666667	0.0	1.449352594530617	10.0	0.8665768077281396	0.9939906007040752	41.0	0.0	37.0	0.0	39.0	0.0		7.0	HEEEEHH	0.1244125	9.177596	0.5322125
FBgn0064227	47	0.5973191489361701	1.0	0.0386382978723404	0.8842765957446805	Br8	0.5694444444444444	0.003752					3.70622433333333	1.26778433333333	3.096771886906162	6.225175663833602	0.0234672612535213	0.8812902654630215	70.0	53.0	64.0	38.0	72.0	55.00000000000001	0.99	1.0	H	0.7123404255319148	4.294712	0.7185531914893617
FBgn0264516	105	0.4270285714285716	0.4752857142857143	0.2041999999999999	0.5003428571428572	Br8	0.5125786163522013	0.915881					0.825250333333333	0.0877633333333333	0.5230056797269542	8.886414231925372	0.8480627958018889	0.9931093090606826	59.0	10.0	25.0	0.0	40.0	0.0	0.59	1.0	H	0.2713428571428571	3.8354611	0.7847809523809524
FBgn0052259	163	0.4077116564417176	0.6572883435582823	0.0574846625766871	0.7230368098159509	Br6	0.4512195121951219	0.000839	1.1108				7.75799733333333	0.582529	7.065614987512269	9.223160328101804	0.5263213030421235	0.9635362517973872	66.0	43.0	33.0	0.0		0.0	0.47	3.0	HHH	0.5989938650306749	5.141847	0.7175644171779141
FBgn0047330	83	0.3588192771084336	0.1895903614457831	0.0992771084337349	0.4902289156626507	Br7	0.5515873015873016	0.008948				0.0							54.0	0.0	28.999999999999996	0.0	36.0	0.0	0.72	1.0	H	0.3424216867469879	3.2431517	0.754421686746988
FBgn0287586	56	0.49425	0.9614642857142855	0.1021607142857142	0.4966785714285714	Br9	0.5730994152046783	0.001953				0.0							63.0	18.0	27.0	0.0		0.0	0.56	2.0	HH	0.5244285714285715	4.254273	0.5772321428571429
FBgn0265714	92	0.3722608695652173	0.5637717391304347	0.0973043478260869	0.5952173913043479	Br7	0.5197132616487455	0.0011					1.33197466666667	0.322911	0.9496596427841768	7.362431872764864	0.1751630653992069	0.8703612336450988	51.0	0.0	34.0	0.0	39.0	0.0	0.5	1.0	H	0.7479891304347824	2.835614	0.8252608695652173
FBgn0262985	103	0.5898446601941745	0.507116504854369	0.0494174757281553	0.662776699029126	Br4	0.4358974358974359	0.000279	0.4558	0.1608705848302	0.2949294151698	0.352941169	8.77428066666667	0.412047666666667	8.081366981140482	9.519900075012105	0.83230608666844	0.9918201705041526	83.0	73.0	55.00000000000001	24.0	63.0	33.0	0.78	1.0	H	0.4520776699029126	8.029083	0.6585048543689321
FBgn0035694	112	0.5034017857142856	0.9520357142857142	0.2729821428571428	0.5171785714285714	Br9	0.5132743362831859	0.990347	0.16804				0.253497	71.0497143333333	70.35656715277335	-9.964257758346086	0.4514856660827053	0.94501445404573	64.0	36.0	42.0	0.0	45.0	0.0	0.92	3.0	HHH	0.3301160714285714	5.6016655	0.6882142857142856
FBgn0047334	77	0.50438961038961	1.0	0.1872727272727272	0.6546233766233767	Br9	0.5128205128205128	0.517997	0.60959				831.436584333333	2.03221366666667	inf	9.975528005240635	0.9146443356326774	0.9957905652864466	70.0	45.0	54.0	10.0	54.0	0.0	0.85	3.0	HHH	0.4232337662337663	6.1052523	0.6863636363636364
FBgn0259969	141	0.4349432624113476	0.3189219858156026	0.0727659574468085	0.3677659574468085	Br7	0.3990610328638497	0.982874	0.83707	0.52712184739487	0.30994815260513	0.629722541	85.5704473333333	0.341339333333333	84.87730015277336	9.960030896279417	0.9181702667517788	0.9959615690148014	38.0	0.0	40.0	2.0	31.0	0.0		3.0	HEE	0.2245602836879432	5.478088	0.6819645390070921
FBgn0250849	79	0.2813164556962025	1.0	0.0046582278481012	0.6591518987341773	Br7	0.4708333333333333	0.015398	0.23145	0.0165321427579499	0.2149178572420499	0.071428571	72.648178	0.199965333333333	71.95503081944005	9.972437054340991	0.8699067377983953	0.9941907159574436	56.99999999999999	16.0	34.0	0.0	51.0	1.0	0.55	0.0		0.6838354430379746	4.6799383	0.8400379746835444
FBgn0263387	56	0.7152321428571425	1.0	0.0075535714285714	0.6202142857142857	Br7	0.5029239766081871	0.002015	0.24304				72.6481756666667	0.199965333333333	71.95502848610676	9.972437053454506	0.8699067408312245	0.9941907161118207	80.0	66.0	70.0	64.0	54.0	4.0	0.99	1.0	H	0.373125	4.357554	0.6360892857142856
FBgn0035730	238	0.5954831932773115	0.1804033613445377	0.0256134453781512	0.4459201680672269	Br9	0.4351464435146444	0.000158	0.25052				13.347211	0.716392333333333	12.654067089113958	9.44966265157611	0.8305807407606872	0.9918534371555432	78.0	70.0	60.0	42.0		0.0	0.84	8.0	HEEEHHHH	0.1512689075630252	11.435982	0.3982478991596639
FBgn0040837	187	0.3679732620320857	0.7840160427807487	0.0644331550802139	0.7239732620320856	Br9	0.5709219858156028	0.000597	0.19898	0.0	0.19898	0.0	2.708647	2.07479133333333	2.441121909222549	1.8577419595529585	0.004550126910251	0.9665747597771888	59.0	17.0	32.0	0.0		0.0	0.53	1.0	H	0.7321229946524065	4.0573587	0.8070962566844919
FBgn0053278	398	0.3913844221105529	0.70443216080402	0.0360251256281407	0.5447035175879397	Br9	0.4954051796157059	0.965536	0.33237	0.08730229908474	0.2450677009152599	0.262666002	3.769524	0.0810943333333333	3.1010804048633176	9.782604995820265	0.7677664014240537	0.9882128509941718	54.0	19.0	28.999999999999996	0.0	39.0	3.0		5.0	HHHHH	0.2876859296482412	3.7114844	0.7923567839195979
FBgn0052368	88	0.6503863636363636	0.2502499999999998	0.0361363636363636	0.5164431818181818	Br4	0.4157303370786517	0.000235	0.25697				38.1384676666667	58.1923343333333	57.49918715472642	-2.8822755251727017	0.0193887285176476	0.8713507176682754	85.0	93.0	73.0	62.0	73.0	61.0		2.0	HH	0.2207272727272727	10.294804	0.5142613636363635
FBgn0264472	162	0.5147777777777778	0.064895061728395	0.1482222222222222	0.3158888888888889	Br8	0.4008179959100204	0.961457	0.37431				4.39690333333333	0.0090903333333333	3.7161074399070713	9.979304273838116	0.8463787075067145	0.992831580209448	83.0	83.0	44.0	0.0		0.0		6.0	HEEEEH	0.0651604938271604	11.174012	0.4157962962962963
FBgn0260967	280	0.6481964285714289	0.0210142857142857	0.1615357142857143	0.3223071428571429	Br9	0.3511269276393831	0.000545	0.39739	0.26467484314047	0.13271515685953	0.666032973	2.691196	0.639287666666667	2.118928804585441	7.418096505887902	0.7318171621255732	0.9844583255497756	90.0	99.0	56.00000000000001	20.0	37.0	0.0	0.7	18.0	HHEHEEEHEHHEHHHHHH	0.0598035714285714	12.192621	0.3159714285714285
FBgn0260968	159	0.4137735849056604	0.3112893081761007	0.0476729559748427	0.4442327044025157	Br9	0.4375	0.000538	1.02422				0.755675	0.315073333333333	0.5594466154161312	5.381537507855953	0.4632112514835824	0.9472828614491492	62.0	31.0	44.0	4.0	34.0	0.0		6.0	EEHEHH	0.2260943396226415	4.3666215	0.6318616352201258
FBgn0264478	71	0.7418591549295774	0.1147042253521126	0.472887323943662	0.4255070422535211	Br4	0.3611111111111111	0.028293	0.85044				0.146755333333333	1.915421	1.3797564463145515	-9.2068382047453	0.5497472491106151	0.93203814766562	76.0	82.0	42.0	0.0	57.99999999999999	23.0	0.74	4.0	HHHH	0.1315352112676056	11.820116	0.5405774647887326
FBgn0262361	77	0.3349610389610389	0.6107792207792209	0.062025974025974	0.5752727272727272	Br7	0.4743589743589743	0.021828	0.20373				25.0193276666667	0.0	24.32618048612038	10.0	0.855941802730049	0.9934640792413052	57.99999999999999	17.0	35.0	0.0	39.0	0.0	0.49	1.0	H	0.4076103896103896	4.312608	0.7995194805194805
FBgn0264696	38	0.6361842105263159	1.0	0.3052105263157895	0.4673157894736842	Br7	0.5641025641025641	0.994482					0.369228	71.783409	71.09026181944006	-9.948431999818236	0.5270397107316663	0.9646480633867734	77.0	63.0	67.0	53.0	71.0	55.00000000000001	0.89	1.0	H	0.5298157894736841	7.5580797	0.7067105263157896
FBgn0085485	167	0.3458922155688623	0.5676467065868265	0.164	0.4456407185628742	Br9	0.5634920634920635	0.991427	0.28345				1.98305133333333	0.868409333333333	1.573602822188305	5.148790149462863	0.0087658053586976	0.9456167431011584	57.99999999999999	20.0	36.0	0.0	35.0	0.0		2.0	HH	0.1562694610778443	6.0997214	0.7889760479041917
FBgn0286833	145	0.3209379310344827	0.567303448275862	0.0368827586206896	0.6288551724137932	Br9	0.4041095890410959	0.001118											64.0	34.0	28.999999999999996	0.0	41.0	0.0	0.55	1.0	H	0.4620137931034483	2.6832168	0.8557034482758621
FBgn0052061	214	0.6690794392523363	0.040929906542056	0.2847009345794392	0.346322429906542	Br9	0.4232558139534884	0.104674	0.2332				15.299352	0.0	14.606205046204938	10.0	0.8635644412284512	0.9938039489081648	73.0	63.0	47.0	0.0	45.0	4.0		9.0	HEEHHHHHE	0.0559719626168224	7.956405	0.4542476635514019
FBgn0036089	196	0.7360408163265306	0.2905459183673471	0.4263622448979591	0.4863673469387755	Br9	0.4467005076142132	0.00125	0.20669	0.05005325354249	0.15663674645751	0.242165821	5.66490066666667	0.0	4.975212987120977	10.0	0.8495186954335132	0.9931870334173484	79.0	81.0	65.0	56.99999999999999	91.0	91.0		5.0	HHHHH	0.196423469387755	11.908653	0.5295663265306123
FBgn0262890	66	0.4116666666666665	0.1900909090909089	0.1066666666666666	0.4711818181818182	Br7	0.5074626865671642	0.002441					0.0	0.0410183333333333	0.0207194648831538	-10.0	0.2127924037899973	0.7248420165184231	56.00000000000001	11.0	34.0	0.0	37.0	0.0	0.5	1.0	H	0.2725454545454546	3.9125583	0.814530303030303
FBgn0083068	32	0.6803750000000001	0.0703124999999999	0.176375	0.67225	Br9	0.404040404040404	0.003765					10.6082163333333	4.14096366666667	9.916621435183815	5.679109688453781	0.4236558863550997	0.9370555133853444	86.0	97.0	62.0	44.0	76.0	59.0	0.99	1.0	H	0.54665625	9.736445	0.6461874999999999
FBgn0265469	107	0.3376355140186916	0.3426635514018692	0.0365981308411214	0.4076635514018692	Br7	0.5709876543209876	0.002566				0.333333333	0.052833	0.0	0.0267653751629448	9.999999999999998	0.0	0.9621944238399626	51.0	6.0	30.0	0.0		0.0	0.57	1.0	H	0.2477663551401869	4.6635427	0.7528785046728971
FBgn0053271	88	0.4892159090909092	0.5393750000000002	0.1277727272727272	0.4791818181818182	Br6	0.5131086142322098	0.999679					0.446439666666667	0.0886263333333333	0.2834521455307169	7.861409531443424	0.8210290285900762	0.9916160103227988	57.99999999999999	18.0	33.0	0.0	52.0	0.0		1.0	H	0.2328409090909091	6.2487473	0.7676931818181818
FBgn0036178	103	0.2165922330097087	0.6368737864077674	0.008757281553398	0.6612330097087379	Br8	0.5769230769230769	0.001457					0.334336333333333	0.0	0.1810761676948409	10.0	0.0005444433205293	0.91385524212022	62.0	24.0	26.0	0.0	35.0	0.0	0.52	0.0		0.727407766990291	3.0427437	0.8660097087378641
FBgn0286872	104	0.5075000000000001	0.0983557692307692	0.1156249999999999	0.3938557692307692	Br9	0.4126984126984127	0.998264											74.0	59.0	50.0	7.000000000000001	53.0	10.0	0.69	6.0	HEEEEH	0.1016153846153846	10.093569	0.6104903846153846
FBgn0262021	65	0.4815384615384614	0.6316461538461536	0.1810615384615384	0.523	Br8	0.4292929292929293	0.996856	0.79305	0.7785270418905	0.0145229581094999	0.98168721	0.0098116666666666	0.188514	0.1031493485761159	-9.466712160235035	0.0339442820640333	0.959371865942624	65.0	38.0	47.0	0.0	47.0	0.0		2.0	HH	0.2367692307692307	6.8452907	0.7012615384615384
FBgn0036181	3135	0.2549291866028708	0.8819706539074946	0.4109094098883573	0.7042038277511962	Br9	0.494047619047619	0.993394					0.455188333333333	0.185037666666667	0.3292080660131663	5.4980110501733215	0.0605489637455782	0.7823094208909696	56.00000000000001	23.0	32.0	0.0		0.0				0.4007610845295056	3.9997544	0.7501367521367519
FBgn0264725	81	0.4173456790123458	0.32858024691358	0.1348641975308642	0.372037037037037	Br6	0.3943089430894309	0.9993	0.39171	0.29807172371658	0.09363827628342	0.760949998	14.450718	0.0516766666666667	13.757571377364876	9.9641756659808	0.8870974278180703	0.9943294824833968	72.0	62.0	46.0	4.0	43.0	0.0	0.62	4.0	HEEE	0.1415679012345679	10.966231	0.5327777777777778
FBgn0263647	122	0.6908442622950821	0.0665737704918032	0.0528442622950819	0.5316393442622952	Br6	0.4471544715447154	0.000161	0.44519				45.2172763333333	0.416668333333333	44.52412915277336	9.907431337214303	0.8462249667599951	0.9928350321526196	92.0	95.0	76.0	77.0	85.0	92.0		3.0	HHH	0.1923606557377049	12.805788	0.4488852459016393
FBgn0036246	122	0.6027868852459016	0.1588606557377049	0.0320491803278688	0.5184180327868851	Br9	0.5040650406504065	0.00061	0.25429				8.440243	0.0	7.747311793772393	10.0	0.8746036345843595	0.9944461667087716	89.0	88.0	74.0	75.0	82.0	80.0		3.0	HEH	0.2390573770491803	12.924576	0.5220327868852459
FBgn0265455	56	0.5665000000000002	0.265625	0.2884464285714285	0.4490535714285714	Br9	0.4502923976608187	0.005281					0.0574736666666667	0.0	0.029149679311286	10.0	0.480130260182904	0.9583550722561244	81.0	79.0	56.99999999999999	32.0	50.0	0.0	0.88	1.0	H	0.1197857142857142	5.6743674	0.6133392857142858
FBgn0052102	88	0.4403636363636362	0.081125	0.0459545454545454	0.4474090909090909	Br9	0.4719101123595505	0.010512											46.0	0.0	35.0	0.0	32.0	0.0	0.41	3.0	EEH	0.1724318181818181	4.6467037	0.7673522727272726
FBgn0052107	980	0.5898551020408156	0.0321428571428571	0.0735275510204081	0.2843163265306122	Br9	0.3924566768603466	0.000447	0.40458	0.1967070448167	0.2078729551832999	0.486200615	1.429322	1.2948	1.3643213175355493	0.6975139178221862	0.0006639043234982	0.901501651663236	82.0	82.0	56.00000000000001	25.0		0.0		58.0	HHHHHHEHEHEEEHEHEEEHHEHEHEHEEEEHEHEEHEHEEEHEHEEEHEHEEHEHEE	0.0309469387755102	12.842726	0.2906142857142856
FBgn0052117	215	0.429297674418605	0.2209953488372092	0.047553488372093	0.4207674418604651	Br9	0.4891975308641975	0.000806	0.45049	0.30326097667887	0.14722902332113	0.673180263	11.0998666666667	0.0	10.406734600331465	10.0	0.8706023682749795	0.9942356407420818	66.0	41.0	37.0	0.0	38.0	3.0		8.0	EEEEEEEE	0.1963488372093023	5.904254	0.6658139534883721
FBgn0036320	308	0.7195454545454544	0.1701980519480519	0.0513506493506493	0.5221461038961039	Br6	0.325782092772384	0.000203	0.53543	0.29579510591204	0.2396348940879599	0.552444028	8.11405933333333	10.410368	9.813103214076811	-1.7397589797615307	0.0015433602365081	0.9577682333341933	89.0	89.0	54.0	14.000000000000002		0.0		2.0	HH	0.2242045454545455	9.072017	0.6027564935064935
FBgn0052115	475	0.5520484210526317	0.0957852631578946	0.0513726315789473	0.3435684210526316	Br9	0.3648459383753501	0.000951	0.84923				2.02131933333333	1.610375	1.8368096877584608	1.5901056862051974	0.0139260657716256	0.8632869337732707	86.0	87.0	57.99999999999999	28.999999999999996		0.0		29.0	HHHHHHHEHEEHEEEHEHEEHEEEHEHHH	0.0557684210526315	11.411139	0.3462673684210526
FBgn0259970	55	0.5057818181818182	0.4888181818181816	0.1741454545454545	0.4721454545454545	Br4	0.4226190476190476	0.999477	0.75411				500.784902333333	0.234075333333333	500.091755152773	9.99532473898378	0.8689565130605322	0.99290855518695	69.0	36.0	62.0	40.0		0.0		1.0	H	0.2855272727272727	8.369908	0.7275090909090909
FBgn0287423	119	0.6739663865546217	0.2714789915966388	0.1294453781512604	0.3911512605042017	Br8	0.45	0.995777											64.0	28.999999999999996	36.0	0.0	43.0	0.0	0.87	3.0	HHH	0.1341092436974789	8.132969	0.6388139534883721
FBgn0036390	93	0.5055053763440858	0.3280430107526882	0.1283118279569892	0.4831827956989247	Br7	0.5177304964539007	0.993241	0.81555	0.04347889927575	0.77207110072425	0.053312365	0.530079	0.341980333333333	0.4404458006439076	2.9818104510905057	0.0141289235715188	0.6918008517133883	56.00000000000001	12.0	39.0	3.0	42.0	0.0	0.62	7.0	HEEEEEE	0.1619247311827957	7.088108	0.6279032258064515
FBgn0036393	153	0.3053529411764706	1.0	0.0634640522875816	0.7491895424836601	Br8	0.5064935064935064	0.999415	0.72465	0.0	0.72465	0.0	0.160949333333333	0.13825	0.1496640727506624	1.069845853894202	0.0404823689840925	0.9128839274640812	62.0	13.0	30.0	0.0	56.00000000000001	5.0	0.54	1.0	H	0.8119738562091503	2.3715749	0.872450980392157
FBgn0262581	117	0.5394786324786325	0.749025641025641	0.0079658119658119	0.6577350427350428	Br4	0.4463276836158192	0.000548	0.6636	0.1168916044295999	0.5467083955704	0.176147686	33.984675	0.0	33.29152781944006	9.999999999999998	0.844665240046182	0.9928391688225726	70.0	47.0	45.0	0.0	56.00000000000001	11.0	0.79	2.0	HH	0.683059829059829	5.956569	0.6971452991452992
FBgn0036438	113	0.4259823008849558	0.6110884955752213	0.0286017699115044	0.6813097345132743	Br8	0.4970760233918128	0.000482	0.26854				45.709006	0.105163	45.015858819440055	9.976966531325496	0.8464623492287405	0.9929654075804536	68.0	39.0	39.0	0.0	53.0	19.0	0.8	1.0	H	0.6177345132743363	5.711861	0.743353982300885
FBgn0036443	266	0.4626503759398493	0.4229849624060152	0.1355902255639098	0.5682255639097745	Br9	0.4956304619225967	0.000413	0.72227				10.261464	0.520732	9.568375655159262	9.480337344334334	0.7706480724133224	0.9882522064369692	55.00000000000001	24.0	33.0	0.0		0.0	0.4	3.0	HHH	0.4835563909774436	4.699757	0.766842105263158
FBgn0263761	84	0.4696428571428572	1.0	0.156345238095238	0.5784999999999999	Br9	0.403921568627451	0.9289	0.31171				5.49329633333333	0.484755666666667	4.806807581638648	9.082256521012008	0.2706152491341114	0.9084876456105252	64.0	32.0	40.0	1.0	51.0	1.0	0.8	2.0	HH	0.3196785714285713	5.4639926	0.7587380952380952
FBgn0263762	63	0.3464126984126984	0.7508253968253967	0.2048888888888888	0.4597301587301588	Br8	0.4947916666666667	0.997415	0.71808				139.671715	64.2360663333333	138.97856781944006	4.906861337057668	0.0166930679233084	0.9646649483435016	64.0	28.999999999999996	47.0	14.000000000000002	49.0	3.0	0.78	1.0	H	0.3707142857142857	5.3356853	0.7591746031746033
FBgn0263763	49	0.4858979591836734	0.9815510204081632	0.1788979591836734	0.4489183673469388	Br8	0.4733333333333333	0.998374					45.6794333333333	46.5953633333333	46.23879146892333	-0.1403695122832977	1.6283079450431185e-06	0.9677266752031534	70.0	41.0	55.00000000000001	24.0	57.99999999999999	16.0		1.0	H	0.1851224489795918	7.7151036	0.7238979591836734
FBgn0036469	92	0.3807717391304349	1.0	0.0871739130434782	0.7426521739130435	Br8	0.4910394265232975	0.998483	0.36494				1.93132733333333	1.21733933333333	1.6367464687097208	3.127455907838046	0.1660845303786689	0.9576662077351468	64.0	28.000000000000004	31.0	0.0	60.0	5.0	0.52	2.0	HH	0.9635434782608692	4.577697	0.753967391304348
FBgn0036470	211	0.4838199052132704	0.5633981042654027	0.0577725118483412	0.596691943127962	Br8	0.4748427672955975	0.991703	0.67201	0.07435211713385	0.59765788286615	0.110641385	1.508687	0.48624	1.1228139404452535	6.450332213716767	0.437732859693894	0.9499465998019794	56.99999999999999	15.0	32.0	1.0	50.0	18.0	0.5	7.0	HHEEEEH	0.7993933649289099	5.2937856	0.7482369668246445
FBgn0028377	39	0.672102564102564	1.0	0.368	0.4758461538461538	Br6	0.55	0.990583	0.38792				34.318934	7.14483566666667	33.62578681944164	7.751894304181394	0.68671120861341	0.979738556109492	69.0	49.0	67.0	62.0	64.0	46.0	0.8	1.0	H	0.3005128205128204	8.23626	0.6686923076923077
FBgn0036503	112	0.4963214285714284	0.2783303571428571	0.0676428571428571	0.5773392857142857	Br8	0.5221238938053098	0.000507	0.2507	0.1800703659649	0.0706296340350999	0.718270307	0.0054446666666666	0.091575	0.0494368511339422	-9.388861658190224	0.0240931176632441	0.971674415385495	67.0	39.0	44.0	0.0	44.0	0.0		2.0	HH	0.4146071428571428	3.344809	0.6448214285714285
FBgn0262893	121	0.5650578512396695	0.0473305785123966	0.24299173553719	0.375190082644628	Br7	0.4262295081967213	0.000722					0.11605	0.254745333333333	0.1878002912847248	-4.954580750026154	0.0855147950538245	0.9029590949292596	55.00000000000001	9.0	37.0	0.0	36.0	0.0	0.82	4.0	HHEE	0.1095785123966942	6.856558	0.6338512396694215
FBgn0262529	130	0.4415692307692307	0.6271076923076921	0.0552307692307692	0.4892307692307693	Br6	0.3842239185750636	0.892989	0.61394	0.4915646953795201	0.1223753046204799	0.800672208							57.99999999999999	20.0	28.999999999999996	0.0	38.0	0.0		2.0	HH	0.7240153846153846	4.1074753	0.7686
FBgn0262530	114	0.541315789473684	0.8678157894736843	0.1780438596491227	0.5258508771929825	Br6	0.3826086956521739	0.000669	0.32852										59.0	20.0	46.0	3.0	52.0	2.0	0.77	2.0	HH	0.2958070175438597	5.8176794	0.7339649122807018
FBgn0004593	98	0.565418367346939	0.2060510204081632	0.1261632653061224	0.3839489795918367	Br9	0.4646464646464646	0.99906	0.28496	0.0	0.28496	0.0	0.245528	0.0	0.1302806476523863	10.0	0.6106386858902356	0.9754757837914648	89.0	98.0	51.0	0.0		0.0		4.0	HHHH	0.1886836734693877	12.113422	0.4767755102040816
FBgn0014850	98	0.5421224489795919	0.3197551020408162	0.1354285714285713	0.3952551020408163	Br9	0.4545454545454545	0.999384	0.19152				0.0575786666666667	0.0	0.0292036889568662	10.0	0.7241445392161715	0.9853484700357652	92.0	97.0	52.0	0.0	44.0	0.0		5.0	HHHHH	0.2382244897959183	11.843042	0.4738979591836735
FBgn0014848	101	0.5433366336633663	0.1598019801980199	0.121039603960396	0.379990099009901	Br9	0.4542483660130719	0.999704	0.27582										87.0	89.0	60.0	10.0	44.0	0.0		5.0	HHHHH	0.1829702970297029	11.899152	0.4983465346534654
FBgn0036532	107	0.3175607476635513	0.9807009345794392	0.1217943925233644	0.6230560747663552	Br9	0.5061728395061729	0.944284	0.34746				0.27245	0.0232993333333333	0.1556141861904515	9.111564573106518	0.0376892757010898	0.9088756270593682	63.0	25.0	38.0	7.000000000000001	55.00000000000001	2.0	0.53	1.0	H	0.800644859813084	3.76699	0.8207383177570093
FBgn0262894	77	0.6630779220779223	0.0816103896103896	0.1816363636363636	0.4114805194805195	Br6	0.4487179487179487	0.95122	0.76117				16.1645486666667	0.0	15.471401581567692	10.0	0.8659614535519947	0.9940466995518188	63.0	28.999999999999996	41.0	0.0	43.0	0.0		3.0	HHH	0.1134545454545454	7.8993864	0.6116883116883117
FBgn0261635	79	0.4830126582278481	0.3269746835443036	0.1777215189873417	0.3500253164556962	Br7	0.4708333333333333	0.996812											56.00000000000001	24.0	38.0	0.0		0.0	0.82	3.0	HHH	0.0979746835443038	7.292917	0.6735949367088607
FBgn0036654	382	0.255170157068063	0.7003534031413606	0.1023560209424083	0.5934895287958115	Br6	0.5221932114882507	0.000757	0.54409	0.4620531713195899	0.08203682868041	0.849221951	5.96671766666667	1.01499633333333	5.280616828731237	8.181374119453782	0.5996716244430079	0.9721256082085006	55.00000000000001	16.0	32.0	0.0	53.0	10.0		3.0	HHH	0.477044502617801	2.313498	0.841261780104712
FBgn0052192	136	0.6840147058823529	0.0690294117647058	0.4998088235294117	0.3248088235294117	Br4	0.3552311435523114	0.006772	0.39328				66.148112	0.366195	65.45496481944005	9.944487759446153	0.8616685483254057	0.9937082975592224	87.0	90.0	71.0	60.0		0.0		5.0	HHHHH	0.0713161764705882	12.78202	0.3836691176470588
FBgn0264748	374	0.5681390374331552	0.0256898395721923	0.1427165775401069	0.3126684491978609	Br7	0.3973333333333333	0.000736	0.41462	0.0282315661871599	0.38638843381284	0.068090218	1.71013933333333	1.076041	1.4425301320292503	3.1383159587900065	0.0478962194606438	0.6232416900090519	93.0	97.0	73.0	70.0	92.0	96.0		24.0	HHHHEHEHEHEEHEEEHEHEHEHE	0.0561229946524064	12.924277	0.2907085561497326
FBgn0264747	370	0.5664918918918918	0.0284810810810809	0.0774756756756756	0.3179702702702702	Br7	0.4132973944294699	0.000676	0.10627	3.6025530000000003e-08	0.10626996397447	3.39e-07	0.02692	15.2114536666667	14.518306740462036	-9.982287177282243	0.5168284188808244	0.9638684312131282	92.0	96.0	74.0	69.0		0.0		24.0	HHHHEHEHEHEEHEEEHEHEHEHE	0.0484918918918918	12.956701	0.2974918918918919
FBgn0264746	368	0.5933369565217392	0.026016304347826	0.0813369565217391	0.3004347826086956	Br7	0.3766937669376693	0.000338	0.40095	0.2384731662191999	0.1624768337808	0.594770336	0.785117666666667	0.199785333333333	0.5346804770372785	7.225092229576057	0.2945022489830678	0.8966175226302828	92.0	96.0	75.0	73.0	92.0	99.0		25.0	HHHEHEHEHEHEEHEEEHEHEHEHE	0.0434701086956521	13.290725	0.2972119565217391
FBgn0085282	112	0.4674732142857144	0.1126517857142857	0.1342946428571428	0.3798303571428571	Br9	0.471976401179941	0.952406	0.39912				7.14098666666667	5.27482066666667	6.591693657928322	2.102031187720039	0.0328424093071346	0.8804621227427807	65.0	43.0	37.0	0.0	37.0	0.0	0.72	5.0	HEEEE	0.2005535714285714	10.057601	0.6483928571428572
FBgn0085285	168	0.5373214285714287	0.1585952380952381	0.133	0.3390892857142857	Br9	0.4733727810650887	0.662979	0.14732	0.0	0.14732	0.0	6.55074333333333	0.413453666666667	5.859754593764443	9.350239495607736	0.7394056695437347	0.985250177653364	72.0	57.99999999999999	49.0	12.0		0.0	0.67	6.0	HEEEEH	0.0687738095238095	12.287583	0.4537678571428571
FBgn0263326	43	0.2658837209302325	0.6402093023255813	0.0852558139534883	0.5847441860465116	Br4	0.5984848484848485	0.006085					5.23154366666667	0.0	4.543727518487966	9.999999999999998	0.8983032219822784	0.994258602093108	56.00000000000001	5.0	32.0	0.0		0.0	0.38	1.0	H	0.7122325581395349	3.12853	0.7906046511627908
FBgn0286940	296	0.4804527027027028	0.7993952702702704	0.018777027027027	0.5840067567567568	Br6	0.4231200897867564	0.000334				0.7							61.0	31.0	31.0	0.0		0.0	0.46	5.0	HHHHH	0.4356351351351352	3.7986932	0.7810844594594595
FBgn0286941	33	0.6801212121212122	1.0	0.4495454545454546	0.7800606060606061	Br9	0.4313725490196078	0.152763				0.7							89.0	91.0	75.0	73.0	81.0	79.0	0.96	1.0	H	0.6540909090909091	9.718477	0.6163333333333333
FBgn0287592	34	0.7351176470588235	0.2332647058823529	0.364764705882353	0.6111764705882353	Br9	0.4	0.016978				0.7							86.0	88.0	74.0	79.0		0.0	1.0	1.0	H	0.4147941176470587	8.587953	0.6476176470588236
FBgn0259148	162	0.7770308641975305	0.1432469135802467	0.5252716049382715	0.385074074074074	Br8	0.3742331288343558	0.003583	0.2787				4.92742633333333	0.482624	4.245950206585649	8.977574892041222	0.7128299931853601	0.9841191098764508	80.0	73.0	63.0	48.0	72.0	60.0	0.96	6.0	HHHHHH	0.1079197530864197	13.910398	0.4102469135802469
FBgn0036923	790	0.4891822784810124	0.3132835443037974	0.0784696202531645	0.4988886075949367	Br7	0.4951538137378845	0.00071	0.42191	0.0	0.42191	0.0	0.232563333333333	0.409686666666667	0.3250414688228501	-3.759835783828011	0.5404270839035499	0.9458892959681549	56.00000000000001	24.0	32.0	0.0		0.0		13.0	HHHHHHHHHHHHH	0.1630430379746835	4.9929905	0.7698848101265824
FBgn0036925	601	0.3878668885191345	0.4674276206322792	0.1836605657237937	0.5104708818635607	Br8	0.5110741971207088	0.001053	0.42989	0.12158350383465	0.30830649616535	0.282824685	18.797264	0.0	18.10411682630207	9.999999999999998	0.8536788912418127	0.99333895878073	45.0	8.0	28.999999999999996	0.0		0.0		10.0	EEEEHHHEEE	0.2159118136439268	3.6411624	0.7964725457570716
FBgn0052228	915	0.3522863387978143	0.62068306010929	0.0722491803278688	0.544544262295082	Br9	0.3820960698689956	0.00064	0.60365				1.490094	0.0089046666666666	1.0018181353884674	9.940063420836216	0.7990042789185203	0.9902917884357172	55.00000000000001	18.0	28.000000000000004	0.0		0.0		7.0	HHHHHHH	0.1647825136612022	2.7933166	0.8316087431693989
FBgn0262896	39	0.6891282051282049	0.7073589743589742	0.3928974358974359	0.4075897435897436	Br6	0.3833333333333333	0.998771	0.80622				228.582484	0.156748666666667	227.88933681944005	9.99314022791071	0.0430809588889052	0.9702377681265127	80.0	95.0	49.0	0.0	60.0	26.0		3.0	HEE	0.2758717948717948	10.631602	0.6185641025641027
FBgn0086915	215	0.3540744186046513	0.686972093023256	0.135906976744186	0.6329581395348838	Br6	0.5015432098765432	0.00054	0.55315				151.373754	1.00708833333333	150.68060681944004	9.933250250897569	0.8561649297753687	0.993423427008249	61.0	22.0	35.0	0.0	63.0	33.0		3.0	HHH	0.3447674418604651	4.97531	0.7718930232558142
FBgn0267490	213	0.3623755868544603	0.5528873239436618	0.1130281690140845	0.5889061032863849	Br6	0.4922118380062305	0.000664					1.714621	0.0	1.1870153252546771	10.0	0.8415651391430609	0.9927147050713104	61.0	21.0	35.0	0.0	63.0	31.0		4.0	HHHH	0.3237089201877933	5.611316	0.7694319248826291
FBgn0267411	214	0.3876775700934579	0.508336448598131	0.1186308411214953	0.5673411214953272	Br6	0.489922480620155	0.000559					6.30087266666667	0.0	5.609558508089051	10.0	0.846027754409278	0.992947970820145	61.0	21.0	35.0	0.0	63.0	33.0		2.0	HH	0.3342429906542056	5.7466073	0.7768084112149534
FBgn0267412	214	0.3900420560747663	0.5088738317757011	0.1106635514018691	0.5681121495327103	Br6	0.4883720930232558	0.000559					4.613851	0.0	3.9305685699527584	10.0	0.8590230588874564	0.9935876784161796	60.0	21.0	36.0	0.0	63.0	31.0		2.0	HH	0.3283831775700934	5.802202	0.7750280373831777
FBgn0267413	214	0.3876775700934579	0.508336448598131	0.1186308411214953	0.5673411214953272	Br6	0.4883720930232558	0.000559					1.289733	0.0	0.8398019931291592	10.0	0.8405153287193872	0.9926742473095838	61.0	21.0	35.0	0.0	63.0	33.0		2.0	HH	0.3342429906542056	5.7466073	0.7768084112149534
FBgn0267417	214	0.3900420560747663	0.5088738317757011	0.1106635514018691	0.5681121495327103	Br6	0.4883720930232558	0.000559					3.08411133333333	0.0	2.435718269449276	9.999999999999998	0.8793580904909992	0.9946693526600068	60.0	21.0	36.0	0.0	63.0	31.0		2.0	HH	0.3283831775700934	5.802202	0.7750280373831777
FBgn0267491	214	0.3912102803738319	0.5055887850467292	0.1205560747663551	0.5623317757009346	Br6	0.489922480620155	0.000559					1.01814033333333	0.0	0.6334084124189215	10.0	0.861064527644026	0.9937941096838442	61.0	21.0	35.0	0.0	62.0	31.0		3.0	HHH	0.3402523364485981	5.7753463	0.7788457943925235
FBgn0259972	82	0.4435975609756098	0.1490609756097561	0.0865121951219512	0.3755853658536585	Br6	0.3775100401606425	0.982036	0.43782				116.537325666667	0.0	115.84417848610704	10.0	0.9155581182742568	0.9956660102141556	76.0	61.0	43.0	0.0		0.0	0.56	4.0	HEEE	0.1706829268292683	10.489297	0.609658536585366
FBgn0264552	98	0.4376530612244899	0.5517244897959184	0.1673367346938775	0.5216632653061224	Br5	0.5252525252525253	0.0047					4.99206766666667	0.0	4.305689134221222	10.0	0.9361723342891872	0.9970126007362724	55.00000000000001	0.0	28.000000000000004	0.0	36.0	0.0	0.63	2.0	HH	0.2678571428571428	3.5114136	0.726857142857143
FBgn0037042	195	0.7505538461538459	0.0341948717948717	0.0521641025641025	0.3857487179487179	Br9	0.5136054421768708	0.000278	0.31774				0.665533	0.134173333333333	0.4347385090922249	7.826506706648491	0.5916050763962198	0.9715486528868136	93.0	98.0	65.0	37.0	91.0	96.0		6.0	HHEHHH	0.1221948717948718	12.3336735	0.3376051282051282
FBgn0262482	82	0.6453780487804875	0.5660000000000002	0.2412926829268292	0.5983170731707317	Br6	0.5140562248995983	0.000592	0.53747				13.2026253333333	0.195923333333333	12.509480398002164	9.85051817861095	0.7165865427813486	0.984006573479422	71.0	54.0	63.0	50.0	59.0	17.0		1.0	H	0.3279268292682927	7.420879	0.6754878048780487
FBgn0264566	83	0.4573132530120481	0.2626506024096383	0.0719397590361446	0.4488313253012048	Br6	0.4484126984126984	0.001487					1.17615933333333	0.231560666666667	0.8114778454476681	7.879947215433608	0.3389407410585038	0.914783676549164	45.0	0.0	33.0	0.0	35.0	0.0	0.62	2.0	EH	0.2233493975903614	4.700038	0.7237228915662649
FBgn0053284	115	0.3573478260869566	0.5323130434782608	0.0927043478260869	0.4834608695652173	Br7	0.5057471264367817	0.00686					38.852694	0.0730066666666667	38.15954681944005	9.981191747046916	0.8589791726277882	0.9935394029919964	56.99999999999999	10.0	28.999999999999996	0.0	32.0	0.0	0.51	1.0	H	0.4626086956521739	2.6589968	0.8334347826086957
FBgn0263841	77	0.5368831168831171	0.1012597402597402	0.108090909090909	0.3591948051948052	Br8	0.4401709401709401	0.995433	0.46591				12.9479396666667	0.0995473333333333	12.254795116456735	9.922823977670127	0.7958241561590746	0.9899869424101646	59.0	39.0	50.0	0.0	43.0	0.0	0.85	5.0	HHEEE	0.0996493506493506	10.341536	0.6291168831168832
FBgn0261059	150	0.5017933333333335	0.1869	0.0733733333333333	0.3743533333333333	Br6	0.4216335540838852	0.996964	0.31519				35.6168443333333	0.560669	34.92369715277335	9.841363918468623	0.9194325981482352	0.996146104739882	68.0	63.0	35.0	0.0	38.0	9.0	0.72	8.0	HEEEEEEE	0.1324133333333333	11.9353485	0.4918800000000001
FBgn0037133	74	0.5152972972972975	0.2697972972972972	0.2866081081081081	0.4991891891891891	Br6	0.4355555555555555	0.040588	0.38822				0.220166	0.120914	0.1717708648457048	3.95137067866058	0.0295603020012596	0.89321106011374	63.0	35.0	53.0	26.0	53.0	8.0	0.75	3.0	HHH	0.1759594594594594	5.234897	0.6983378378378379
FBgn0264487	55	0.3841272727272727	0.0804363636363635	0.0568363636363636	0.354290909090909	Br8	0.5178571428571429	0.125675					0.250486	0.0	0.1330654861656859	10.0	0.6161335936283799	0.973112284817482	57.99999999999999	27.0	48.0	9.0	39.0	0.0		0.0		0.1254545454545454	4.530892	0.8456545454545453
FBgn0263249	74	0.3642972972972973	1.0	0.1759054054054053	0.7184729729729729	Br7	0.4755555555555555	0.977573	1.14639				198.842921	0.170694666666667	198.14977381944004	9.991411921107549	0.9092778097658428	0.9953796197060404	62.0	30.0	54.0	28.000000000000004	59.0	20.0	0.45	3.0	HEE	0.4805810810810811	6.027919	0.7345270270270271
FBgn0259973	35	0.584742857142857	1.0	0.2125142857142857	0.5089714285714285	Br4	0.4537037037037037	0.996591					81.6597263333333	0.232965333333333	80.96657915277335	9.97143062991784	0.8749675100914767	0.992915938516656	74.0	51.0	64.0	51.0	60.0	0.0		1.0	H	0.6422285714285714	7.2153244	0.6668
FBgn0004414	83	0.2059277108433734	1.0	0.0902289156626506	0.709289156626506	Br5	0.5753968253968254	0.990733					271.426844333333	0.0	270.73369715277306	10.0	0.8941046733908287	0.994843543945441	64.0	39.0	45.0	5.0	59.0	7.000000000000001		1.0	H	0.6646265060240962	4.191081	0.8266987951807232
FBgn0266591	118	0.5475847457627117	0.3802372881355934	0.1965423728813558	0.3940677966101695	Br6	0.4425770308123249	0.957066	0.6264				0.124557	0.0	0.0642165534405934	10.0	0.4140720072493985	0.9429739692162696	57.99999999999999	37.0	38.0	0.0	43.0	0.0		2.0	HH	0.1058728813559321	6.157584	0.7132203389830508
FBgn0052452	574	0.3216672473867596	0.6948118466898953	0.1073101045296167	0.5556777003484321	Br7	0.528695652173913	0.000879	0.60793	0.2350244844483399	0.3729055155516599	0.386597938	1.04075166666667	6.45224066666667	5.763548534518921	-8.279969595664499	0.2135427150990499	0.783628840064453	52.0	10.0	28.000000000000004	0.0		0.0	0.26	2.0	HH	0.255191637630662	2.4508815	0.8578710801393729
FBgn0266977	95	0.5496526315789474	0.292557894736842	0.0177684210526315	0.4875789473684211	Br9	0.4583333333333333	0.000492	0.67				9.12943133333333	0.150694333333333	8.4364102067915	9.833596133781716	0.740790523713953	0.9862575947658746	67.0	26.0	46.0	0.0		0.0		2.0	HH	0.3035894736842105	7.711936	0.6865368421052632
FBgn0037195	196	0.4490765306122448	0.2098112244897958	0.0933673469387755	0.3957602040816326	Br4	0.5499153976311336	0.010349	0.45492				9.31902266666667	0.643225333333333	8.626046138363064	9.287674028507704	0.7350670981527717	0.982579090548914	46.0	9.0	28.000000000000004	0.0	32.0	0.0	0.42	2.0	HH	0.1789387755102041	4.8116145	0.8147448979591837
FBgn0052457	163	0.4369877300613495	0.7294355828220859	0.0712638036809815	0.5543128834355828	Br7	0.4207317073170731	0.96617	0.71303				21.6150553333333	0.154542333333333	20.92190815325178	9.928248699927028	0.8785734996379073	0.9946761121141628	55.00000000000001	11.0	34.0	0.0	54.0	9.0	0.52	1.0	H	0.4032515337423313	3.094609	0.8573742331288344
FBgn0264897	124	0.3858064516129031	0.7014838709677419	0.053266129032258	0.4916935483870968	Br7	0.4293333333333333	0.994565	0.61063				18.2227166666667	0.022744	17.529569498576347	9.98751109605682	0.8904301430588811	0.9917312254035492	63.0	38.0	33.0	0.0	33.0	0.0	0.65	3.0	HHH	0.4489354838709677	4.869311	0.7747177419354839
FBgn0040684	96	0.6063229166666666	0.2257395833333334	0.0361979166666666	0.4827083333333333	Br9	0.5807560137457045	0.000302	0.33089				3.27540533333333	0.0	2.6193627283878853	10.0	0.8264532407636149	0.991909442527848	77.0	65.0	56.99999999999999	35.0	56.00000000000001	24.0		1.0	H	0.2368333333333333	8.527888	0.6726145833333333
FBgn0051538	563	0.4026625222024867	0.5390035523978687	0.1241385435168739	0.5471776198934282	Br9	0.5856973995271868	0.000523	0.3675	0.20966034789	0.1578396521099999	0.570504348	78.512848	2.003397	77.81970081944006	9.741661036808752	0.7465133857986749	0.9862637676293836	52.0	12.0	28.999999999999996	0.0		0.0		6.0	HHHHHH	0.1925968028419182	4.8263545	0.8340479573712257
FBgn0085306	311	0.2456366559485531	0.206122186495177	0.0960064308681672	0.4895434083601286	Br7	0.5779914529914529	0.001656	0.59295	0.17031542579685	0.42263457420315	0.287234043	9.38544966666667	0.0587063333333333	8.692391493792272	9.937255233630086	0.8454473793012173	0.9929271009572692	51.0	8.0	27.0	1.0	30.0	0.0		2.0	HH	0.2154501607717041	2.6206214	0.8432700964630223
FBgn0264427	66	0.6346666666666667	0.9909999999999995	0.3035454545454545	0.6187575757575758	Br9	0.5223880597014925	0.003398					12.6127223333333	0.739327	11.91958212623491	9.397692929305878	0.5989427905883615	0.9722228789488576	76.0	61.0	69.0	64.0		0.0	0.95	1.0	H	0.2033939393939394	8.475869	0.6370606060606061
FBgn0040679	59	0.1653389830508474	0.7884237288135594	0.0724406779661016	0.756728813559322	Br6	0.5277777777777778	0.00069	0.18172				58.69729	0.0	58.004142819440055	10.0	0.8486573988639923	0.9930503451528936	67.0	32.0	41.0	0.0	57.99999999999999	2.0	0.45	1.0	H	0.7406271186440679	2.4046714	0.8163898305084745
FBgn0051560	279	0.3838566308243729	0.3134982078853047	0.0528853046594982	0.4477240143369175	Br8	0.4476190476190476	0.975283											50.0	5.0	31.0	0.0		0.0	0.42	3.0	HHH	0.270663082437276	3.4926453	0.7918136200716845
FBgn0037449	342	0.4789795321637429	0.091315789473684	0.0713947368421052	0.3384707602339181	Br6	0.4849368318756074	0.000933	0.99659				0.730132666666667	0.0084293333333333	0.4330221930912933	9.883891993785731	0.7100151989888268	0.9837285628409412	45.0	11.0	28.999999999999996	0.0	28.000000000000004	0.0		14.0	EEHEEEEHEHEEEH	0.108438596491228	7.9668603	0.4672573099415204
FBgn0287588	31	0.6011612903225807	0.9997096774193548	0.0202903225806451	0.757258064516129	Br9	0.4791666666666667	0.002513											86.0	97.0	72.0	65.0	86.0	97.0	0.99	1.0	H	0.7479677419354837	4.3238454	0.656258064516129
FBgn0260713	120	0.1424833333333333	0.9999	0.0376833333333333	0.7379333333333332	Br7	0.6170798898071626	0.003331					0.184941333333333	0.0	0.0967399995715498	10.0	0.0074553523365141	0.9506129540060196	60.0	28.000000000000004	27.0	0.0	55.00000000000001	5.0	0.45	0.0		0.7489083333333333	1.5899566	0.8578749999999999
FBgn0265423	107	0.3865233644859813	0.0856355140186915	0.1183177570093458	0.4289439252336448	Br7	0.4969135802469135	0.133931					1.48013366666667	0.062898	1.004017891774171	9.56641822699687	0.8875383987023516	0.9625899174587408	55.00000000000001	22.0	33.0	7.000000000000001	35.0	0.0	0.57	1.0	H	0.2822056074766355	4.4425287	0.784252336448598
FBgn0037500	200	0.4477199999999999	0.1188499999999999	0.1963199999999999	0.4133449999999999	Br7	0.5091210613598673	0.000577	0.47221				19.975253	0.0	19.28210582155285	10.0	0.8565054957011509	0.9933576534767758	49.0	4.0	34.0	0.0	40.0	3.0	0.74	3.0	HHH	0.197465	5.842671	0.7892
FBgn0261508	52	0.530173076923077	1.0	0.2644615384615384	0.512423076923077	Br8	0.4528301886792453	0.92588	0.13575				55.9469626666667	23.7913586666667	55.25381548610677	5.289143155347709	0.0017477130541649	0.9368305542244664	72.0	46.0	51.0	28.999999999999996	64.0	35.0	0.7	1.0	H	0.3286730769230769	5.883279	0.7177115384615385
FBgn0267105	58	0.4006724137931035	0.4414827586206897	0.0135689655172413	0.5685	Br7	0.4632768361581921	0.00614					0.712288333333333	0.0	0.4182664989350361	10.0	0.6965863021572274	0.9832472192272548	64.0	22.0	34.0	0.0	43.0	0.0	0.73	2.0	HH	0.514	4.3395247	0.712793103448276
FBgn0262362	95	0.4205473684210526	0.4664421052631579	0.1317684210526316	0.4222421052631578	Br4	0.4513888888888889	0.998572	0.7219										59.0	37.0	39.0	0.0		0.0	0.68	2.0	HH	0.3136421052631579	6.3113403	0.6873052631578948
FBgn0262363	53	0.5581698113207546	0.982754716981132	0.2966226415094339	0.5312452830188679	Br4	0.5	0.996818	0.29184				115.724904333333	0.235165666666667	115.03175715277304	9.97965830061288	0.807171796635826	0.9896281546144604	77.0	60.0	47.0	0.0		0.0	0.89	1.0	H	0.1863962264150943	11.282415	0.5757358490566038
FBgn0261060	53	0.4801886792452828	0.9076415094339624	0.2405094339622641	0.5019622641509434	Br4	0.5061728395061729	0.997148	0.49688				149.957245	0.0	149.26409781944005	9.999999999999998	0.7932124356969077	0.988625679402154	77.0	56.99999999999999	47.0	0.0	73.0	56.99999999999999	0.85	1.0	H	0.1795283018867924	11.352504	0.572679245283019
FBgn0040531	67	0.6933432835820894	0.0838059701492536	0.3255671641791045	0.4113432835820896	Br9	0.5490196078431373	0.449087	0.19223				6.254143	5.167778	5.851753804872929	1.339047718577841	0.0112301742816755	0.7207364661016405	67.0	46.0	56.00000000000001	10.0	61.0	36.0		3.0	HHH	0.1241641791044776	8.18705	0.6953432835820894
FBgn0259992	77	0.5156883116883119	0.301935064935065	0.2842727272727273	0.4381818181818182	Br9	0.5	0.081783	0.18679				7.41595033333333	3.30724966666667	6.739098762716825	5.059983108675655	0.0754000821206854	0.7789493892895103	68.0	32.0	53.0	16.0	56.99999999999999	17.0	0.61	2.0	HH	0.105	7.756059	0.7179740259740258
FBgn0053325	313	0.6746261980830669	0.0194281150159744	0.0692460063897763	0.3581789137380192	Br6	0.3970276008492569	0.470834	0.29466				1.49847766666667	0.0	1.007021649424283	10.0	0.9387584521602204	0.9970758157305356	79.0	74.0	49.0	10.0	46.0	8.0		12.0	HHHHHHHHHHHH	0.0661597444089456	12.223916	0.4380766773162939
FBgn0265158	53	0.4739622641509433	0.8279622641509436	0.0165471698113207	0.3790943396226415	Br7	0.4814814814814814	0.135774					10.7671456666667	0.0	10.074019566731309	10.0	0.8292533219820967	0.9920806106533664	56.99999999999999	0.0	32.0	0.0	40.0	0.0	0.7	1.0	H	0.1782830188679245	4.778263	0.7328679245283019
FBgn0263750	372	0.4343844086021505	0.7292204301075268	0.1140241935483871	0.5418709677419355	Br9	0.5397676496872207	0.001347	0.48956	0.0	0.48956	0.0	51.4815646666667	39.5598946666667	50.78842413092431	1.8362041214569496	0.3263864983755059	0.8832503985035326	51.0	9.0	28.999999999999996	0.0	43.0	1.0	0.38	1.0	H	0.2987715053763441	2.3508894	0.8460994623655914
FBgn0265201	98	0.1802346938775509	1.0	0.0128775510204081	0.7537244897959182	Br8	0.5151515151515151	0.000743	0.71563				2.25593466666667	0.141609333333333	1.676754096711576	9.353870405140585	0.5605490397115355	0.9676506186744652	63.0	35.0	34.0	0.0	50.0	1.0		2.0	HH	0.8016326530612247	1.1793011	0.8041224489795917
FBgn0051415	157	0.1891019108280254	0.8689235668789805	0.1180955414012738	0.7434012738853503	Br9	0.6075949367088608	0.004019	0.53167				18.027971	0.107457666666667	17.334823835930028	9.940217340171076	0.8421863089112622	0.9927374225537844	51.0	15.0	26.0	0.0	43.0	4.0	0.34	1.0	H	0.6314394904458599	3.460268	0.8105923566878981
FBgn0085331	170	0.5053235294117646	0.1774588235294117	0.0689999999999999	0.4245999999999999	Br8	0.4502923976608187	0.000886	0.33763				0.693126333333333	0.0	0.4054512100053792	9.999999999999998	0.7689232059126196	0.9884415388493674	65.0	39.0	41.0	0.0	43.0	0.0		6.0	HHHHHH	0.1665411764705882	7.867149	0.6089294117647059
FBgn0287598	69	0.4367971014492753	0.2180579710144926	0.0110434782608695	0.4622753623188406	Br9	0.5238095238095238	0.000862											66.0	33.0	55.00000000000001	30.0		0.0	0.76	2.0	HH	0.1696231884057971	6.23641	0.6856666666666668
FBgn0051406	249	0.3914136546184737	0.9966746987951808	0.0234779116465863	0.6805020080321285	Br4	0.4373333333333333	0.001113				0.574609571	11.335768	0.636314333333333	10.642643376443973	9.423831430308756	0.8447554841149759	0.992791564564311	47.0	0.0	35.0	0.0	52.0	2.0		2.0	HH	0.5523694779116467	2.1505535	0.8844578313253013
FBgn0267236	67	0.614686567164179	0.0480895522388059	0.0253134328358208	0.4403880597014925	Br4	0.4754901960784313	0.000888					4.069663	2.13326	3.511240560435666	4.214259108226671	0.0	0.7915646499058713	55.00000000000001	3.0	36.0	0.0	47.0	0.0	0.78	2.0	HH	0.2685970149253731	6.380647	0.6138059701492539
FBgn0262364	174	0.5376724137931035	0.0527758620689654	0.0863793103448275	0.3316321839080459	Br6	0.4457142857142857	0.001109	0.31901	0.10659421003254	0.21241578996746	0.334140654	5.17638266666667	0.48565	4.49237356424386	9.022175807313143	0.6671721048196533	0.9794966948795142	62.0	40.0	52.0	22.0	37.0	3.0	0.9	7.0	EEEEEHH	0.0704137931034482	9.993421	0.5178620689655172
FBgn0260230	220	0.4613363636363636	0.7729863636363643	0.1158727272727272	0.5020909090909091	Br8	0.4555052790346908	0.001401	0.4405	0.3354583246285	0.1050416753715	0.761539897	2.52960066666667	0.0	1.9131282243550007	10.0	0.8371296649980864	0.9924813041945538	59.0	20.0	30.0	0.0		0.0	0.51	3.0	HHH	0.206890909090909	5.646855	0.8120272727272728
FBgn0260231	203	0.4755763546798033	0.6135566502463053	0.1359408866995073	0.5073891625615764	Br9	0.5964052287581699	0.001201	0.26606				2.52947133333333	0.0	1.9130084375497751	9.999999999999998	0.8371347657672827	0.9924815843566606	67.0	53.0	45.0	11.0	59.0	19.0	0.59	5.0	HHHHH	0.239448275862069	7.8824415	0.6508965517241381
FBgn0261714	864	0.2327256944444447	0.8811724537037039	0.0261180555555555	0.5852268518518519	Br9	0.5472061657032755	0.019041	0.82236	0.26654185610976	0.55581814389024	0.324118216	4.07220666666667	1.77688633333333	3.4750322837899725	5.1661571840735245	0.0010917624868952	0.950268199781282	48.0	5.0	26.0	0.0		0.0		1.0	H	0.3452916666666666	0.14277543	0.8746990740740741
FBgn0263404	48	0.3018958333333334	0.5574374999999999	0.099125	0.5366249999999999	Br4	0.4965986394557823	0.005262					9.401728	0.0	8.708663397272218	10.0	0.844763644927624	0.9927583150847132	61.0	27.0	47.0	0.0	43.0	0.0	0.79	3.0	HHH	0.2582291666666667	3.9429142	0.6406875
FBgn0264829	71	0.468211267605634	0.0334507042253521	0.1597887323943661	0.3600845070422535	Br5	0.4814814814814814	0.322801				0.131817118	2.24527566666667	0.069154	1.6596194459249731	9.687408407552264	0.7748654031718546	0.9887365528955884	54.0	0.0	32.0	0.0	36.0	0.0	0.83	1.0	H	0.1286619718309859	5.022618	0.7362112676056339
FBgn0264830	50	0.4415999999999999	0.16168	0.0096	0.5139199999999999	Br8	0.4705882352941176	0.003758					1.09772566666667	0.0	0.6924822877664963	10.0	0.0703023834809516	0.9521025195593432	63.0	12.0	52.0	2.0		0.0	0.39	0.0		0.26334	5.4141846	0.84474
FBgn0266261	162	0.4244259259259256	0.1077345679012345	0.0721851851851851	0.3917283950617283	Br8	0.3660531697341513	0.932303	0.40913				0.0	0.106084333333333	0.0544482432483576	-10.0	0.1615012016087861	0.9625363206743288	54.0	4.0	31.0	0.0	37.0	0.0	0.54	3.0	HHH	0.1485555555555555	5.549073	0.7777716049382716
FBgn0038123	267	0.4451198501872662	0.3599588014981275	0.0575505617977528	0.4672771535580524	Br9	0.4601990049751244	0.0003	0.50858	0.14391661201714	0.36466338798286	0.282977333	10.8945913333333	0.051989	10.201463701271267	9.95216667598738	0.878185776685762	0.9946101203393856	54.0	28.000000000000004	42.0	0.0	37.0	1.0		9.0	HEEEHEEEH	0.2944269662921348	8.622935	0.5917415730337079
FBgn0287587	133	0.7027067669172934	0.1514812030075187	0.5478345864661653	0.3558421052631579	Br6	0.3656716417910448	0.002805				0.282977333							81.0	77.0	59.0	40.0	68.0	53.0		4.0	HHHH	0.1039774436090225	12.780279	0.418360902255639
FBgn0038158	132	0.7377348484848488	0.0845151515151515	0.5001287878787879	0.3838863636363636	Br9	0.518796992481203	0.000564	1.06884				2.94129666666667	0.106664	2.305229101517243	9.631026429601924	0.859282424697447	0.9937014719734096	70.0	55.00000000000001	45.0	0.0		0.0		2.0	HH	0.1563939393939394	8.318893	0.5546060606060605
FBgn0038159	112	0.4080803571428571	0.0797053571428568	0.1434374999999999	0.2265982142857142	Br9	0.5309734513274337	0.201184	0.2244				0.297239333333333	0.0	0.1596231512705307	10.0	0.9153982226185484	0.9963961014824376	53.0	2.0	26.0	0.0	31.0	0.0	0.57	2.0	EE	0.1050357142857142	4.279729	0.7978125
FBgn0002862	56	0.1935178571428571	0.0428749999999999	0.326625	0.5805714285714286	Br6	0.6198830409356725	0.102105					383.058716	1.34698166666667	382.36556881944006	9.964774549870612	0.8701486068376266	0.9941869555357816	37.0	0.0	33.0	0.0		0.0	0.51	0.0		0.2093571428571428	5.194492	0.7034464285714286
FBgn0265146	38	0.6660526315789476	1.0	0.2134473684210526	0.5343421052631578	Br3	0.5042735042735043	0.998942					0.115008333333333	0.0	0.0591566208565454	10.0	0.0	0.8694507770214973	76.0	55.00000000000001	65.0	47.0	70.0	45.0	0.93	2.0	HH	0.5573157894736841	6.6104484	0.7170000000000002
FBgn0038225	147	0.4143197278911564	0.4624965986394558	0.0255306122448979	0.4743945578231293	Br9	0.5518018018018018	0.000504	0.33047	0.0	0.33047	0.0	44.8440586666667	0.0	44.15091148610675	10.0	0.8360479900131296	0.9923859658458728	62.0	31.0	33.0	0.0	37.0	0.0		3.0	HHH	0.8285918367346938	3.306569	0.7304897959183674
FBgn0085302	128	0.5041328125000001	0.999765625	0.1013984374999999	0.6858437500000001	Br8	0.524547803617571	0.996076	0.40491	0.080982	0.323928	0.2	0.866068333333333	0.0	0.5240018566793019	10.0	0.0696277802347385	0.8855686739760095	71.0	47.0	43.0	2.0	54.0	1.0		2.0	HH	0.5232890625	5.0743594	0.7565390624999999
FBgn0264903	90	0.6317222222222221	0.0989222222222222	0.1524999999999999	0.4225888888888889	Br8	0.4835164835164835	0.998136	0.20416	6.94144e-09	0.20415999305856	3.4e-08	0.0	0.169059	0.088097871740589	-10.0	0.0643899457338983	0.8621309845512252	63.0	32.0	41.0	0.0		0.0	0.63	3.0	HHH	0.0973666666666666	9.269811	0.6109444444444445
FBgn0038311	547	0.3814040219378431	0.4251462522851915	0.2335356489945155	0.4888025594149908	Br8	0.5	0.002251	0.36657	0.07240451160411	0.29416548839589	0.197518923	3.46955433333333	0.204312666666667	2.8138837547650115	9.39485182868708	0.498242892502142	0.9603313837769824	48.0	17.0	28.999999999999996	0.0		0.0		5.0	HHHHH	0.2355502742230347	4.2797537	0.7931023765996343
FBgn0266745	84	0.4461309523809524	0.2318571428571429	0.0546666666666666	0.475297619047619	Br4	0.5098039215686274	0.014974					3.107693	2.953995	3.0337939824609266	0.3584677368617648	0.0746542272717677	0.6668779111627233	39.0	0.0	28.000000000000004	0.0	37.0	0.0	0.41	0.0		0.2232857142857143	3.4899702	0.8448214285714286
FBgn0266734	65	0.560276923076923	0.341846153846154	0.1516307692307692	0.4471538461538462	Br4	0.404040404040404	0.999586											56.00000000000001	0.0	39.0	0.0	47.0	0.0		3.0	HHH	0.2646	10.54347	0.6194461538461539
FBgn0000246	744	0.6963803763440857	0.2415873655913985	0.0600860215053763	0.545385752688172	Br8	0.407158836689038	0.00147	0.38926	0.0	0.38926	0.0	0.706702666666667	9.146857	8.453925812920899	-9.199963754653984	0.3513323355394262	0.9038989068196996	73.0	68.0	43.0	0.0		0.0		1.0	H	0.0384717741935483	8.249065	0.6523266129032258
FBgn0263022	246	0.3499512195121952	0.438166666666667	0.0686626016260162	0.5445243902439024	Br8	0.5303643724696356	0.000617	0.3709	0.0427961537035	0.3281038462965	0.115384615	3.76999133333333	0.0	3.0996347264854704	10.0	0.8354429512012524	0.992252846959076	57.99999999999999	18.0	32.0	0.0	48.0	2.0		6.0	HHHHHH	0.4068536585365853	5.138177	0.7333008130081301
FBgn0038377	218	0.3509908256880735	0.4333440366972477	0.0428073394495412	0.5566330275229358	Br9	0.558599695585997	0.002208	0.40397				21.472594	0.262900666666667	20.77944682005488	9.876824290058384	0.8428222773213797	0.9926527278588256	51.0	16.0	32.0	0.0	45.0	6.0	0.68	5.0	HHHHH	0.3465045871559633	5.0294456	0.7503348623853211
FBgn0038386	263	0.5777528517110264	0.1349467680608365	0.0462699619771863	0.4898745247148288	Br9	0.5202020202020202	0.000515	0.28477	0.17077913506247	0.11399086493753	0.599709011	3.78563133333333	0.0	3.1149249934315018	9.999999999999998	0.8322258721488783	0.992000158238755	68.0	55.00000000000001	51.0	13.0	57.99999999999999	27.0		8.0	HHHHEEEH	0.1896996197718631	9.937669	0.5533688212927756
FBgn0051088	70	0.5777428571428573	0.1576571428571428	0.3875714285714286	0.513457142857143	Br6	0.4507042253521127	0.00069					5.78493366666667	0.411683	5.096414785828372	9.26492205273972	0.6294060474859421	0.9765039573042072	69.0	49.0	50.0	7.000000000000001	41.0	0.0	0.54	2.0	HH	0.1400285714285714	5.444495	0.7029571428571427
FBgn0085307	91	0.2958571428571428	0.9917582417582416	0.110120879120879	0.5726153846153847	Br6	0.5471014492753623	0.995551	0.71139	0.1550274583068299	0.55636254169317	0.217921897	0.385105333333333	0.337467333333333	0.3615699788945506	0.9303474985061168	0.1735202313275969	0.8824562141318439	59.0	23.0	33.0	0.0	49.0	1.0		1.0	H	0.3918901098901098	4.773158	0.8066813186813185
FBgn0261847	61	0.4675573770491803	0.9224262295081967	0.1950655737704918	0.4247540983606557	Br4	0.4032258064516129	0.998537					0.167727	0.379845666666667	0.2794001117311728	-5.108474952624602	0.1314123346882091	0.9199487546759736	64.0	31.0	44.0	0.0	50.0	0.0	0.56	1.0	H	0.2127377049180328	5.9922147	0.7449508196721313
FBgn0266454	89	0.3295056179775281	0.3289438202247189	0.1053370786516853	0.406	Br7	0.4555555555555555	0.999602	0.36332				0.28698	0.154791666666667	0.2230684643455837	4.054056226022099	0.0459261086953609	0.8575374431027262	60.0	28.000000000000004	37.0	0.0	45.0	0.0		3.0	HEE	0.1854606741573033	6.3531404	0.7626179775280899
FBgn0265199	65	0.5734461538461539	0.0791230769230769	0.0658153846153846	0.524923076923077	Br8	0.5555555555555556	0.006002					0.640392	0.0850303333333333	0.4007789911114728	8.596764291218983	0.5914011162511251	0.973426932667513	62.0	15.0	57.99999999999999	11.0	70.0	46.0	0.97	4.0	HHHH	0.3092307692307692	5.192611	0.6757384615384616
FBgn0265197	48	0.3862708333333333	0.3683541666666666	0.0131458333333333	0.4611666666666666	Br8	0.4149659863945578	0.474593					0.069926	0.0	0.0355740812009472	10.0	0.0	0.952668972390232	50.0	0.0	28.999999999999996	0.0	38.0	0.0	0.62	2.0	HH	0.2642916666666666	4.244729	0.7353958333333331
FBgn0262006	146	0.404917808219178	0.2062260273972603	0.1149999999999999	0.4350342465753424	Br7	0.4285714285714285	0.00733	0.14775	0.0	0.14775	0.0	3.958468	0.0	3.2842331891676024	10.0	0.9393211178485336	0.9970403913287922	48.0	1.0	42.0	0.0	36.0	0.0	0.81	7.0	EEEEEEE	0.2621849315068493	8.815104	0.5633150684931507
FBgn0038508	223	0.374103139013453	0.4278340807174888	0.0598699551569506	0.4027130044843049	Br7	0.4985119047619047	0.951989	0.49512	0.0	0.49512	0.0	0.106903	0.07607	0.0916053295292313	2.349976814047538	0.2859749271520997	0.8820337060350116	61.0	35.0	31.0	0.0	69.0	40.0		5.0	HEEHE	0.2834125560538116	6.234345	0.7185784753363228
FBgn0053333	148	0.3273513513513513	0.7619391891891887	0.0824459459459459	0.5401959459459459	Br5	0.5704697986577181	0.963953	0.75257				2.240581	0.0	1.6485423109999318	9.999999999999998	0.7916922467221528	0.9898801122561148	60.0	18.0	32.0	0.0		0.0	0.43	1.0	H	0.2636621621621621	3.3171024	0.8460608108108107
FBgn0262024	108	0.394148148148148	0.9543148148148146	0.1305277777777777	0.4641203703703703	Br5	0.4648318042813456	0.948542	0.64432	0.0	0.64432	0.0							59.0	19.0	32.0	0.0	42.0	0.0		1.0	H	0.25975	3.6647854	0.8476111111111111
FBgn0038509	124	0.3153629032258064	0.9081370967741936	0.0937016129032257	0.5032016129032258	Br7	0.544	0.961025	0.57385										59.0	15.0	28.999999999999996	0.0	48.0	4.0		1.0	H	0.5773951612903226	2.4718535	0.8512338709677421
FBgn0038512	89	0.5107752808988765	0.1873707865168538	0.029752808988764	0.4624044943820225	Br9	0.5777777777777777	0.00089	0.18486				0.978131	0.0540986666666667	0.6192502787101177	9.43250200038769	0.8383157867600163	0.9925820034832132	77.0	75.0	64.0	48.0	70.0	57.99999999999999	0.89	5.0	HHHEE	0.2175505617977527	11.983756	0.4685393258426966
FBgn0040565	66	0.3411060606060606	0.9586363636363636	0.1711666666666666	0.4599848484848485	Br7	0.5572139303482587	0.999826	0.47078	0.1690606891098399	0.30171931089016	0.359107628							62.0	26.0	44.0	0.0	46.0	0.0	0.39	1.0	H	0.1674242424242424	6.439796	0.6678181818181819
FBgn0262794	116	0.4066379310344827	0.2126724137931034	0.1282413793103447	0.4009310344827587	Br5	0.4472934472934473	0.999687					1.13074233333333	0.0	0.7173409766373439	10.0	0.6123201434988464	0.9739675686917404	65.0	41.0	48.0	8.0	54.0	11.0	0.77	5.0	HEEEE	0.0831206896551724	11.271494	0.5253017241379311
FBgn0038558	109	0.5192293577981651	0.3848899082568806	0.0731743119266055	0.4532660550458715	Br9	0.5242424242424243	0.001184	0.56892	0.2954276835668399	0.27349231643316	0.519278077	4.272489	0.0787026666666667	3.594318156582291	9.814127044529664	0.7529179166546661	0.9870910964589732	69.0	61.0	44.0	0.0	37.0	0.0		5.0	EEEEE	0.1903394495412844	6.7063227	0.5766697247706422
FBgn0263399	64	0.5646875	0.327546875	0.230765625	0.477078125	Br6	0.5230769230769231	0.00447	0.50323				0.223521	0.127185333333333	0.1765127884404948	3.745953747538151	0.186711226538693	0.9185124333115162	53.0	0.0	35.0	0.0		0.0	0.38	2.0	HH	0.1684062499999999	4.793851	0.71409375
FBgn0038612	207	0.6942270531400967	0.2265797101449281	0.132159420289855	0.4899710144927536	Br4	0.4647435897435897	0.000396	0.62691	0.48671493669828	0.14019506330172	0.776371308	5.22157866666667	0.670931666666667	4.53893648450331	8.64401371715603	0.8031078633905623	0.989394573766707	83.0	86.0	46.0	0.0	77.0	82.0	0.76	3.0	HHH	0.2392995169082125	11.283144	0.5567391304347826
FBgn0262846	59	0.5681694915254236	0.2456440677966101	0.3395593220338983	0.5417118644067797	Br7	0.4777777777777778	0.000458	0.23868				0.353905666666667	0.053066	0.214756490314729	8.406582835660995	0.06150763249582	0.7025248062983048	76.0	63.0	67.0	57.99999999999999		0.0	0.8	1.0	H	0.1636949152542373	8.531429	0.6723220338983052
FBgn0262823	88	0.5565795454545455	0.158625	0.2028636363636363	0.428625	Br7	0.4831460674157303	0.015963	0.30108				0.256381333333333	0.0414423333333333	0.1546755978812521	8.276141988634231	0.0626767758760241	0.7049233188558675	71.0	56.00000000000001	56.00000000000001	28.000000000000004	53.0	0.0	0.77	3.0	HHH	0.1321590909090909	7.8800554	0.6505113636363636
FBgn0051230	59	0.6994406779661017	0.0505254237288135	0.2637118644067797	0.3770169491525423	Br4	0.4111111111111111	0.001859	0.16299				20.92938	0.130483	20.23623282036721	9.937462458647436	0.7550908110784316	0.9873219436879992	68.0	49.0	46.0	0.0	51.0	0.0	0.88	2.0	HH	0.1797118644067797	7.123314	0.6270338983050847
FBgn0051226	52	0.1338269230769231	0.0697307692307691	0.3838846153846154	0.4730384615384615	Br8	0.559748427672956	0.089441	0.0001				562.666341	0.880769666666667	561.9731938194401	9.984334269203313	0.8730299311984238	0.9943615499457616	42.0	0.0	35.0	0.0	36.0	0.0		0.0		0.1599615384615384	4.164225	0.596673076923077
FBgn0038656	139	0.76926618705036	0.2428633093525181	0.1345035971223021	0.4299136690647481	Br6	0.4904761904761904	0.532752	0.62947				18.7769673333333	0.124395333333333	18.08382016070368	9.933533120386924	0.8014771327223519	0.9903868748057968	80.0	71.0	46.0	0.0	53.0	1.0	0.84	5.0	HHHHH	0.1313741007194244	11.174608	0.445568345323741
FBgn0265063	43	0.5503023255813952	0.1398837209302325	0.290093023255814	0.5048604651162791	Br6	0.5	0.017045					1.27105133333333	0.0	0.8251833063810728	10.0	0.7786095786073591	0.9890638178088696	73.0	67.0	53.0	5.0		0.0	0.76	1.0	H	0.3256046511627907	5.1990466	0.6643488372093024
FBgn0051459	246	0.5769918699186993	0.1129024390243901	0.127040650406504	0.3803699186991869	Br8	0.4844804318488529	0.00051	0.45706				21.8420143333333	0.0	21.14886715310004	10.0	0.8762036827670429	0.9944938857847752	53.0	16.0	33.0	0.0	36.0	0.0		6.0	HHHHHH	0.1241991869918699	7.5702686	0.615109756097561
FBgn0038741	381	0.5392283464566927	0.1645774278215224	0.0816509186351706	0.4900078740157479	Br8	0.5174520069808028	0.000313	0.30543	0.24367006290183	0.0617599370981699	0.797793481	1.18202966666667	4.91717133333333	4.247613512394899	-7.385718248001568	0.2176877942590941	0.7371174177821936	62.0	40.0	36.0	0.0	60.0	28.000000000000004		12.0	HHHEEHHHEEHH	0.2600183727034121	6.676385	0.7078136482939633
FBgn0051206	198	0.2786161616161615	0.2612878787878791	0.0727525252525252	0.3949494949494949	Br6	0.4589614740368509	0.000932				0.578996425	39.489853	0.0	38.79670581944005	10.0	0.8568545453689717	0.9935064505606626	50.0	5.0	26.0	0.0	33.0	0.0		2.0	HH	0.4187424242424242	2.96596	0.8274040404040405
FBgn0287211	96	0.5937395833333334	0.0596666666666666	0.2818020833333334	0.39859375	Br8	0.3917525773195876	0.000692				0.578996425							72.0	59.0	49.0	0.0	48.0	0.0		3.0	HHH	0.1231875	8.725587	0.6226145833333333
FBgn0044810	142	0.6046690140845072	0.2642676056338026	0.1113521126760563	0.3753309859154929	Br7	0.3986013986013986	0.98556	0.37121				126.198883	7.401277	125.50573581944003	9.39737525781434	0.0110612670559276	0.895569171634079	77.0	67.0	46.0	0.0	53.0	17.0		7.0	HHHHHHH	0.1359507042253521	10.276639	0.4994507042253521
FBgn0262144	94	0.5293297872340427	0.036563829787234	0.1747340425531915	0.3567553191489361	Br8	0.4175438596491228	0.813889	0.24917				12.421147	0.130395	11.728004413463744	9.894476580314338	0.868420675592603	0.9934801857086668	78.0	69.0	50.0	0.0	51.0	11.0		2.0	HH	0.0972553191489361	8.383982	0.5551063829787234
FBgn0015229	228	0.3619385964912283	0.601767543859649	0.1221710526315789	0.5488859649122808	Br7	0.5312954876273653	0.046959	0.44036				6.42110266666667	22.7938696666667	22.10072256362388	-6.913875312384939	0.2182197895257361	0.7897249985342296	60.0	30.0	34.0	0.0	54.0	19.0	0.45	4.0	HHHH	0.418640350877193	4.2814994	0.7903026315789474
FBgn0051174	203	0.6522463054187191	0.1376847290640394	0.0888768472906403	0.5011133004926108	Br6	0.3872549019607843	0.000509	0.46964	0.3232924851753599	0.14634751482464	0.688383624	16.146536	0.912171666666667	15.45338906143126	9.420046600243356	0.7868861721423716	0.989092584627017	74.0	61.0	38.0	0.0	53.0	13.0	0.86	3.0	HHH	0.2350541871921182	9.774675	0.6550295566502463
FBgn0266538	34	0.8155588235294118	0.1068529411764706	0.4365	0.5846764705882352	Br9	0.4095238095238095	0.047581	0.03027				5.49807566666667	10.156278	9.472569628647465	-4.033433629757372	0.1432648614198615	0.5732510696156955	92.0	97.0	82.0	82.0	91.0	100.0	1.0	1.0	H	0.5097058823529412	9.444786	0.6309411764705883
FBgn0053107	291	0.6766907216494844	0.1425120274914088	0.2233642611683848	0.3392886597938144	Br9	0.5011415525114156	0.000331	0.24915	0.16437588557115	0.08477411442885	0.659746681	2.69168066666667	6.83326433333333	6.155889763560525	-5.639185982422574	0.1341768661900209	0.7649356257375467	85.0	85.0	63.0	41.0	47.0	0.0	0.94	13.0	HHHHHHHHHHHHH	0.0740481099656357	12.451488	0.3516597938144329
FBgn0262540	90	0.5225666666666666	0.4896555555555555	0.1432555555555555	0.4382777777777779	Br4	0.3626373626373626	0.985135					6.45146466666667	1.78599	5.767688221582684	6.969518235287032	0.0512581130682692	0.8331207715396436	60.0	30.0	41.0	2.0	41.0	0.0	0.66	3.0	HHH	0.2048333333333333	5.4548006	0.7027666666666667
FBgn0262541	146	0.4837054794520548	0.4472054794520548	0.0877808219178082	0.4463835616438356	Br7	0.3990929705215419	0.949954	0.46875				2.382564	1.75291566666667	2.1164993311457314	2.1286820344051858	0.0825387478336269	0.7729867077756973	57.99999999999999	17.0	34.0	3.0	38.0	1.0	0.71	4.0	HHHH	0.2006301369863013	6.3857803	0.7545753424657534
FBgn0263777	42	0.4116904761904763	0.9936428571428568	0.1673809523809523	0.5035	Br5	0.4573643410852713	0.012926					1.90662733333333	0.0633453333333333	1.3604310117526253	9.66243106320011	0.7728097032951359	0.9885076666784828	63.0	33.0	48.0	0.0	42.0	0.0	0.68	2.0	HH	0.2949761904761904	4.489816	0.6620238095238096
FBgn0039088	386	0.4281968911917101	0.2580077720207255	0.0960388601036269	0.4678963730569948	Br8	0.446167097329888	0.00032	0.55409	0.0807429240089299	0.4733470759910699	0.145721677	25.5686963333333	0.0199856666666667	24.87554915278137	9.992180488533975	0.8668918283115776	0.9940147841533532	66.0	41.0	30.0	0.0	37.0	4.0		6.0	HHHHEE	0.208821243523316	4.5544467	0.7537072538860105
FBgn0002863	52	0.4920576923076925	1.0	0.2420384615384615	0.5341730769230769	Br3	0.4528301886792453	0.984633	0.63279				1740.84016933333	0.652210666666667	inf	9.996252770307969	0.9033190356232818	0.9950891383448576	73.0	56.00000000000001	62.0	35.0	55.00000000000001	0.0	0.85	2.0	HH	0.28025	6.0840054	0.6844230769230768
FBgn0051128	166	0.532180722891566	0.1498192771084337	0.177789156626506	0.3151987951807229	Br8	0.4730538922155688	0.984092	0.34917	0.2648316772269	0.0843383227731	0.75846057	10.7585636666667	0.0	10.065437748421822	9.999999999999998	0.8507689521957166	0.9926380397499834	78.0	67.0	52.0	10.0	42.0	0.0		7.0	HEEEEEH	0.0650542168674698	10.874908	0.4940421686746987
FBgn0284232	22	0.8126363636363635	0.0523636363636363	0.2516363636363636	0.7003636363636363	Br9	0.3333333333333333	0.064919					0.0775483333333333	0.136863666666667	0.1076457241398371	-3.77067995690638	0.0903836677869941	0.7663166120344418	95.0	95.0	70.0	68.0		0.0	1.0	1.0	H	0.7029999999999998	11.580894	0.653909090909091
FBgn0266534	346	0.4138554913294798	0.1047456647398842	0.0431994219653179	0.4221011560693642	Br6	0.4082612872238232	0.92741	0.42988	0.3310015309541599	0.09887846904584	0.769985882	0.08252	0.0387486666666667	0.0608738054198184	4.801344685876853	0.1935523347249707	0.8140561011210419	40.0	0.0	26.0	0.0	28.999999999999996	0.0		1.0	H	0.2692803468208092	2.895458	0.8527138728323699
FBgn0053494	86	0.4291627906976744	0.0966976744186045	0.1901744186046512	0.3998953488372093	Br2	0.4406130268199233	0.977323					14.220676	11.860672	13.617753220857116	1.2744622952616145	0.038693645679903	0.865408810658995	60.0	23.0	42.0	12.0	45.0	0.0	0.48	2.0	HH	0.1597441860465116	5.1446495	0.7446279069767442
FBgn0051093	145	0.3550689655172414	0.5038413793103449	0.1170827586206896	0.5276137931034484	Br7	0.5502283105022832	0.982906				0.443387633	8.115715	0.0	7.422866581112494	10.0	0.8544257889615412	0.9912180864734372	54.0	15.0	33.0	0.0	35.0	0.0	0.49	2.0	HH	0.3418827586206896	4.5720744	0.7676206896551725
FBgn0250831	106	0.473877358490566	0.7579905660377362	0.2104245283018868	0.5543584905660377	Br6	0.3894080996884735	0.991309	0.52703				142.572021666667	0.0537336666666667	141.8788744861071	9.996230411268296	0.9152652511861338	0.9958181053871348	61.0	31.0	41.0	0.0		0.0	0.6	3.0	HHH	0.2725094339622641	6.064964	0.7526886792452829
FBgn0011670	76	0.625605263157895	0.3536052631578947	0.1409473684210526	0.444828947368421	Br2	0.4588744588744589	0.996503	0.91451				516.734476666667	0.662732666666667	516.0413294861071	9.987166385414216	0.8970377090398617	0.994754735831602	71.0	49.0	47.0	0.0	60.0	28.999999999999996	0.87	6.0	HEHEEH	0.1570526315789473	10.594482	0.5053289473684209
FBgn0011669	40	0.409325	1.0	0.158825	0.509	Br5	0.4959349593495935	0.996528	0.46599				13094.3935546667	4.49011233333333	inf	9.996570378087403	0.8369145296154668	0.9911397780548238	70.0	42.0	60.0	33.0		0.0	0.96	1.0	H	0.553075	5.9960227	0.7299
FBgn0262576	165	0.3904909090909091	0.5247454545454547	0.0736242424242424	0.5270363636363637	Br7	0.5742971887550201	0.002946					0.075359	0.0299543333333333	0.0529143425030163	5.599015020550008	0.1337260836338945	0.8063513197426323	41.0	0.0	31.0	0.0		0.0	0.49	4.0	HEEH	0.2270969696969696	3.7990835	0.7508909090909092
FBgn0284229	19	0.7456315789473684	0.9973157894736844	0.1132105263157894	0.6637368421052631	Br9	0.3333333333333333	0.535718					3.819667	2.170809	3.3023783314288884	3.753004528248773	0.023030957046083	0.9239969604372514	93.0	95.0	64.0	47.0	90.0	100.0	1.0	1.0	H	0.7029999999999998	7.9588027	0.6857894736842106
FBgn0285938	23	0.5281739130434783	0.4712173913043478	0.0201739130434782	0.8228695652173915	Br4	0.3333333333333333	0.022787											85.0	91.0	74.0	70.0	72.0	52.0	0.83	1.0	H	0.7003478260869566	5.1973677	0.6991739130434782
FBgn0265317	69	0.416304347826087	0.1949565217391304	0.0445072463768115	0.5299565217391303	Br6	0.5761904761904761	0.002216					0.355317	0.0	0.1933574472298064	10.0	0.8597021581491924	0.9937233252362278	61.0	22.0	30.0	0.0	40.0	0.0	0.75	3.0	EEH	0.3772753623188405	6.808666	0.7227826086956521
FBgn0263401	65	0.1572615384615384	0.7649846153846156	0.0553692307692307	0.6415230769230769	Br6	0.5505050505050505	0.002817					1.029983	0.0	0.642121802117776	10.0	0.8727217743332498	0.9943907479843296	60.0	11.0	26.0	0.0	46.0	0.0	0.65	0.0		0.6488615384615384	2.9529977	0.8591384615384615
FBgn0262613	111	0.5993513513513511	0.1060270270270269	0.2168378378378378	0.4281711711711712	Br8	0.4345238095238095	0.877522	0.53224				1.610651	0.0	1.099623297138635	10.0	0.2185161982118282	0.9609705244118036	59.0	20.0	38.0	0.0	50.0	0.0	0.58	2.0	HH	0.1731081081081081	9.0087	0.644054054054054
FBgn0039521	154	0.3441233766233766	0.7964870129870131	0.1059025974025973	0.5779350649350649	Br8	0.4731182795698925	0.994102	0.68227	0.24284186414081	0.43942813585919	0.355932203	71.095576	0.0674916666666667	70.40242881944005	9.99050240883408	0.8922915761292126	0.9948159119652564	56.99999999999999	16.0	39.0	1.0	51.0	5.0	0.47	3.0	HHH	0.3796233766233766	4.350267	0.7448961038961038
FBgn0051055	436	0.4849885321100919	0.2496146788990826	0.095993119266055	0.4521674311926605	Br9	0.5293668954996186	0.001002	0.57153	0.1894122741406199	0.38211772585938	0.331412654	7.408797	0.134254	6.716342536185981	9.817179408891974	0.8229065671012715	0.9908322065353962	47.0	27.0	33.0	0.0		0.0	0.34	6.0	HEEEHH	0.1716307339449541	4.8625236	0.7735298165137615
FBgn0263024	57	0.5246842105263156	0.4436666666666666	0.1711228070175438	0.4164035087719298	Br3	0.4770114942528735	0.985788	0.63454				819.877502666667	0.347135	inf	9.995765117886693	0.8576609279055397	0.9921584495808992	72.0	42.0	46.0	9.0	45.0	0.0	0.79	1.0	H	0.216578947368421	5.5926304	0.6346842105263157
FBgn0267104	77	0.5276623376623376	0.8175974025974024	0.0121298701298701	0.5627012987012987	Br7	0.4444444444444444	0.001302					0.0	0.637223666666667	0.3685323872591263	-10.0	0.3639575893925381	0.930390374836586	70.0	43.0	27.0	0.0		0.0	0.81	2.0	HH	0.6023246753246755	3.486662	0.7175454545454545
FBgn0039659	404	0.3873787128712874	0.4708935643564355	0.1099900990099009	0.5002153465346535	Br6	0.4872427983539095	0.000865	0.73555	0.11309913966155	0.62245086033845	0.153761321	0.306974333333333	0.0380533333333333	0.1815265375678739	8.693830917449425	0.8463681294429337	0.987134871083897	56.99999999999999	32.0	37.0	5.0		0.0	0.32	17.0	HEHEEHEEHEEHHHHHH	0.2684876237623762	7.1066666	0.6781460396039604
FBgn0039752	494	0.3841133603238867	0.7526214574898792	0.0815323886639676	0.5602611336032389	Br9	0.5454545454545454	0.0004	0.21852	0.086526834489	0.131993165511	0.395967575	13.2571996666667	0.0417666666666667	12.56405430836522	9.96844563507322	0.8627130563973533	0.9938493828535288	52.0	12.0	30.0	0.0		0.0		5.0	HHHHH	0.2783137651821862	4.0302887	0.8081356275303645
FBgn0263402	94	0.4509680851063828	0.9505531914893618	0.0753510638297872	0.5627553191489361	Br5	0.4035087719298245	0.992224	0.57294	0.15278400019098	0.4201559998090199	0.266666667	5.802914	3.22841166666667	5.183195454385702	3.876961266749483	0.0030289437674603	0.89605326007877	59.0	18.0	43.0	0.0	47.0	1.0	0.72	2.0	HH	0.3921063829787235	4.8789577	0.7311489361702127
FBgn0261704	51	0.4835490196078432	0.8270784313725487	0.2104117647058823	0.4275294117647059	Br9	0.358974358974359	0.991763	0.42676				3.853443	1.38322666666667	3.2414762450112686	6.033477252199447	0.0331121839863168	0.9276600087990188	72.0	37.0	56.99999999999999	27.0	61.0	10.0	0.56	1.0	H	0.230078431372549	6.4638066	0.7639019607843135
FBgn0266259	87	0.3998735632183908	0.1039425287356321	0.1239540229885057	0.4260459770114942	Br7	0.4924242424242424	0.089112					0.361362666666667	0.273881333333333	0.3185783180732683	1.9293464314321955	0.6229193316957281	0.9683045104072544	51.0	6.0	28.000000000000004	0.0	36.0	0.0	0.62	1.0	H	0.1934252873563218	4.2390394	0.8010459770114943
FBgn0039792	390	0.4468923076923079	0.2310512820512819	0.0495025641025641	0.5007179487179488	Br9	0.505541346973572	0.000328	0.49391	0.18903668928972	0.30487331071028	0.382735092	34.697863	0.534453333333333	34.00471581944005	9.84480158891773	0.8678474619780508	0.993981423003099	62.0	28.000000000000004	30.0	0.0		0.0	0.35	7.0	HHEEHHH	0.2177589743589743	3.8738685	0.7522
FBgn0039811	143	0.6081258741258742	0.1542587412587412	0.1428671328671329	0.5096223776223776	Br7	0.5254629629629629	0.028484	0.39333	0.13271983465944	0.26061016534056	0.337426168	0.087382	0.190395333333333	0.1402145489307123	-4.917342476123454	0.0315977622490832	0.6675048574734963	74.0	59.0	42.0	0.0		0.0		3.0	HHH	0.31	8.100958	0.6495244755244756
FBgn0261583	135	0.5203555555555558	0.0245851851851851	0.2118444444444444	0.3141925925925926	Br4	0.4852941176470588	0.034801	0.92235				5.77322066666667	0.178606333333333	5.0837844249512605	9.685995518503423	0.8381184960398605	0.9924600329507522	59.0	30.0	37.0	0.0	34.0	0.0	0.7	4.0	HHHH	0.0962814814814815	6.22205	0.6856740740740741
