# Supplementary material for: The origin and structural evolution of de novo genes in Drosophila
Source: Nat Commun. 2024 Jan 27;15:810. doi: 10.1038/s41467-024-45028-1 (PMC10821953; doi:10.1038/s41467-024-45028-1)
Supplement: Supplementary file 6 — Supplementary Data 3 [file 41467_2024_45028_MOESM6_ESM.csv]

FBID	Gene	RMSD_FL(melMD)	RMSD_CORE(melMD)	TM-score(melMD)	TM-score(AncMD)	TM-score(ToAnc)	Origin	RMSD_FL(AncMD)	RMSD_CORE(AncMD)
FBgn0037042_Dmel	CG12984	1.949	1.876	0.914	0.939	0.922	Dmel	1.766	1.428
FBgn0037042_Br1	CG12984	1.949	1.876	0.914	0.951	0.905	Br1	1.582	1.174
FBgn0037042_Br2	CG12984	1.949	1.876	0.914	0.963	0.876	Br2	1.175	1.148
FBgn0037042_Br3	CG12984	1.949	1.876	0.914	0.955	0.895	Br3	1.265	1.265
FBgn0037042_Br4	CG12984	1.949	1.876	0.914	0.954	0.889	Br4	1.242	1.192
FBgn0037042_Br5	CG12984	1.949	1.876	0.914	0.975	0.878	Br5	0.862	0.862
FBgn0037042_Br6	CG12984	1.949	1.876	0.914	0.962	0.888	Br6	1.371	1.060
FBgn0037042_Br8	CG12984	1.949	1.876	0.914	0.936	0.884	Br8	2.470	1.418
FBgn0264748_Dmel	CG44006	1.727	1.672	0.954	0.927	0.811	Dmel	2.339	1.984
FBgn0264748_Br1	CG44006	1.727	1.672	0.954	0.934	0.870	Br1	2.114	1.943
FBgn0264748_Br2	CG44006	1.727	1.672	0.954	0.930	0.883	Br2	2.375	2.089
FBgn0264748_Br3	CG44006	1.727	1.672	0.954	0.954	0.886	Br3	1.734	1.628
FBgn0264748_Br5	CG44006	1.727	1.672	0.954	0.934	0.888	Br5	2.398	1.959
FBgn0264748_Br6	CG44006	1.727	1.672	0.954	0.939	0.873	Br6	2.269	1.845
FBgn0264747_Dmel	CG44005	2.225	1.870	0.939	0.927	0.843	Dmel	2.339	1.984
FBgn0264747_Br1	CG44005	2.225	1.870	0.939	0.934	0.895	Br1	2.114	1.943
FBgn0264747_Br2	CG44005	2.225	1.870	0.939	0.930	0.903	Br2	2.375	2.089
FBgn0264747_Br3	CG44005	2.225	1.870	0.939	0.954	0.905	Br3	1.734	1.628
FBgn0264747_Br5	CG44005	2.225	1.870	0.939	0.934	0.875	Br5	2.398	1.959
FBgn0264747_Br6	CG44005	2.225	1.870	0.939	0.939	0.887	Br6	2.269	1.845
FBgn0014850_Dmel	Eig71Ej	4.528	1.902	0.757	0.746	0.704	Dmel	3.285	2.475
FBgn0014850_Br1	Eig71Ej	4.528	1.902	0.757	0.746	0.686	Br1	4.787	2.195
FBgn0014850_Br2	Eig71Ej	4.528	1.902	0.757	0.727	0.582	Br2	4.457	2.493
FBgn0014850_Br3	Eig71Ej	4.528	1.902	0.757	0.659	0.544	Br3	6.087	2.696
FBgn0014850_Br4	Eig71Ej	4.528	1.902	0.757	0.651	0.581	Br4	5.249	2.678
FBgn0014850_Br5	Eig71Ej	4.528	1.902	0.757	0.684	0.527	Br5	6.455	2.349
FBgn0014850_Br6	Eig71Ej	4.528	1.902	0.757	0.747	0.651	Br6	4.047	2.245
FBgn0014850_Br7	Eig71Ej	4.528	1.902	0.757	0.702	0.633	Br7	6.114	2.188
FBgn0263647_Dmel	CG43638	1.218	1.184	0.938	0.918	0.870	Dmel	1.459	1.319
FBgn0263647_Br1	CG43638	1.218	1.184	0.938	0.901	0.841	Br1	1.754	1.506
FBgn0263647_Br2	CG43638	1.218	1.184	0.938	0.921	0.875	Br2	1.639	1.264
FBgn0263647_Br3	CG43638	1.218	1.184	0.938	0.941	0.805	Br3	1.098	1.098
FBgn0263647_Br4	CG43638	1.218	1.184	0.938	0.942	0.796	Br4	1.151	1.100
FBgn0263647_Br5	CG43638	1.218	1.184	0.938	0.882	0.779	Br5	2.316	1.964
FBgn0264746_Dmel	CG44004	2.580	1.744	0.937	0.927	0.814	Dmel	2.339	1.984
FBgn0264746_Br1	CG44004	2.580	1.744	0.937	0.934	0.866	Br1	2.114	1.943
FBgn0264746_Br2	CG44004	2.580	1.744	0.937	0.930	0.867	Br2	2.375	2.089
FBgn0264746_Br3	CG44004	2.580	1.744	0.937	0.954	0.872	Br3	1.734	1.628
FBgn0264746_Br5	CG44004	2.580	1.744	0.937	0.934	0.866	Br5	2.398	1.959
FBgn0264746_Br6	CG44004	2.580	1.744	0.937	0.939	0.855	Br6	2.269	1.845
FBgn0262819_Dmel	CG43190	2.873	2.082	0.833	0.679	0.725	Dmel	5.091	3.186
FBgn0262819_Br1	CG43190	2.873	2.082	0.833	0.610	0.450	Br1	6.245	3.677
FBgn0262819_Br2	CG43190	2.873	2.082	0.833	0.789	0.669	Br2	3.117	2.585
FBgn0262819_Br3	CG43190	2.873	2.082	0.833	0.709	0.681	Br3	4.259	2.902
FBgn0262819_Br4	CG43190	2.873	2.082	0.833	0.588	0.461	Br4	6.909	3.531
FBgn0262819_Br5	CG43190	2.873	2.082	0.833	0.696	0.484	Br5	4.631	2.927
FBgn0262819_Br6	CG43190	2.873	2.082	0.833	0.806	0.677	Br6	3.078	2.351
FBgn0265046_Br2	CG44163	1.704	1.268	0.920	0.806	0.823	Br2	3.404	2.301
FBgn0265046_Br3	CG44163	1.704	1.268	0.920	0.784	0.724	Br3	3.527	2.421
FBgn0265046_Br4	CG44163	1.704	1.268	0.920	0.859	0.730	Br4	2.523	1.877
FBgn0265046_Br6	CG44163	1.704	1.268	0.920	0.709	0.760	Br6	4.265	2.905
FBgn0260967_Dmel	CG42590	1.472	1.472	0.955	0.919	0.897	Dmel	1.986	1.904
FBgn0260967_Br1	CG42590	1.472	1.472	0.955	0.929	0.881	Br1	1.841	1.833
FBgn0260967_Br2	CG42590	1.472	1.472	0.955	0.937	0.873	Br2	1.725	1.716
FBgn0260967_Br3	CG42590	1.472	1.472	0.955	0.944	0.928	Br3	1.606	1.606
FBgn0260967_Br4	CG42590	1.472	1.472	0.955	0.956	0.919	Br4	1.387	1.387
FBgn0260967_Br5	CG42590	1.472	1.472	0.955	0.927	0.912	Br5	1.898	1.818
FBgn0260967_Br6	CG42590	1.472	1.472	0.955	0.921	0.898	Br6	1.975	1.940
FBgn0260967_Br7	CG42590	1.472	1.472	0.955	0.930	0.889	Br7	1.816	1.797
FBgn0260967_Br8	CG42590	1.472	1.472	0.955	0.940	0.873	Br8	1.938	1.549
FBgn0004593_Dmel	Eig71Ef	5.552	2.507	0.688	0.746	0.498	Dmel	3.285	2.475
FBgn0004593_Br1	Eig71Ef	5.552	2.507	0.688	0.746	0.598	Br1	4.787	2.195
FBgn0004593_Br2	Eig71Ef	5.552	2.507	0.688	0.727	0.501	Br2	4.457	2.493
FBgn0004593_Br3	Eig71Ef	5.552	2.507	0.688	0.659	0.509	Br3	6.087	2.696
FBgn0004593_Br4	Eig71Ef	5.552	2.507	0.688	0.651	0.546	Br4	5.249	2.678
FBgn0004593_Br5	Eig71Ef	5.552	2.507	0.688	0.684	0.497	Br5	6.455	2.349
FBgn0004593_Br6	Eig71Ef	5.552	2.507	0.688	0.747	0.606	Br6	4.047	2.245
FBgn0004593_Br7	Eig71Ef	5.552	2.507	0.688	0.702	0.548	Br7	6.114	2.188
FBgn0262480_Dmel	CG43070	1.411	1.243	0.921	0.845	0.740	Dmel	2.150	1.942
FBgn0262480_Br1	CG43070	1.411	1.243	0.921	0.716	0.743	Br1	4.131	2.953
FBgn0262480_Br2	CG43070	1.411	1.243	0.921	0.752	0.839	Br2	3.204	2.820
FBgn0262480_Br3	CG43070	1.411	1.243	0.921	0.911	0.823	Br3	1.634	1.386
FBgn0262480_Br4	CG43070	1.411	1.243	0.921	0.757	0.815	Br4	5.116	2.463
FBgn0262480_Br5	CG43070	1.411	1.243	0.921	0.695	0.574	Br5	4.089	3.031
FBgn0261580_Dmel	CG42690	3.673	2.680	0.767	0.859	0.722	Dmel	2.220	2.015
FBgn0261580_Br1	CG42690	3.673	2.680	0.767	0.887	0.717	Br1	2.142	1.790
FBgn0261580_Br2	CG42690	3.673	2.680	0.767	0.858	0.734	Br2	3.647	2.014
FBgn0261580_Br3	CG42690	3.673	2.680	0.767	0.840	0.742	Br3	3.916	2.089
FBgn0261580_Br4	CG42690	3.673	2.680	0.767	0.884	0.693	Br4	2.883	1.909
FBgn0261580_Br5	CG42690	3.673	2.680	0.767	0.719	0.704	Br5	4.278	3.103
FBgn0261580_Br6	CG42690	3.673	2.680	0.767	0.741	0.690	Br6	4.826	2.502
FBgn0052192_Dmel	CG32192	3.982	2.757	0.763	0.753	0.770	Dmel	4.791	2.734
FBgn0052192_Br1	CG32192	3.982	2.757	0.763	0.817	0.744	Br1	4.375	2.130
FBgn0052192_Br3	CG32192	3.982	2.757	0.763	0.854	0.728	Br3	2.171	2.032
FBgn0263250_Br2	CG43393	2.092	1.693	0.868	0.769	0.692	Br2	4.397	2.409
FBgn0263250_Br3	CG43393	2.092	1.693	0.868	0.800	0.723	Br3	3.730	2.370
FBgn0261587_Dmel	CG42697	2.291	2.071	0.861	0.785	0.725	Dmel	3.834	2.577
FBgn0261587_Br1	CG42697	2.291	2.071	0.861	0.899	0.826	Br1	1.780	1.645
FBgn0261587_Br2	CG42697	2.291	2.071	0.861	0.811	0.762	Br2	3.225	2.361
FBgn0261587_Br3	CG42697	2.291	2.071	0.861	0.778	0.734	Br3	3.764	2.635
FBgn0261587_Br4	CG42697	2.291	2.071	0.861	0.867	0.682	Br4	2.152	2.050
FBgn0261587_Br5	CG42697	2.291	2.071	0.861	0.798	0.662	Br5	3.919	2.567
FBgn0261587_Br6	CG42697	2.291	2.071	0.861	0.891	0.823	Br6	2.300	1.685
FBgn0261587_Br7	CG42697	2.291	2.071	0.861	0.848	0.682	Br7	2.486	2.074
FBgn0265834_Dmel	CG44623	4.331	2.374	0.787	0.787	0.730	Dmel	4.727	2.251
FBgn0265834_Br1	CG44623	4.331	2.374	0.787	0.712	0.755	Br1	6.117	2.972
FBgn0265834_Br2	CG44623	4.331	2.374	0.787	0.716	0.619	Br2	5.753	2.734
FBgn0265834_Br3	CG44623	4.331	2.374	0.787	0.695	0.678	Br3	5.608	3.123
FBgn0265834_Br4	CG44623	4.331	2.374	0.787	0.711	0.654	Br4	8.452	2.606
FBgn0261581_Dmel	CG42691	4.940	3.071	0.711	0.859	0.743	Dmel	2.220	2.015
FBgn0261581_Br1	CG42691	4.940	3.071	0.711	0.887	0.676	Br1	2.142	1.790
FBgn0261581_Br2	CG42691	4.940	3.071	0.711	0.858	0.736	Br2	3.647	2.014
FBgn0261581_Br3	CG42691	4.940	3.071	0.711	0.840	0.732	Br3	3.916	2.089
FBgn0261581_Br4	CG42691	4.940	3.071	0.711	0.884	0.711	Br4	2.883	1.909
FBgn0261581_Br5	CG42691	4.940	3.071	0.711	0.719	0.729	Br5	4.278	3.103
FBgn0261581_Br6	CG42691	4.940	3.071	0.711	0.741	0.644	Br6	4.826	2.502
FBgn0262824_Dmel	CG43195	3.331	2.388	0.811	0.859	0.743	Dmel	2.220	2.015
FBgn0262824_Br1	CG43195	3.331	2.388	0.811	0.887	0.739	Br1	2.142	1.790
FBgn0262824_Br2	CG43195	3.331	2.388	0.811	0.858	0.788	Br2	3.647	2.014
FBgn0262824_Br3	CG43195	3.331	2.388	0.811	0.840	0.780	Br3	3.916	2.089
FBgn0262824_Br4	CG43195	3.331	2.388	0.811	0.884	0.809	Br4	2.883	1.909
FBgn0262824_Br5	CG43195	3.331	2.388	0.811	0.719	0.817	Br5	4.278	3.103
FBgn0262824_Br6	CG43195	3.331	2.388	0.811	0.741	0.715	Br6	4.826	2.502
FBgn0262896_Dmel	CG43251	2.843	1.849	0.680	0.471	0.334	Dmel	5.271	2.473
FBgn0262896_Br1	CG43251	2.843	1.849	0.680	0.458	0.386	Br1	5.240	2.489
FBgn0262896_Br2	CG43251	2.843	1.849	0.680	0.460	0.261	Br2	6.509	2.462
FBgn0262896_Br3	CG43251	2.843	1.849	0.680	0.454	0.263	Br3	6.903	2.715
FBgn0262896_Br4	CG43251	2.843	1.849	0.680	0.372	0.381	Br4	7.627	2.368
FBgn0262896_Br5	CG43251	2.843	1.849	0.680	0.564	0.276	Br5	4.948	2.011
