# Supplementary material for: The origin and structural evolution of de novo genes in Drosophila
Source: Nat Commun. 2024 Jan 27;15:810. doi: 10.1038/s41467-024-45028-1 (PMC10821953; doi:10.1038/s41467-024-45028-1)
Supplement: Supplementary file 7 — Supplementary Data 4 [file 41467_2024_45028_MOESM7_ESM.txt]

i. blastp search
FBID,blastp
FBgn0044047,FBgn0044047<->tr|A0A6J2UEA0|A0A6J2UEA0_DROLE|0.349<->tr|A0A1B0FF81|A0A1B0FF81_GLOMM|0.254
FBgn0030537,FBgn0030537<->tr|A0A8C8F8N1|A0A8C8F8N1_ONCTS|0.262
FBgn0030542,FBgn0030542<->tr|A0A6P8KZP8|A0A6P8KZP8_DROMA|0.950<->tr|A0A1A9V732|A0A1A9V732_GLOAU|0.252
FBgn0287210,FBgn0287210<->tr|A0A182GR97|A0A182GR97_AEDAL|0.271
FBgn0262607,FBgn0262607<->tr|A0A2A4ITC1|A0A2A4ITC1_HELVI|0.325<->tr|A0A2A4JJD4|A0A2A4JJD4_HELVI|0.505
FBgn0034255,FBgn0034255<->tr|A0A1A9YEY0|A0A1A9YEY0_GLOFF|0.269<->tr|A0A0T6AUX4|A0A0T6AUX4_9SCAR|0.259<->tr|A0A3Q3N5U1|A0A3Q3N5U1_9LABR|0.281
FBgn0031277,FBgn0031277<->tr|A0A8C7LAV3|A0A8C7LAV3_ONCKI|0.257<->tr|A0A3P9C8U1|A0A3P9C8U1_9CICH|0.370
FBgn0040718,FBgn0040718<->tr|B2CM25|B2CM25_SARCR|0.525
FBgn0003372,FBgn0003372<->tr|A0A444U1U5|A0A444U1U5_ACIRT|0.267
FBgn0266459,FBgn0266459<->tr|A0A1I8PDI6|A0A1I8PDI6_STOCA|0.455
FBgn0284230,FBgn0284230<->tr|A0A182Y0B9|A0A182Y0B9_ANOST|0.306<->tr|A0A182QDW2|A0A182QDW2_9DIPT|0.383
FBgn0050098,FBgn0050098<->tr|E0VW11|E0VW11_PEDHC|0.290<->tr|A0A8B8G007|A0A8B8G007_9HEMI|0.366<->tr|A0A7F5RDE1|A0A7F5RDE1_AGRPL|0.299
FBgn0085259,FBgn0085259<->tr|A0A6J2TF35|A0A6J2TF35_DROLE|0.322<->tr|A0A6P8YZ99|A0A6P8YZ99_THRPL|0.269<->tr|A0A6P8ZNV0|A0A6P8ZNV0_THRPL|0.933
FBgn0034011,FBgn0034011<->tr|A0A6I8SEL1|A0A6I8SEL1_XENTR|0.285
FBgn0034460,FBgn0034460<->tr|B4LQ02|B4LQ02_DROVI|0.871<->tr|A0A034VK17|A0A034VK17_BACDO|0.256<->tr|A0A034VI15|A0A034VI15_BACDO|0.381
FBgn0050151,FBgn0050151<->tr|A0A7S0A7E2|A0A7S0A7E2_9DINO|0.261
FBgn0016053,FBgn0016053<->tr|A0A0L0BSI6|A0A0L0BSI6_LUCCU|0.352
FBgn0035152,FBgn0035152<->tr|A0A7J6YTM0|A0A7J6YTM0_9COLE|0.268<->tr|A0A8J6HW60|A0A8J6HW60_TENMO|0.253<->tr|A0A7J6Z6X4|A0A7J6Z6X4_9COLE|0.260
FBgn0052279,FBgn0052279<->tr|B3NBU5|B3NBU5_DROER|0.900<->tr|A0A834N4U5|A0A834N4U5_VESVU|0.252
FBgn0052283,FBgn0052283<->tr|A0A8B7M4K0|A0A8B7M4K0_DROEL|0.746<->tr|A0A2P4UZT2|A0A2P4UZT2_CAERE|0.253
FBgn0052282,FBgn0052282<->tr|A0A8B7M4K0|A0A8B7M4K0_DROEL|0.775<->tr|A0A2P4UZT2|A0A2P4UZT2_CAERE|0.253
FBgn0035434,FBgn0035434<->tr|A0A1W4W0N6|A0A1W4W0N6_DROFC|0.820<->tr|A0A2P4UZT2|A0A2P4UZT2_CAERE|0.263
FBgn0052274,FBgn0052274<->tr|E5F714|E5F714_9BRAS|0.312
FBgn0283461,FBgn0283461<->tr|A0A1W4W0N6|A0A1W4W0N6_DROFC|0.971<->tr|A0A834N5B4|A0A834N5B4_VESVU|0.251
FBgn0052268,FBgn0052268<->tr|A0A1W4W0N6|A0A1W4W0N6_DROFC|0.789<->tr|A0A834K6M5|A0A834K6M5_VESGE|0.252
FBgn0053926,FBgn0053926<->tr|A0A6P9A6T2|A0A6P9A6T2_THRPL|0.376<->tr|A0A3A6H9K8|A0A3A6H9K8_9FIRM|0.263<->tr|A0A669EZ63|A0A669EZ63_ORENI|0.361<->tr|A0A8C0VD92|A0A8C0VD92_CYACU|0.273<->tr|A0A7J6Z0B3|A0A7J6Z0B3_9COLE|0.274
FBgn0036656,FBgn0036656<->tr|A0A0L0BZU7|A0A0L0BZU7_LUCCU|0.332
FBgn0004173,FBgn0004173<->tr|A0A3M0JKW6|A0A3M0JKW6_HIRRU|0.273
FBgn0037669,FBgn0037669<->tr|A0A0L0CKF3|A0A0L0CKF3_LUCCU|0.261
FBgn0284234,FBgn0284234<->tr|A0A6H5IB61|A0A6H5IB61_9HYME|0.401
FBgn0262962,FBgn0262962<->tr|A0A817DHH0|A0A817DHH0_9BILA|0.255<->tr|A0A817HHB5|A0A817HHB5_9BILA|0.258
FBgn0039766,FBgn0039766<->tr|A0A1A9VVI9|A0A1A9VVI9_GLOAU|0.258

ii. jackhmmer with --incE 1e-5 -E 10
FBgn0044047,FBgn0044047->tr|A0A1A9W9A6|A0A1A9W9A6_9MUSC|0.319->tr|A0A0L0C3Z6|A0A0L0C3Z6_LUCCU|0.322
FBgn0029645,FBgn0029645->tr|A0A034WTN0|A0A034WTN0_BACDO|0.256
FBgn0040393,FBgn0040393->tr|A0A3B0JQY0|A0A3B0JQY0_DROGU|0.281->tr|A0A0A1WM40|A0A0A1WM40_ZEUCU|0.308
FBgn0010295,FBgn0010295->tr|A0A1W4USQ4|A0A1W4USQ4_DROFC|0.286->tr|A0A819FFS1|A0A819FFS1_9BILA|0.263->tr|U6JPW6|U6JPW6_9EIME|0.353
FBgn0002933,FBgn0002933->tr|B4PIN7|B4PIN7_DROYA|0.306->tr|A0A8J2M886|A0A8J2M886_9BILA|0.266->tr|A0A813IUU9|A0A813IUU9_POLGL|0.346
FBgn0262608,FBgn0262608->tr|A0A6L3NIB6|A0A6L3NIB6_9BURK|0.265
FBgn0027259,FBgn0027259->tr|A0A6J2TZA1|A0A6J2TZA1_DROLE|0.251->tr|A0A0A1WPW9|A0A0A1WPW9_ZEUCU|0.280->tr|T1EAL0|T1EAL0_ANOAQ|0.256->tr|A0A1Y9G8G5|A0A1Y9G8G5_ANOAL|0.820
FBgn0030338,FBgn0030338->tr|A0A0J9RXM2|A0A0J9RXM2_DROSI|0.280->tr|A0A2C9LJ17|A0A2C9LJ17_BIOGL|0.267->tr|A0A7K6RC89|A0A7K6RC89_9GRUI|0.286
FBgn0030537,FBgn0030537->tr|A0A8C8F8N1|A0A8C8F8N1_ONCTS|0.262
FBgn0030542,FBgn0030542->tr|A0A6P8KZP8|A0A6P8KZP8_DROMA|0.950->tr|A0A1A9V732|A0A1A9V732_GLOAU|0.252
FBgn0287210,FBgn0287210->tr|A0A8J5E325|A0A8J5E325_9DIPT|0.252
FBgn0260238,FBgn0260238->tr|A0A3B0JW20|A0A3B0JW20_DROGU|0.455->tr|A0A1A9YJ56|A0A1A9YJ56_GLOFF|0.262->tr|A0A6M2DRM6|A0A6M2DRM6_9NEOP|0.289
FBgn0262607,FBgn0262607->tr|A0A2A4ITC1|A0A2A4ITC1_HELVI|0.325->tr|A0A2A4JJD4|A0A2A4JJD4_HELVI|0.505
FBgn0034255,FBgn0034255->tr|G3NQ31|G3NQ31_GASAC|0.258->tr|A0A3Q3N5U1|A0A3Q3N5U1_9LABR|0.368
FBgn0052507,FBgn0052507->tr|A0A3N6AH19|A0A3N6AH19_9BACI|0.260
FBgn0031176,FBgn0031176->tr|A0A6P4H772|A0A6P4H772_DROTK|0.715->tr|A0A0V1KI66|A0A0V1KI66_9BILA|0.256->tr|A0A1B6K2G0|A0A1B6K2G0_9HEMI|0.424
FBgn0040514,FBgn0040514->tr|A0A6P4KD62|A0A6P4KD62_DROBP|0.392->tr|W8ATB9|W8ATB9_CERCA|0.262
FBgn0031270,FBgn0031270->tr|A0A6P4F5N8|A0A6P4F5N8_DRORH|0.694->tr|T1GK16|T1GK16_MEGSC|0.261
FBgn0031277,FBgn0031277->tr|T1ET02|T1ET02_HELRO|0.297->tr|E2BF63|E2BF63_HARSA|0.280->tr|A0A521W1Z6|A0A521W1Z6_9PROT|0.313->tr|A0A6P7GYF3|A0A6P7GYF3_DIAVI|0.267
FBgn0040718,FBgn0040718->tr|A0A1I8M216|A0A1I8M216_MUSDO|0.574
FBgn0051952,FBgn0051952->tr|A0A162B3T2|A0A162B3T2_DAUCS|0.340
FBgn0264295,FBgn0264295->tr|A0A1L8E7P0|A0A1L8E7P0_HAEIR|0.316
FBgn0262358,FBgn0262358->tr|A0A0P8XHR9|A0A0P8XHR9_DROAN|0.533->tr|A0A2J7REV2|A0A2J7REV2_9NEOP|0.272->tr|W6MEV2|W6MEV2_9EUCA|0.278->tr|C7T5D7|C7T5D7_PACLE|0.253->tr|D8VNJ7|D8VNJ7_PROCL|0.309->tr|A0A7R9PC09|A0A7R9PC09_TIMCA|0.272
FBgn0264342,FBgn0264342->tr|A0A7R9Q2G6|A0A7R9Q2G6_9ACAR|0.263
FBgn0003372,FBgn0003372->tr|A0A671TK00|A0A671TK00_SPAAU|0.280->tr|A0A6P6K2I3|A0A6P6K2I3_CARAU|0.342
FBgn0259959,FBgn0259959->tr|A0A6P8KMA6|A0A6P8KMA6_DROMA|0.251->tr|D3TSC8|D3TSC8_GLOMM|0.301
FBgn0051710,FBgn0051710->tr|A0A0Q5WA45|A0A0Q5WA45_DROER|0.901->tr|A0A1I8M4Q3|A0A1I8M4Q3_MUSDO|0.255
FBgn0032184,FBgn0032184->tr|B4G7M0|B4G7M0_DROPE|0.456->tr|A0A3B0JKC5|A0A3B0JKC5_DROGU|0.296->tr|A0A6P5UAN2|A0A6P5UAN2_DROOB|0.270->tr|A0A0A1WM40|A0A0A1WM40_ZEUCU|0.269
FBgn0032280,FBgn0032280->tr|A0A6J1S017|A0A6J1S017_FRAOC|0.257
FBgn0003313,FBgn0003313->tr|A0A815A6B0|A0A815A6B0_9BILA|0.268->tr|A0A0A1XXY8|A0A0A1XXY8_ANAPH|0.254->tr|A0A2C9L7K4|A0A2C9L7K4_BIOGL|0.301
FBgn0263037,FBgn0263037->tr|A0A3B0KBR2|A0A3B0KBR2_DROGU|0.369->tr|A0A7D9I2P4|A0A7D9I2P4_PARCT|0.257->tr|A0A6S7KIX3|A0A6S7KIX3_PARCT|0.605
FBgn0011239,FBgn0011239->tr|A0A8B7L7B4|A0A8B7L7B4_DROEL|0.541->tr|A0A1B6F516|A0A1B6F516_9HEMI|0.251
FBgn0266459,FBgn0266459->tr|A0A1I8PDI6|A0A1I8PDI6_STOCA|0.455
FBgn0040984,FBgn0040984->tr|B3MLD8|B3MLD8_DROAN|0.670->tr|T1E398|T1E398_9DIPT|0.271
FBgn0264362,FBgn0264362->tr|A0A483A8N1|A0A483A8N1_9GAMM|0.307
FBgn0284230,FBgn0284230->tr|A0A182Y0B9|A0A182Y0B9_ANOST|0.306
FBgn0040778,FBgn0040778->tr|A0A6P8JI85|A0A6P8JI85_DROMA|0.279->tr|A0A0R1EB55|A0A0R1EB55_DROYA|0.264->tr|A0A1I8NJ49|A0A1I8NJ49_MUSDO|0.267
FBgn0033275,FBgn0033275->tr|B4P2P9|B4P2P9_DROYA|0.826->tr|A0A7M5TV17|A0A7M5TV17_9CNID|0.252->tr|G8HTB0|G8HTB0_ACRMI|0.266
FBgn0050098,FBgn0050098->tr|A0A091CRL0|A0A091CRL0_FUKDA|0.266->tr|H3BCB7|H3BCB7_LATCH|0.265->tr|A0A850ZSW6|A0A850ZSW6_SULDA|0.251
FBgn0085259,FBgn0085259->tr|E0VCR0|E0VCR0_PEDHC|0.252
FBgn0033683,FBgn0033683->tr|B4J5G0|B4J5G0_DROGR|0.266->tr|A0A0L0CPR0|A0A0L0CPR0_LUCCU|0.254
FBgn0034011,FBgn0034011->tr|A0A0N4U0G2|A0A0N4U0G2_DRAME|0.294->tr|A0A267EDB7|A0A267EDB7_9PLAT|0.317
FBgn0050472,FBgn0050472->tr|B4QGU7|B4QGU7_DROSI|0.291->tr|A0A212EQD8|A0A212EQD8_DANPL|0.252->tr|A0A7I1A8U4|A0A7I1A8U4_DANPL|0.343
FBgn0264329,FBgn0264329->tr|A0A4W2BN36|A0A4W2BN36_BOBOX|0.323
FBgn0263114,FBgn0263114->tr|A0A6P4G3H2|A0A6P4G3H2_DROTK|0.581->tr|B4MCK9|B4MCK9_DROVI|0.260->tr|A0A6B0UGC8|A0A6B0UGC8_IXORI|0.301
FBgn0040737,FBgn0040737->tr|B4HNL9|B4HNL9_DROSE|0.877->tr|U6LUY7|U6LUY7_9EIME|0.253
FBgn0261587,FBgn0261587->tr|A0A0Q9X752|A0A0Q9X752_DROMO|0.303->tr|R4WD19|R4WD19_RIPPE|0.272->tr|T1GWZ1|T1GWZ1_MEGSC|0.297
FBgn0034460,FBgn0034460->tr|A0A7E6FGW5|A0A7E6FGW5_OCTVU|0.252->tr|A0A4Y2RX03|A0A4Y2RX03_ARAVE|0.275
FBgn0050151,FBgn0050151->tr|A0A7S0A7E2|A0A7S0A7E2_9DINO|0.274->tr|A0A812L7C2|A0A812L7C2_9DINO|0.348
FBgn0085236,FBgn0085236->tr|A0A0J9RJY4|A0A0J9RJY4_DROSI|0.912->tr|A0A0L0BSI6|A0A0L0BSI6_LUCCU|0.268
FBgn0016053,FBgn0016053->tr|A0A0L0BSI6|A0A0L0BSI6_LUCCU|0.352
FBgn0067903,FBgn0067903->tr|A0A1I8NKQ0|A0A1I8NKQ0_MUSDO|0.292
FBgn0260770,FBgn0260770->tr|A0A811VJS6|A0A811VJS6_CERCA|0.278
FBgn0035022,FBgn0035022->tr|W8C7P8|W8C7P8_CERCA|0.319
FBgn0035152,FBgn0035152->tr|A0A6P4FVL7|A0A6P4FVL7_DRORH|0.474->tr|A0A224XUC1|A0A224XUC1_9HEMI|0.311->tr|A0A8B8G8K7|A0A8B8G8K7_9HEMI|0.275->tr|A0A653CDV9|A0A653CDV9_CALMS|0.254
FBgn0259701,FBgn0259701->tr|A0A6J2TAN9|A0A6J2TAN9_DROLE|0.348->tr|A0A6J2T6W9|A0A6J2T6W9_DROLE|0.261->tr|A0A0L0C583|A0A0L0C583_LUCCU|0.259
FBgn0052279,FBgn0052279->tr|A0A834K6M5|A0A834K6M5_VESGE|0.252
FBgn0052283,FBgn0052283->tr|B4HTP9|B4HTP9_DROSE|0.652->tr|A0A2P4UZT2|A0A2P4UZT2_CAERE|0.254
FBgn0052282,FBgn0052282->tr|A0A6P4GDT6|A0A6P4GDT6_DROTK|0.718->tr|A0A2P4UZT2|A0A2P4UZT2_CAERE|0.253
FBgn0035434,FBgn0035434->tr|A0A261C669|A0A261C669_9PELO|0.356
FBgn0052274,FBgn0052274->tr|Q2UY87|Q2UY87_DROSI|0.662->tr|A0A2P4UZT2|A0A2P4UZT2_CAERE|0.263
FBgn0283461,FBgn0283461->tr|A0A3Q7FY56|A0A3Q7FY56_SOLLC|0.294->tr|A0A6N2KR28|A0A6N2KR28_SALVM|0.369
FBgn0052268,FBgn0052268->tr|A0A834K6M5|A0A834K6M5_VESGE|0.262
FBgn0015585,FBgn0015585->tr|A0A6J2UCJ9|A0A6J2UCJ9_DROLE|0.274->tr|A0A0L0CCU4|A0A0L0CCU4_LUCCU|0.267
FBgn0040837,FBgn0040837->tr|W8BLG5|W8BLG5_CERCA|0.259->tr|A0A6I9VF75|A0A6I9VF75_BACDO|0.359
FBgn0262788,FBgn0262788->tr|A0A1B0ANS0|A0A1B0ANS0_9MUSC|0.260
FBgn0053926,FBgn0053926->tr|A0A6P8JRS6|A0A6P8JRS6_DROMA|0.657->tr|A0A8C2XNN3|A0A8C2XNN3_CYCLU|0.268->tr|A0A3Q3MU83|A0A3Q3MU83_9TELE|0.253->tr|A0A672HTX1|A0A672HTX1_SALFA|0.251
FBgn0052073,FBgn0052073->tr|B4QPP7|B4QPP7_DROSI|0.771->tr|A0A1Y4HF35|A0A1Y4HF35_9ACTN|0.259
FBgn0014368,FBgn0014368->tr|A0A6P4FED5|A0A6P4FED5_DRORH|0.258->tr|Q8IQS8|Q8IQS8_DROME|0.282->tr|A0A0A1WST3|A0A0A1WST3_ZEUCU|0.271
FBgn0036138,FBgn0036138->tr|A0A6P8JSZ0|A0A6P8JSZ0_DROMA|0.466->tr|A0A0A1WM40|A0A0A1WM40_ZEUCU|0.257
FBgn0053267,FBgn0053267->tr|A0A1W4UE73|A0A1W4UE73_DROFC|0.389->tr|A0A034WCA7|A0A034WCA7_BACDO|0.253->tr|A0A034WPX7|A0A034WPX7_BACDO|0.542
FBgn0286872,FBgn0286872->tr|A0A2D1CK43|A0A2D1CK43_ANOGL|0.251
FBgn0287423,FBgn0287423->tr|A0A6P8JRE5|A0A6P8JRE5_DROMA|0.495->tr|A0A336LZ05|A0A336LZ05_CULSO|0.251
FBgn0036393,FBgn0036393->tr|A0A1W4UI86|A0A1W4UI86_DROFC|0.362->tr|A0A6P4JYR1|A0A6P4JYR1_DROBP|0.292->tr|Q9VNS5|Q9VNS5_DROME|0.359->tr|A0A0K8VJY0|A0A0K8VJY0_BACLA|0.279
FBgn0036394,FBgn0036394->tr|A0A1W4VS50|A0A1W4VS50_DROFC|0.253->tr|A0A0K8U1N7|A0A0K8U1N7_BACLA|0.266
FBgn0036467,FBgn0036467->tr|A0A8B7KYQ5|A0A8B7KYQ5_DROEL|0.388->tr|A0A845E5M5|A0A845E5M5_9BACI|0.276
FBgn0036468,FBgn0036468->tr|B4QKJ1|B4QKJ1_DROSI|0.891->tr|A0A540R8Z7|A0A540R8Z7_9CORY|0.256
FBgn0263762,FBgn0263762->tr|A0A6P4DXL8|A0A6P4DXL8_DRORH|0.558->tr|B0WKZ3|B0WKZ3_CULQU|0.281
FBgn0262530,FBgn0262530->tr|A0A6P4ES25|A0A6P4ES25_DRORH|0.436->tr|A0A1W4UPE6|A0A1W4UPE6_DROFC|0.270->tr|A0A0K8V994|A0A0K8V994_BACLA|0.488
FBgn0004593,FBgn0004593->tr|A0A1W4VN72|A0A1W4VN72_DROFC|0.345->tr|A0A034WR10|A0A034WR10_BACDO|0.257
FBgn0014850,FBgn0014850->tr|A0A6P4JEX5|A0A6P4JEX5_DROKI|0.640->tr|A0A0K8VK13|A0A0K8VK13_BACLA|0.255
FBgn0014848,FBgn0014848->tr|A0A1W4VN72|A0A1W4VN72_DROFC|0.330->tr|A0A0K8VK13|A0A0K8VK13_BACLA|0.265
FBgn0003741,FBgn0003741->tr|Q868B6|Q868B6_DROSE|0.741->tr|A0A0K8VLC2|A0A0K8VLC2_BACLA|0.257->tr|W8CBN5|W8CBN5_CERCA|0.535
FBgn0036656,FBgn0036656->tr|A0A0L0BZU7|A0A0L0BZU7_LUCCU|0.340
FBgn0261997,FBgn0261997->tr|A0A1Z9YFU3|A0A1Z9YFU3_9PROT|0.293
FBgn0052189,FBgn0052189->tr|A0A6P5W692|A0A6P5W692_DROOB|0.254->tr|A0A6M7V3I6|A0A6M7V3I6_9HYPH|0.257->tr|A0A4R9YWT2|A0A4R9YWT2_9BACT|0.567
FBgn0266456,FBgn0266456->tr|A0A1W4UQH9|A0A1W4UQH9_DROFC|0.674->tr|A0A0L0CJX0|A0A0L0CJX0_LUCCU|0.256
FBgn0261507,FBgn0261507->tr|A0A6P4JHF0|A0A6P4JHF0_DROKI|0.254->tr|A0A0R3P841|A0A0R3P841_DROPS|0.361->tr|A0A6H5HDC0|A0A6H5HDC0_9HEMI|0.251
FBgn0261506,FBgn0261506->tr|A0A212F8C8|A0A212F8C8_DANPL|0.275
FBgn0259148,FBgn0259148->tr|A0A6I8VKS6|A0A6I8VKS6_DROPS|0.486->tr|A0A1I8N0D3|A0A1I8N0D3_MUSDO|0.257->tr|A0A3Q0JAX5|A0A3Q0JAX5_DIACI|0.515->tr|A0A2P8XM23|A0A2P8XM23_BLAGE|0.267->tr|T1GWZ1|T1GWZ1_MEGSC|0.267
FBgn0037177,FBgn0037177->tr|A0A6P5V2M0|A0A6P5V2M0_DROOB|0.521->tr|A0A8J2M886|A0A8J2M886_9BILA|0.262->tr|U6GYC5|U6GYC5_9EIME|0.453
FBgn0262605,FBgn0262605->tr|B4LM63|B4LM63_DROVI|0.259->tr|W8C9B7|W8C9B7_CERCA|0.312
FBgn0004173,FBgn0004173->tr|A0A023EFQ2|A0A023EFQ2_AEDAL|0.489->tr|A0A6A0H2H6|A0A6A0H2H6_HYAAZ|0.256->tr|A0A851TSH0|A0A851TSH0_9AVES|0.251
FBgn0262363,FBgn0262363->tr|A0A5N7API0|A0A5N7API0_9EURO|0.275->sp|P81765|POI_MUSDO|0.251->tr|A0A1L8EB49|A0A1L8EB49_HAEIR|0.301->tr|A0A212F310|A0A212F310_DANPL|0.277->tr|A0A6J3C9W8|A0A6J3C9W8_GALME|0.304
FBgn0261060,FBgn0261060->tr|V9LSX2|V9LSX2_9ABAC|0.283->tr|B6A8J5|B6A8J5_HELAM|0.259->tr|A0A835GF95|A0A835GF95_SPOEX|0.277->tr|A0A212F310|A0A212F310_DANPL|0.258->tr|A0A194Q245|A0A194Q245_PAPXU|0.379->tr|A0A0A1WR05|A0A0A1WR05_ZEUCU|0.253->tr|A0A034WUD7|A0A034WUD7_BACDO|0.728
FBgn0085330,FBgn0085330->tr|A0A3B0K7J3|A0A3B0K7J3_DROGU|0.671->tr|E2A604|E2A604_CAMFO|0.270->tr|A0A4C1UK12|A0A4C1UK12_EUMVA|0.363->tr|A0A4V1ZJH6|A0A4V1ZJH6_9BACT|0.255
FBgn0037669,FBgn0037669->tr|A0A0L0CKF3|A0A0L0CKF3_LUCCU|0.261
FBgn0261817,FBgn0261817->tr|A0A0L0CJ60|A0A0L0CJ60_LUCCU|0.287
FBgn0037997,FBgn0037997->tr|A0A1I8MB75|A0A1I8MB75_MUSDO|0.871
FBgn0038161,FBgn0038161->tr|A0A6J0LT92|A0A6J0LT92_RAPSA|0.251->tr|A0A2P6SDC7|A0A2P6SDC7_ROSCH|0.287
FBgn0260226,FBgn0260226->tr|A0A8C5AY11|A0A8C5AY11_GADMO|0.261->tr|A0A8C5T8W5|A0A8C5T8W5_9PASS|0.253
FBgn0085302,FBgn0085302->tr|B4LVV3|B4LVV3_DROVI|0.272->tr|A0A6J0RKH1|A0A6J0RKH1_BACDO|0.313
FBgn0038239,FBgn0038239->tr|A0A1W4USN0|A0A1W4USN0_DROFC|0.279->tr|A0A034WKX2|A0A034WKX2_BACDO|0.255
FBgn0038240,FBgn0038240->tr|A0A1W4VJZ8|A0A1W4VJZ8_DROFC|0.268->tr|A0A8B7MGR0|A0A8B7MGR0_DROEL|0.259->tr|B4LVV3|B4LVV3_DROVI|0.287->tr|A0A6J0RKH1|A0A6J0RKH1_BACDO|0.313
FBgn0038356,FBgn0038356->tr|A0A6P4FXV3|A0A6P4FXV3_DROTK|0.670->tr|A0A6P8WZC2|A0A6P8WZC2_DROAB|0.254->tr|A0A1I8N369|A0A1I8N369_MUSDO|0.314
FBgn0259917,FBgn0259917->tr|A0A6P4J997|A0A6P4J997_DROKI|0.292->tr|A0A1B0AZU2|A0A1B0AZU2_9MUSC|0.252->tr|A0A1I8MJ34|A0A1I8MJ34_MUSDO|0.355
FBgn0284234,FBgn0284234->tr|A0A6H5IB61|A0A6H5IB61_9HYME|0.401
FBgn0085315,FBgn0085315->tr|A0A6P8KBV5|A0A6P8KBV5_DROMA|0.898->tr|A0A484BGI3|A0A484BGI3_DRONA|0.268->tr|A0A2D6K5U1|A0A2D6K5U1_9ARCH|0.269
FBgn0262144,FBgn0262144->tr|A0A0P9C8H2|A0A0P9C8H2_DROAN|0.432->tr|A0A6J2T5I9|A0A6J2T5I9_DROLE|0.254->tr|A0A484B7I7|A0A484B7I7_DRONA|0.263->tr|B4LSN4|B4LSN4_DROVI|0.414->tr|B6A8J5|B6A8J5_HELAM|0.251->tr|A0A835GF95|A0A835GF95_SPOEX|0.416->tr|A0A3G5BIE4|A0A3G5BIE4_DOLGE|0.277->tr|A0A6P4DXX1|A0A6P4DXX1_DRORH|0.313->tr|A0A6P4GWR3|A0A6P4GWR3_DROTK|0.272->tr|A0A7R8UZN4|A0A7R8UZN4_HERIL|0.264
FBgn0002863,FBgn0002863->tr|B4HGK5|B4HGK5_DROSE|0.905->tr|A0A0R1E9J6|A0A0R1E9J6_DROYA|0.254->tr|A0A0K8UFC0|A0A0K8UFC0_BACLA|0.526
FBgn0262962,FBgn0262962->tr|A0A817DHH0|A0A817DHH0_9BILA|0.275->tr|A0A817P8E0|A0A817P8E0_9BILA|0.297->tr|A0A817HNV4|A0A817HNV4_9BILA|0.289
FBgn0039238,FBgn0039238->tr|A0A6P8KAN6|A0A6P8KAN6_DROMA|0.952->tr|A0A8J5N0L9|A0A8J5N0L9_HOMAM|0.255
FBgn0039346,FBgn0039346->tr|A0A1W4V8B3|A0A1W4V8B3_DROFC|0.867->tr|T1P9N5|T1P9N5_MUSDO|0.255
FBgn0262577,FBgn0262577->tr|A0A6J0RKH1|A0A6J0RKH1_BACDO|0.340
FBgn0039428,FBgn0039428->tr|A0A7R8UXL8|A0A7R8UXL8_HERIL|0.252
FBgn0039766,FBgn0039766->tr|A0A1A9VVI9|A0A1A9VVI9_GLOAU|0.258

iii. mannually jackhmmer with --incE 1e-5 -E 10
FBID,iter1,iter2,iter3,iter4,iter5
FBgn0044047,FBgn0044047->tr|A0A1A9W9A6|A0A1A9W9A6_9MUSC|0.319->tr|A0A0L0C3Z6|A0A0L0C3Z6_LUCCU|0.322
FBgn0029645,FBgn0029645->tr|A0A034WTN0|A0A034WTN0_BACDO|0.256
FBgn0040393,FBgn0040393->tr|A0A3B0JQY0|A0A3B0JQY0_DROGU|0.281->tr|A0A0A1WM40|A0A0A1WM40_ZEUCU|0.308
FBgn0010295,FBgn0010295->tr|A0A1W4USQ4|A0A1W4USQ4_DROFC|0.257->tr|A0A6P8ZDU2|A0A6P8ZDU2_DROAB|0.360->tr|V5AZ81|V5AZ81_TRYCR|0.266
FBgn0002933,FBgn0002933->tr|Q7KUG7|Q7KUG7_DROME|0.536->tr|A0A7R7E5L9|A0A7R7E5L9_9HYPH|0.271->tr|A0A090FM07|A0A090FM07_MESPL|0.255->tr|A0A502ME77|A0A502ME77_9HYPH|0.891
FBgn0027259,FBgn0027259->tr|A0A6J2TZA1|A0A6J2TZA1_DROLE|0.272->tr|A0A0A1WPW9|A0A0A1WPW9_ZEUCU|0.275->tr|A0A1Y9G8G5|A0A1Y9G8G5_ANOAL|0.252
FBgn0030338,FBgn0030338->tr|A0A0J9RXM2|A0A0J9RXM2_DROSI|0.280->tr|A0A2C9LJ17|A0A2C9LJ17_BIOGL|0.267->tr|A0A7K6RC89|A0A7K6RC89_9GRUI|0.286
FBgn0030537,FBgn0030537->tr|A0A8C8F8N1|A0A8C8F8N1_ONCTS|0.262
FBgn0030542,FBgn0030542->tr|A0A6P8KZP8|A0A6P8KZP8_DROMA|0.950->tr|A0A1A9V732|A0A1A9V732_GLOAU|0.252
FBgn0287210,FBgn0287210->tr|A0A8J5E325|A0A8J5E325_9DIPT|0.252
FBgn0260238,FBgn0260238->tr|A0A6P5W9Y3|A0A6P5W9Y3_DROOB|0.485->tr|A0A6B2EI88|A0A6B2EI88_9DIPT|0.258->tr|A0A7R8V2X3|A0A7R8V2X3_HERIL|0.252
FBgn0262607,FBgn0262607->tr|A0A2A4ITC1|A0A2A4ITC1_HELVI|0.325->tr|A0A2A4JJD4|A0A2A4JJD4_HELVI|0.505
FBgn0034255,FBgn0034255->tr|B4QBB1|B4QBB1_DROSI|0.929->tr|A0A091LH60|A0A091LH60_CATAU|0.253->tr|A0A6J2XV93|A0A6J2XV93_SITOR|0.260
FBgn0052507,FBgn0052507->tr|A0A3N6AH19|A0A3N6AH19_9BACI|0.260
FBgn0031176,FBgn0031176->tr|A0A6P4H772|A0A6P4H772_DROTK|0.715->tr|A0A0V1KI66|A0A0V1KI66_9BILA|0.256->tr|A0A1B6K2G0|A0A1B6K2G0_9HEMI|0.424
FBgn0040514,FBgn0040514->tr|A0A6P4KD62|A0A6P4KD62_DROBP|0.392->tr|W8ATB9|W8ATB9_CERCA|0.251
FBgn0031270,FBgn0031270->tr|A0A8B7L8G6|A0A8B7L8G6_DROEL|0.722->tr|A0A0A1XNM0|A0A0A1XNM0_ZEUCU|0.252->tr|A0A0C9QI63|A0A0C9QI63_9HYME|0.697
FBgn0031277,FBgn0031277->tr|T1ET02|T1ET02_HELRO|0.297->tr|E2BF63|E2BF63_HARSA|0.280->tr|A0A521W1Z6|A0A521W1Z6_9PROT|0.313->tr|A0A6P7GYF3|A0A6P7GYF3_DIAVI|0.267
FBgn0040718,FBgn0040718->tr|A0A1I8M216|A0A1I8M216_MUSDO|0.574
FBgn0051952,FBgn0051952->tr|A0A162B3T2|A0A162B3T2_DAUCS|0.340
FBgn0264295,FBgn0264295->tr|A0A1L8E7P0|A0A1L8E7P0_HAEIR|0.316
FBgn0262358,FBgn0262358->tr|A0A0R1DUI1|A0A0R1DUI1_DROYA|0.317->tr|D3TSC8|D3TSC8_GLOMM|0.255->tr|T1GFN2|T1GFN2_MEGSC|0.294
FBgn0264342,FBgn0264342->tr|A0A7R9Q2G6|A0A7R9Q2G6_9ACAR|0.263
FBgn0003372,FBgn0003372->tr|A0A671TK00|A0A671TK00_SPAAU|0.280->tr|A0A6P6K1H0|A0A6P6K1H0_CARAU|0.353
FBgn0259959,FBgn0259959->tr|T1GQ21|T1GQ21_MEGSC|0.251
FBgn0032280,FBgn0032280->tr|A0A6J1S017|A0A6J1S017_FRAOC|0.257
FBgn0263037,FBgn0263037->tr|A0A3B0KBR2|A0A3B0KBR2_DROGU|0.369->tr|A0A7D9I2P4|A0A7D9I2P4_PARCT|0.257->tr|A0A6S7KIX3|A0A6S7KIX3_PARCT|0.605
FBgn0011239,FBgn0011239->tr|A0A8B7L7B4|A0A8B7L7B4_DROEL|0.541->tr|A0A1B6F516|A0A1B6F516_9HEMI|0.251
FBgn0266459,FBgn0266459->tr|A0A1I8PDI6|A0A1I8PDI6_STOCA|0.455
FBgn0284230,FBgn0284230->tr|A0A182Y0B9|A0A182Y0B9_ANOST|0.306
FBgn0033221,FBgn0033221->tr|B4MPK5|B4MPK5_DROWI|0.375->tr|A0A8J5AS91|A0A8J5AS91_9DIPT|0.256->tr|A0A8J5ARX0|A0A8J5ARX0_9DIPT|0.810
FBgn0033275,FBgn0033275->tr|A0A8H5FGA2|A0A8H5FGA2_9AGAR|0.273
FBgn0050098,FBgn0050098->tr|G3PHM8|G3PHM8_GASAC|0.286->tr|A0A6P7HVH0|A0A6P7HVH0_9TELE|0.255->tr|A0A8C6P6Q4|A0A8C6P6Q4_NOTFU|0.266
FBgn0085259,FBgn0085259->tr|E0VCR0|E0VCR0_PEDHC|0.252
FBgn0033683,FBgn0033683->tr|B4J5G0|B4J5G0_DROGR|0.266->tr|A0A0L0CPR0|A0A0L0CPR0_LUCCU|0.254
FBgn0034011,FBgn0034011->tr|A0A0N4U0G2|A0A0N4U0G2_DRAME|0.294->tr|A0A267EDB7|A0A267EDB7_9PLAT|0.317
FBgn0262563,FBgn0262563->tr|B4GIS2|B4GIS2_DROPE|0.400->tr|A0A0K8WJ45|A0A0K8WJ45_BACLA|0.286
FBgn0264541,FBgn0264541->tr|A0A6P4HMM6|A0A6P4HMM6_DROKI|0.772->tr|A0A0K8W5C2|A0A0K8W5C2_BACLA|0.251
FBgn0034460,FBgn0034460->tr|A0A7E6FGW5|A0A7E6FGW5_OCTVU|0.252->tr|A0A4Y2MM69|A0A4Y2MM69_ARAVE|0.268
FBgn0261580,FBgn0261580->tr|A0A6P4G214|A0A6P4G214_DROTK|0.455->tr|A0A2P8XM23|A0A2P8XM23_BLAGE|0.253
FBgn0085236,FBgn0085236->tr|A0A6P4EKX3|A0A6P4EKX3_DRORH|0.728->tr|A0A0L0BSI6|A0A0L0BSI6_LUCCU|0.268
FBgn0016053,FBgn0016053->tr|A0A0L0BSI6|A0A0L0BSI6_LUCCU|0.352
FBgn0067903,FBgn0067903->tr|A0A1I8NKQ0|A0A1I8NKQ0_MUSDO|0.292
FBgn0260770,FBgn0260770->tr|A0A811VJS6|A0A811VJS6_CERCA|0.278
FBgn0035022,FBgn0035022->tr|W8C7P8|W8C7P8_CERCA|0.319
FBgn0035152,FBgn0035152->tr|A0A6P4FVL7|A0A6P4FVL7_DRORH|0.474->tr|A0A224XUC1|A0A224XUC1_9HEMI|0.311->tr|A0A8B8G8K7|A0A8B8G8K7_9HEMI|0.275->tr|A0A653CDV9|A0A653CDV9_CALMS|0.254
FBgn0259701,FBgn0259701->tr|A0A6J2TAN9|A0A6J2TAN9_DROLE|0.348->tr|A0A6J2T6W9|A0A6J2T6W9_DROLE|0.261->tr|A0A0L0C583|A0A0L0C583_LUCCU|0.259
FBgn0052279,FBgn0052279->tr|A0A834K6M5|A0A834K6M5_VESGE|0.252
FBgn0052283,FBgn0052283->tr|B4HTP9|B4HTP9_DROSE|0.652->tr|A0A2P4UZT2|A0A2P4UZT2_CAERE|0.254
FBgn0052282,FBgn0052282->tr|A0A6P4GDT6|A0A6P4GDT6_DROTK|0.718->tr|A0A2P4UZT2|A0A2P4UZT2_CAERE|0.253
FBgn0035434,FBgn0035434->tr|A0A261C669|A0A261C669_9PELO|0.356
FBgn0052274,FBgn0052274->tr|Q2UY87|Q2UY87_DROSI|0.662->tr|A0A2P4UZT2|A0A2P4UZT2_CAERE|0.263
FBgn0283461,FBgn0283461->tr|A0A3Q7FY56|A0A3Q7FY56_SOLLC|0.294->tr|A0A6N2KR28|A0A6N2KR28_SALVM|0.369
FBgn0052268,FBgn0052268->tr|A0A834K6M5|A0A834K6M5_VESGE|0.262
FBgn0015585,FBgn0015585->tr|A0A6P8K9C9|A0A6P8K9C9_DROMA|0.728->tr|A0A6J2UD27|A0A6J2UD27_DROLE|0.251->tr|T1GZE6|T1GZE6_MEGSC|0.254
FBgn0262788,FBgn0262788->tr|A0A1B0ANS0|A0A1B0ANS0_9MUSC|0.260
FBgn0053926,FBgn0053926->tr|A0A6P9A6T2|A0A6P9A6T2_THRPL|0.361->tr|A0A6B0T4T7|A0A6B0T4T7_9EURY|0.270->tr|A0A8J7ZIW6|A0A8J7ZIW6_9EURY|0.262->tr|A0A6A8GA33|A0A6A8GA33_9EURY|0.531
FBgn0052073,FBgn0052073->tr|B4QPP7|B4QPP7_DROSI|0.771->tr|A0A1Y4HF35|A0A1Y4HF35_9ACTN|0.259
FBgn0014368,FBgn0014368->tr|Q8IQS8|Q8IQS8_DROME|0.278->tr|A0A6P4FYJ0|A0A6P4FYJ0_DROTK|0.270->tr|B4HDW1|B4HDW1_DROSE|0.292->tr|A0A7R7BPA5|A0A7R7BPA5_9HYPH|0.252->tr|Q98J97|Q98J97_RHILO|0.874
FBgn0036138,FBgn0036138->tr|A0A6P8KMV5|A0A6P8KMV5_DROMA|0.257->tr|A0A6P4I6L6|A0A6P4I6L6_DROKI|0.302->tr|B3NU02|B3NU02_DROER|0.292->tr|A0A0A1WM40|A0A0A1WM40_ZEUCU|0.264
FBgn0053267,FBgn0053267->tr|A0A6P5W687|A0A6P5W687_DROOB|0.345->tr|A0A504L4T7|A0A504L4T7_9HYPH|0.251->tr|A0A2N7SKR3|A0A2N7SKR3_9HYPH|0.469
FBgn0036394,FBgn0036394->tr|A0A0K8VJY0|A0A0K8VJY0_BACLA|0.257
FBgn0036468,FBgn0036468->tr|B4QKJ1|B4QKJ1_DROSI|0.891->tr|A0A540R8Z7|A0A540R8Z7_9CORY|0.256
FBgn0003741,FBgn0003741->tr|A0A1Q1NK05|A0A1Q1NK05_DROBU|0.317->tr|A0A5B8HBQ9|A0A5B8HBQ9_PHLPP|0.297
FBgn0036656,FBgn0036656->tr|A0A0L0BZU7|A0A0L0BZU7_LUCCU|0.340
FBgn0261997,FBgn0261997->tr|A0A1Z9YFU3|A0A1Z9YFU3_9PROT|0.293
FBgn0052189,FBgn0052189->tr|B3M486|B3M486_DROAN|0.279->tr|A0A0L8H2C8|A0A0L8H2C8_OCTBM|0.265
FBgn0266456,FBgn0266456->tr|A0A1W4UQH9|A0A1W4UQH9_DROFC|0.685->tr|A0A0L0CJX0|A0A0L0CJX0_LUCCU|0.256
FBgn0261506,FBgn0261506->tr|A0A212F8C8|A0A212F8C8_DANPL|0.275
FBgn0037177,FBgn0037177->tr|A0A6P5V2M0|A0A6P5V2M0_DROOB|0.521->tr|A0A8J2M886|A0A8J2M886_9BILA|0.262->tr|U6GYC5|U6GYC5_9EIME|0.453
FBgn0262605,FBgn0262605->tr|B4LM63|B4LM63_DROVI|0.259->tr|A0A1A9WAI6|A0A1A9WAI6_9MUSC|0.272
FBgn0004173,FBgn0004173->tr|A0A023EFQ2|A0A023EFQ2_AEDAL|0.489->tr|A0A6A0H2H6|A0A6A0H2H6_HYAAZ|0.256->tr|A0A851TSH0|A0A851TSH0_9AVES|0.251
FBgn0085330,FBgn0085330->tr|A0A6P4J997|A0A6P4J997_DROKI|0.795->tr|A0A1A9YBB0|A0A1A9YBB0_GLOFF|0.258->tr|A0A1I8MJ34|A0A1I8MJ34_MUSDO|0.364
FBgn0037669,FBgn0037669->tr|A0A0L0CKF3|A0A0L0CKF3_LUCCU|0.261
FBgn0261817,FBgn0261817->tr|A0A0L0CJ60|A0A0L0CJ60_LUCCU|0.287
FBgn0037997,FBgn0037997->tr|A0A1I8MB75|A0A1I8MB75_MUSDO|0.871
FBgn0038159,FBgn0038159->tr|A0A1I8NG07|A0A1I8NG07_MUSDO|0.260
FBgn0038161,FBgn0038161->tr|A0A6J0LT92|A0A6J0LT92_RAPSA|0.251->tr|A0A2P6SDC7|A0A2P6SDC7_ROSCH|0.287
FBgn0260226,FBgn0260226->tr|A0A8C5AY11|A0A8C5AY11_GADMO|0.261->tr|A0A8C5T8W5|A0A8C5T8W5_9PASS|0.253
FBgn0038239,FBgn0038239->tr|A0A1W4USN0|A0A1W4USN0_DROFC|0.279->tr|A0A034WKX2|A0A034WKX2_BACDO|0.255
FBgn0259917,FBgn0259917->tr|A0A6P4J997|A0A6P4J997_DROKI|0.292->tr|A0A1A9YBB0|A0A1A9YBB0_GLOFF|0.258->tr|A0A1I8MJ34|A0A1I8MJ34_MUSDO|0.364
FBgn0284234,FBgn0284234->tr|A0A6H5IB61|A0A6H5IB61_9HYME|0.401
FBgn0085315,FBgn0085315->tr|A0A3B0KJ06|A0A3B0KJ06_DROGU|0.371->tr|A0A2D6K5U1|A0A2D6K5U1_9ARCH|0.264->tr|A0A2E9U4J5|A0A2E9U4J5_9ARCH|0.309
FBgn0262962,FBgn0262962->tr|A0A1W4W1X0|A0A1W4W1X0_DROFC|0.654->tr|A0A817P8E0|A0A817P8E0_9BILA|0.252->tr|A0A816AM97|A0A816AM97_9BILA|0.363
FBgn0039238,FBgn0039238->tr|A0A6P8KAN6|A0A6P8KAN6_DROMA|0.952->tr|A0A8J5N0L9|A0A8J5N0L9_HOMAM|0.255
FBgn0039346,FBgn0039346->tr|A0A1W4V8B3|A0A1W4V8B3_DROFC|0.867->tr|T1P9N5|T1P9N5_MUSDO|0.255
FBgn0262577,FBgn0262577->tr|A0A6J0RKH1|A0A6J0RKH1_BACDO|0.340
FBgn0039428,FBgn0039428->tr|A0A7R8UXL8|A0A7R8UXL8_HERIL|0.252
FBgn0039766,FBgn0039766->tr|A0A1A9VVI9|A0A1A9VVI9_GLOAU|0.258


iv. tblastn homologs
# origin_l is the inferred origination lineage; 
# tblastn_l is the lineage that has tblastn homologs; 
# nongenic_l is the lineages that has nongenic cactus alignments; 
# if tblastn_l is the same or greater than nongenic_l, the candidate is removed from de novo gene list.
# list of removed candidates
query,chrom,strand,start,end,e,bitscore,species,origin_l,tblastn_l,note,nongenic_l
FBgn0262567,NW_022060529.1,+,4059265,4059369,0.055,40.4,Scaptodrosophila lebanonensis,Br8,Br9,outlier,Br9
FBgn0046294,NW_022995374.1,+,9792965,9793069,0.0005,49.7,Drosophila innubila,Br7,Br8,outlier,Br9
FBgn0262961,NW_022587569.1,-,370508,370801,1e-11,70.1,Drosophila virilis,Br7,Br8,outlier,Br9
FBgn0034416,NW_022060529.1,-,8573008,8573196,1e-14,87.4,Scaptodrosophila lebanonensis,Br8,Br9,outlier,Br9
FBgn0261614,NW_025814048.1,-,2190145,2190306,0.05,41.2,Drosophila willistoni,Br4,Br8,outlier,Br7
FBgn0034841,NC_068938.1,+,200105052,200105567,0.4,42.0,Culex pipiens,Br6,More_distant_than_Br9,outlier,Br8
FBgn0054025,NW_022060561.1,-,2386839,2387069,4e-07,62.8,Scaptodrosophila lebanonensis,Br8,Br9,outlier,Br9
FBgn0041232,NC_051846.1,+,11332329,11332949,5e-24,115.0,Teleopsis dalmanni,Br9,More_distant_than_Br9,outlier,More_distant_than_Br9
FBgn0286893,NW_022060545.1,-,2479942,2480070,0.025,41.6,Scaptodrosophila lebanonensis,Br8,Br9,outlier,Br9
FBgn0003034,NW_025814057.1,+,4642284,4642352,0.2,38.1,Drosophila willistoni,Br5,Br8,outlier,Br8
FBgn0036459,NW_022995376.1,-,26497993,26500182,3.0000000000000003e-31,144.0,Drosophila innubila,Br7,Br8,outlier,Br9
FBgn0028415,NW_022060545.1,-,5000369,5000443,0.007,42.4,Scaptodrosophila lebanonensis,Br7,Br9,outlier,Br8
FBgn0028416,NW_022060545.1,-,5000369,5000443,0.007,42.4,Scaptodrosophila lebanonensis,Br7,Br9,outlier,Br8
FBgn0053062,NC_050477.1,+,7630466,7630609,0.061,42.7,Monomorium pharaonis,Br7,More_distant_than_Br9,outlier,Br9
FBgn0038356,NW_022060548.1,-,11282628,11282864,2e-05,51.6,Scaptodrosophila lebanonensis,Br6,Br9,outlier,Br9
FBgn0284226,NC_051847.1,+,122800478,122800546,0.042,38.1,Teleopsis dalmanni,Br9,More_distant_than_Br9,outlier,More_distant_than_Br9
FBgn0029696,NW_022060594.1,-,83342,83401,0.05,43.9,Scaptodrosophila lebanonensis,Br8,Br9,outlier,Br9
FBgn0030237,NW_021672805.1,-,275426,275653,0.07,43.5,Bactrocera oleae,Br9,More_distant_than_Br9,outlier,More_distant_than_Br9
FBgn0052643,NW_025814052.1,-,4231792,4232070,4e-14,76.6,Drosophila willistoni,Br6,Br8,outlier,Br8
FBgn0031756,NW_019376360.1,+,756799,756987,8e-05,57.8,Ceratitis capitata,Br9,More_distant_than_Br9,outlier,More_distant_than_Br9
FBgn0051898,NW_022060742.1,+,9671662,9672105,1e-06,61.6,Scaptodrosophila lebanonensis,Br8,Br9,outlier,Br9
FBgn0003087,NW_023458565.1,+,14795958,14796245,0.12,43.9,Rhagoletis pomonella,Br9,More_distant_than_Br9,outlier,More_distant_than_Br9
FBgn0040972,NC_072895.1,-,95913969,95914148,0.21,40.0,Anastrepha obliqua,Br8,More_distant_than_Br9,outlier,Br9
FBgn0051804,NW_022060738.1,-,4698781,4698975,0.0007,51.2,Scaptodrosophila lebanonensis,Br5,Br9,outlier,Br7
FBgn0267726,NW_022060538.1,-,10875432,10875482,0.62,36.6,Scaptodrosophila lebanonensis,Br8,Br9,outlier,Br9
FBgn0267964,NC_051848.1,+,80152939,80153016,0.002,42.0,Teleopsis dalmanni,Br9,More_distant_than_Br9,outlier,More_distant_than_Br9
FBgn0032834,NW_022060585.1,+,28769,28999,1e-11,70.9,Scaptodrosophila lebanonensis,Br8,Br9,outlier,Br9
FBgn0260000,NC_060054.1,+,5450117,5450344,0.0003,49.7,Maniola jurtina,Br8,More_distant_than_Br9,outlier,Br9
FBgn0263996,NC_051848.1,+,33019999,33020043,0.74,34.3,Teleopsis dalmanni,Br9,More_distant_than_Br9,outlier,More_distant_than_Br9
FBgn0033076,NW_022060545.1,-,2214467,2214595,0.13,43.1,Scaptodrosophila lebanonensis,Br8,Br9,outlier,Br9
FBgn0263656,NW_025814048.1,+,6909361,6909519,0.025,44.7,Drosophila willistoni,Br7,Br8,outlier,Br8
FBgn0262840,NC_051847.1,-,14599259,14599360,0.078,39.7,Teleopsis dalmanni,Br8,More_distant_than_Br9,outlier,More_distant_than_Br9
FBgn0264377,NW_022060529.1,+,881594,881848,5e-06,52.4,Scaptodrosophila lebanonensis,Br7,Br9,outlier,Br9
