# Supplementary material for: The origin and structural evolution of de novo genes in Drosophila
Source: Nat Commun. 2024 Jan 27;15:810. doi: 10.1038/s41467-024-45028-1 (PMC10821953; doi:10.1038/s41467-024-45028-1)
Supplement: Supplementary file 8 — Supplementary Data 5 [file 41467_2024_45028_MOESM8_ESM.csv]

FBID	Is this gene aligned in cactus?	Is the gene aligned to non-genic syntenic regions in furthest aligned branch?	Is the gene de novo?	Is this gene lineage specific but without evidence to be de novo? What is the furthest branch that it has orthologs?
FBgn0035694	Yes	Yes	de novo	NA
FBgn0284232	Yes	Yes	de novo	NA
FBgn0034998	Yes	Yes	de novo	NA
FBgn0265429	Yes	Yes	de novo	NA
FBgn0266047	Yes	Yes	de novo	NA
FBgn0261566	Yes	Yes	de novo	NA
FBgn0036470	Yes	Yes	de novo	NA
FBgn0036469	Yes	Yes	de novo	NA
FBgn0263763	Yes	Yes	de novo	NA
FBgn0263762	Yes	Yes	de novo	NA
FBgn0051128	Yes	Yes	de novo	NA
FBgn0037449	Yes	Yes	de novo	NA
FBgn0030033	Yes	Yes	de novo	NA
FBgn0263761	Yes	Yes	de novo	NA
FBgn0052712	Yes	Yes	de novo	NA
FBgn0261567	Yes	Yes	de novo	NA
FBgn0287588	Yes	Yes	de novo	NA
FBgn0261568	Yes	Yes	de novo	NA
FBgn0032554	Yes	Yes	de novo	NA
FBgn0002863	Yes	Yes	de novo	NA
FBgn0266487	Yes	Yes	de novo	NA
FBgn0036443	Yes	Yes	de novo	NA
FBgn0036438	Yes	Yes	de novo	NA
FBgn0262976	Yes	Yes	de novo	NA
FBgn0262354	Yes	Yes	de novo	NA
FBgn0083938	Yes	Yes	de novo	NA
FBgn0260428	Yes	Yes	de novo	NA
FBgn0263206	Yes	Yes	de novo	NA
FBgn0261615	Yes	Yes	de novo	NA
FBgn0261616	Yes	Yes	de novo	NA
FBgn0014850	Yes	Yes	de novo	NA
FBgn0004593	Yes	Yes	de novo	NA
FBgn0262530	Yes	Yes	de novo	NA
FBgn0052719	Yes	Yes	de novo	NA
FBgn0262612	Yes	Yes	de novo	NA
FBgn0266534	Yes	Yes	de novo	NA
FBgn0266489	Yes	Yes	de novo	NA
FBgn0040679	Yes	Yes	de novo	NA
FBgn0262529	Yes	Yes	de novo	NA
FBgn0032533	Yes	Yes	de novo	NA
FBgn0262893	Yes	Yes	de novo	NA
FBgn0262821	Yes	Yes	de novo	NA
FBgn0050065	Yes	Yes	de novo	NA
FBgn0261628	Yes	Yes	de novo	NA
FBgn0036503	Yes	Yes	de novo	NA
FBgn0028377	Yes	Yes	de novo	NA
FBgn0263774	Yes	Yes	de novo	NA
FBgn0051560	Yes	Yes	de novo	NA
FBgn0028430	Yes	Yes	de novo	NA
FBgn0029987	Yes	Yes	de novo	NA
FBgn0262875	Yes	Yes	de novo	NA
FBgn0014848	Yes	Yes	de novo	NA
FBgn0262900	Yes	Yes	de novo	NA
FBgn0085263	Yes	Yes	de novo	NA
FBgn0261060	Yes	Yes	de novo	NA
FBgn0284444	Yes	Yes	de novo	NA
FBgn0085197	Yes	Yes	de novo	NA
FBgn0262819	Yes	Yes	de novo	NA
FBgn0262541	Yes	Yes	de novo	NA
FBgn0262540	Yes	Yes	de novo	NA
FBgn0040984	Yes	Yes	de novo	NA
FBgn0028899	Yes	Yes	de novo	NA
FBgn0030195	Yes	Yes	de novo	NA
FBgn0052681	Yes	Yes	de novo	NA
FBgn0262363	Yes	Yes	de novo	NA
FBgn0259151	Yes	Yes	de novo	NA
FBgn0287423	Yes	Yes	de novo	NA
FBgn0051815	Yes	Yes	de novo	NA
FBgn0032590	Yes	Yes	de novo	NA
FBgn0040531	Yes	Yes	de novo	NA
FBgn0259970	Yes	Yes	de novo	NA
FBgn0259992	Yes	Yes	de novo	NA
FBgn0053107	Yes	Yes	de novo	NA
FBgn0053325	Yes	Yes	de novo	NA
FBgn0265158	Yes	Yes	de novo	NA
FBgn0053125	Yes	Yes	de novo	NA
FBgn0265578	Yes	Yes	de novo	NA
FBgn0050039	Yes	Yes	de novo	NA
FBgn0265373	Yes	Yes	de novo	NA
FBgn0262362	Yes	Yes	de novo	NA
FBgn0260713	Yes	Yes	de novo	NA
FBgn0265423	Yes	Yes	de novo	NA
FBgn0028853	Yes	Yes	de novo	NA
FBgn0028850	Yes	Yes	de novo	NA
FBgn0037500	Yes	Yes	de novo	NA
FBgn0266163	Yes	Yes	de novo	NA
FBgn0264363	Yes	Yes	de novo	NA
FBgn0261508	Yes	Yes	de novo	NA
FBgn0267105	Yes	Yes	de novo	NA
FBgn0264990	Yes	Yes	de novo	NA
FBgn0264989	Yes	Yes	de novo	NA
FBgn0259968	Yes	Yes	de novo	NA
FBgn0264393	Yes	Yes	de novo	NA
FBgn0085204	Yes	Yes	de novo	NA
FBgn0266050	Yes	Yes	de novo	NA
FBgn0040688	Yes	Yes	de novo	NA
FBgn0031526	Yes	Yes	de novo	NA
FBgn0262150	Yes	Yes	de novo	NA
FBgn0028900	Yes	Yes	de novo	NA
FBgn0039088	Yes	Yes	de novo	NA
FBgn0263777	Yes	Yes	de novo	NA
FBgn0036393	Yes	Yes	de novo	NA
FBgn0036390	Yes	Yes	de novo	NA
FBgn0262581	Yes	Yes	de novo	NA
FBgn0261849	Yes	Yes	de novo	NA
FBgn0028943	Yes	Yes	de novo	NA
FBgn0036532	Yes	Yes	de novo	NA
FBgn0259962	Yes	Yes	de novo	NA
FBgn0263585	Yes	Yes	de novo	NA
FBgn0053200	Yes	Yes	de novo	NA
FBgn0265349	Yes	Yes	de novo	NA
FBgn0029725	Yes	Yes	de novo	NA
FBgn0263024	Yes	Yes	de novo	NA
FBgn0259963	Yes	Yes	de novo	NA
FBgn0051055	Yes	Yes	de novo	NA
FBgn0034737	Yes	Yes	de novo	NA
FBgn0261538	Yes	Yes	de novo	NA
FBgn0265670	Yes	Yes	de novo	NA
FBgn0032385	Yes	Yes	de novo	NA
FBgn0262613	Yes	Yes	de novo	NA
FBgn0263401	Yes	Yes	de novo	NA
FBgn0265317	Yes	Yes	de novo	NA
FBgn0285938	Yes	Yes	de novo	NA
FBgn0036654	Yes	Yes	de novo	NA
FBgn0260429	Yes	Yes	de novo	NA
FBgn0262141	Yes	Yes	de novo	NA
FBgn0029766	Yes	Yes	de novo	NA
FBgn0050472	Yes	Yes	de novo	NA
FBgn0051861	Yes	Yes	de novo	NA
FBgn0039521	Yes	Yes	de novo	NA
FBgn0262786	Yes	Yes	de novo	NA
FBgn0032371	Yes	Yes	de novo	NA
FBgn0032370	Yes	Yes	de novo	NA
FBgn0034671	Yes	Yes	de novo	NA
FBgn0051909	Yes	Yes	de novo	NA
FBgn0264344	Yes	Yes	de novo	NA
FBgn0264343	Yes	Yes	de novo	NA
FBgn0266591	Yes	Yes	de novo	NA
FBgn0029694	Yes	Yes	de novo	NA
FBgn0037910	Yes	Yes	de novo	NA
FBgn0052452	Yes	Yes	de novo	NA
FBgn0263250	Yes	Yes	de novo	NA
FBgn0265046	Yes	Yes	de novo	NA
FBgn0262980	Yes	Yes	de novo	NA
FBgn0262608	Yes	Yes	de novo	NA
FBgn0262609	Yes	Yes	de novo	NA
FBgn0263087	Yes	Yes	de novo	NA
FBgn0266977	Yes	Yes	de novo	NA
FBgn0037195	Yes	Yes	de novo	NA
FBgn0003313	Yes	Yes	de novo	NA
FBgn0029707	Yes	Yes	de novo	NA
FBgn0034082	Yes	Yes	de novo	NA
FBgn0263386	Yes	Yes	de novo	NA
FBgn0262877	Yes	Yes	de novo	NA
FBgn0052457	Yes	Yes	de novo	NA
FBgn0267327	Yes	Yes	de novo	NA
FBgn0284229	Yes	Yes	de novo	NA
FBgn0259966	Yes	Yes	de novo	NA
FBgn0264361	Yes	Yes	de novo	NA
FBgn0262547	Yes	Yes	de novo	NA
FBgn0053669	Yes	Yes	de novo	NA
FBgn0053668	Yes	Yes	de novo	NA
FBgn0053667	Yes	Yes	de novo	NA
FBgn0053666	Yes	Yes	de novo	NA
FBgn0053665	Yes	Yes	de novo	NA
FBgn0011669	Yes	Yes	de novo	NA
FBgn0011670	Yes	Yes	de novo	NA
FBgn0250831	Yes	Yes	de novo	NA
FBgn0051093	Yes	Yes	de novo	NA
FBgn0262845	Yes	Yes	de novo	NA
FBgn0264427	Yes	Yes	de novo	NA
FBgn0051848	Yes	Yes	de novo	NA
FBgn0265362	Yes	Yes	de novo	NA
FBgn0053494	Yes	Yes	de novo	NA
FBgn0286932	Yes	Yes	de novo	NA
FBgn0031701	Yes	Yes	de novo	NA
FBgn0032523	Yes	Yes	de novo	NA
FBgn0264432	Yes	Yes	de novo	NA
FBgn0286876	Yes	Yes	de novo	NA
FBgn0261992	Yes	Yes	de novo	NA
FBgn0284224	Yes	Yes	de novo	NA
FBgn0050485	Yes	Yes	de novo	NA
FBgn0050484	Yes	Yes	de novo	NA
FBgn0053664	Yes	Yes	de novo	NA
FBgn0263322	Yes	Yes	de novo	NA
FBgn0085306	Yes	Yes	de novo	NA
FBgn0085214	Yes	Yes	de novo	NA
FBgn0031786	Yes	Yes	de novo	NA
FBgn0262611	Yes	Yes	de novo	NA
FBgn0264897	Yes	Yes	de novo	NA
FBgn0261635	Yes	Yes	de novo	NA
FBgn0263707	Yes	Yes	de novo	NA
FBgn0262894	Yes	Yes	de novo	NA
FBgn0262843	Yes	Yes	de novo	NA
FBgn0034839	Yes	Yes	de novo	NA
FBgn0263376	Yes	Yes	de novo	NA
FBgn0050480	Yes	Yes	de novo	NA
FBgn0034840	Yes	Yes	de novo	NA
FBgn0040684	Yes	Yes	de novo	NA
FBgn0262881	Yes	Yes	de novo	NA
FBgn0265087	Yes	Yes	de novo	NA
FBgn0264540	Yes	Yes	de novo	NA
FBgn0032472	Yes	Yes	de novo	NA
FBgn0002855	Yes	Yes	de novo	NA
FBgn0051538	Yes	Yes	de novo	NA
FBgn0262814	Yes	Yes	de novo	NA
FBgn0265785	Yes	Yes	de novo	NA
FBgn0264546	Yes	Yes	de novo	NA
FBgn0262576	Yes	Yes	de novo	NA
FBgn0034867	Yes	Yes	de novo	NA
FBgn0050073	Yes	Yes	de novo	NA
FBgn0263324	Yes	Yes	de novo	NA
FBgn0050033	Yes	Yes	de novo	NA
FBgn0264988	Yes	Yes	de novo	NA
FBgn0263404	Yes	Yes	de novo	NA
FBgn0085460	Yes	Yes	de novo	NA
FBgn0266454	Yes	Yes	de novo	NA
FBgn0261847	Yes	Yes	de novo	NA
FBgn0085307	Yes	Yes	de novo	NA
FBgn0264829	Yes	Yes	de novo	NA
FBgn0264830	Yes	Yes	de novo	NA
FBgn0266261	Yes	Yes	de novo	NA
FBgn0265714	Yes	Yes	de novo	NA
FBgn0031104	Yes	Yes	de novo	NA
FBgn0265199	Yes	Yes	de novo	NA
FBgn0031101	Yes	Yes	de novo	NA
FBgn0040784	Yes	Yes	de novo	NA
FBgn0085361	Yes	Yes	de novo	NA
FBgn0260871	Yes	Yes	de novo	NA
FBgn0085485	Yes	Yes	de novo	NA
FBgn0086782	Yes	Yes	de novo	NA
FBgn0262948	Yes	Yes	de novo	NA
FBgn0262583	Yes	Yes	de novo	NA
FBgn0033167	Yes	Yes	de novo	NA
FBgn0033165	Yes	Yes	de novo	NA
FBgn0033164	Yes	Yes	de novo	NA
FBgn0260867	Yes	Yes	de novo	NA
FBgn0265197	Yes	Yes	de novo	NA
FBgn0260870	Yes	Yes	de novo	NA
FBgn0031127	Yes	Yes	de novo	NA
FBgn0031168	Yes	Yes	de novo	NA
FBgn0286833	Yes	Yes	de novo	NA
FBgn0262794	Yes	Yes	de novo	NA
FBgn0030643	Yes	Yes	de novo	NA
FBgn0047330	Yes	Yes	de novo	NA
FBgn0040565	Yes	Yes	de novo	NA
FBgn0032896	Yes	Yes	de novo	NA
FBgn0265608	Yes	Yes	de novo	NA
FBgn0038512	Yes	Yes	de novo	NA
FBgn0040778	Yes	Yes	de novo	NA
FBgn0260230	Yes	Yes	de novo	NA
FBgn0038509	Yes	Yes	de novo	NA
FBgn0030667	Yes	Yes	de novo	NA
FBgn0262024	Yes	Yes	de novo	NA
FBgn0260231	Yes	Yes	de novo	NA
FBgn0053333	Yes	Yes	de novo	NA
FBgn0038508	Yes	Yes	de novo	NA
FBgn0250867	Yes	Yes	de novo	NA
FBgn0262006	Yes	Yes	de novo	NA
FBgn0261714	Yes	Yes	de novo	NA
FBgn0287586	Yes	Yes	de novo	NA
FBgn0031130	Yes	Yes	de novo	NA
FBgn0031128	Yes	Yes	de novo	NA
FBgn0262985	Yes	Yes	de novo	NA
FBgn0262364	Yes	Yes	de novo	NA
FBgn0032139	Yes	Yes	de novo	NA
FBgn0051088	Yes	Yes	de novo	NA
FBgn0267967	Yes	Yes	de novo	NA
FBgn0047095	Yes	Yes	de novo	NA
FBgn0050432	Yes	Yes	de novo	NA
FBgn0030981	Yes	Yes	de novo	NA
FBgn0040519	Yes	Yes	de novo	NA
FBgn0030979	Yes	Yes	de novo	NA
FBgn0002862	Yes	Yes	de novo	NA
FBgn0053278	Yes	Yes	de novo	NA
FBgn0262361	Yes	Yes	de novo	NA
FBgn0264478	Yes	Yes	de novo	NA
FBgn0038311	Yes	Yes	de novo	NA
FBgn0265146	Yes	Yes	de novo	NA
FBgn0030936	Yes	Yes	de novo	NA
FBgn0030905	Yes	Yes	de novo	NA
FBgn0030912	Yes	Yes	de novo	NA
FBgn0085302	Yes	Yes	de novo	NA
FBgn0052368	Yes	Yes	de novo	NA
FBgn0264472	Yes	Yes	de novo	NA
FBgn0085357	Yes	Yes	de novo	NA
FBgn0038225	Yes	Yes	de novo	NA
FBgn0260968	Yes	Yes	de novo	NA
FBgn0260967	Yes	Yes	de novo	NA
FBgn0264903	Yes	Yes	de novo	NA
FBgn0287595	Yes	Yes	de novo	NA
FBgn0266745	Yes	Yes	de novo	NA
FBgn0033090	Yes	Yes	de novo	NA
FBgn0033145	Yes	Yes	de novo	NA
FBgn0038386	Yes	Yes	de novo	NA
FBgn0259969	Yes	Yes	de novo	NA
FBgn0038377	Yes	Yes	de novo	NA
FBgn0263022	Yes	Yes	de novo	NA
FBgn0038123	Yes	Yes	de novo	NA
FBgn0000246	Yes	Yes	de novo	NA
FBgn0266734	Yes	Yes	de novo	NA
FBgn0284222	Yes	Yes	de novo	NA
FBgn0264696	Yes	Yes	de novo	NA
FBgn0030807	Yes	Yes	de novo	NA
FBgn0250849	Yes	Yes	de novo	NA
FBgn0264739	Yes	Yes	de novo	NA
FBgn0262487	Yes	Yes	de novo	NA
FBgn0263387	Yes	Yes	de novo	NA
FBgn0030813	Yes	Yes	de novo	NA
FBgn0035730	Yes	Yes	de novo	NA
FBgn0040674	Yes	Yes	de novo	NA
FBgn0287587	Yes	Yes	de novo	NA
FBgn0038158	Yes	Yes	de novo	NA
FBgn0038159	Yes	Yes	de novo	NA
FBgn0040837	Yes	Yes	de novo	NA
FBgn0030832	Yes	Yes	de novo	NA
FBgn0047334	Yes	Yes	de novo	NA
FBgn0038558	Yes	Yes	de novo	NA
FBgn0263399	Yes	Yes	de novo	NA
FBgn0050365	Yes	Yes	de novo	NA
FBgn0261531	Yes	Yes	de novo	NA
FBgn0265455	Yes	Yes	de novo	NA
FBgn0265669	Yes	Yes	de novo	NA
FBgn0051785	Yes	Yes	de novo	NA
FBgn0262030	Yes	Yes	de novo	NA
FBgn0262686	Yes	Yes	de novo	NA
FBgn0263094	Yes	Yes	de novo	NA
FBgn0261057	Yes	Yes	de novo	NA
FBgn0011559	Yes	Yes	de novo	NA
FBgn0036246	Yes	Yes	de novo	NA
FBgn0032658	Yes	Yes	de novo	NA
FBgn0263647	Yes	Yes	de novo	NA
FBgn0051415	Yes	Yes	de novo	NA
FBgn0263321	Yes	Yes	de novo	NA
FBgn0263320	Yes	Yes	de novo	NA
FBgn0030373	Yes	Yes	de novo	NA
FBgn0044810	Yes	Yes	de novo	NA
FBgn0052655	Yes	Yes	de novo	NA
FBgn0267163	Yes	Yes	de novo	NA
FBgn0030389	Yes	Yes	de novo	NA
FBgn0263080	Yes	Yes	de novo	NA
FBgn0031323	Yes	Yes	de novo	NA
FBgn0264725	Yes	Yes	de novo	NA
FBgn0262960	Yes	Yes	de novo	NA
FBgn0033541	Yes	Yes	de novo	NA
FBgn0262876	Yes	Yes	de novo	NA
FBgn0051805	Yes	Yes	de novo	NA
FBgn0036320	Yes	Yes	de novo	NA
FBgn0052117	Yes	Yes	de novo	NA
FBgn0052107	Yes	Yes	de novo	NA
FBgn0287218	Yes	Yes	de novo	NA
FBgn0264081	Yes	Yes	de novo	NA
FBgn0265579	Yes	Yes	de novo	NA
FBgn0267255	Yes	Yes	de novo	NA
FBgn0035239	Yes	Yes	de novo	NA
FBgn0266538	Yes	Yes	de novo	NA
FBgn0262817	Yes	Yes	de novo	NA
FBgn0030290	Yes	Yes	de novo	NA
FBgn0030296	Yes	Yes	de novo	NA
FBgn0051174	Yes	Yes	de novo	NA
FBgn0015229	Yes	Yes	de novo	NA
FBgn0262857	Yes	Yes	de novo	NA
FBgn0263654	Yes	Yes	de novo	NA
FBgn0263750	Yes	Yes	de novo	NA
FBgn0030307	Yes	Yes	de novo	NA
FBgn0052102	Yes	Yes	de novo	NA
FBgn0262144	Yes	Yes	de novo	NA
FBgn0262356	Yes	Yes	de novo	NA
FBgn0265201	Yes	Yes	de novo	NA
FBgn0261806	Yes	Yes	de novo	NA
FBgn0264362	Yes	Yes	de novo	NA
FBgn0085331	Yes	Yes	de novo	NA
FBgn0287598	Yes	Yes	de novo	NA
FBgn0083068	Yes	Yes	de novo	NA
FBgn0038656	Yes	Yes	de novo	NA
FBgn0052259	Yes	Yes	de novo	NA
FBgn0051226	Yes	Yes	de novo	NA
FBgn0044811	Yes	Yes	de novo	NA
FBgn0053117	Yes	Yes	de novo	NA
FBgn0051230	Yes	Yes	de novo	NA
FBgn0284233	Yes	Yes	de novo	NA
FBgn0042129	Yes	Yes	de novo	NA
FBgn0262890	Yes	Yes	de novo	NA
FBgn0262823	Yes	Yes	de novo	NA
FBgn0262846	Yes	Yes	de novo	NA
FBgn0267236	Yes	Yes	de novo	NA
FBgn0038612	Yes	Yes	de novo	NA
FBgn0050355	Yes	Yes	de novo	NA
FBgn0032851	Yes	Yes	de novo	NA
FBgn0036089	Yes	Yes	de novo	NA
FBgn0052061	Yes	Yes	de novo	NA
FBgn0265256	Yes	Yes	de novo	NA
FBgn0051677	Yes	Yes	de novo	NA
FBgn0032867	Yes	Yes	de novo	NA
FBgn0262988	Yes	Yes	de novo	NA
FBgn0033285	Yes	Yes	de novo	NA
FBgn0264516	Yes	Yes	de novo	NA
FBgn0052115	Yes	Yes	de novo	NA
FBgn0064227	Yes	Yes	de novo	NA
FBgn0051921	Yes	Yes	de novo	NA
FBgn0030429	Yes	Yes	de novo	NA
FBgn0266436	Yes	Yes	de novo	NA
FBgn0266437	Yes	Yes	de novo	NA
FBgn0287211	Yes	Yes	de novo	NA
FBgn0030441	Yes	Yes	de novo	NA
FBgn0036181	Yes	Yes	de novo	NA
FBgn0051206	Yes	Yes	de novo	NA
FBgn0262021	Yes	Yes	de novo	NA
FBgn0286872	Yes	Yes	de novo	NA
FBgn0036178	Yes	Yes	de novo	NA
FBgn0051406	Yes	Yes	de novo	NA
FBgn0052639	Yes	Yes	de novo	NA
FBgn0053271	Yes	Yes	de novo	NA
FBgn0263246	Yes	Yes	de novo	NA
FBgn0038741	Yes	Yes	de novo	NA
FBgn0051459	Yes	Yes	de novo	NA
FBgn0040775	Yes	Yes	de novo	NA
FBgn0265610	Yes	Yes	de novo	NA
FBgn0265469	Yes	Yes	de novo	NA
FBgn0266486	Yes	Yes	de novo	NA
FBgn0265063	Yes	Yes	de novo	NA
FBgn0051797	Yes	Yes	de novo	NA
FBgn0262544	Yes	Yes	de novo	NA
FBgn0264086	Yes	Yes	de novo	NA
FBgn0031900	Yes	Yes	de novo	NA
FBgn0011694	Yes	Yes	de novo	NA
FBgn0032065	Yes	Yes	de novo	NA
FBgn0265627	Yes	Yes	de novo	NA
FBgn0259972	Yes	Yes	de novo	NA
FBgn0264552	Yes	Yes	de novo	NA
FBgn0261580	Yes	Yes	de novo	NA
FBgn0262824	Yes	Yes	de novo	NA
FBgn0261581	Yes	Yes	de novo	NA
FBgn0032311	Yes	Yes	de novo	NA
FBgn0052806	Yes	Yes	de novo	NA
FBgn0051606	Yes	Yes	de novo	NA
FBgn0029589	Yes	Yes	de novo	NA
FBgn0029590	Yes	Yes	de novo	NA
FBgn0050447	Yes	Yes	de novo	NA
FBgn0264487	Yes	Yes	de novo	NA
FBgn0040353	Yes	Yes	de novo	NA
FBgn0037133	Yes	Yes	de novo	NA
FBgn0034154	Yes	Yes	de novo	NA
FBgn0262568	Yes	Yes	de novo	NA
FBgn0259738	Yes	Yes	de novo	NA
FBgn0266845	Yes	Yes	de novo	NA
FBgn0032039	Yes	Yes	de novo	NA
FBgn0261587	Yes	Yes	de novo	NA
FBgn0265626	Yes	Yes	de novo	NA
FBgn0265577	Yes	Yes	de novo	NA
FBgn0032318	Yes	Yes	de novo	NA
FBgn0262102	Yes	Yes	de novo	NA
FBgn0262481	Yes	Yes	de novo	NA
FBgn0036925	Yes	Yes	de novo	NA
FBgn0039752	Yes	Yes	de novo	NA
FBgn0265762	Yes	Yes	de novo	NA
FBgn0051709	Yes	Yes	de novo	NA
FBgn0263249	Yes	Yes	de novo	NA
FBgn0263841	Yes	Yes	de novo	NA
FBgn0259709	Yes	Yes	de novo	NA
FBgn0259708	Yes	Yes	de novo	NA
FBgn0086915	Yes	Yes	de novo	NA
FBgn0034144	Yes	Yes	de novo	NA
FBgn0267490	Yes	Yes	de novo	NA
FBgn0287599	Yes	Yes	de novo	NA
FBgn0050325	Yes	Yes	de novo	NA
FBgn0267411	Yes	Yes	de novo	NA
FBgn0286875	Yes	Yes	de novo	NA
FBgn0267412	Yes	Yes	de novo	NA
FBgn0267413	Yes	Yes	de novo	NA
FBgn0267417	Yes	Yes	de novo	NA
FBgn0267491	Yes	Yes	de novo	NA
FBgn0032184	Yes	Yes	de novo	NA
FBgn0265625	Yes	Yes	de novo	NA
FBgn0039811	Yes	Yes	de novo	NA
FBgn0052811	Yes	Yes	de novo	NA
FBgn0266259	Yes	Yes	de novo	NA
FBgn0265833	Yes	Yes	de novo	NA
FBgn0052228	Yes	Yes	de novo	NA
FBgn0263032	Yes	Yes	de novo	NA
FBgn0034551	Yes	Yes	de novo	NA
FBgn0263114	Yes	Yes	de novo	NA
FBgn0264566	Yes	Yes	de novo	NA
FBgn0267254	Yes	Yes	de novo	NA
FBgn0265834	Yes	Yes	de novo	NA
FBgn0029539	Yes	Yes	de novo	NA
FBgn0040357	Yes	Yes	de novo	NA
FBgn0053284	Yes	Yes	de novo	NA
FBgn0262571	Yes	Yes	de novo	NA
FBgn0040892	Yes	Yes	de novo	NA
FBgn0040343	Yes	Yes	de novo	NA
FBgn0029568	Yes	Yes	de novo	NA
FBgn0286940	Yes	Yes	de novo	NA
FBgn0286941	Yes	Yes	de novo	NA
FBgn0032268	Yes	Yes	de novo	NA
FBgn0025616	Yes	Yes	de novo	NA
FBgn0261830	Yes	Yes	de novo	NA
FBgn0261831	Yes	Yes	de novo	NA
FBgn0262482	Yes	Yes	de novo	NA
FBgn0039792	Yes	Yes	de novo	NA
FBgn0029596	Yes	Yes	de novo	NA
FBgn0264746	Yes	Yes	de novo	NA
FBgn0261059	Yes	Yes	de novo	NA
FBgn0262882	Yes	Yes	de novo	NA
FBgn0265576	Yes	Yes	de novo	NA
FBgn0264329	Yes	Yes	de novo	NA
FBgn0264330	Yes	Yes	de novo	NA
FBgn0085219	Yes	Yes	de novo	NA
FBgn0261501	Yes	Yes	de novo	NA
FBgn0264541	Yes	Yes	de novo	NA
FBgn0025627	Yes	Yes	de novo	NA
FBgn0034464	Yes	Yes	de novo	NA
FBgn0037042	Yes	Yes	de novo	NA
FBgn0067905	Yes	Yes	de novo	NA
FBgn0265835	Yes	Yes	de novo	NA
FBgn0040737	Yes	Yes	de novo	NA
FBgn0261583	Yes	Yes	de novo	NA
FBgn0262563	Yes	Yes	de novo	NA
FBgn0052192	Yes	Yes	de novo	NA
FBgn0050461	Yes	Yes	de novo	NA
FBgn0262966	Yes	Yes	de novo	NA
FBgn0264748	Yes	Yes	de novo	NA
FBgn0264747	Yes	Yes	de novo	NA
FBgn0085282	Yes	Yes	de novo	NA
FBgn0262810	Yes	Yes	de novo	NA
FBgn0261704	Yes	Yes	de novo	NA
FBgn0259148	Yes	Yes	de novo	NA
FBgn0004414	Yes	Yes	de novo	NA
FBgn0262359	Yes	Yes	de novo	NA
FBgn0029669	Yes	Yes	de novo	NA
FBgn0264714	Yes	Yes	de novo	NA
FBgn0040967	Yes	Yes	de novo	NA
FBgn0085285	Yes	Yes	de novo	NA
FBgn0051882	Yes	Yes	de novo	NA
FBgn0050395	Yes	Yes	de novo	NA
FBgn0050114	Yes	Yes	de novo	NA
FBgn0034512	Yes	Yes	de novo	NA
FBgn0042198	Yes	Yes	de novo	NA
FBgn0267104	Yes	Yes	de novo	NA
FBgn0032335	Yes	Yes	de novo	NA
FBgn0051710	Yes	Yes	de novo	NA
FBgn0050154	Yes	Yes	de novo	NA
FBgn0263326	Yes	Yes	de novo	NA
FBgn0263083	Yes	Yes	de novo	NA
FBgn0031920	Yes	Yes	de novo	NA
FBgn0259973	Yes	Yes	de novo	NA
FBgn0263402	Yes	Yes	de novo	NA
FBgn0034502	Yes	Yes	de novo	NA
FBgn0287592	Yes	Yes	de novo	NA
FBgn0039659	Yes	Yes	de novo	NA
FBgn0034413	Yes	Yes	de novo	NA
FBgn0262896	Yes	Yes	de novo	NA
FBgn0036923	Yes	Yes	de novo	NA
FBgn0262569	Yes	Yes	de novo	NA
FBgn0262480	Yes	Yes	de novo	NA
FBgn0261816	Yes	Yes	homology from all-vs-all blastp of 28 Arthropods genomes	NA
FBgn0004172	Yes	Yes	homology from all-vs-all blastp of 28 Arthropods genomes	NA
FBgn0266488	Yes	Yes	homology from all-vs-all blastp of 28 Arthropods genomes	NA
FBgn0286929	Yes	Yes	homology from all-vs-all blastp of 28 Arthropods genomes	NA
FBgn0004554	Yes	Yes	homology from all-vs-all blastp of 28 Arthropods genomes	NA
FBgn0085317	Yes	Yes	homology from all-vs-all blastp of 28 Arthropods genomes	NA
FBgn0035955	Yes	Yes	homology from all-vs-all blastp of 28 Arthropods genomes	NA
FBgn0011668	Yes	Yes	homology from all-vs-all blastp of 28 Arthropods genomes	NA
FBgn0266492	Yes	Yes	homology from all-vs-all blastp of 28 Arthropods genomes	NA
FBgn0266539	Yes	Yes	homology from all-vs-all blastp of 28 Arthropods genomes	NA
FBgn0038709	Yes	Yes	homology from all-vs-all blastp of 28 Arthropods genomes	NA
FBgn0264836	Yes	Yes	homology from all-vs-all blastp of 28 Arthropods genomes	NA
FBgn0028855	Yes	Yes	homology from all-vs-all blastp of 28 Arthropods genomes	NA
FBgn0266491	Yes	Yes	homology from all-vs-all blastp of 28 Arthropods genomes	NA
FBgn0262790	Yes	Yes	homology from all-vs-all blastp of 28 Arthropods genomes	NA
FBgn0047000	Yes	Yes	homology from all-vs-all blastp of 28 Arthropods genomes	NA
FBgn0278600	Yes	Yes	homology from all-vs-all blastp of 28 Arthropods genomes	NA
FBgn0262104	Yes	Yes	homology from all-vs-all blastp of 28 Arthropods genomes	NA
FBgn0036591	Yes	Yes	homology from all-vs-all blastp of 28 Arthropods genomes	NA
FBgn0033497	Yes	Yes	homology from all-vs-all blastp of 28 Arthropods genomes	NA
FBgn0040816	Yes	Yes	homology from all-vs-all blastp of 28 Arthropods genomes	NA
FBgn0085199	Yes	Yes	homology from all-vs-all blastp of 28 Arthropods genomes	NA
FBgn0085195	Yes	Yes	homology from all-vs-all blastp of 28 Arthropods genomes	NA
FBgn0037294	Yes	Yes	homology from all-vs-all blastp of 28 Arthropods genomes	NA
FBgn0260954	Yes	Yes	homology from all-vs-all blastp of 28 Arthropods genomes	NA
FBgn0028537	Yes	Yes	homology from all-vs-all blastp of 28 Arthropods genomes	NA
FBgn0038102	Yes	Yes	homology from all-vs-all blastp of 28 Arthropods genomes	NA
FBgn0085252	Yes	Yes	homology from all-vs-all blastp of 28 Arthropods genomes	NA
FBgn0004175	Yes	Yes	homology from all-vs-all blastp of 28 Arthropods genomes	NA
FBgn0040801	Yes	Yes	homology from all-vs-all blastp of 28 Arthropods genomes	NA
FBgn0262098	Yes	Yes	homology from all-vs-all blastp of 28 Arthropods genomes	NA
FBgn0004174	Yes	Yes	homology from all-vs-all blastp of 28 Arthropods genomes	NA
FBgn0031751	Yes	Yes	homology from all-vs-all blastp of 28 Arthropods genomes	NA
FBgn0038945	Yes	Yes	homology from all-vs-all blastp of 28 Arthropods genomes	NA
FBgn0262572	Yes	Yes	homology from all-vs-all blastp of 28 Arthropods genomes	NA
FBgn0265538	Yes	Yes	homology from all-vs-all blastp of 28 Arthropods genomes	NA
FBgn0262022	Yes	Yes	homology from all-vs-all blastp of 28 Arthropods genomes	NA
FBgn0286873	Yes	Yes	homology from all-vs-all blastp of 28 Arthropods genomes	NA
FBgn0085310	Yes	Yes	homology from all-vs-all blastp of 28 Arthropods genomes	NA
FBgn0050487	Yes	Yes	homology from all-vs-all blastp of 28 Arthropods genomes	NA
FBgn0034514	Yes	Yes	homology from all-vs-all blastp of 28 Arthropods genomes	NA
FBgn0051050	Yes	Yes	homology from all-vs-all blastp of 28 Arthropods genomes	NA
FBgn0032284	Yes	Yes	homology from all-vs-all blastp of 28 Arthropods genomes	NA
FBgn0052453	Yes	Yes	homology from all-vs-all blastp of 28 Arthropods genomes	NA
FBgn0032281	Yes	Yes	homology from all-vs-all blastp of 28 Arthropods genomes	NA
FBgn0037179	Yes	Yes	homology from all-vs-all blastp of 28 Arthropods genomes	NA
FBgn0040922	Yes	Yes	homology from all-vs-all blastp of 28 Arthropods genomes	NA
FBgn0040923	Yes	Yes	homology from all-vs-all blastp of 28 Arthropods genomes	NA
FBgn0052071	Yes	Yes	homology from all-vs-all blastp of 28 Arthropods genomes	NA
FBgn0039945	Yes	Yes	homology from all-vs-all blastp of 28 Arthropods genomes	NA
FBgn0004591	Yes	Yes	homology from all-vs-all blastp of 28 Arthropods genomes	NA
FBgn0004588	Yes	Yes	homology from all-vs-all blastp of 28 Arthropods genomes	NA
FBgn0036131	Yes	Yes	homology from all-vs-all blastp of 28 Arthropods genomes	NA
FBgn0263042	Yes	Yes	homology from all-vs-all blastp of 28 Arthropods genomes	NA
FBgn0085196	Yes	Yes	homology from all-vs-all blastp of 28 Arthropods genomes	NA
FBgn0036419	Yes	Yes	homology from all-vs-all blastp of 28 Arthropods genomes	NA
FBgn0085367	Yes	Yes	homology from all-vs-all blastp of 28 Arthropods genomes	NA
FBgn0029535	Yes	Yes	homology from all-vs-all blastp of 28 Arthropods genomes	NA
FBgn0266540	Yes	Yes	homology from all-vs-all blastp of 28 Arthropods genomes	NA
FBgn0031129	Yes	Yes	homology from all-vs-all blastp of 28 Arthropods genomes	NA
FBgn0083936	Yes	Yes	homology from all-vs-all blastp of 28 Arthropods genomes	NA
FBgn0266811	Yes	Yes	homology from all-vs-all blastp of 28 Arthropods genomes	NA
FBgn0286933	Yes	Yes	homology from all-vs-all blastp of 28 Arthropods genomes	NA
FBgn0030595	Yes	Yes	homology from all-vs-all blastp of 28 Arthropods genomes	NA
FBgn0031178	Yes	Yes	homology from all-vs-all blastp of 28 Arthropods genomes	NA
FBgn0036471	Yes	Yes	homology from all-vs-all blastp of 28 Arthropods genomes	NA
FBgn0032285	Yes	Yes	homology from all-vs-all blastp of 28 Arthropods genomes	NA
FBgn0039288	Yes	Yes	homology from all-vs-all blastp of 28 Arthropods genomes	NA
FBgn0040759	Yes	Yes	homology from all-vs-all blastp of 28 Arthropods genomes	NA
FBgn0051698	Yes	Yes	homology from all-vs-all blastp of 28 Arthropods genomes	NA
FBgn0040723	Yes	Yes	homology from all-vs-all blastp of 28 Arthropods genomes	NA
FBgn0265836	Yes	Yes	homology from all-vs-all blastp of 28 Arthropods genomes	NA
FBgn0263982	Yes	Yes	homology from all-vs-all blastp of 28 Arthropods genomes	NA
FBgn0085225	Yes	Yes	homology from all-vs-all blastp of 28 Arthropods genomes	NA
FBgn0032360	Yes	Yes	homology from all-vs-all blastp of 28 Arthropods genomes	NA
FBgn0034899	Yes	Yes	homology from all-vs-all blastp of 28 Arthropods genomes	NA
FBgn0083941	Yes	Yes	homology from all-vs-all blastp of 28 Arthropods genomes	NA
FBgn0034900	Yes	Yes	homology from all-vs-all blastp of 28 Arthropods genomes	NA
FBgn0263743	Yes	Yes	homology from all-vs-all blastp of 28 Arthropods genomes	NA
FBgn0046873	Yes	Yes	homology from all-vs-all blastp of 28 Arthropods genomes	NA
FBgn0033202	Yes	Yes	homology from all-vs-all blastp of 28 Arthropods genomes	NA
FBgn0030900	Yes	Yes	homology from all-vs-all blastp of 28 Arthropods genomes	NA
FBgn0034910	Yes	Yes	homology from all-vs-all blastp of 28 Arthropods genomes	NA
FBgn0263848	Yes	Yes	homology from all-vs-all blastp of 28 Arthropods genomes	NA
FBgn0261807	Yes	Yes	homology from all-vs-all blastp of 28 Arthropods genomes	NA
FBgn0052074	Yes	Yes	homology from all-vs-all blastp of 28 Arthropods genomes	NA
FBgn0263403	Yes	Yes	homology from all-vs-all blastp of 28 Arthropods genomes	NA
FBgn0037577	Yes	Yes	homology from all-vs-all blastp of 28 Arthropods genomes	NA
FBgn0036731	Yes	Yes	homology from all-vs-all blastp of 28 Arthropods genomes	NA
FBgn0263742	Yes	Yes	homology from all-vs-all blastp of 28 Arthropods genomes	NA
FBgn0033798	Yes	Yes	homology from all-vs-all blastp of 28 Arthropods genomes	NA
FBgn0263086	Yes	Yes	homology from all-vs-all blastp of 28 Arthropods genomes	NA
FBgn0052188	Yes	Yes	homology from all-vs-all blastp of 28 Arthropods genomes	NA
FBgn0030824	Yes	Yes	homology from all-vs-all blastp of 28 Arthropods genomes	NA
FBgn0085356	Yes	Yes	homology from all-vs-all blastp of 28 Arthropods genomes	NA
FBgn0030830	Yes	Yes	homology from all-vs-all blastp of 28 Arthropods genomes	NA
FBgn0038160	Yes	Yes	homology from all-vs-all blastp of 28 Arthropods genomes	NA
FBgn0029644	Yes	Yes	homology from all-vs-all blastp of 28 Arthropods genomes	NA
FBgn0014865	Yes	Yes	homology from all-vs-all blastp of 28 Arthropods genomes	NA
FBgn0030319	Yes	Yes	homology from all-vs-all blastp of 28 Arthropods genomes	NA
FBgn0033280	Yes	Yes	homology from all-vs-all blastp of 28 Arthropods genomes	NA
FBgn0034010	Yes	Yes	homology from all-vs-all blastp of 28 Arthropods genomes	NA
FBgn0261267	Yes	Yes	homology from all-vs-all blastp of 28 Arthropods genomes	NA
FBgn0040729	Yes	Yes	homology from all-vs-all blastp of 28 Arthropods genomes	NA
FBgn0262889	Yes	Yes	homology from all-vs-all blastp of 28 Arthropods genomes	NA
FBgn0287590	Yes	Yes	homology from all-vs-all blastp of 28 Arthropods genomes	NA
FBgn0052182	Yes	Yes	homology from all-vs-all blastp of 28 Arthropods genomes	NA
FBgn0264738	Yes	Yes	homology from all-vs-all blastp of 28 Arthropods genomes	NA
FBgn0000216	Yes	Yes	homology from all-vs-all blastp of 28 Arthropods genomes	NA
FBgn0262856	Yes	Yes	homology from all-vs-all blastp of 28 Arthropods genomes	NA
FBgn0038820	Yes	Yes	homology from all-vs-all blastp of 28 Arthropods genomes	NA
FBgn0037139	Yes	Yes	homology from all-vs-all blastp of 28 Arthropods genomes	NA
FBgn0051639	Yes	Yes	homology from all-vs-all blastp of 28 Arthropods genomes	NA
FBgn0003057	Yes	Yes	homology from all-vs-all blastp of 28 Arthropods genomes	NA
FBgn0284231	Yes	Yes	homology from all-vs-all blastp of 28 Arthropods genomes	NA
FBgn0262791	Yes	Yes	homology from all-vs-all blastp of 28 Arthropods genomes	NA
FBgn0038879	Yes	Yes	homology from all-vs-all blastp of 28 Arthropods genomes	NA
FBgn0050430	Yes	Yes	homology from all-vs-all blastp of 28 Arthropods genomes	NA
FBgn0262807	Yes	Yes	homology from all-vs-all blastp of 28 Arthropods genomes	NA
FBgn0263270	Yes	Yes	homology from all-vs-all blastp of 28 Arthropods genomes	NA
FBgn0259730	Yes	Yes	homology from all-vs-all blastp of 28 Arthropods genomes	NA
FBgn0250827	Yes	Yes	homology from all-vs-all blastp of 28 Arthropods genomes	NA
FBgn0263597	Yes	Yes	homology from all-vs-all blastp of 28 Arthropods genomes	NA
FBgn0003086	Yes	Yes	homology from all-vs-all blastp of 28 Arthropods genomes	NA
FBgn0259731	Yes	Yes	homology from all-vs-all blastp of 28 Arthropods genomes	NA
FBgn0259732	Yes	Yes	homology from all-vs-all blastp of 28 Arthropods genomes	NA
FBgn0262837	Yes	Yes	homology from all-vs-all blastp of 28 Arthropods genomes	NA
FBgn0036091	Yes	Yes	homology from all-vs-all blastp of 28 Arthropods genomes	NA
FBgn0051740	Yes	Yes	homology from all-vs-all blastp of 28 Arthropods genomes	NA
FBgn0264605	Yes	Yes	homology from all-vs-all blastp of 28 Arthropods genomes	NA
FBgn0261358	Yes	Yes	homology from all-vs-all blastp of 28 Arthropods genomes	NA
FBgn0261357	Yes	Yes	homology from all-vs-all blastp of 28 Arthropods genomes	NA
FBgn0284083	Yes	Yes	homology from all-vs-all blastp of 28 Arthropods genomes	NA
FBgn0040989	Yes	Yes	homology from all-vs-all blastp of 28 Arthropods genomes	NA
FBgn0262836	Yes	Yes	homology from all-vs-all blastp of 28 Arthropods genomes	NA
FBgn0085479	Yes	Yes	homology from all-vs-all blastp of 28 Arthropods genomes	NA
FBgn0003060	Yes	Yes	homology from all-vs-all blastp of 28 Arthropods genomes	NA
FBgn0035257	Yes	Yes	homology from all-vs-all blastp of 28 Arthropods genomes	NA
FBgn0286874	Yes	Yes	homology from all-vs-all blastp of 28 Arthropods genomes	NA
FBgn0262020	Yes	Yes	homology from all-vs-all blastp of 28 Arthropods genomes	NA
FBgn0034819	Yes	Yes	homology from all-vs-all blastp of 28 Arthropods genomes	NA
FBgn0266405	Yes	Yes	homology from all-vs-all blastp of 28 Arthropods genomes	NA
FBgn0286877	Yes	Yes	homology from all-vs-all blastp of 28 Arthropods genomes	NA
FBgn0262353	Yes	Yes	homology from all-vs-all blastp of 28 Arthropods genomes	NA
FBgn0085205	Yes	Yes	homology from all-vs-all blastp of 28 Arthropods genomes	NA
FBgn0040747	Yes	Yes	homology from all-vs-all blastp of 28 Arthropods genomes	NA
FBgn0040637	Yes	Yes	homology from all-vs-all blastp of 28 Arthropods genomes	NA
FBgn0085227	Yes	Yes	homology from all-vs-all blastp of 28 Arthropods genomes	NA
FBgn0262788	Yes	Yes	homology from blastp/jackhmmer against UniProtKB	NA
FBgn0004400	Yes	Yes	homology from blastp/jackhmmer against UniProtKB	NA
FBgn0053267	Yes	Yes	homology from blastp/jackhmmer against UniProtKB	NA
FBgn0030994	Yes	Yes	homology from blastp/jackhmmer against UniProtKB	NA
FBgn0032280	Yes	Yes	homology from blastp/jackhmmer against UniProtKB	NA
FBgn0035151	Yes	Yes	homology from blastp/jackhmmer against UniProtKB	NA
FBgn0035022	Yes	Yes	homology from blastp/jackhmmer against UniProtKB	NA
FBgn0053710	Yes	Yes	homology from blastp/jackhmmer against UniProtKB	NA
FBgn0263037	Yes	Yes	homology from blastp/jackhmmer against UniProtKB	NA
FBgn0036656	Yes	Yes	homology from blastp/jackhmmer against UniProtKB	NA
FBgn0050151	Yes	Yes	homology from blastp/jackhmmer against UniProtKB	NA
FBgn0034011	Yes	Yes	homology from blastp/jackhmmer against UniProtKB	NA
FBgn0085287	Yes	Yes	homology from blastp/jackhmmer against UniProtKB	NA
FBgn0037177	Yes	Yes	homology from blastp/jackhmmer against UniProtKB	NA
FBgn0262962	Yes	Yes	homology from blastp/jackhmmer against UniProtKB	NA
FBgn0259701	Yes	Yes	homology from blastp/jackhmmer against UniProtKB	NA
FBgn0261817	Yes	Yes	homology from blastp/jackhmmer against UniProtKB	NA
FBgn0266456	Yes	Yes	homology from blastp/jackhmmer against UniProtKB	NA
FBgn0036394	Yes	Yes	homology from blastp/jackhmmer against UniProtKB	NA
FBgn0033683	Yes	Yes	homology from blastp/jackhmmer against UniProtKB	NA
FBgn0031176	Yes	Yes	homology from blastp/jackhmmer against UniProtKB	NA
FBgn0039766	Yes	Yes	homology from blastp/jackhmmer against UniProtKB	NA
FBgn0264295	Yes	Yes	homology from blastp/jackhmmer against UniProtKB	NA
FBgn0038239	Yes	Yes	homology from blastp/jackhmmer against UniProtKB	NA
FBgn0038240	Yes	Yes	homology from blastp/jackhmmer against UniProtKB	NA
FBgn0033221	Yes	Yes	homology from blastp/jackhmmer against UniProtKB	NA
FBgn0262605	Yes	Yes	homology from blastp/jackhmmer against UniProtKB	NA
FBgn0260770	Yes	Yes	homology from blastp/jackhmmer against UniProtKB	NA
FBgn0040514	Yes	Yes	homology from blastp/jackhmmer against UniProtKB	NA
FBgn0264342	Yes	Yes	homology from blastp/jackhmmer against UniProtKB	NA
FBgn0284230	Yes	Yes	homology from blastp/jackhmmer against UniProtKB	NA
FBgn0053926	Yes	Yes	homology from blastp/jackhmmer against UniProtKB	NA
FBgn0029645	Yes	Yes	homology from blastp/jackhmmer against UniProtKB	NA
FBgn0044047	Yes	Yes	homology from blastp/jackhmmer against UniProtKB	NA
FBgn0261507	Yes	Yes	homology from blastp/jackhmmer against UniProtKB	NA
FBgn0014368	Yes	Yes	homology from blastp/jackhmmer against UniProtKB	NA
FBgn0036138	Yes	Yes	homology from blastp/jackhmmer against UniProtKB	NA
FBgn0038161	Yes	Yes	homology from blastp/jackhmmer against UniProtKB	NA
FBgn0031277	Yes	Yes	homology from blastp/jackhmmer against UniProtKB	NA
FBgn0261506	Yes	Yes	homology from blastp/jackhmmer against UniProtKB	NA
FBgn0034460	Yes	Yes	homology from blastp/jackhmmer against UniProtKB	NA
FBgn0015585	Yes	Yes	homology from blastp/jackhmmer against UniProtKB	NA
FBgn0003741	Yes	Yes	homology from blastp/jackhmmer against UniProtKB	NA
FBgn0034255	Yes	Yes	homology from blastp/jackhmmer against UniProtKB	NA
FBgn0052073	Yes	Yes	homology from blastp/jackhmmer against UniProtKB	NA
FBgn0039346	Yes	Yes	homology from blastp/jackhmmer against UniProtKB	NA
FBgn0035152	Yes	Yes	homology from blastp/jackhmmer against UniProtKB	NA
FBgn0284234	Yes	Yes	homology from blastp/jackhmmer against UniProtKB	NA
FBgn0262607	Yes	Yes	homology from blastp/jackhmmer against UniProtKB	NA
FBgn0259917	Yes	Yes	homology from blastp/jackhmmer against UniProtKB	NA
FBgn0003372	Yes	Yes	homology from blastp/jackhmmer against UniProtKB	NA
FBgn0052268	Yes	Yes	homology from blastp/jackhmmer against UniProtKB	NA
FBgn0030338	Yes	Yes	homology from blastp/jackhmmer against UniProtKB	NA
FBgn0085330	Yes	Yes	homology from blastp/jackhmmer against UniProtKB	NA
FBgn0036468	Yes	Yes	homology from blastp/jackhmmer against UniProtKB	NA
FBgn0085236	Yes	Yes	homology from blastp/jackhmmer against UniProtKB	NA
FBgn0037997	Yes	Yes	homology from blastp/jackhmmer against UniProtKB	NA
FBgn0039238	Yes	Yes	homology from blastp/jackhmmer against UniProtKB	NA
FBgn0011239	Yes	Yes	homology from blastp/jackhmmer against UniProtKB	NA
FBgn0036467	Yes	Yes	homology from blastp/jackhmmer against UniProtKB	NA
FBgn0036466	Yes	Yes	homology from blastp/jackhmmer against UniProtKB	NA
FBgn0262358	Yes	Yes	homology from blastp/jackhmmer against UniProtKB	NA
FBgn0266459	Yes	Yes	homology from blastp/jackhmmer against UniProtKB	NA
FBgn0283461	Yes	Yes	homology from blastp/jackhmmer against UniProtKB	NA
FBgn0052283	Yes	Yes	homology from blastp/jackhmmer against UniProtKB	NA
FBgn0261997	Yes	Yes	homology from blastp/jackhmmer against UniProtKB	NA
FBgn0085315	Yes	Yes	homology from blastp/jackhmmer against UniProtKB	NA
FBgn0052189	Yes	Yes	homology from blastp/jackhmmer against UniProtKB	NA
FBgn0052282	Yes	Yes	homology from blastp/jackhmmer against UniProtKB	NA
FBgn0004173	Yes	Yes	homology from blastp/jackhmmer against UniProtKB	NA
FBgn0035434	Yes	Yes	homology from blastp/jackhmmer against UniProtKB	NA
FBgn0259959	Yes	Yes	homology from blastp/jackhmmer against UniProtKB	NA
FBgn0260238	Yes	Yes	homology from blastp/jackhmmer against UniProtKB	NA
FBgn0052274	Yes	Yes	homology from blastp/jackhmmer against UniProtKB	NA
FBgn0052279	Yes	Yes	homology from blastp/jackhmmer against UniProtKB	NA
FBgn0016053	Yes	Yes	homology from blastp/jackhmmer against UniProtKB	NA
FBgn0040718	Yes	Yes	homology from blastp/jackhmmer against UniProtKB	NA
FBgn0030542	Yes	Yes	homology from blastp/jackhmmer against UniProtKB	NA
FBgn0031270	Yes	Yes	homology from blastp/jackhmmer against UniProtKB	NA
FBgn0037669	Yes	Yes	homology from blastp/jackhmmer against UniProtKB	NA
FBgn0052219	Yes	Yes	homology from blastp/jackhmmer against UniProtKB	NA
FBgn0262577	Yes	Yes	homology from blastp/jackhmmer against UniProtKB	NA
FBgn0085259	Yes	Yes	homology from blastp/jackhmmer against UniProtKB	NA
FBgn0027259	Yes	Yes	homology from blastp/jackhmmer against UniProtKB	NA
FBgn0052507	Yes	Yes	homology from blastp/jackhmmer against UniProtKB	NA
FBgn0067903	Yes	Yes	homology from blastp/jackhmmer against UniProtKB	NA
FBgn0039428	Yes	Yes	homology from blastp/jackhmmer against UniProtKB	NA
FBgn0265632	Yes	Yes	homology from blastp/jackhmmer against UniProtKB	NA
FBgn0050098	Yes	Yes	homology from blastp/jackhmmer against UniProtKB	NA
FBgn0260226	Yes	Yes	homology from blastp/jackhmmer against UniProtKB	NA
FBgn0030537	Yes	Yes	homology from blastp/jackhmmer against UniProtKB	NA
FBgn0051952	Yes	Yes	homology from blastp/jackhmmer against UniProtKB	NA
FBgn0040393	Yes	Yes	homology from blastp/jackhmmer against UniProtKB	NA
FBgn0002933	Yes	Yes	homology from blastp/jackhmmer against UniProtKB	NA
FBgn0010295	Yes	Yes	homology from blastp/jackhmmer against UniProtKB	NA
FBgn0287210	Yes	Yes	homology from blastp/jackhmmer against UniProtKB	NA
FBgn0033275	Yes	Yes	homology from blastp/jackhmmer against UniProtKB	NA
FBgn0053062	Yes	Yes	homology from tblastn against NCBI representative genomes	NA
FBgn0034416	Yes	Yes	homology from tblastn against NCBI representative genomes	NA
FBgn0051804	Yes	Yes	homology from tblastn against NCBI representative genomes	NA
FBgn0033076	Yes	Yes	homology from tblastn against NCBI representative genomes	NA
FBgn0267964	Yes	Yes	homology from tblastn against NCBI representative genomes	NA
FBgn0284226	Yes	Yes	homology from tblastn against NCBI representative genomes	NA
FBgn0041232	Yes	Yes	homology from tblastn against NCBI representative genomes	NA
FBgn0038356	Yes	Yes	homology from tblastn against NCBI representative genomes	NA
FBgn0263656	Yes	Yes	homology from tblastn against NCBI representative genomes	NA
FBgn0261614	Yes	Yes	homology from tblastn against NCBI representative genomes	NA
FBgn0260000	Yes	Yes	homology from tblastn against NCBI representative genomes	NA
FBgn0052643	Yes	Yes	homology from tblastn against NCBI representative genomes	NA
FBgn0032834	Yes	Yes	homology from tblastn against NCBI representative genomes	NA
FBgn0264377	Yes	Yes	homology from tblastn against NCBI representative genomes	NA
FBgn0036459	Yes	Yes	homology from tblastn against NCBI representative genomes	NA
FBgn0286893	Yes	Yes	homology from tblastn against NCBI representative genomes	NA
FBgn0034206	Yes	Yes	homology from tblastn against NCBI representative genomes	NA
FBgn0031756	Yes	Yes	homology from tblastn against NCBI representative genomes	NA
FBgn0028415	Yes	Yes	homology from tblastn against NCBI representative genomes	NA
FBgn0003087	Yes	Yes	homology from tblastn against NCBI representative genomes	NA
FBgn0046294	Yes	Yes	homology from tblastn against NCBI representative genomes	NA
FBgn0267726	Yes	Yes	homology from tblastn against NCBI representative genomes	NA
FBgn0030237	Yes	Yes	homology from tblastn against NCBI representative genomes	NA
FBgn0034841	Yes	Yes	homology from tblastn against NCBI representative genomes	NA
FBgn0262840	Yes	Yes	homology from tblastn against NCBI representative genomes	NA
FBgn0263996	Yes	Yes	homology from tblastn against NCBI representative genomes	NA
FBgn0003034	Yes	Yes	homology from tblastn against NCBI representative genomes	NA
FBgn0029696	Yes	Yes	homology from tblastn against NCBI representative genomes	NA
FBgn0028416	Yes	Yes	homology from tblastn against NCBI representative genomes	NA
FBgn0040972	Yes	Yes	homology from tblastn against NCBI representative genomes	NA
FBgn0262961	Yes	Yes	homology from tblastn against NCBI representative genomes	NA
FBgn0051898	Yes	Yes	homology from tblastn against NCBI representative genomes	NA
FBgn0262567	Yes	Yes	homology from tblastn against NCBI representative genomes	NA
FBgn0054025	Yes	Yes	homology from tblastn against NCBI representative genomes	NA
FBgn0053493	Yes	No	NA	NA
FBgn0036099	Yes	No	NA	NA
FBgn0010762	Yes	No	NA	NA
FBgn0001179	Yes	No	NA	NA
FBgn0036112	Yes	No	NA	NA
FBgn0000629	Yes	No	NA	NA
FBgn0260643	Yes	No	NA	lineage specific (Br9)
FBgn0047038	Yes	No	NA	NA
FBgn0085267	Yes	No	NA	lineage specific (Br9)
FBgn0013469	Yes	No	NA	NA
FBgn0036101	Yes	No	NA	NA
FBgn0262592	Yes	No	NA	lineage specific (Br9)
FBgn0036104	Yes	No	NA	NA
FBgn0036094	Yes	No	NA	lineage specific (Br9)
FBgn0260644	Yes	No	NA	lineage specific (Br9)
FBgn0028380	Yes	No	NA	NA
FBgn0036096	Yes	No	NA	NA
FBgn0036106	Yes	No	NA	NA
FBgn0036110	Yes	No	NA	NA
FBgn0052206	Yes	No	NA	NA
FBgn0036102	Yes	No	NA	NA
FBgn0036093	Yes	No	NA	NA
FBgn0036868	Yes	No	NA	NA
FBgn0052066	Yes	No	NA	NA
FBgn0054001	Yes	No	NA	NA
FBgn0036109	Yes	No	NA	NA
FBgn0026160	Yes	No	NA	NA
FBgn0036108	Yes	No	NA	NA
FBgn0036090	Yes	No	NA	NA
FBgn0027615	Yes	No	NA	NA
FBgn0260396	Yes	No	NA	NA
FBgn0003089	Yes	No	NA	NA
FBgn0052062	Yes	No	NA	NA
FBgn0036107	Yes	No	NA	NA
FBgn0052068	Yes	No	NA	NA
FBgn0036105	Yes	No	NA	NA
FBgn0036111	Yes	No	NA	NA
FBgn0036085	Yes	No	NA	NA
FBgn0053052	Yes	No	NA	NA
FBgn0043043	Yes	No	NA	NA
FBgn0052085	Yes	No	NA	NA
FBgn0036850	Yes	No	NA	NA
FBgn0015828	Yes	No	NA	NA
FBgn0036191	Yes	No	NA	NA
FBgn0036192	Yes	No	NA	NA
FBgn0036849	Yes	No	NA	NA
FBgn0036193	Yes	No	NA	NA
FBgn0036194	Yes	No	NA	NA
FBgn0036195	Yes	No	NA	NA
FBgn0036196	Yes	No	NA	NA
FBgn0261353	Yes	No	NA	NA
FBgn0261381	Yes	No	NA	NA
FBgn0036848	Yes	No	NA	NA
FBgn0036198	Yes	No	NA	NA
FBgn0040817	Yes	No	NA	NA
FBgn0036188	Yes	No	NA	NA
FBgn0036187	Yes	No	NA	NA
FBgn0036186	Yes	No	NA	NA
FBgn0052091	Yes	No	NA	NA
FBgn0053269	Yes	No	NA	NA
FBgn0003292	Yes	No	NA	NA
FBgn0036176	Yes	No	NA	lineage specific (Br8)
FBgn0036177	Yes	No	NA	lineage specific (Br8)
FBgn0036179	Yes	No	NA	NA
FBgn0040075	Yes	No	NA	NA
FBgn0036853	Yes	No	NA	NA
FBgn0036847	Yes	No	NA	NA
FBgn0053647	Yes	No	NA	NA
FBgn0016797	Yes	No	NA	NA
FBgn0052203	Yes	No	NA	NA
FBgn0036851	Yes	No	NA	NA
FBgn0086254	Yes	No	NA	NA
FBgn0036183	Yes	No	NA	NA
FBgn0036184	Yes	No	NA	NA
FBgn0042138	Yes	No	NA	NA
FBgn0036180	Yes	No	NA	NA
FBgn0263248	Yes	No	NA	lineage specific (Br4)
FBgn0036199	Yes	No	NA	NA
FBgn0036202	Yes	No	NA	NA
FBgn0036220	Yes	No	NA	NA
FBgn0036844	Yes	No	NA	NA
FBgn0036952	Yes	No	NA	NA
FBgn0036843	Yes	No	NA	NA
FBgn0036842	Yes	No	NA	NA
FBgn0036221	Yes	No	NA	NA
FBgn0011723	Yes	No	NA	NA
FBgn0036225	Yes	No	NA	NA
FBgn0036226	Yes	No	NA	NA
FBgn0036228	Yes	No	NA	NA
FBgn0036230	Yes	No	NA	NA
FBgn0028573	Yes	No	NA	NA
FBgn0015586	Yes	No	NA	NA
FBgn0053265	Yes	No	NA	NA
FBgn0259748	Yes	No	NA	NA
FBgn0036219	Yes	No	NA	NA
FBgn0036846	Yes	No	NA	NA
FBgn0036218	Yes	No	NA	NA
FBgn0036214	Yes	No	NA	NA
FBgn0036203	Yes	No	NA	NA
FBgn0015278	Yes	No	NA	NA
FBgn0036205	Yes	No	NA	NA
FBgn0036206	Yes	No	NA	NA
FBgn0036207	Yes	No	NA	NA
FBgn0004381	Yes	No	NA	NA
FBgn0039925	Yes	No	NA	NA
FBgn0052088	Yes	No	NA	NA
FBgn0024728	Yes	No	NA	NA
FBgn0036210	Yes	No	NA	NA
FBgn0036211	Yes	No	NA	NA
FBgn0036212	Yes	No	NA	NA
FBgn0036213	Yes	No	NA	NA
FBgn0038281	Yes	No	NA	NA
FBgn0052095	Yes	No	NA	NA
FBgn0000404	Yes	No	NA	NA
FBgn0036208	Yes	No	NA	NA
FBgn0263247	Yes	No	NA	lineage specific (Br4)
FBgn0026630	Yes	No	NA	NA
FBgn0053270	Yes	No	NA	lineage specific (Br7)
FBgn0052072	Yes	No	NA	NA
FBgn0054012	Yes	No	NA	NA
FBgn0036133	Yes	No	NA	NA
FBgn0003462	Yes	No	NA	NA
FBgn0036134	Yes	No	NA	NA
FBgn0036135	Yes	No	NA	NA
FBgn0036136	Yes	No	NA	NA
FBgn0260795	Yes	No	NA	NA
FBgn0036858	Yes	No	NA	NA
FBgn0052082	Yes	No	NA	NA
FBgn0036139	Yes	No	NA	NA
FBgn0052076	Yes	No	NA	NA
FBgn0036141	Yes	No	NA	NA
FBgn0036142	Yes	No	NA	NA
FBgn0036143	Yes	No	NA	NA
FBgn0036128	Yes	No	NA	NA
FBgn0261112	Yes	No	NA	NA
FBgn0036126	Yes	No	NA	NA
FBgn0036860	Yes	No	NA	NA
FBgn0086687	Yes	No	NA	NA
FBgn0036116	Yes	No	NA	NA
FBgn0036117	Yes	No	NA	NA
FBgn0036118	Yes	No	NA	NA
FBgn0052069	Yes	No	NA	NA
FBgn0052075	Yes	No	NA	NA
FBgn0025355	Yes	No	NA	NA
FBgn0036144	Yes	No	NA	NA
FBgn0036862	Yes	No	NA	NA
FBgn0036121	Yes	No	NA	NA
FBgn0263241	Yes	No	NA	NA
FBgn0010741	Yes	No	NA	NA
FBgn0036124	Yes	No	NA	NA
FBgn0020412	Yes	No	NA	NA
FBgn0286979	Yes	No	NA	NA
FBgn0286980	Yes	No	NA	NA
FBgn0036861	Yes	No	NA	NA
FBgn0036147	Yes	No	NA	NA
FBgn0036145	Yes	No	NA	NA
FBgn0036146	Yes	No	NA	NA
FBgn0053500	Yes	No	NA	NA
FBgn0003378	Yes	No	NA	NA
FBgn0003377	Yes	No	NA	NA
FBgn0053272	Yes	No	NA	lineage specific (Br7)
FBgn0003373	Yes	No	NA	NA
FBgn0036168	Yes	No	NA	NA
FBgn0036170	Yes	No	NA	NA
FBgn0023395	Yes	No	NA	NA
FBgn0285958	Yes	No	NA	NA
FBgn0036173	Yes	No	NA	NA
FBgn0259720	Yes	No	NA	NA
FBgn0053490	Yes	No	NA	NA
FBgn0053489	Yes	No	NA	NA
FBgn0052086	Yes	No	NA	NA
FBgn0017578	Yes	No	NA	NA
FBgn0260857	Yes	No	NA	NA
FBgn0259481	Yes	No	NA	NA
FBgn0029172	Yes	No	NA	NA
FBgn0036161	Yes	No	NA	NA
FBgn0036158	Yes	No	NA	NA
FBgn0036859	Yes	No	NA	NA
FBgn0036857	Yes	No	NA	NA
FBgn0061469	Yes	No	NA	NA
FBgn0064766	Yes	No	NA	NA
FBgn0261553	Yes	No	NA	NA
FBgn0036150	Yes	No	NA	NA
FBgn0041094	Yes	No	NA	NA
FBgn0036160	Yes	No	NA	NA
FBgn0036165	Yes	No	NA	NA
FBgn0036153	Yes	No	NA	NA
FBgn0036154	Yes	No	NA	NA
FBgn0036999	Yes	No	NA	NA
FBgn0036155	Yes	No	NA	NA
FBgn0036156	Yes	No	NA	NA
FBgn0036856	Yes	No	NA	NA
FBgn0036157	Yes	No	NA	NA
FBgn0036152	Yes	No	NA	NA
FBgn0011802	Yes	No	NA	NA
FBgn0036876	Yes	No	NA	NA
FBgn0036083	Yes	No	NA	NA
FBgn0035921	Yes	No	NA	NA
FBgn0035922	Yes	No	NA	NA
FBgn0000121	Yes	No	NA	NA
FBgn0001168	Yes	No	NA	NA
FBgn0011509	Yes	No	NA	NA
FBgn0052022	Yes	No	NA	NA
FBgn0035923	Yes	No	NA	NA
FBgn0040786	Yes	No	NA	NA
FBgn0052029	Yes	No	NA	NA
FBgn0000357	Yes	No	NA	lineage specific (Br9)
FBgn0000355	Yes	No	NA	lineage specific (Br9)
FBgn0000358	Yes	No	NA	NA
FBgn0036908	Yes	No	NA	NA
FBgn0000356	Yes	No	NA	NA
FBgn0003149	Yes	No	NA	NA
FBgn0040828	Yes	No	NA	NA
FBgn0036906	Yes	No	NA	NA
FBgn0266084	Yes	No	NA	NA
FBgn0083952	Yes	No	NA	NA
FBgn0035924	Yes	No	NA	NA
FBgn0035918	Yes	No	NA	NA
FBgn0035916	Yes	No	NA	NA
FBgn0086348	Yes	No	NA	NA
FBgn0035906	Yes	No	NA	NA
FBgn0035907	Yes	No	NA	NA
FBgn0024236	Yes	No	NA	NA
FBgn0035909	Yes	No	NA	NA
FBgn0260442	Yes	No	NA	NA
FBgn0035911	Yes	No	NA	NA
FBgn0262508	Yes	No	NA	NA
FBgn0035917	Yes	No	NA	NA
FBgn0017430	Yes	No	NA	NA
FBgn0036911	Yes	No	NA	NA
FBgn0017429	Yes	No	NA	NA
FBgn0035914	Yes	No	NA	NA
FBgn0023094	Yes	No	NA	NA
FBgn0036910	Yes	No	NA	NA
FBgn0035915	Yes	No	NA	NA
FBgn0024889	Yes	No	NA	NA
FBgn0052351	Yes	No	NA	NA
FBgn0017579	Yes	No	NA	NA
FBgn0035928	Yes	No	NA	NA
FBgn0261283	Yes	No	NA	NA
FBgn0035929	Yes	No	NA	NA
FBgn0036749	Yes	No	NA	NA
FBgn0036750	Yes	No	NA	NA
FBgn0035944	Yes	No	NA	NA
FBgn0035945	Yes	No	NA	NA
FBgn0035947	Yes	No	NA	NA
FBgn0086706	Yes	No	NA	NA
FBgn0004623	Yes	No	NA	NA
FBgn0035948	Yes	No	NA	NA
FBgn0035943	Yes	No	NA	NA
FBgn0035949	Yes	No	NA	NA
FBgn0035951	Yes	No	NA	NA
FBgn0036900	Yes	No	NA	NA
FBgn0036899	Yes	No	NA	NA
FBgn0022774	Yes	No	NA	NA
FBgn0036897	Yes	No	NA	NA
FBgn0035952	Yes	No	NA	NA
FBgn0016070	Yes	No	NA	NA
FBgn0035953	Yes	No	NA	NA
FBgn0263199	Yes	No	NA	NA
FBgn0035941	Yes	No	NA	NA
FBgn0011787	Yes	No	NA	NA
FBgn0264307	Yes	No	NA	NA
FBgn0052023	Yes	No	NA	NA
FBgn0036905	Yes	No	NA	NA
FBgn0085455	Yes	No	NA	NA
FBgn0085456	Yes	No	NA	NA
FBgn0052024	Yes	No	NA	NA
FBgn0035933	Yes	No	NA	NA
FBgn0035932	Yes	No	NA	NA
FBgn0035931	Yes	No	NA	NA
FBgn0260434	Yes	No	NA	NA
FBgn0263930	Yes	No	NA	NA
FBgn0020633	Yes	No	NA	NA
FBgn0261361	Yes	No	NA	NA
FBgn0035934	Yes	No	NA	NA
FBgn0262516	Yes	No	NA	NA
FBgn0266757	Yes	No	NA	NA
FBgn0260653	Yes	No	NA	NA
FBgn0035936	Yes	No	NA	NA
FBgn0261341	Yes	No	NA	NA
FBgn0264305	Yes	No	NA	NA
FBgn0035904	Yes	No	NA	NA
FBgn0035902	Yes	No	NA	NA
FBgn0035903	Yes	No	NA	NA
FBgn0013799	Yes	No	NA	NA
FBgn0035851	Yes	No	NA	NA
FBgn0035852	Yes	No	NA	NA
FBgn0035853	Yes	No	NA	NA
FBgn0035854	Yes	No	NA	NA
FBgn0035855	Yes	No	NA	NA
FBgn0035856	Yes	No	NA	NA
FBgn0035858	Yes	No	NA	NA
FBgn0052364	Yes	No	NA	NA
FBgn0035850	Yes	No	NA	NA
FBgn0035857	Yes	No	NA	NA
FBgn0035859	Yes	No	NA	NA
FBgn0265089	Yes	No	NA	NA
FBgn0035861	Yes	No	NA	lineage specific (Br9)
FBgn0263219	Yes	No	NA	NA
FBgn0027569	Yes	No	NA	NA
FBgn0035865	Yes	No	NA	NA
FBgn0015793	Yes	No	NA	NA
FBgn0035866	Yes	No	NA	NA
FBgn0040832	Yes	No	NA	lineage specific (Br8)
FBgn0035849	Yes	No	NA	NA
FBgn0035848	Yes	No	NA	NA
FBgn0035847	Yes	No	NA	NA
FBgn0262579	Yes	No	NA	NA
FBgn0035833	Yes	No	NA	NA
FBgn0028379	Yes	No	NA	NA
FBgn0020887	Yes	No	NA	NA
FBgn0027549	Yes	No	NA	NA
FBgn0262716	Yes	No	NA	NA
FBgn0026252	Yes	No	NA	NA
FBgn0035838	Yes	No	NA	NA
FBgn0035839	Yes	No	NA	NA
FBgn0042112	Yes	No	NA	NA
FBgn0029113	Yes	No	NA	NA
FBgn0010350	Yes	No	NA	NA
FBgn0035842	Yes	No	NA	NA
FBgn0002899	Yes	No	NA	NA
FBgn0035844	Yes	No	NA	NA
FBgn0259916	Yes	No	NA	NA
FBgn0035845	Yes	No	NA	NA
FBgn0040290	Yes	No	NA	NA
FBgn0020392	Yes	No	NA	NA
FBgn0035867	Yes	No	NA	NA
FBgn0035954	Yes	No	NA	NA
FBgn0035868	Yes	No	NA	NA
FBgn0035870	Yes	No	NA	NA
FBgn0265102	Yes	No	NA	NA
FBgn0014037	Yes	No	NA	NA
FBgn0036913	Yes	No	NA	NA
FBgn0266667	Yes	No	NA	NA
FBgn0010431	Yes	No	NA	NA
FBgn0052354	Yes	No	NA	NA
FBgn0020224	Yes	No	NA	NA
FBgn0263352	Yes	No	NA	NA
FBgn0035890	Yes	No	NA	NA
FBgn0035896	Yes	No	NA	NA
FBgn0262719	Yes	No	NA	NA
FBgn0035900	Yes	No	NA	NA
FBgn0262518	Yes	No	NA	NA
FBgn0020389	Yes	No	NA	NA
FBgn0001324	Yes	No	NA	NA
FBgn0052221	Yes	No	NA	NA
FBgn0003744	Yes	No	NA	NA
FBgn0035901	Yes	No	NA	NA
FBgn0010825	Yes	No	NA	NA
FBgn0053057	Yes	No	NA	NA
FBgn0035889	Yes	No	NA	NA
FBgn0035888	Yes	No	NA	NA
FBgn0035871	Yes	No	NA	NA
FBgn0035872	Yes	No	NA	NA
FBgn0035873	Yes	No	NA	NA
FBgn0028695	Yes	No	NA	NA
FBgn0250833	Yes	No	NA	NA
FBgn0085491	Yes	No	NA	NA
FBgn0036916	Yes	No	NA	NA
FBgn0035875	Yes	No	NA	NA
FBgn0035876	Yes	No	NA	NA
FBgn0011762	Yes	No	NA	NA
FBgn0035877	Yes	No	NA	NA
FBgn0035878	Yes	No	NA	NA
FBgn0035879	Yes	No	NA	NA
FBgn0035880	Yes	No	NA	NA
FBgn0001248	Yes	No	NA	NA
FBgn0001253	Yes	No	NA	NA
FBgn0036915	Yes	No	NA	NA
FBgn0035886	Yes	No	NA	NA
FBgn0035887	Yes	No	NA	NA
FBgn0087039	Yes	No	NA	NA
FBgn0035956	Yes	No	NA	NA
FBgn0028789	Yes	No	NA	NA
FBgn0035957	Yes	No	NA	NA
FBgn0036036	Yes	No	NA	NA
FBgn0036877	Yes	No	NA	NA
FBgn0261530	Yes	No	NA	NA
FBgn0036038	Yes	No	NA	NA
FBgn0036039	Yes	No	NA	NA
FBgn0019644	Yes	No	NA	NA
FBgn0036345	Yes	No	NA	NA
FBgn0036040	Yes	No	NA	NA
FBgn0002945	Yes	No	NA	NA
FBgn0052055	Yes	No	NA	NA
FBgn0259163	Yes	No	NA	NA
FBgn0036043	Yes	No	NA	NA
FBgn0044328	Yes	No	NA	NA
FBgn0052212	No	NA	NA	NA
FBgn0036044	Yes	No	NA	NA
FBgn0044051	Yes	No	NA	NA
FBgn0036046	Yes	No	NA	NA
FBgn0044050	Yes	No	NA	NA
FBgn0036875	Yes	No	NA	NA
FBgn0036878	Yes	No	NA	NA
FBgn0036879	Yes	No	NA	NA
FBgn0036880	Yes	No	NA	NA
FBgn0016081	Yes	No	NA	NA
FBgn0036022	Yes	No	NA	NA
FBgn0036023	Yes	No	NA	NA
FBgn0036024	Yes	No	NA	NA
FBgn0053696	Yes	No	NA	NA
FBgn0005564	Yes	No	NA	NA
FBgn0036028	Yes	No	NA	NA
FBgn0087040	Yes	No	NA	NA
FBgn0036030	Yes	No	NA	NA
FBgn0036886	Yes	No	NA	NA
FBgn0260461	Yes	No	NA	NA
FBgn0015321	Yes	No	NA	NA
FBgn0262517	Yes	No	NA	NA
FBgn0036031	Yes	No	NA	NA
FBgn0036032	Yes	No	NA	NA
FBgn0040475	Yes	No	NA	NA
FBgn0045823	Yes	No	NA	NA
FBgn0036035	Yes	No	NA	NA
FBgn0036881	Yes	No	NA	NA
FBgn0052208	No	NA	NA	NA
FBgn0036020	Yes	No	NA	NA
FBgn0044049	Yes	No	NA	NA
FBgn0044048	Yes	No	NA	NA
FBgn0052213	Yes	No	NA	NA
FBgn0052053	Yes	No	NA	NA
FBgn0052054	Yes	No	NA	NA
FBgn0262007	Yes	No	NA	NA
FBgn0262008	Yes	No	NA	NA
FBgn0052057	Yes	No	NA	NA
FBgn0036070	Yes	No	NA	NA
FBgn0036072	Yes	No	NA	NA
FBgn0036066	Yes	No	NA	NA
FBgn0000451	Yes	No	NA	NA
FBgn0036871	Yes	No	NA	NA
FBgn0036870	Yes	No	NA	NA
FBgn0262519	Yes	No	NA	NA
FBgn0036078	Yes	No	NA	NA
FBgn0038798	Yes	No	NA	NA
FBgn0037590	Yes	No	NA	NA
FBgn0037591	Yes	No	NA	NA
FBgn0036080	Yes	No	NA	NA
FBgn0036075	Yes	No	NA	NA
FBgn0040823	Yes	No	NA	NA
FBgn0263251	Yes	No	NA	NA
FBgn0036872	Yes	No	NA	NA
FBgn0015618	Yes	No	NA	NA
FBgn0004390	Yes	No	NA	NA
FBgn0261928	Yes	No	NA	NA
FBgn0036052	Yes	No	NA	NA
FBgn0036053	Yes	No	NA	NA
FBgn0027567	Yes	No	NA	NA
FBgn0085411	Yes	No	NA	NA
FBgn0011836	Yes	No	NA	NA
FBgn0036056	Yes	No	NA	NA
FBgn0036057	Yes	No	NA	NA
FBgn0036058	Yes	No	NA	NA
FBgn0036059	Yes	No	NA	NA
FBgn0085385	Yes	No	NA	NA
FBgn0052214	No	NA	NA	NA
FBgn0036873	Yes	No	NA	NA
FBgn0036062	Yes	No	NA	NA
FBgn0026404	Yes	No	NA	NA
FBgn0036063	Yes	No	NA	NA
FBgn0259932	Yes	No	NA	NA
FBgn0264489	Yes	No	NA	NA
FBgn0052058	Yes	No	NA	NA
FBgn0036019	Yes	No	NA	NA
FBgn0036888	Yes	No	NA	NA
FBgn0085484	Yes	No	NA	NA
FBgn0029094	Yes	No	NA	NA
FBgn0004379	Yes	No	NA	NA
FBgn0035980	Yes	No	NA	NA
FBgn0035981	Yes	No	NA	NA
FBgn0001229	Yes	No	NA	NA
FBgn0001225	Yes	No	NA	NA
FBgn0001228	Yes	No	NA	NA
FBgn0052039	Yes	No	NA	NA
FBgn0001223	Yes	No	NA	NA
FBgn0001227	Yes	No	NA	NA
FBgn0001224	Yes	No	NA	NA
FBgn0260655	Yes	No	NA	NA
FBgn0036893	Yes	No	NA	NA
FBgn0036892	Yes	No	NA	NA
FBgn0001226	Yes	No	NA	NA
FBgn0035983	Yes	No	NA	NA
FBgn0035985	Yes	No	NA	NA
FBgn0035982	Yes	No	NA	NA
FBgn0052040	Yes	No	NA	NA
FBgn0035978	Yes	No	NA	NA
FBgn0035977	Yes	No	NA	NA
FBgn0000116	Yes	No	NA	NA
FBgn0035959	Yes	No	NA	NA
FBgn0035960	Yes	No	NA	NA
FBgn0023479	Yes	No	NA	NA
FBgn0043806	Yes	No	NA	NA
FBgn0040827	Yes	No	NA	NA
FBgn0011206	Yes	No	NA	NA
FBgn0035964	Yes	No	NA	NA
FBgn0035965	Yes	No	NA	NA
FBgn0036896	Yes	No	NA	NA
FBgn0263456	Yes	No	NA	NA
FBgn0004244	Yes	No	NA	NA
FBgn0035968	Yes	No	NA	NA
FBgn0035970	Yes	No	NA	NA
FBgn0038039	Yes	No	NA	NA
FBgn0035971	Yes	No	NA	NA
FBgn0264000	Yes	No	NA	NA
FBgn0035975	Yes	No	NA	NA
FBgn0035976	Yes	No	NA	NA
FBgn0035986	Yes	No	NA	NA
FBgn0036887	Yes	No	NA	NA
FBgn0035987	Yes	No	NA	NA
FBgn0015296	Yes	No	NA	NA
FBgn0010408	Yes	No	NA	NA
FBgn0053703	Yes	No	NA	NA
FBgn0036890	Yes	No	NA	NA
FBgn0053702	Yes	No	NA	NA
FBgn0053700	Yes	No	NA	NA
FBgn0014342	Yes	No	NA	NA
FBgn0036009	Yes	No	NA	NA
FBgn0036010	Yes	No	NA	NA
FBgn0036008	Yes	No	NA	NA
FBgn0261555	Yes	No	NA	NA
FBgn0005386	Yes	No	NA	NA
FBgn0267796	Yes	No	NA	NA
FBgn0036014	Yes	No	NA	NA
FBgn0036015	Yes	No	NA	NA
FBgn0036016	Yes	No	NA	NA
FBgn0267348	Yes	No	NA	NA
FBgn0036018	Yes	No	NA	NA
FBgn0036889	Yes	No	NA	NA
FBgn0010417	Yes	No	NA	NA
FBgn0263776	Yes	No	NA	NA
FBgn0036007	Yes	No	NA	NA
FBgn0052037	Yes	No	NA	NA
FBgn0005533	Yes	No	NA	NA
FBgn0040305	Yes	No	NA	NA
FBgn0260431	Yes	No	NA	NA
FBgn0260859	Yes	No	NA	NA
FBgn0035993	Yes	No	NA	NA
FBgn0035995	Yes	No	NA	NA
FBgn0035996	Yes	No	NA	NA
FBgn0266124	Yes	No	NA	NA
FBgn0035997	Yes	No	NA	NA
FBgn0002521	Yes	No	NA	NA
FBgn0035999	Yes	No	NA	NA
FBgn0035998	Yes	No	NA	NA
FBgn0036000	Yes	No	NA	NA
FBgn0266101	Yes	No	NA	NA
FBgn0036891	Yes	No	NA	NA
FBgn0036004	Yes	No	NA	NA
FBgn0020277	Yes	No	NA	NA
FBgn0036005	Yes	No	NA	NA
FBgn0052036	Yes	No	NA	NA
FBgn0023129	Yes	No	NA	NA
FBgn0036232	Yes	No	NA	NA
FBgn0036298	Yes	No	NA	NA
FBgn0036236	Yes	No	NA	NA
FBgn0036769	Yes	No	NA	NA
FBgn0036567	Yes	No	NA	NA
FBgn0036568	Yes	No	NA	NA
FBgn0036569	Yes	No	NA	NA
FBgn0036570	Yes	No	NA	NA
FBgn0262987	Yes	No	NA	NA
FBgn0263603	Yes	No	NA	NA
FBgn0036767	Yes	No	NA	NA
FBgn0036566	Yes	No	NA	NA
FBgn0010280	Yes	No	NA	NA
FBgn0036571	Yes	No	NA	NA
FBgn0003076	Yes	No	NA	NA
FBgn0011016	Yes	No	NA	NA
FBgn0036574	Yes	No	NA	NA
FBgn0036576	Yes	No	NA	NA
FBgn0036765	Yes	No	NA	NA
FBgn0054002	Yes	No	NA	NA
FBgn0037203	Yes	No	NA	NA
FBgn0036766	Yes	No	NA	NA
FBgn0036764	Yes	No	NA	NA
FBgn0036565	Yes	No	NA	NA
FBgn0036770	Yes	No	NA	NA
FBgn0000115	Yes	No	NA	NA
FBgn0263600	Yes	No	NA	NA
FBgn0000568	Yes	No	NA	NA
FBgn0259824	Yes	No	NA	NA
FBgn0036556	Yes	No	NA	NA
FBgn0036557	Yes	No	NA	NA
FBgn0263601	Yes	No	NA	NA
FBgn0044028	Yes	No	NA	NA
FBgn0263602	Yes	No	NA	NA
FBgn0261634	Yes	No	NA	NA
FBgn0036772	Yes	No	NA	NA
FBgn0260646	Yes	No	NA	NA
FBgn0036560	Yes	No	NA	NA
FBgn0260635	Yes	No	NA	NA
FBgn0005536	Yes	No	NA	NA
FBgn0053258	Yes	No	NA	NA
FBgn0036771	Yes	No	NA	NA
FBgn0036563	Yes	No	NA	NA
FBgn0261633	Yes	No	NA	NA
FBgn0036763	Yes	No	NA	NA
FBgn0052152	Yes	No	NA	NA
FBgn0036577	Yes	No	NA	lineage specific (Br8)
FBgn0036584	Yes	No	NA	NA
FBgn0085276	Yes	No	NA	NA
FBgn0036585	Yes	No	NA	NA
FBgn0036586	Yes	No	NA	lineage specific (Br9)
FBgn0040799	Yes	No	NA	NA
FBgn0040798	Yes	No	NA	NA
FBgn0036589	Yes	No	NA	NA
FBgn0036587	Yes	No	NA	NA
FBgn0036583	Yes	No	NA	NA
FBgn0036588	Yes	No	NA	NA
FBgn0040797	Yes	No	NA	NA
FBgn0036768	Yes	No	NA	NA
FBgn0036590	Yes	No	NA	NA
FBgn0052191	Yes	No	NA	NA
FBgn0040796	Yes	No	NA	NA
FBgn0036592	Yes	No	NA	NA
FBgn0036594	Yes	No	NA	NA
FBgn0036593	Yes	No	NA	NA
FBgn0085277	Yes	No	NA	lineage specific (Br9)
FBgn0263608	Yes	No	NA	NA
FBgn0036756	Yes	No	NA	NA
FBgn0263607	Yes	No	NA	NA
FBgn0053796	Yes	No	NA	NA
FBgn0053795	Yes	No	NA	NA
FBgn0053687	Yes	No	NA	NA
FBgn0053688	Yes	No	NA	NA
FBgn0053689	Yes	No	NA	NA
FBgn0053690	Yes	No	NA	NA
FBgn0036762	Yes	No	NA	NA
FBgn0263605	Yes	No	NA	NA
FBgn0036761	Yes	No	NA	NA
FBgn0036760	Yes	No	NA	NA
FBgn0036759	Yes	No	NA	NA
FBgn0036579	Yes	No	NA	NA
FBgn0036580	Yes	No	NA	NA
FBgn0036581	Yes	No	NA	NA
FBgn0001134	Yes	No	NA	NA
FBgn0263606	Yes	No	NA	NA
FBgn0261401	Yes	No	NA	NA
FBgn0261402	Yes	No	NA	NA
FBgn0036757	Yes	No	NA	NA
FBgn0036552	Yes	No	NA	NA
FBgn0036551	Yes	No	NA	NA
FBgn0036553	Yes	No	NA	NA
FBgn0036550	Yes	No	NA	NA
FBgn0261681	Yes	No	NA	NA
FBgn0053983	Yes	No	NA	NA
FBgn0036784	Yes	No	NA	NA
FBgn0036783	Yes	No	NA	NA
FBgn0004396	Yes	No	NA	NA
FBgn0036509	Yes	No	NA	NA
FBgn0036510	Yes	No	NA	NA
FBgn0267390	Yes	No	NA	NA
FBgn0261682	Yes	No	NA	NA
FBgn0036520	Yes	No	NA	NA
FBgn0261109	Yes	No	NA	NA
FBgn0036514	Yes	No	NA	NA
FBgn0036515	Yes	No	NA	NA
FBgn0036516	Yes	No	NA	NA
FBgn0036518	Yes	No	NA	NA
FBgn0036519	Yes	No	NA	NA
FBgn0259236	Yes	No	NA	NA
FBgn0036522	Yes	No	NA	NA
FBgn0036512	Yes	No	NA	NA
FBgn0053985	Yes	No	NA	NA
FBgn0053986	Yes	No	NA	NA
FBgn0036505	Yes	No	NA	NA
FBgn0015946	Yes	No	NA	NA
FBgn0036493	Yes	No	NA	NA
FBgn0036494	Yes	No	NA	NA
FBgn0036495	Yes	No	NA	NA
FBgn0036497	Yes	No	NA	NA
FBgn0040805	Yes	No	NA	NA
FBgn0036785	Yes	No	NA	lineage specific (Br9)
FBgn0036498	Yes	No	NA	NA
FBgn0036499	Yes	No	NA	NA
FBgn0036500	Yes	No	NA	NA
FBgn0036501	Yes	No	NA	NA
FBgn0026738	Yes	No	NA	NA
FBgn0036502	Yes	No	NA	NA
FBgn0004052	Yes	No	NA	lineage specific (Br8)
FBgn0001099	Yes	No	NA	NA
FBgn0037607	Yes	No	NA	NA
FBgn0000565	Yes	No	NA	NA
FBgn0004228	Yes	No	NA	NA
FBgn0036504	Yes	No	NA	NA
FBgn0003997	Yes	No	NA	NA
FBgn0036595	Yes	No	NA	NA
FBgn0036781	Yes	No	NA	NA
FBgn0052195	Yes	No	NA	NA
FBgn0261722	Yes	No	NA	NA
FBgn0015025	Yes	No	NA	NA
FBgn0036773	Yes	No	NA	NA
FBgn0036534	Yes	No	NA	NA
FBgn0036536	Yes	No	NA	NA
FBgn0036537	Yes	No	NA	NA
FBgn0036538	Yes	No	NA	NA
FBgn0052150	Yes	No	NA	NA
FBgn0036774	Yes	No	NA	NA
FBgn0264908	Yes	No	NA	NA
FBgn0000489	Yes	No	NA	NA
FBgn0036545	Yes	No	NA	NA
FBgn0259739	Yes	No	NA	lineage specific (Br7)
FBgn0036547	Yes	No	NA	NA
FBgn0263599	Yes	No	NA	NA
FBgn0038344	Yes	No	NA	NA
FBgn0036549	Yes	No	NA	NA
FBgn0000212	Yes	No	NA	NA
FBgn0036544	Yes	No	NA	NA
FBgn0036775	Yes	No	NA	NA
FBgn0036531	Yes	No	NA	NA
FBgn0010105	Yes	No	NA	NA
FBgn0004589	Yes	No	NA	NA
FBgn0004590	Yes	No	NA	NA
FBgn0020300	Yes	No	NA	NA
FBgn0036780	Yes	No	NA	NA
FBgn0262528	Yes	No	NA	NA
FBgn0004592	Yes	No	NA	NA
FBgn0036777	Yes	No	NA	NA
FBgn0004594	Yes	No	NA	NA
FBgn0002901	Yes	No	NA	NA
FBgn0014849	Yes	No	NA	NA
FBgn0014851	Yes	No	NA	NA
FBgn0036527	Yes	No	NA	NA
FBgn0036528	Yes	No	NA	NA
FBgn0036529	Yes	No	NA	NA
FBgn0085481	Yes	No	NA	NA
FBgn0085480	Yes	No	NA	NA
FBgn0041160	Yes	No	NA	NA
FBgn0260777	Yes	No	NA	NA
FBgn0260776	Yes	No	NA	NA
FBgn0262100	Yes	No	NA	NA
FBgn0036596	Yes	No	NA	lineage specific (Br9)
FBgn0036597	Yes	No	NA	NA
FBgn0036599	Yes	No	NA	NA
FBgn0261565	Yes	No	NA	NA
FBgn0052170	Yes	No	NA	NA
FBgn0004401	Yes	No	NA	NA
FBgn0036676	Yes	No	NA	NA
FBgn0036677	Yes	No	NA	NA
FBgn0036678	Yes	No	NA	NA
FBgn0036679	Yes	No	NA	NA
FBgn0036680	Yes	No	NA	NA
FBgn0036671	Yes	No	NA	NA
FBgn0036681	Yes	No	NA	NA
FBgn0036742	Yes	No	NA	NA
FBgn0036741	Yes	No	NA	NA
FBgn0036740	Yes	No	NA	NA
FBgn0036684	Yes	No	NA	NA
FBgn0036685	Yes	No	NA	NA
FBgn0000567	Yes	No	NA	NA
FBgn0025455	Yes	No	NA	NA
FBgn0036686	Yes	No	NA	NA
FBgn0261547	Yes	No	NA	NA
FBgn0262531	Yes	No	NA	NA
FBgn0039366	Yes	No	NA	NA
FBgn0039367	Yes	No	NA	NA
FBgn0036660	Yes	No	NA	NA
FBgn0036661	Yes	No	NA	NA
FBgn0036662	Yes	No	NA	NA
FBgn0025582	Yes	No	NA	NA
FBgn0052177	Yes	No	NA	NA
FBgn0036663	Yes	No	NA	NA
FBgn0021768	Yes	No	NA	NA
FBgn0036665	Yes	No	NA	NA
FBgn0036666	Yes	No	NA	NA
FBgn0036667	Yes	No	NA	NA
FBgn0036668	Yes	No	NA	NA
FBgn0052161	Yes	No	NA	NA
FBgn0003250	Yes	No	NA	NA
FBgn0003249	Yes	No	NA	NA
FBgn0003410	Yes	No	NA	NA
FBgn0259794	Yes	No	NA	NA
FBgn0036670	Yes	No	NA	NA
FBgn0039370	Yes	No	NA	NA
FBgn0039368	Yes	No	NA	NA
FBgn0036738	Yes	No	NA	NA
FBgn0004108	Yes	No	NA	NA
FBgn0036687	Yes	No	NA	NA
FBgn0011293	Yes	No	NA	NA
FBgn0036711	Yes	No	NA	NA
FBgn0036713	Yes	No	NA	NA
FBgn0036729	Yes	No	NA	lineage specific (Br9)
FBgn0085279	Yes	No	NA	NA
FBgn0015550	Yes	No	NA	NA
FBgn0036715	Yes	No	NA	NA
FBgn0036716	Yes	No	NA	NA
FBgn0036728	Yes	No	NA	NA
FBgn0036710	Yes	No	NA	NA
FBgn0036726	Yes	No	NA	NA
FBgn0036723	Yes	No	NA	NA
FBgn0052176	Yes	No	NA	NA
FBgn0042641	Yes	No	NA	NA
FBgn0036717	Yes	No	NA	lineage specific (Br9)
FBgn0027660	Yes	No	NA	NA
FBgn0266669	Yes	No	NA	NA
FBgn0040793	Yes	No	NA	NA
FBgn0053051	Yes	No	NA	NA
FBgn0036725	Yes	No	NA	NA
FBgn0036708	Yes	No	NA	NA
FBgn0036707	Yes	No	NA	NA
FBgn0036732	Yes	No	NA	NA
FBgn0036688	Yes	No	NA	NA
FBgn0036689	Yes	No	NA	NA
FBgn0036690	Yes	No	NA	NA
FBgn0036691	Yes	No	NA	NA
FBgn0261872	Yes	No	NA	NA
FBgn0036695	Yes	No	NA	NA
FBgn0036696	Yes	No	NA	NA
FBgn0036697	Yes	No	NA	NA
FBgn0036698	Yes	No	NA	NA
FBgn0259174	Yes	No	NA	NA
FBgn0036735	Yes	No	NA	NA
FBgn0036734	Yes	No	NA	NA
FBgn0260943	Yes	No	NA	NA
FBgn0036702	Yes	No	NA	NA
FBgn0036733	Yes	No	NA	NA
FBgn0052185	Yes	No	NA	NA
FBgn0036703	Yes	No	NA	NA
FBgn0036704	Yes	No	NA	NA
FBgn0036705	Yes	No	NA	lineage specific (Br9)
FBgn0023197	Yes	No	NA	NA
FBgn0040238	Yes	No	NA	NA
FBgn0052179	Yes	No	NA	NA
FBgn0262099	Yes	No	NA	lineage specific (Br2)
FBgn0037627	Yes	No	NA	NA
FBgn0053257	Yes	No	NA	NA
FBgn0285951	Yes	No	NA	NA
FBgn0036614	Yes	No	NA	NA
FBgn0283681	Yes	No	NA	NA
FBgn0011693	Yes	No	NA	NA
FBgn0266417	Yes	No	NA	NA
FBgn0036617	Yes	No	NA	NA
FBgn0036612	Yes	No	NA	NA
FBgn0036618	Yes	No	NA	NA
FBgn0036619	Yes	No	NA	NA
FBgn0036620	Yes	No	NA	NA
FBgn0042137	Yes	No	NA	NA
FBgn0036621	Yes	No	NA	NA
FBgn0036622	Yes	No	NA	NA
FBgn0036623	Yes	No	NA	NA
FBgn0266099	Yes	No	NA	NA
FBgn0036624	Yes	No	NA	NA
FBgn0052181	Yes	No	NA	NA
FBgn0040794	Yes	No	NA	NA
FBgn0040074	Yes	No	NA	NA
FBgn0053060	Yes	No	NA	NA
FBgn0036600	Yes	No	NA	NA
FBgn0036598	Yes	No	NA	NA
FBgn0052187	Yes	No	NA	NA
FBgn0036754	Yes	No	NA	NA
FBgn0036601	Yes	No	NA	NA
FBgn0036602	Yes	No	NA	NA
FBgn0036603	Yes	No	NA	NA
FBgn0042201	Yes	No	NA	NA
FBgn0036605	Yes	No	NA	NA
FBgn0036606	Yes	No	NA	NA
FBgn0036607	Yes	No	NA	NA
FBgn0052190	Yes	No	NA	NA
FBgn0051213	Yes	No	NA	NA
FBgn0036608	Yes	No	NA	NA
FBgn0036609	Yes	No	NA	lineage specific (Br9)
FBgn0040795	Yes	No	NA	NA
FBgn0261998	Yes	No	NA	NA
FBgn0036610	Yes	No	NA	NA
FBgn0053061	Yes	No	NA	NA
FBgn0261294	Yes	No	NA	NA
FBgn0036745	Yes	No	NA	NA
FBgn0036627	Yes	No	NA	NA
FBgn0028399	Yes	No	NA	NA
FBgn0002284	Yes	No	NA	NA
FBgn0004465	Yes	No	NA	NA
FBgn0025558	Yes	No	NA	NA
FBgn0017572	Yes	No	NA	NA
FBgn0000017	Yes	No	NA	NA
FBgn0260960	Yes	No	NA	NA
FBgn0010223	Yes	No	NA	NA
FBgn0085280	Yes	No	NA	NA
FBgn0052183	Yes	No	NA	NA
FBgn0040512	Yes	No	NA	NA
FBgn0063485	Yes	No	NA	NA
FBgn0036746	Yes	No	NA	NA
FBgn0000414	Yes	No	NA	NA
FBgn0036655	Yes	No	NA	NA
FBgn0043577	Yes	No	NA	NA
FBgn0043578	Yes	No	NA	NA
FBgn0004556	Yes	No	NA	NA
FBgn0036659	Yes	No	NA	NA
FBgn0036652	Yes	No	NA	NA
FBgn0036648	Yes	No	NA	NA
FBgn0042177	Yes	No	NA	NA
FBgn0042178	Yes	No	NA	NA
FBgn0036629	Yes	No	NA	NA
FBgn0027080	Yes	No	NA	NA
FBgn0053158	Yes	No	NA	NA
FBgn0261799	Yes	No	NA	NA
FBgn0004569	Yes	No	NA	NA
FBgn0260388	Yes	No	NA	NA
FBgn0003515	Yes	No	NA	NA
FBgn0036638	Yes	No	NA	NA
FBgn0036639	Yes	No	NA	NA
FBgn0026061	Yes	No	NA	NA
FBgn0262842	Yes	No	NA	NA
FBgn0262732	Yes	No	NA	NA
FBgn0036640	Yes	No	NA	NA
FBgn0036641	Yes	No	NA	NA
FBgn0250814	Yes	No	NA	NA
FBgn0036643	Yes	No	NA	NA
FBgn0052163	Yes	No	NA	NA
FBgn0002283	Yes	No	NA	NA
FBgn0027500	Yes	No	NA	NA
FBgn0014163	Yes	No	NA	NA
FBgn0036492	Yes	No	NA	NA
FBgn0036491	Yes	No	NA	NA
FBgn0029114	Yes	No	NA	NA
FBgn0036822	Yes	No	NA	NA
FBgn0036321	Yes	No	NA	NA
FBgn0264486	Yes	No	NA	NA
FBgn0036821	Yes	No	NA	NA
FBgn0036323	Yes	No	NA	NA
FBgn0036324	Yes	No	NA	NA
FBgn0036325	Yes	No	NA	NA
FBgn0041622	Yes	No	NA	NA
FBgn0036824	Yes	No	NA	NA
FBgn0036327	Yes	No	NA	NA
FBgn0262559	Yes	No	NA	NA
FBgn0036330	Yes	No	NA	NA
FBgn0036333	Yes	No	NA	NA
FBgn0036334	Yes	No	NA	NA
FBgn0036335	Yes	No	NA	NA
FBgn0036336	Yes	No	NA	NA
FBgn0036337	Yes	No	NA	NA
FBgn0014075	Yes	No	NA	NA
FBgn0036328	Yes	No	NA	NA
FBgn0036319	Yes	No	NA	NA
FBgn0036318	Yes	No	NA	NA
FBgn0036825	Yes	No	NA	NA
FBgn0014007	Yes	No	NA	NA
FBgn0052112	Yes	No	NA	NA
FBgn0052109	Yes	No	NA	NA
FBgn0010235	Yes	No	NA	NA
FBgn0036305	Yes	No	NA	NA
FBgn0036826	Yes	No	NA	NA
FBgn0036306	Yes	No	NA	NA
FBgn0052113	Yes	No	NA	NA
FBgn0036309	Yes	No	NA	NA
FBgn0052106	Yes	No	NA	lineage specific (Br8)
FBgn0036310	Yes	No	NA	lineage specific (Br9)
FBgn0036311	Yes	No	NA	NA
FBgn0260945	Yes	No	NA	NA
FBgn0261674	Yes	No	NA	NA
FBgn0262714	Yes	No	NA	NA
FBgn0036314	Yes	No	NA	NA
FBgn0260965	Yes	No	NA	NA
FBgn0036316	Yes	No	NA	NA
FBgn0036317	Yes	No	NA	NA
FBgn0286213	Yes	No	NA	NA
FBgn0261933	Yes	No	NA	NA
FBgn0266709	Yes	No	NA	NA
FBgn0085284	Yes	No	NA	NA
FBgn0036350	Yes	No	NA	NA
FBgn0036349	Yes	No	NA	NA
FBgn0036351	Yes	No	NA	NA
FBgn0001256	Yes	No	NA	NA
FBgn0036352	Yes	No	NA	NA
FBgn0036353	Yes	No	NA	NA
FBgn0036354	Yes	No	NA	NA
FBgn0038144	Yes	No	NA	NA
FBgn0064119	Yes	No	NA	NA
FBgn0002573	Yes	No	NA	NA
FBgn0036816	Yes	No	NA	NA
FBgn0039461	Yes	No	NA	NA
FBgn0002838	Yes	No	NA	NA
FBgn0260049	Yes	No	NA	NA
FBgn0052121	Yes	No	NA	NA
FBgn0053263	Yes	No	NA	NA
FBgn0260459	Yes	No	NA	NA
FBgn0036359	Yes	No	NA	NA
FBgn0036356	Yes	No	NA	NA
FBgn0260466	Yes	No	NA	NA
FBgn0036348	Yes	No	NA	NA
FBgn0036817	Yes	No	NA	NA
FBgn0036340	Yes	No	NA	NA
FBgn0011284	Yes	No	NA	NA
FBgn0036341	Yes	No	NA	NA
FBgn0036342	Yes	No	NA	NA
FBgn0036343	Yes	No	NA	NA
FBgn0085457	Yes	No	NA	NA
FBgn0085458	Yes	No	NA	NA
FBgn0025807	Yes	No	NA	NA
FBgn0036346	Yes	No	NA	NA
FBgn0038924	Yes	No	NA	NA
FBgn0010452	Yes	No	NA	NA
FBgn0053262	Yes	No	NA	NA
FBgn0086916	Yes	No	NA	NA
FBgn0023095	Yes	No	NA	NA
FBgn0052119	Yes	No	NA	lineage specific (Br9)
FBgn0036818	Yes	No	NA	NA
FBgn0259971	Yes	No	NA	lineage specific (Br4)
FBgn0262623	Yes	No	NA	lineage specific (Br4)
FBgn0040814	Yes	No	NA	lineage specific (Br8)
FBgn0083978	Yes	No	NA	NA
FBgn0036360	Yes	No	NA	NA
FBgn0014343	Yes	No	NA	NA
FBgn0015904	Yes	No	NA	NA
FBgn0052099	Yes	No	NA	NA
FBgn0036837	Yes	No	NA	NA
FBgn0036259	Yes	No	NA	NA
FBgn0036836	Yes	No	NA	NA
FBgn0036835	Yes	No	NA	NA
FBgn0036834	Yes	No	NA	NA
FBgn0036260	Yes	No	NA	NA
FBgn0027843	Yes	No	NA	NA
FBgn0013997	Yes	No	NA	NA
FBgn0036262	Yes	No	NA	NA
FBgn0000594	Yes	No	NA	NA
FBgn0036263	Yes	No	NA	NA
FBgn0036264	Yes	No	NA	NA
FBgn0022709	Yes	No	NA	NA
FBgn0036266	Yes	No	NA	NA
FBgn0260941	Yes	No	NA	NA
FBgn0052100	Yes	No	NA	NA
FBgn0262351	Yes	No	NA	NA
FBgn0000592	Yes	No	NA	NA
FBgn0036258	Yes	No	NA	NA
FBgn0036257	Yes	No	NA	NA
FBgn0011455	Yes	No	NA	NA
FBgn0036839	Yes	No	NA	NA
FBgn0036237	Yes	No	NA	NA
FBgn0026432	Yes	No	NA	NA
FBgn0036239	Yes	No	NA	NA
FBgn0036240	Yes	No	NA	NA
FBgn0041096	Yes	No	NA	NA
FBgn0036838	Yes	No	NA	NA
FBgn0036242	Yes	No	NA	NA
FBgn0284221	Yes	No	NA	NA
FBgn0011335	Yes	No	NA	NA
FBgn0036248	Yes	No	NA	NA
FBgn0036249	Yes	No	NA	NA
FBgn0022959	Yes	No	NA	NA
FBgn0036250	Yes	No	NA	NA
FBgn0250825	Yes	No	NA	NA
FBgn0002565	Yes	No	NA	NA
FBgn0046296	Yes	No	NA	NA
FBgn0036254	Yes	No	NA	NA
FBgn0036255	Yes	No	NA	NA
FBgn0036271	Yes	No	NA	NA
FBgn0015919	Yes	No	NA	NA
FBgn0036272	Yes	No	NA	NA
FBgn0036273	Yes	No	NA	NA
FBgn0058064	Yes	No	NA	NA
FBgn0036291	Yes	No	NA	NA
FBgn0036828	Yes	No	NA	NA
FBgn0036292	Yes	No	NA	NA
FBgn0264848	Yes	No	NA	NA
FBgn0036294	Yes	No	NA	NA
FBgn0002466	Yes	No	NA	NA
FBgn0041775	Yes	No	NA	NA
FBgn0036830	Yes	No	NA	NA
FBgn0036827	Yes	No	NA	NA
FBgn0262524	Yes	No	NA	NA
FBgn0004926	Yes	No	NA	NA
FBgn0052174	Yes	No	NA	NA
FBgn0036299	Yes	No	NA	NA
FBgn0085271	Yes	No	NA	NA
FBgn0036300	Yes	No	NA	NA
FBgn0036301	Yes	No	NA	NA
FBgn0036302	Yes	No	NA	NA
FBgn0020388	Yes	No	NA	NA
FBgn0036290	Yes	No	NA	NA
FBgn0036289	Yes	No	NA	NA
FBgn0036288	Yes	No	NA	NA
FBgn0036274	Yes	No	NA	NA
FBgn0052105	Yes	No	NA	NA
FBgn0036277	Yes	No	NA	NA
FBgn0036278	Yes	No	NA	NA
FBgn0036279	Yes	No	NA	NA
FBgn0051547	Yes	No	NA	NA
FBgn0052104	Yes	No	NA	NA
FBgn0011279	Yes	No	NA	NA
FBgn0036282	Yes	No	NA	NA
FBgn0052103	Yes	No	NA	NA
FBgn0020655	Yes	No	NA	NA
FBgn0036285	Yes	No	NA	NA
FBgn0000625	Yes	No	NA	NA
FBgn0036833	Yes	No	NA	NA
FBgn0036831	Yes	No	NA	NA
FBgn0036829	Yes	No	NA	NA
FBgn0036286	Yes	No	NA	NA
FBgn0036287	Yes	No	NA	NA
FBgn0053725	Yes	No	NA	NA
FBgn0052204	Yes	No	NA	NA
FBgn0036235	Yes	No	NA	NA
FBgn0036361	Yes	No	NA	NA
FBgn0036362	Yes	No	NA	NA
FBgn0036441	Yes	No	NA	lineage specific (Br9)
FBgn0036795	Yes	No	NA	NA
FBgn0013263	Yes	No	NA	NA
FBgn0260233	Yes	No	NA	NA
FBgn0053260	Yes	No	NA	NA
FBgn0036446	Yes	No	NA	NA
FBgn0036447	Yes	No	NA	NA
FBgn0036448	Yes	No	NA	NA
FBgn0036440	Yes	No	NA	lineage specific (Br9)
FBgn0036450	Yes	No	NA	NA
FBgn0037531	Yes	No	NA	NA
FBgn0265268	Yes	No	NA	NA
FBgn0002542	Yes	No	NA	NA
FBgn0029148	Yes	No	NA	NA
FBgn0036793	Yes	No	NA	NA
FBgn0001120	Yes	No	NA	NA
FBgn0036454	Yes	No	NA	NA
FBgn0085274	Yes	No	NA	NA
FBgn0036451	Yes	No	NA	NA
FBgn0036439	Yes	No	NA	lineage specific (Br9)
FBgn0036437	Yes	No	NA	NA
FBgn0036436	Yes	No	NA	NA
FBgn0040322	Yes	No	NA	NA
FBgn0042134	Yes	No	NA	NA
FBgn0036428	Yes	No	NA	NA
FBgn0260027	Yes	No	NA	NA
FBgn0054039	Yes	No	NA	NA
FBgn0028418	Yes	No	NA	NA
FBgn0040318	Yes	No	NA	NA
FBgn0036801	Yes	No	NA	NA
FBgn0259791	Yes	No	NA	NA
FBgn0013717	Yes	No	NA	NA
FBgn0052199	Yes	No	NA	NA
FBgn0003388	Yes	No	NA	NA
FBgn0036433	Yes	No	NA	NA
FBgn0027375	Yes	No	NA	NA
FBgn0041604	Yes	No	NA	NA
FBgn0052201	Yes	No	NA	NA
FBgn0259175	Yes	No	NA	NA
FBgn0037413	Yes	No	NA	NA
FBgn0036796	Yes	No	NA	NA
FBgn0259099	Yes	No	NA	NA
FBgn0026409	Yes	No	NA	NA
FBgn0040809	Yes	No	NA	NA
FBgn0026320	Yes	No	NA	NA
FBgn0036787	Yes	No	NA	NA
FBgn0036479	Yes	No	NA	NA
FBgn0052196	Yes	No	NA	NA
FBgn0036480	Yes	No	NA	NA
FBgn0036481	Yes	No	NA	NA
FBgn0036786	Yes	No	NA	NA
FBgn0052847	Yes	No	NA	NA
FBgn0036482	Yes	No	NA	lineage specific (Br9)
FBgn0266441	Yes	No	NA	NA
FBgn0036483	Yes	No	NA	NA
FBgn0286818	Yes	No	NA	NA
FBgn0047178	Yes	No	NA	NA
FBgn0036484	Yes	No	NA	NA
FBgn0036485	Yes	No	NA	NA
FBgn0036486	Yes	No	NA	NA
FBgn0036487	Yes	No	NA	NA
FBgn0036489	Yes	No	NA	NA
FBgn0036488	Yes	No	NA	NA
FBgn0011706	Yes	No	NA	NA
FBgn0266452	Yes	No	NA	NA
FBgn0027088	Yes	No	NA	NA
FBgn0036476	Yes	No	NA	NA
FBgn0040296	Yes	No	NA	NA
FBgn0036799	Yes	No	NA	NA
FBgn0003683	Yes	No	NA	NA
[truncated: 11,969 more rows]
