# Supplementary material for: The origin and structural evolution of de novo genes in Drosophila
Source: Nat Commun. 2024 Jan 27;15:810. doi: 10.1038/s41467-024-45028-1 (PMC10821953; doi:10.1038/s41467-024-45028-1)
Supplement: Supplementary file 10 — Source Data [file 41467_2024_45028_MOESM10_ESM.xlsx]

## Sheet: Figure 2 a,c,d,e,f,g,h
Figure 2acde. GC contents (a), structural properties (c), expression patterns (d), and evolutionary patterns (e) of de novo gene candidates and other annotated protein-coding genes
Figure 2fgh. Evolutionary patterns (f), protein structural disorder and surface exposure (g), and probability of TM and signal peptide (h) of de novo gene candidates with different gene ages.
FBID	Protein length	ISD	TM (prob.)	RSA	GC content	signalp	_	_a	_na	male expression (log)	female expression (log)	sex specificity	tissue specificity	De novo or not?	de novo gene age
FBgn0031081	786	0.0499427	0.058084	0.311314	0.539178	0.000996	0.01351	0	0.01351	2.14381	1.44586	4.42632	0.850116	NO	NA
FBgn0031085	210	0.280724	0.3945	0.439986	0.581359	0.523915	0.23814	0.006615	0.231525	4.48137	0.0618895	9.97944	0.993706	NO	NA
FBgn0062565	387	0.0596021	0.41438	0.256421	0.561856	0.000525	0.38803			0.0306002	0.0579955	-4.23085	0.920557	NO	NA
FBgn0031088	740	0.658374	0.0452243	0.549262	0.601889	0.930733				0.0485217	0	10	0.903857	NO	NA
FBgn0041626	387	0.0596253	0.414532	0.25284	0.561856	0.000525	0.38506			0.0306002	0	10	0.978154	NO	NA
FBgn0040784	97	0.524485	0.00619588	0.652495	0.459184	0.000249				2.16671	0	10	0.994026	de novo	Br1
FBgn0031086	260	0.389723	0.0543231	0.437327	0.551724	0.000569	0.16851	0.0409762	0.127534					NO	NA
FBgn0031082	287	0.223443	0.0985505	0.376634	0.560185	0.002103	0.23599			2.80642	0	10	0.992209	NO	NA
FBgn0031080	155	0.0505871	0.186445	0.286419	0.594017	0.992708	0.375			2.02312	1.46751	3.67335	0.925067	NO	NA
FBgn0053217	699	0.040681	0.112442	0.338748	0.329524	0.00215	0.43188			2.36496	4.33166	-7.65251	0.662293	NO	NA
FBgn0052350	830	0.0316855	0.0653289	0.300505	0.335339	0.006646	0.3089	0.0406014	0.268299	2.54655	4.71186	-7.93387	0.746034	NO	NA
FBgn0024733	218	0.040867	0.0571651	0.387069	0.47032	0.000458	0.01417			8.44445	9.98236	-6.20625	0.48963	NO	NA
FBgn0040372	1657	0.3942	0.0412384	0.407675	0.490149	0.000448	0.19479	0.150096	0.0446937	1.9979	5.01735	-9.00517	0.869539	NO	NA
FBgn0000316	601	0.0386705	0.1057	0.303238	0.48062	0.010984	0.17352	0	0.17352	2.79062	4.44673	-6.88212	0.577676	NO	NA
FBgn0024989	879	0.773158	0.119407	0.567053	0.528409	0.990898	0.23262	0	0.23262	0.392617	0.439772	-0.919854	0.773001	NO	NA
FBgn0040371	195	0.274974	0.0393282	0.431164	0.494898	0.004628	0.02136			5.42159	0.172059	9.9697	0.994253	NO	NA
FBgn0029521	392	0.0267526	0.402676	0.275207	0.452078	0.011647	0.1744			0.360031	0.10234	7.16934	0.664173	NO	NA
FBgn0004034	541	0.087414	0.0296747	0.307756	0.48155	0.93552	0.07338			0.0529111	0.374611	-8.6715	0.937886	NO	NA
FBgn0000022	201	0.275199	0.209866	0.541602	0.480198	0.000989	0.14203			0	0.376862	-10	0.951319	NO	NA
FBgn0004170	345	0.464745	0.307316	0.509214	0.483622	0.001418	0.10891			0.0800923	0.773309	-9.16541	0.912166	NO	NA
FBgn0002561	257	0.710047	0.119218	0.50821	0.494832	0.000156	0.09023			0	0.351819	-10	0.933579	NO	NA
FBgn0000137	486	0.51022	0.0987449	0.506467	0.490075	0.001105	0.13057	0	0.13057	0.0224095	0.094182	-7.48069	0.891373	NO	NA
FBgn0029522	177	0.222311	0.12	0.457836	0.546816	0.00073	0.24631			1.18971	3.61195	-8.80177	0.840315	NO	NA
FBgn0052817	121	0.194562	0.119298	0.424149	0.562842	0.004636	0.35631			1.67187	1.26876	2.98598	0.5296	NO	NA
FBgn0029524	121	0.21295	0.127372	0.447744	0.554645	0.003781	0.38329			2.25761	1.68123	3.59676	0.588726	NO	NA
FBgn0023536	692	0.0656243	0.183906	0.2811	0.524772	0.003303	0.10397	0	0.10397	2.33587	2.73069	-2.28961	0.655752	NO	NA
FBgn0023534	127	0.267465	0.0961181	0.680465	0.565104	0.000289	0.05101			1.52505	1.43076	0.719584	0.930878	NO	NA
FBgn0023535	351	0.1291	0.072567	0.314501	0.581439	0.000841	0.05243	0	0.05243	2.30256	2.00726	1.84135	0.92043	NO	NA
FBgn0023537	520	0.0398038	0.0877519	0.323185	0.56238	0.00129	0.01925			5.36227	5.18106	0.908642	0.879841	NO	NA
FBgn0029525	1377	0.0685933	0.120544	0.335346	0.507983	0.000589	0.23186	0	0.23186	1.7973	3.44012	-7.26185	0.703802	NO	NA
FBgn0010019	556	0.144331	0.0984083	0.317682	0.518851	0.000696				12.1198	10.1777	7.16126	0.961696	NO	NA
FBgn0011822	407	0.0466265	0.0879017	0.284455	0.449346	0.956988	0.26757			1.16512	2.27758	-6.44403	0.978122	NO	NA
FBgn0052816	378	0.439921	0.0478942	0.466992	0.442392	0.003143	0.18331			0.661038	1.54914	-6.68526	0.767694	NO	NA
FBgn0040370	306	0.412778	0.0692222	0.459794	0.529859	0.001852	0.02794			1.41967	0.866835	4.56177	0.939695	NO	NA
FBgn0040373	388	0.126497	0.0891443	0.333997	0.485004	0.202588	0.17521			0.526644	2.98635	-9.34487	0.826868	NO	NA
FBgn0000108	890	0.364883	0.0582955	0.494817	0.59147	0.982349	0.04348			4.06784	2.57431	6.54207	0.892356	NO	NA
FBgn0025640	304	0.0851053	0.0967664	0.320441	0.60765	0.003557	0.13155			3.00748	3.24187	-1.28878	0.681446	NO	NA
FBgn0025635	467	0.0718201	0.118043	0.364516	0.581197	0.002654	0.04967			1.54356	3.39501	-7.83134	0.807441	NO	NA
FBgn0001341	1133	0.241225	0.132861	0.418124	0.5194	0.00094	0.18061	0	0.18061	1.67531	3.63829	-7.93988	0.779987	NO	NA
FBgn0003575	1325	0.615501	0.138057	0.519268	0.551031	0.001641	0.18107	0.0543046	0.126765	2.77271	3.37023	-3.18413	0.5973	NO	NA
FBgn0025634	408	0.674939	0.0849461	0.54313	0.602282	0.000872	0.19975	0	0.19975	1.94731	2.76009	-4.52917	0.502349	NO	NA
FBgn0025638	136	0.24461	0.155169	0.440603	0.562044	0.000739	0.08545			5.27068	6.18669	-4.22225	0.486764	NO	NA
FBgn0040383	306	0.0461536	0.117657	0.318386	0.586319	0.004716	0.02293			3.92831	3.00997	4.51496	0.782338	NO	NA
FBgn0040382	469	0.679804	0.0973113	0.48752	0.630496	0.931324	0.1819			4.56484	3.26702	5.78924	0.760678	NO	NA
FBgn0027343	646	0.137864	0.201053	0.33741	0.580629	0.000538				1.23439	1.43842	-1.63907	0.75953	NO	NA
FBgn0025621	940	0.140802	0.135765	0.352009	0.566922	0.00335	0.19261			2.95144	3.22524	-1.5067	0.495896	NO	NA
FBgn0029535	119	0.770782	0.106546	0.600672	0.544444	0.004049	0.47201			2.43849	0	10	0.993538	NO	NA
FBgn0026874	301	0.635628	0.0587708	0.548711	0.609272	0.943694				0.15302	0.0380615	7.40251	0.949815	NO	NA
FBgn0025616	493	0.254895	0.0709067	0.399874	0.514845	0.003456				2.26068	0	10	0.993107	de novo	Br7
FBgn0015799	845	0.180407	0.097716	0.359938	0.556738	0.001793	0.15991			2.23461	4.20533	-7.70376	0.796439	NO	NA
FBgn0025620	421	0.0316152	0.101373	0.321781	0.56793	0.000826	0.01842			4.65059	3.3367	5.82441	0.898516	NO	NA
FBgn0015288	299	0.674863	0.0139164	0.668756	0.625556	0.001336	0.08961			6.90351	7.8546	-4.31022	0.555067	NO	NA
FBgn0029532	478	0.42396	0.101372	0.470525	0.519137	0.76314	0.1759			0.250538	0.317757	-1.82487	0.57829	NO	NA
FBgn0029531	322	0.635239	0.128329	0.578286	0.54386	0.966435	0.20826	0.00251961	0.20574	0.361574	1.15702	-7.48615	0.738005	NO	NA
FBgn0025639	1300	0.746074	0.186565	0.540727	0.559057	0.000268	0.09796	0	0.09796	2.88695	4.53998	-6.84948	0.683832	NO	NA
FBgn0002579	115	0.145365	0.0430783	0.487339	0.583333	0.00027	0.00482			9.19936	10.3763	-5.10529	0.436098	NO	NA
FBgn0026879	64	1	0.0006875	0.818422	0.574359	0.000562	0.03464			5.65821	7.07211	-5.90153	0.51722	NO	NA
FBgn0029529	114	0.0840351	0.139307	0.400202	0.62029	0.000971	0.07023			3.66154	3.89295	-1.216	0.536108	NO	NA
FBgn0025633	1094	0.387284	0.0313894	0.544955	0.547641	0.0002				2.49665	4.67447	-7.96597	0.783594	NO	NA
FBgn0040892	93	0.534172	0.119978	0.469247	0.574468	0.14901	0.53041			1.0126	0.661884	3.71404	0.954248	de novo	Br6
FBgn0040341	254	0.0516929	0.106685	0.304673	0.562092	0.657012	0.23746			2.02715	0.311215	9.18921	0.990466	NO	NA
FBgn0029539	152	0.946921	0.0504276	0.740572	0.625272	0.001305				2.84075	0.200006	9.75591	0.993552	de novo	Br6
FBgn0040339	143	0.0782797	0.0250979	0.505196	0.537037	0.000414	0.0037			2.78774	4.29186	-6.50257	0.631894	NO	NA
FBgn0052815	382	0.634094	0.11911	0.535681	0.615318	0.001776	0.17305			1.47038	0.667572	6.33687	0.931751	NO	NA
FBgn0040340	368	0.212793	0.407916	0.406	0.598916	0.002409	0.01861			3.74231	4.14728	-2.08449	0.802152	NO	NA
FBgn0040347	426	0.0330235	0.0817582	0.380284	0.572209	0.000622	0.09543			0.800652	3.48047	-9.2453	0.87234	NO	NA
FBgn0042146	106	0.112726	0.0914245	0.385811	0.523364	0.011244	0.67095			1.09961	0.281119	7.97764	0.981538	NO	NA
FBgn0029552	132	0.304652	0.0409545	0.546856	0.588972	0.000338				2.07631	0	10	0.993121	NO	NA
FBgn0040337	389	0.067928	0.062455	0.313329	0.549573	0.008506	0.10488	0	0.10488	1.95778	2.52087	-3.34278	0.561622	NO	NA
FBgn0040398	319	0.142627	0.107301	0.357975	0.578125	0.992575	0.13176			6.30791	5.45006	3.98429	0.768518	NO	NA
FBgn0040365	141	0.298773	0.0628865	0.427709	0.514085	0.000457				2.87	0	10	0.99348	NO	NA
FBgn0040397	596	0.144617	0.130329	0.321146	0.544947	0.0872	0.04992	0	0.04992	2.54437	3.28166	-3.90127	0.820864	NO	NA
FBgn0026143	575	0.0964104	0.0854713	0.334108	0.561921	0.000441	0.02629	0	0.02629	1.16879	4.1146	-9.2084	0.874629	NO	NA
FBgn0040351	387	0.553168	0.0952067	0.609284	0.579038	0.000983	0.13915			1.59199	0.965755	4.76309	0.918617	NO	NA
FBgn0040338	107	0.0961589	0.0572523	0.446888	0.45679	0.001867	0.38304			1.48043	0	10	0.988801	NO	NA
FBgn0040350	558	0.2236	0.419269	0.323529	0.528921	0.002039	0.11521	0	0.11521	3.07467	1.54404	7.18402	0.964611	NO	NA
FBgn0040349	251	0.0491713	0.0792629	0.310339	0.589947	0.006335	0.032			6.19676	3.58841	8.37889	0.887399	NO	NA
FBgn0040348	711	0.35409	0.069775	0.451228	0.566479	0.000769	0.11403	2.09e-08	0.11403	1.71244	0.641773	7.32137	0.900043	NO	NA
FBgn0040346	382	0.190086	0.0654346	0.392717	0.580505	0.002277	0.10638			2.14941	3.58752	-6.57004	0.60708	NO	NA
FBgn0040342	444	0.0946171	0.0738333	0.32541	0.604494	0.045559	0.06638			1.62784	2.00071	-2.49159	0.956952	NO	NA
FBgn0040345	362	0.215417	0.0755359	0.394782	0.600551	0.002749	0.0708			2.62291	0.220168	9.67554	0.981309	NO	NA
FBgn0040343	83	0.42959	0.0128193	0.460602	0.551587	0.0506	0.36852			1.57378	0.486179	7.81394	0.913856	de novo	Br7
FBgn0052814	244	0.325373	0.118529	0.55659	0.414966	0.000808				0.417267	0.75471	-4.60139	0.890653	NO	NA
FBgn0040364	312	0.175465	0.175577	0.355417	0.569755	0.9933	0.08961	0.0440415	0.0455685	3.18936	3.36684	-0.966158	0.881918	NO	NA
FBgn0040362	201	0.241114	0.434612	0.333592	0.594059	0.193798	0.14632			3.18728	0.129163	9.88384	0.993619	NO	NA
FBgn0040361	270	0.476193	0.0598556	0.439489	0.578106	0.970211				0.19785	0	10	0.967705	NO	NA
FBgn0040360	342	0.10469	0.0369444	0.457313	0.608358	0.990525	0.17104			0.0747228	0.100094	-2.0907	0.968461	NO	NA
FBgn0040359	569	0.616274	0.0262355	0.566114	0.563743	0.98552	0.10325			0	0.168221	-10	0.887922	NO	NA
FBgn0040358	756	0.67044	0.100021	0.525911	0.545134	0.852529	0.11477	0	0.11477	0.190005	0.0716831	6.00032	0.984732	NO	NA
FBgn0029568	436	0.777468	0.0357683	0.559034	0.549199	0.983213	0.32858	0	0.32858	0.0667326	4.52128	-9.97842	0.956271	de novo	Br8
FBgn0040357	230	0.42203	0.0725783	0.48973	0.549784	0.725033	0.41387			0	0.582516	-10	0.94723	de novo	Br9
FBgn0040367	505	0.297986	0.342055	0.395982	0.584321	0.983427	0.12566			0.0216702	1.57847	-9.92353	0.925472	NO	NA
FBgn0025642	225	0.18332	0.0893822	0.418138	0.597345	0.000684	0.31607			1.69495	0.2291	9.2037	0.986565	NO	NA
FBgn0004650	2118	0.0782975	0.0313621	0.319712	0.529338	0.954848	0.24796	0.12189	0.12607	0.572898	4.65337	-9.79627	0.953339	NO	NA
FBgn0024362	377	0.557682	0.095809	0.504509	0.565256	0.000472	0.20356			2.97882	3.86442	-4.39237	0.437182	NO	NA
FBgn0024361	244	0.186152	0.377033	0.389799	0.585034	0.000791	0.02871			3.52707	3.89919	-1.94361	0.89752	NO	NA
FBgn0024364	771	0.691983	0.0361479	0.62251	0.577288	0.000417				1.5909	3.88829	-8.45329	0.783995	NO	NA
FBgn0029573	151	0.760212	0.0494371	0.575417	0.596491	0.975261	0.01058			0.406114	0.202902	4.85674	0.718559	NO	NA
FBgn0024987	485	0.546907	0.0923155	0.515047	0.578875	0.000689	0.09422			3.38642	4.04325	-3.32287	0.768451	NO	NA
FBgn0023169	582	0.204481	0.0626168	0.332383	0.5992	0.002977	0.00725			4.17196	4.01197	0.83061	0.51505	NO	NA
FBgn0052813	581	0.500726	0.214308	0.446633	0.628095	0.00046	0.08339			2.33873	1.92648	2.54955	0.735463	NO	NA
FBgn0024985	486	0.384667	0.0619383	0.579471	0.603696	0.000273	0.02214			3.14457	3.10624	0.212138	0.615314	NO	NA
FBgn0027794	1072	0.0878685	0.0654888	0.323602	0.608263	0.000369	0.11783			2.08309	2.28267	-1.24674	0.546206	NO	NA
FBgn0027795	470	0.207002	0.141911	0.368913	0.599434	0.000626				2.57746	0.620638	8.86642	0.981201	NO	NA
FBgn0024986	160	0.265406	0.0330688	0.438412	0.581781	0.001745	0.03054			4.4202	4.19832	1.13911	0.619667	NO	NA
FBgn0000826	291	0.0347594	0.0783574	0.311935	0.610731	0.001426	0.03767			0.140852	3.75933	-9.9179	0.950388	NO	NA
FBgn0024365	712	0.172798	0.30567	0.361177	0.589995	0.002378	0.04438			2.78349	3.58064	-4.08151	0.567948	NO	NA
FBgn0024360	612	0.18216	0.0682974	0.343889	0.594345	0.002729	0.07954			1.68696	2.62207	-5.23092	0.609078	NO	NA
FBgn0024366	1279	0.518838	0.0158843	0.502171	0.575	0.962314	0.10403	0.0664402	0.0375898	0.432014	0.611956	-2.83004	0.870665	NO	NA
FBgn0025641	1463	0.310276	0.102617	0.431254	0.588115	0.002476				2.30827	3.30742	-5.07998	0.851901	NO	NA
FBgn0052811	77	0.193636	0.0784416	0.469	0.482906	0.00043				2.67447	0.79649	8.55166	0.973492	de novo	Br4
FBgn0028550	688	0.619272	0.145283	0.512423	0.587808	0.005345	0.08449	1.77e-09	0.08449	2.99964	2.46329	2.98186	0.583303	NO	NA
FBgn0026876	861	0.198811	0.0503728	0.402122	0.559938	0.000992	0.1409	5.34e-07	0.140899	0.411997	2.66341	-9.36254	0.893768	NO	NA
FBgn0040366	329	0.225347	0.0524711	0.453675	0.544444	0.000546				0.706563	2.72538	-8.81857	0.768784	NO	NA
FBgn0040363	588	0.141434	0.0589065	0.365247	0.534239	0.120537	0.24283	0.113527	0.129303	0.23889	0.204044	1.19525	0.961153	NO	NA
FBgn0040368	429	0.370231	0.0332821	0.492107	0.475969	0.002189	0.39239			3.52517	0	10	0.993948	NO	NA
FBgn0026872	196	0.125173	0.266515	0.337939	0.597293	0.006183	0.10907			3.58068	2.57412	4.99444	0.753906	NO	NA
FBgn0029580	186	0.0776022	0.280226	0.295043	0.600713	0.005148	0.02525			2.58408	0.980669	7.90323	0.711914	NO	NA
FBgn0025383	302	0.143815	0.120944	0.29246	0.641364	0.967898	0.08231			0.298013	0.0622972	7.93149	0.935583	NO	NA
FBgn0025381	316	0.359601	0.117987	0.45413	0.623554	0.002427	0.02547			3.80826	3.94369	-0.710811	0.561053	NO	NA
FBgn0025394	211	0.0533981	0.116578	0.365573	0.561321	0.000707	0.03636			2.34635	3.31494	-4.94554	0.517148	NO	NA
FBgn0000482	1002	0.0683583	0.0755719	0.327932	0.563642	0.000466	0.06423			1.98193	2.40396	-2.57711	0.498173	NO	NA
FBgn0001189	611	0.301972	0.119023	0.3733	0.541394	0.987696	0.10077	0.0533064	0.0474636	2.90703	2.95728	-0.283335	0.558725	NO	NA
FBgn0029587	221	0.376742	0.115919	0.475887	0.585586	0.000565	0.35071			0.872197	0.694657	2.04689	0.905259	NO	NA
FBgn0024897	558	0.310043	0.0495305	0.385808	0.596303	0.928154	0.11934			0.444788	0.343706	2.04535	0.896469	NO	NA
FBgn0025391	404	0.344134	0.158483	0.42329	0.592593	0.001338				0.911826	0.58502	3.76325	0.931286	NO	NA
FBgn0025378	305	0.142184	0.0914393	0.339702	0.576253	0.92872	0.2603			2.04536	0	10	0.993943	NO	NA
FBgn0023130	409	0.298061	0.103144	0.471313	0.629268	0.000657	0.21908	0.0245717	0.194508	1.55197	2.37671	-4.89758	0.689667	NO	NA
FBgn0023530	140	0.0405214	0.322921	0.3329	0.621749	0.002515	0.07111			3.22555	3.54121	-1.69103	0.702185	NO	NA
FBgn0025390	1795	0.736263	0.0155331	0.585728	0.510208	0.995529				2.23472	3.71918	-6.65246	0.815874	NO	NA
FBgn0025393	116	0.547871	0.115052	0.481086	0.603989	0.98669	0.20374			0.474733	0	10	0.905177	NO	NA
FBgn0003517	270	0.2312	0.0582481	0.342793	0.622386	0.000441	0.00332			7.99609	9.18225	-5.14228	0.53619	NO	NA
FBgn0025382	236	0.108712	0.0777924	0.322928	0.652602	0.001789	0.01413			0.2712	1.33316	-8.56007	0.936968	NO	NA
FBgn0052808	284	0.103641	0.0805669	0.332944	0.615205	0.937	0.15738			1.22676	0.618888	5.57483	0.741098	NO	NA
FBgn0027791	490	0.142847	0.0429653	0.339704	0.638832	0.99862	0.1122			1.57822	2.14568	-3.63463	0.716426	NO	NA
FBgn0027793	260	0.179923	0.163169	0.390631	0.616858	0.000253	0.18418			0.435197	0.27996	3.34701	0.969817	NO	NA
FBgn0052806	205	0.4504	0.0982927	0.41182	0.485437	0.005223				3.17914	0.0389657	9.96597	0.989251	de novo	Br9
FBgn0026873	217	0.0700276	0.086788	0.375618	0.570336	0.000851	0.00368			2.00835	2.94531	-5.00386	0.505996	NO	NA
FBgn0023513	1102	0.0444882	0.11747	0.310103	0.545784	0.000672	0.15981	1.28e-09	0.15981	1.10079	2.93882	-8.16379	0.782032	NO	NA
FBgn0014411	478	0.397027	0.0982301	0.448812	0.571329	0.001114	0.07378			3.02345	3.66899	-3.34475	0.398215	NO	NA
FBgn0023514	506	0.256075	0.0713419	0.374512	0.554898	0.000757	0.18119	0	0.18119	2.70545	3.92966	-5.70714	0.5068	NO	NA
FBgn0029594	176	0.0560966	0.0922841	0.401801	0.555556	0.171904	0.06408			3.96656	4.41205	-2.2609	0.547962	NO	NA
FBgn0023519	243	0.094321	0.0488395	0.386687	0.587432	0.002962				3.02839	3.58604	-2.93176	0.535666	NO	NA
FBgn0023509	986	0.505167	0.0555355	0.508445	0.577845	0.000359	0.16311			1.93839	3.27662	-6.40866	0.545634	NO	NA
FBgn0023510	1525	0.121896	0.0788767	0.325039	0.564439	0.300184	0.01026			3.62582	3.54269	0.444164	0.747688	NO	NA
FBgn0023508	850	0.0648471	0.0584835	0.329167	0.565217	0.0018	0.0321			2.31206	3.01582	-3.84409	0.737857	NO	NA
FBgn0023522	456	0.179092	0.0873355	0.399906	0.532458	0.000396	0.08017			2.43884	4.78926	-8.22826	0.828503	NO	NA
FBgn0023521	299	0.0914749	0.0625418	0.387953	0.57	0.002479	0.09165			2.25628	2.81496	-3.17268	0.764705	NO	NA
FBgn0025627	264	0.350617	0.0574242	0.486765	0.532075	0.776149	0.18725	1.42e-08	0.18725	0.513622	0.87438	-4.33069	0.620737	de novo	Br9
FBgn0025630	361	0.0369252	0.0756205	0.304546	0.58011	0.00026	0.25207	0.0982416	0.153828	1.64946	2.45433	-4.72071	0.710892	NO	NA
FBgn0025629	256	0.17216	0.0686211	0.378504	0.573281	0.005082	0.06364			2.20784	3.42415	-5.88744	0.574687	NO	NA
FBgn0025628	593	0.131116	0.0427487	0.345032	0.566218	0.001127				3.6544	4.48775	-4.03964	0.706656	NO	NA
FBgn0029596	205	0.0727366	0.146654	0.456478	0.555016	0.00542	0.27396	0	0.27396	2.09588	0.892612	7.1442	0.983223	de novo	Br6
FBgn0025626	696	0.687033	0.020069	0.521539	0.555237	0.005202	0.11693	7.02e-10	0.11693	2.23551	3.76814	-6.77546	0.679497	NO	NA
FBgn0025625	1398	0.492067	0.163306	0.466586	0.591613	0.001922	0.08854			1.71234	1.00613	5.09341	0.85741	NO	NA
FBgn0025631	670	0.355518	0.211776	0.428439	0.577745	0.000193	0.11841	0	0.11841	3.06068	2.32607	3.97801	0.554822	NO	NA
FBgn0026878	158	0.347867	0.121095	0.522367	0.522013	0.001787	0.47758	7.21e-05	0.477508	2.0221	1.51801	3.34156	0.785214	NO	NA
FBgn0000667	917	0.0524656	0.0492072	0.370043	0.58061	0.001279				5.02525	4.72793	1.49459	0.695956	NO	NA
FBgn0003964	508	0.397705	0.260041	0.450974	0.616241	0.00043	0.03513			2.8772	4.28812	-6.22125	0.561768	NO	NA
FBgn0023545	355	0.0920676	0.0588789	0.306394	0.532772	0.991355	0.05602			3.50727	3.94457	-2.26903	0.558422	NO	NA
FBgn0023520	487	0.300731	0.0743368	0.399725	0.566257	0.000337	0.19716			1.07306	1.90809	-5.56015	0.661717	NO	NA
FBgn0023512	669	0.0575934	0.058722	0.314199	0.569154	0.000427	0.06752			2.26897	3.38208	-5.5121	0.41714	NO	NA
FBgn0023511	1004	0.178432	0.0618167	0.354821	0.544942	0.947975	0.14639	0	0.14639	2.67668	2.82291	-0.8395	0.708733	NO	NA
FBgn0052801	158	0.177791	0.0627595	0.426962	0.572327	0.000471	0.09335			0.488501	0.249714	4.80832	0.687363	NO	NA
FBgn0023518	2431	0.446331	0.129428	0.42601	0.563734	0.003062				1.80535	2.73507	-5.11474	0.650421	NO	NA
FBgn0026088	96	0.677125	0.0213125	0.708521	0.584192	0.000817	0.10369			5.39811	5.1208	1.38444	0.689554	NO	NA
FBgn0026089	106	0.0478396	0.0245189	0.500198	0.576324	0.000235	0.03699			4.34154	4.98443	-3.14334	0.409417	NO	NA
FBgn0023517	289	0.0526747	0.0882803	0.335031	0.596552	0.080845	0.06528			2.06328	4.01365	-7.73329	0.700584	NO	NA
FBgn0023516	614	0.0435407	0.0635407	0.376796	0.568022	0.149575	0.09733			3.54244	3.38746	0.832878	0.65276	NO	NA
FBgn0023515	1052	0.590125	0.0172196	0.543986	0.546692	0.000214	0.23019	0	0.23019	0.957842	5.00088	-9.69172	0.943604	NO	NA
FBgn0028969	532	0.208609	0.11882	0.386959	0.572858	0.004107	0.03153			3.98242	4.07921	-0.504745	0.688275	NO	NA
FBgn0026090	100	0.1731	0.07294	0.43639	0.570957	0.001507				3.78912	3.88926	-0.527079	0.601393	NO	NA
FBgn0029590	237	0.415806	0.115262	0.533924	0.521008	0.000591				0.846423	0.199258	8.00736	0.965741	de novo	Br7
FBgn0025624	246	0.095748	0.500081	0.298118	0.560054	0.088024	0.04261			3.05438	2.81712	1.32811	0.461873	NO	NA
FBgn0040395	474	0.183181	0.0809641	0.426677	0.577544	0.001101	0.03543			3.83174	3.49872	1.74954	0.859194	NO	NA
FBgn0000382	945	0.440661	0.0352328	0.434451	0.5821	0.003411	0.05415	0.0333379	0.0208121	3.88441	4.14389	-1.34555	0.677154	NO	NA
FBgn0023507	533	0.0898518	0.0738161	0.302572	0.589888	0.003755	0.01977	2.7e-08	0.01977	6.19977	5.00676	5.2405	0.816518	NO	NA
FBgn0004654	481	0.0365447	0.0881455	0.29736	0.611342	0.012089	0.01987			5.79252	5.19181	2.90374	0.832424	NO	NA
FBgn0023540	371	0.581391	0.0310512	0.589668	0.586918	0.000879				4.58321	3.84986	3.59067	0.877509	NO	NA
FBgn0025839	103	0.390854	0.010165	0.512903	0.641026	0.002137	0.07794			6.44646	5.89274	2.66934	0.659289	NO	NA
FBgn0011576	501	0.0608224	0.109008	0.337327	0.530544	0.135961	0.07772	0.000429489	0.0772905	2.13747	1.20451	5.7538	0.849815	NO	NA
FBgn0015036	496	0.0782802	0.129806	0.282228	0.533199	0.555109	0.16174	0.154398	0.00734244	1.83726	1.66962	1.16202	0.843834	NO	NA
FBgn0003116	405	0.0625136	0.0685506	0.321832	0.550903	0.005838	0.14262			3.14332	3.01409	0.716933	0.636948	NO	NA
FBgn0040899	70	0.267129	0.141386	0.464886	0.586854	0.000551	0.02885			4.41127	5.37861	-4.47842	0.595998	NO	NA
FBgn0040900	110	0.404564	0.403764	0.365773	0.603604	0.999693	0.08282			1.21308	0.695297	4.79986	0.879706	NO	NA
FBgn0024984	192	0.994495	0.278755	0.643844	0.595855	0.000698	0.11321			0	3.99081	-10	0.961194	NO	NA
FBgn0023549	626	0.195743	0.329168	0.331016	0.588517	0.00276				2.39276	3.08174	-3.74153	0.860229	NO	NA
FBgn0029606	163	0.836712	0.092	0.602356	0.573171	0.983171	0.01675			0.144816	0	10	0.952136	NO	NA
FBgn0003048	3417	0.483234	0.110157	0.404921	0.555198	0.000929	0.1168	0.019363	0.097437	2.34246	3.21053	-4.54609	0.583182	NO	NA
FBgn0000810	463	0.761952	0.0174665	0.627015	0.55819	0.001067	0.20626			1.72494	3.02574	-6.44524	0.658549	NO	NA
FBgn0023523	397	0.0390554	0.337496	0.293025	0.547739	0.000318	0.1099			0.289581	0.126261	5.44267	0.518817	NO	NA
FBgn0023527	535	0.0503084	0.0991028	0.309318	0.54602	0.001893	0.19951	0.0101256	0.189384	2.23255	4.25425	-7.79272	0.728156	NO	NA
FBgn0040391	491	0.0702281	0.0683523	0.346758	0.575203	0.002114	0.09026	0.00256106	0.0876989	2.67627	0.413116	9.3674	0.988758	NO	NA
FBgn0003079	739	0.208853	0.0555602	0.397207	0.531532	0.000224	0.00289			2.20755	3.45162	-5.97579	0.74139	NO	NA
FBgn0003159	1239	0.737333	0.0983438	0.571146	0.532258	0.000661	0.27273	0.0773502	0.19538	3.7973	3.93616	-0.729035	0.651664	NO	NA
FBgn0040389	161	0.0789627	0.0288696	0.357124	0.559671	0.00483	0.05819			3.41619	4.40625	-4.70006	0.530325	NO	NA
FBgn0044047	107	0.419551	0.257692	0.389234	0.57716	0.886413				2.22583	2.04733	1.12675	0.790187	NO	NA
FBgn0040392	259	0.394236	0.144394	0.4899	0.508974	0.000358	0.26497	0.153331	0.111639	0.20241	0.330901	-3.58973	0.643406	NO	NA
FBgn0023526	434	0.421544	0.123154	0.506463	0.585441	0.000963				2.43454	3.94383	-6.63398	0.635838	NO	NA
FBgn0023529	923	0.200428	0.0329577	0.41695	0.52417	0.996436	0.06841	0	0.06841	5.10314	5.35198	-1.245	0.886329	NO	NA
FBgn0023528	397	0.235224	0.0715063	0.459332	0.530988	0.000298				3.51925	5.56498	-7.55135	0.766452	NO	NA
FBgn0027296	398	0.0551709	0.111161	0.34541	0.548872	0.000254	0.13275	6.64e-07	0.132749	1.84832	2.66772	-4.62569	0.89711	NO	NA
FBgn0023524	744	0.21394	0.277438	0.341727	0.575718	0.00151	0.06565	0	0.06565	1.53743	0.675361	6.54776	0.935824	NO	NA
FBgn0023525	309	0.14235	0.0570388	0.377854	0.57957	0.000693	0.07962	0	0.07962	1.97568	1.47655	3.35133	0.831481	NO	NA
FBgn0000377	702	0.111765	0.057604	0.373819	0.560455	0.000213	0.04505			2.17609	3.14933	-5.04817	0.440615	NO	NA
FBgn0001330	1192	0.235575	0.0422273	0.389917	0.534507	0.001046	0.08377	0.025967	0.057803	0.881057	2.73774	-8.42324	0.81318	NO	NA
FBgn0004397	961	0.135205	0.0552945	0.410969	0.614345	0.000506	0.01427			2.87888	3.01187	-0.747404	0.68323	NO	NA
FBgn0023550	504	0.030752	0.134996	0.277629	0.555116	0.000499				4.04102	2.0126	7.88649	0.954475	NO	NA
FBgn0029603	230	0.204709	0.134865	0.391896	0.518038	0.000648	0.92768			2.24917	1.06751	6.79736	0.984207	NO	NA
FBgn0023542	521	0.0776526	0.0676488	0.352772	0.545338	0.004981	0.04101			3.04369	3.97682	-4.56445	0.506894	NO	NA
FBgn0023541	510	0.0431078	0.100565	0.320767	0.507502	0.652891	0.1459	0	0.1459	2.40025	0.92265	7.73927	0.960094	NO	NA
FBgn0005670	512	0.0753281	0.0741113	0.332652	0.576998	0.007913	0.07772	0	0.07772	2.08836	2.62742	-3.15009	0.965187	NO	NA
FBgn0004655	1741	0.671891	0.102076	0.499167	0.5907	0.001062	0.08987	8.99e-11	0.08987	2.12935	4.41302	-8.22475	0.841024	NO	NA
FBgn0013432	92	0.135848	0.0141413	0.476152	0.548387	0.001162	0.06331			3.06897	3.75874	-3.53489	0.624936	NO	NA
FBgn0004861	1589	0.661093	0.0878653	0.54598	0.562264	0.001264	0.13105			2.04008	1.87648	1.07485	0.667249	NO	NA
FBgn0004860	1537	0.669139	0.0940748	0.542366	0.559601	0.001119				1.82587	2.48201	-3.89189	0.727484	NO	NA
FBgn0040394	560	0.444195	0.105477	0.501604	0.590612	0.015357	0.0457			2.42072	3.34952	-4.7568	0.460217	NO	NA
FBgn0040376	228	0.0813509	0.0695044	0.385838	0.567686	0.000489	0.06275	0.0466143	0.0161357	3.12205	0.174798	9.83148	0.993093	NO	NA
FBgn0040066	361	0.178172	0.134521	0.33459	0.577348	0.00592	0.00343			1.90346	3.85738	-7.80915	0.736785	NO	NA
FBgn0001404	457	0.0324551	0.219011	0.305024	0.544396	0.234348	0.01521			4.13307	4.34993	-1.11647	0.639162	NO	NA
FBgn0040336	370	0.216565	0.211373	0.377908	0.58221	0.04929	0.06571			2.00999	3.0052	-5.22797	0.757269	NO	NA
FBgn0040333	750	0.08782	0.282157	0.356175	0.55526	0.009541				1.57236	0.155312	9.40859	0.936784	NO	NA
FBgn0040334	304	0.0795724	0.327609	0.333701	0.570492	0.00043	0.05501			1.4653	1.9661	-3.37129	0.564651	NO	NA
FBgn0029629	269	0.120688	0.126204	0.415204	0.585185	0.002732	0.00758			4.77021	5.54293	-3.67182	0.419159	NO	NA
FBgn0011566	468	0.107239	0.0524765	0.335797	0.565743	0.000284	0.05681	0.0358131	0.0209969	1.58376	2.59022	-5.59602	0.651193	NO	NA
FBgn0011606	1212	0.286214	0.040698	0.482479	0.546304	0.002608	0.27031	0.242853	0.0274573	2.76765	3.60585	-4.2596	0.946087	NO	NA
FBgn0040375	240	0.068875	0.0957	0.328929	0.57538	0.002546	0.02655			2.03951	2.98591	-5.02181	0.794748	NO	NA
FBgn0040377	249	0.203096	0.0832129	0.4761	0.574667	0.000377				2.59151	1.57235	5.65349	0.83317	NO	NA
FBgn0040388	1105	0.371164	0.0466389	0.398033	0.570223	0.910265	0.09134	0.0427565	0.0485835	0.809651	2.62241	-8.45094	0.900296	NO	NA
FBgn0003714	154	0.0459026	0.0831104	0.396091	0.563441	0.375327	0.19578			3.17202	4.58753	-6.16066	0.554221	NO	NA
FBgn0001150	448	0.649725	0.0400335	0.583179	0.582777	0.002347	0.03326			0.516242	0.269139	4.72374	0.901439	NO	NA
FBgn0052797	202	0.69846	0.245183	0.567876	0.55665	0.000421				0.562332	0.257275	5.4639	0.974746	NO	NA
FBgn0040385	353	0.302159	0.113045	0.482473	0.615819	0.002962	0.10033			0.0470251	0.119178	-5.74224	0.878832	NO	NA
FBgn0003371	1168	0.576395	0.11611	0.504669	0.552609	0.005871				4.45748	3.91337	2.73356	0.592762	NO	NA
FBgn0003068	1218	0.50256	0.194339	0.483631	0.630845	0.000243	0.09131			1.66977	1.36451	2.25501	0.878548	NO	NA
FBgn0024993	446	0.604132	0.0987444	0.530392	0.564504	0.001258	0.2838	0.0106268	0.273173	0.95618	2.90073	-8.45756	0.814989	NO	NA
FBgn0024996	352	0.0377244	0.0713608	0.319102	0.557129	0.002229	0.01729			3.12526	3.71709	-3.07334	0.786701	NO	NA
FBgn0024997	626	0.441235	0.0943243	0.473797	0.611377	0.000464	0.12352	0.112727	0.0107929	1.76522	1.2775	3.49471	0.885811	NO	NA
FBgn0024991	825	0.263965	0.0682509	0.397691	0.542776	0.000588	0.51368			1.59258	3.51107	-7.91452	0.8476	NO	NA
FBgn0000928	1042	0.0692274	0.071167	0.324749	0.550975	0.000431	0.51282			0.310605	0.290021	0.536405	0.930713	NO	NA
FBgn0000927	696	0.537182	0.085579	0.499	0.616451	0.000479	0.09762			0.156029	4.7369	-9.9554	0.945186	NO	NA
FBgn0000520	592	0.29398	0.0931537	0.442747	0.594154	0.00687				1.42333	2.47665	-5.92685	0.560133	NO	NA
FBgn0024975	501	0.173485	0.112084	0.422142	0.579017	0.001969	0.23144	0	0.23144	1.27939	2.27732	-5.89769	0.743373	NO	NA
FBgn0040356	261	0.212625	0.0429042	0.439617	0.550891	0.001628	0.21177	0.119648	0.0921219	1.97025	0.0423408	9.89743	0.993658	NO	NA
FBgn0003996	687	0.109012	0.184202	0.322245	0.570736	0.001789	0.02573	4.63e-10	0.02573	2.33101	1.92915	2.48977	0.945763	NO	NA
FBgn0040384	387	0.153486	0.254948	0.419904	0.532646	0.000188	0.02879			3.85893	4.3115	-2.30488	0.528629	NO	NA
FBgn0024980	333	0.322471	0.0915225	0.507838	0.500998	0.000283				2.30854	1.98749	1.99974	0.771814	NO	NA
FBgn0000376	982	0.385476	0.0283259	0.452407	0.575449	0.000552	0.13622	0.0497884	0.0864316	1.28825	2.96083	-7.7024	0.786287	NO	NA
FBgn0024973	735	0.282365	0.069985	0.426503	0.586051	0.000564	0.12394			2.57356	2.53385	0.234555	0.433185	NO	NA
FBgn0024998	552	0.736795	0.0328098	0.66594	0.577456	0.000356	0.17971	0.143738	0.0359718	1.70892	3.08042	-6.65642	0.655621	NO	NA
FBgn0024995	305	0.0295213	0.0565475	0.301459	0.563181	0.0004	0.02898			4.37314	3.01584	6.02849	0.94577	NO	NA
FBgn0024994	368	0.235136	0.369337	0.285641	0.595303	0.006107	0.05634			2.23069	3.39899	-5.71889	0.843329	NO	NA
FBgn0024992	819	0.247554	0.0743114	0.394877	0.578049	0.000582	0.07719	0.0410304	0.0361596	2.95848	3.55562	-3.1349	0.438502	NO	NA
FBgn0000092	260	0.10565	0.0762308	0.348562	0.570881	0.992847	0.22161			1.21826	0.369992	7.6137	0.95137	NO	NA
FBgn0025838	235	0.317404	0.0503745	0.430519	0.628531	0.001255	0.15139	0.0280337	0.123356	2.6578	0	10	0.991579	NO	NA
FBgn0011276	376	0.617891	0.195968	0.543734	0.627763	0.000981	0.06894	0.0413785	0.0275615	0	0.053559	-10	0.958899	NO	NA
FBgn0004647	2703	0.186993	0.250088	0.373068	0.553994	0.738384	0.0133			1.98449	4.298	-8.31253	0.841096	NO	NA
FBgn0040396	135	0.13357	0.0614	0.3902	0.563725	0.000866	0.10571			3.64167	4.4093	-3.76662	0.699993	NO	NA
FBgn0000479	1209	0.512792	0.139138	0.475055	0.565289	0.005346	0.06628	0.0536718	0.0126082	2.88098	2.2927	3.30402	0.78454	NO	NA
FBgn0002933	107	1	0.123299	0.723645	0.558642	0.98828	0.43503			0.0650263	0.134575	-4.77964	0.878468	NO	NA
FBgn0003374	287	0.979916	0.0274495	0.706627	0.527778	0.999212	0.56062	0.375071	0.185549	0.458982	0.227085	4.95955	0.932627	NO	NA
FBgn0029660	558	0.0535376	0.120536	0.323799	0.44842	0.000719	0.42051	0.351266	0.0692439	1.89986	1.29992	4.09761	0.963433	NO	NA
FBgn0029662	582	0.40622	0.107285	0.426359	0.530017	0.001101	0.19392	0.018018	0.175902	1.24307	0.90598	3.03989	0.952227	NO	NA
FBgn0029661	386	0.286039	0.199101	0.357313	0.484927	0.001727	0.43833	0.372209	0.066121	2.89238	0.993192	8.35945	0.985493	NO	NA
FBgn0029659	200	0.119425	0.36288	0.279645	0.510779	0.036502	0.09598			5.39593	1.20659	9.67692	0.992349	NO	NA
FBgn0029658	190	0.0880947	0.395111	0.279389	0.511344	0.16435	0.12546			3.38402	0.992138	8.90343	0.991644	NO	NA
FBgn0029657	205	0.104966	0.38319	0.324605	0.508091	0.00139	0.19698			1.42395	1.60521	-1.35725	0.659435	NO	NA
FBgn0029656	479	0.113612	0.0487537	0.349937	0.488194	0.002859	0.07021			1.90089	0.798058	7.04569	0.963058	NO	NA
FBgn0003086	172	1	0.075	0.828651	0.473988	0.996473	0.54522	0.461335	0.0838854	0.116805	0.570251	-8.13823	0.795558	NO	NA
FBgn0010296	57	0.292333	0.176491	0.393649	0.436782	0.726456	0.08722							NO	NA
FBgn0010295	146	1	0.0928288	0.698116	0.564626	0.994855				0.134825	0.229176	-3.74618	0.756206	NO	NA
FBgn0010294	112	1	0.117607	0.72892	0.554572	0.98828	0.38313			0.14693	0.404651	-6.3496	0.804084	NO	NA
FBgn0040393	119	1	0.341185	0.809529	0.644444	0.991309	0.14896			0.250694	0.301657	-1.42521	0.788497	NO	NA
FBgn0000644	282	0.350574	0.0587305	0.406301	0.52179	0.385249	0.18147	0.0484711	0.132999	0.1152	4.52673	-9.96223	0.920281	NO	NA
FBgn0028746	99	0.495919	0.14098	0.595414	0.523333	0.726496	0.31211			3.55326	3.61303	-0.319485	0.631323	NO	NA
FBgn0040355	229	0.36207	0.21048	0.39514	0.543478	0.009079				0.959537	0.383348	6.45155	0.985932	NO	NA
FBgn0052793	826	0.764506	0.0257482	0.584013	0.585651	0.974641	0.10732	0.107301	1.9e-05	0.0664373	0.232621	-7.05506	0.912188	NO	NA
FBgn0029642	249	0.1321	0.562771	0.372245	0.508	0.00039	0.31522	0.273	0.0422204	0.86909	0.269477	7.29343	0.987789	NO	NA
FBgn0025645	272	0.687765	0.0534412	0.533438	0.604396	0.992909	0.11303			0.126678	0.379025	-6.64252	0.880315	NO	NA
FBgn0029643	293	0.911034	0.0500819	0.735096	0.637188	0.991594	0.18772			0.216114	0.161488	2.15417	0.948787	NO	NA
FBgn0029644	238	0.996739	0.0457395	0.738613	0.651325	0.993349				0	0.126286	-10	0.823523	NO	NA
FBgn0029645	294	0.960724	0.0488469	0.729616	0.59774	0.977538	0.25046			0.117318	0.0962304	1.44076	0.85985	NO	NA
FBgn0029646	305	0.677289	0.0425902	0.514475	0.592593	0.996805	0.08204			0.112458	0.193583	-3.79205	0.790083	NO	NA
FBgn0029647	148	0.392304	0.0735405	0.510527	0.516779	0.886115	0.33122	0	0.33122	0.216098	0.535525	-6.02726	0.822331	NO	NA
FBgn0029648	249	0.035245	0.0485221	0.328707	0.561333	0.001337	0.0303			3.94822	3.05855	4.38797	0.70876	NO	NA
FBgn0028369	956	0.229202	0.136113	0.393542	0.55869	0.841207	0.05378	0.00925404	0.044526	0.608511	0.366166	3.93608	0.917684	NO	NA
FBgn0029649	264	0.566723	0.272735	0.485674	0.554717	0.249714	0.21259	0.0431094	0.169481	0	0.462072	-10	0.963576	NO	NA
FBgn0003285	764	0.143959	0.0544935	0.394065	0.576035	0.991425	0.04573	0	0.04573	0.878869	1.37868	-4.21378	0.836426	NO	NA
FBgn0025644	263	0.554741	0.0637757	0.449498	0.613636	0.9722	0.07411			0	0.110264	-10	0.890047	NO	NA
FBgn0029639	195	1	0.0697692	0.796359	0.571429	0.996307	0.06839	1.1e-08	0.06839	2.30031	2.35098	-0.310087	0.931319	NO	NA
FBgn0040354	327	0.797823	0.041737	0.698174	0.570122	0.971114	0.14184			0.0209547	0.301669	-9.35242	0.904681	NO	NA
FBgn0040353	330	0.321242	0.0629152	0.4159	0.566969	0.977765	0.32196	0.0405926	0.281367	0.0487858	0.223854	-7.78905	0.868166	de novo	Br8
FBgn0040352	258	0.866713	0.0508062	0.623267	0.548263	0.992221	0.29777	0.198304	0.0994665	0.205993	0.283194	-2.3864	0.949687	NO	NA
FBgn0029664	436	0.0634404	0.0834817	0.349571	0.525553	0.002409	0.10255	0.0744671	0.0280829	2.82051	3.43935	-3.27175	0.563337	NO	NA
FBgn0029666	637	0.162865	0.0765824	0.373656	0.502612	0.000739	0.47165	0.357969	0.113681	2.09795	3.0841	-5.14096	0.680318	NO	NA
FBgn0029669	110	0.3784	0.161864	0.500791	0.522523	0.000605	0.39618			2.58474	0.908665	8.12096	0.986322	de novo	Br8
FBgn0052792	569	0.0584183	0.142144	0.300005	0.485965	0.002288	0.10743			0.391752	1.24485	-7.52983	0.722178	NO	NA
FBgn0044046	159	0.0948805	0.139824	0.411069	0.558333	0.64959	0.05629			0.298949	0.719718	-6.06762	0.861359	NO	NA
FBgn0023215	790	0.613172	0.162567	0.489262	0.556679	0.009499				3.35713	4.61459	-5.64351	0.635214	NO	NA
FBgn0015286	201	0.18398	0.0571144	0.389736	0.524752	0.001606	0.0001			4.23252	5.08861	-4.05913	0.587525	NO	NA
FBgn0023216	723	0.345281	0.0538935	0.424729	0.519797	0.00052	0.2066	0.000104999	0.206495	1.71964	3.12292	-6.73426	0.690079	NO	NA
FBgn0029672	497	0.0277686	0.121702	0.355298	0.46988	0.000543	0.15836	0.133872	0.0244879	1.44	3.94542	-8.74912	0.77448	NO	NA
FBgn0052791	554	0.246128	0.0783773	0.386603	0.546547	0.380698				0.759244	1.12314	-3.55313	0.87159	NO	NA
FBgn0029667	479	0.0522422	0.0663403	0.477555	0.535417	0.000266	0.00895			2.0723	0.45138	8.79646	0.987437	NO	NA
FBgn0029665	191	0.0207382	0.0727487	0.302115	0.520833	0.001773	0.1219			3.9954	4.3606	-1.86721	0.822751	NO	NA
FBgn0029663	726	0.147021	0.324603	0.302101	0.532783	0.000507	0.01678			1.73674	1.1755	4.05208	0.924135	NO	NA
FBgn0028491	815	0.212517	0.248552	0.37681	0.538399	0.001634	0.26185	0.0798799	0.18197	4.54396	4.62542	-0.416305	0.894074	NO	NA
FBgn0029681	493	0.742836	0.0360385	0.566481	0.605263	0.971537	0.1273	0	0.1273	0.217094	0.44529	-5.02545	0.847408	NO	NA
FBgn0029686	911	0.0812404	0.108499	0.31805	0.48867	0.000579	0.48258			1.3545	2.55882	-6.49615	0.680955	NO	NA
FBgn0052786	911	0.0818474	0.0993095	0.313002	0.486477	0.000674	0.52079			1.88556	1.13944	5.0555	0.948126	NO	NA
FBgn0052783	911	0.0819034	0.0981965	0.312934	0.486111	0.000674	0.50523			2.0938	1.12586	6.00234	0.963966	NO	NA
FBgn0029687	269	0.27119	0.0697546	0.461535	0.532099	0.000509				4.68496	5.50401	-3.86958	0.505524	NO	NA
FBgn0029690	583	0.0479949	0.0413499	0.29566	0.556507	0.796212	0.08239			0.217465	0.827667	-7.73168	0.900446	NO	NA
FBgn0029689	631	0.082317	0.0660079	0.294425	0.55327	0.001034	0.06972	0.0132061	0.0565139	2.26543	2.24871	0.103607	0.866146	NO	NA
FBgn0029688	2779	0.271819	0.0585765	0.570463	0.53801	0.000224	0.15046	0.0497372	0.100723	3.80097	4.20033	-2.05137	0.717997	NO	NA
FBgn0029685	862	0.0787947	0.321061	0.294468	0.536887	0.002269	0.0701	0.0209951	0.0491049	2.38654	3.71449	-6.14961	0.568241	NO	NA
FBgn0029694	233	0.266631	0.105103	0.468232	0.468661	0.000202				0.926664	0.31518	7.03583	0.982922	de novo	Br9
FBgn0000221	325	0.149025	0.0905785	0.310255	0.59816	0.552162	0.06829	0.0195075	0.0487825	1.14219	1.84863	-4.86199	0.536067	NO	NA
FBgn0026084	129	0.854256	0.0152171	0.601256	0.538462	0.000517				5.29907	7.15382	-7.03203	0.766228	NO	NA
FBgn0026085	188	0.147995	0.0606755	0.473527	0.564374	0.000724	0.26024			1.08018	2.44626	-7.27148	0.870237	NO	NA
FBgn0026083	1911	0.84469	0.114761	0.568163	0.57636	0.002157	0.21967	0.0609732	0.158697	3.15314	4.72157	-6.57848	0.660455	NO	NA
FBgn0066114	306	0.131023	0.0916699	0.353363	0.578719	0.358585	0.07434			2.12662	3.4969	-6.39417	0.633489	NO	NA
FBgn0029697	1357	0.418371	0.153449	0.423956	0.515218	0.979103	0.2735	0.172261	0.101239	0.0648024	4.56092	-9.97965	0.960881	NO	NA
FBgn0029701	150	0.450613	0.0604	0.5536	0.558499	0.010193	0.13259			2.57197	0	10	0.994305	NO	NA
FBgn0029702	485	0.418136	0.0409753	0.510466	0.518519	0.000457	0.52842	0	0.52842	3.56516	0.0579728	9.96209	0.993504	NO	NA
FBgn0029706	939	0.0344409	0.0730777	0.300576	0.56844	0.00038	0.04266	0.00962581	0.0330342	2.96635	2.706	1.47085	0.457832	NO	NA
FBgn0029707	94	0.575383	0.00854255	0.606404	0.575439	0.001804				0.175381	0.0953682	4.16676	0.969914	de novo	Br7
FBgn0029705	425	0.19232	0.113139	0.477315	0.50626	0.000477	0.54176	0.0382161	0.503544	3.445	0.195374	9.85232	0.980212	NO	NA
FBgn0040907	64	0.173031	0.0223906	0.485281	0.451282	0.001046	0.01765			4.16754	4.99993	-3.96952	0.42837	NO	NA
FBgn0002707	961	0.135612	0.0588106	0.371667	0.52183	0.00048				0.846406	2.36676	-7.93584	0.749556	NO	NA
FBgn0040906	94	0.154202	0.129521	0.376819	0.589474	0.000983	0.25458			3.2124	0.175022	9.84282	0.991551	NO	NA
FBgn0029703	553	0.110893	0.123508	0.34591	0.502407	0.002824	0.56337			2.85097	0.0291046	9.96716	0.99406	NO	NA
FBgn0040905	89	0.10127	0.039382	0.366191	0.514815	0.001954				3.48625	0.0814551	9.94293	0.994102	NO	NA
FBgn0040904	99	0.231475	0.128758	0.456141	0.57	0.000535	0.23325			4.54365	0	10	0.993795	NO	NA
FBgn0029700	123	0.302911	0.0257642	0.433374	0.510753	0.000823	0.81179			3.30333	0	10	0.992708	NO	NA
FBgn0052774	496	0.884577	0.196127	0.683095	0.468813	0.840752				0.285213	2.77016	-9.61776	0.97175	NO	NA
FBgn0041252	201	0.582279	0.0750995	0.577279	0.521452	0.923103	0.1007	0.00395533	0.0967447	0.0270851	5.43276	-9.99551	0.934491	NO	NA
FBgn0029696	152	0.412211	0.116836	0.526283	0.455338	0.807077	0.37212	0.0772157	0.294904	0.134294	4.13696	-9.94104	0.953391	NO	NA
FBgn0000635	885	0.195127	0.0667616	0.355771	0.558315	0.977994	0.04605			3.97953	3.33183	3.29129	0.866699	NO	NA
FBgn0026080	541	0.321804	0.108335	0.407743	0.542154	0.000668	0.04096			2.33547	3.19646	-4.52	0.558081	NO	NA
FBgn0026079	746	0.178891	0.0788874	0.369633	0.568496	0.000844	0.07815	0.0045024	0.0736476	1.98518	3.42466	-6.66056	0.476912	NO	NA
FBgn0004832	296	0.419463	0.118061	0.490764	0.600449	0.000882	0.04781			1.82632	2.15354	-2.10589	0.690443	NO	NA
FBgn0029693	788	0.0465381	0.048269	0.326706	0.546684	0.000351	0.07509			2.03664	2.85856	-4.51267	0.699485	NO	NA
FBgn0000179	1023	0.548182	0.0792708	0.518868	0.585612	0.00151				0.440924	0.365772	1.49979	0.844067	NO	NA
FBgn0029708	595	0.312331	0.0832202	0.370242	0.553132	0.98259	0.0686	0.0436434	0.0249566	2.8191	1.43942	6.90298	0.91473	NO	NA
FBgn0029709	208	0.210212	0.176034	0.365476	0.594896	0.995451	0.04596			4.80715	4.76748	0.201717	0.74143	NO	NA
FBgn0029710	508	0.0202244	0.0806614	0.304817	0.516045	0.01793	0.31072	0.146451	0.164269	1.7575	1.04504	5.05295	0.713933	NO	NA
FBgn0029712	246	0.0379634	0.070622	0.329313	0.541161	0.000705	0.12351	0.0497514	0.0737586	1.62941	1.15087	3.6037	0.728574	NO	NA
FBgn0029714	252	0.123651	0.0745	0.346782	0.536232	0.000543	0.02059	0	0.02059	1.70917	3.5045	-7.62561	0.664218	NO	NA
FBgn0029716	630	0.715689	0.136778	0.643157	0.543582	0.003024	0.12122	0.109857	0.0113633	0.0517883	0.265244	-8.05816	0.889612	NO	NA
FBgn0022768	1427	0.556584	0.167175	0.483378	0.570728	0.002243	0.24333	0.13449	0.10884	3.14021	3.96886	-4.11856	0.684434	NO	NA
FBgn0029715	215	0.841963	0.010093	0.773907	0.603395	0.000385	0.13566			4.54059	5.39816	-4.03711	0.498719	NO	NA
FBgn0029713	465	0.112613	0.0744882	0.352277	0.53505	0.980034	0.03001			1.41149	2.69083	-6.65653	0.75031	NO	NA
FBgn0029711	437	0.3694	0.158725	0.487101	0.547945	0.000873	0.14667			2.62196	2.96182	-1.91776	0.728691	NO	NA
FBgn0003210	1160	0.252571	0.0811776	0.400107	0.538616	0.00112	0.06157	0.0172463	0.0443237	3.01593	3.81928	-4.04271	0.518014	NO	NA
FBgn0011760	89	0.202326	0.0862472	0.386596	0.492537	0.000768	0.0001			5.97384	6.49181	-2.50484	0.584611	NO	NA
FBgn0028325	443	0.0479661	0.075702	0.2896	0.560811	0.001075	0.029			6.17651	5.88466	1.44005	0.648186	NO	NA
FBgn0029722	479	0.202453	0.0647411	0.354422	0.55625	0.003485	0.08573	0.0445009	0.0412291	3.70076	0.092184	9.94488	0.988497	NO	NA
FBgn0029727	479	0.107203	0.369789	0.274781	0.540278	0.012863	0.11038			0.228675	0.0718505	6.73561	0.990063	NO	NA
FBgn0029729	237	0.082346	0.0875443	0.368152	0.529412	0.000651	0.30008	0.0745087	0.225571	1.66959	0	10	0.993614	NO	NA
FBgn0029730	450	0.252409	0.08922	0.39442	0.431633	0.001145	0.83271			2.91252	0.0687148	9.92501	0.989817	NO	NA
FBgn0029733	524	0.186773	0.168948	0.330439	0.537778	0.995871	0.04958			0.134741	4.8662	-9.96518	0.954831	NO	NA
FBgn0052772	520	0.502419	0.0495442	0.525102	0.59437	0.112012				2.23606	3.32293	-5.43638	0.631614	NO	NA
FBgn0029737	576	0.019776	0.336446	0.2548	0.575968	0.001105	0.07096			3.60127	3.40382	1.05658	0.411982	NO	NA
FBgn0004368	1767	0.128762	0.0424018	0.360346	0.5477	0.000859	0.06561	0.0212386	0.0443714	2.35982	3.45588	-5.40958	0.783119	NO	NA
FBgn0029740	215	0.0867535	0.128735	0.319284	0.479938	0.985167	0.36773	0.00782404	0.359906	1.79714	0.737674	7.05153	0.986956	NO	NA
FBgn0061196	290	0.272917	0.0555655	0.470128	0.513929	0.001159	0.30434			2.67496	0.214064	9.69876	0.994007	NO	NA
FBgn0029728	1893	0.50546	0.084616	0.509426	0.427666	0.001003				2.61007	0.209227	9.68977	0.990606	NO	NA
FBgn0029726	128	0.211625	0.05725	0.472734	0.516796	0.000848	0.48816			2.49495	0	10	0.993031	NO	NA
FBgn0029725	408	0.752846	0.0585686	0.460289	0.476773	0.004315				3.74492	0.0388529	9.97797	0.993689	de novo	Br2
FBgn0025679	311	0.178248	0.104167	0.432958	0.541667	0.002353	0.16529	0	0.16529	0.192029	0.0331568	8.25764	0.879063	NO	NA
FBgn0029724	301	0.218751	0.0980365	0.376708	0.466887	0.001388				2.09051	0.0296225	9.93614	0.9935	NO	NA
FBgn0029745	324	0.23287	0.0644228	0.446241	0.509744	0.000284	0.48685			2.44054	0.551771	8.89887	0.977901	NO	NA
FBgn0029746	422	0.628033	0.0629028	0.574789	0.539795	0.520615	0.07309			2.87081	2.4818	2.21518	0.737637	NO	NA
FBgn0003449	216	0.226495	0.0503009	0.470917	0.537634	0.000124	0.01914			3.43752	4.80841	-5.97691	0.478684	NO	NA
FBgn0011761	107	0.095757	0.0400093	0.413411	0.552469	0.000425	0.04634			1.13502	9.91929	-9.98763	0.960808	NO	NA
FBgn0029753	477	0.478371	0.127403	0.537696	0.596234	0.000475				3.84838	0.736279	9.49151	0.990706	NO	NA
FBgn0029755	428	0.621182	0.0409509	0.542196	0.581197	0.000163				1.51553	3.49371	-8.05777	0.695031	NO	NA
FBgn0014024	941	0.411616	0.0325983	0.500696	0.548832	0.000279				1.85603	3.15265	-6.3402	0.610092	NO	NA
FBgn0029754	513	0.179216	0.0422827	0.375813	0.494163	0.000562				0.768248	0.123406	8.66048	0.986331	NO	NA
FBgn0029752	157	0.207229	0.0247134	0.444643	0.525316	0.000702				5.81943	0.308495	9.95693	0.993408	NO	NA
FBgn0029751	272	0.683382	0.0449926	0.584886	0.586081	0.000417				2.26766	0.122195	9.76572	0.990328	NO	NA
FBgn0029750	749	0.476525	0.123796	0.469296	0.525333	0.001362	0.25438			3.63224	0.264542	9.82193	0.990877	NO	NA
FBgn0029747	581	0.335434	0.065117	0.546146	0.543528	0.001539	0.05729			2.51719	0.524132	9.03405	0.977024	NO	NA
FBgn0052767	1281	0.712077	0.146767	0.583198	0.558502	0.001628	0.07822	0.0422127	0.0360073	2.80285	4.02992	-5.68499	0.695985	NO	NA
FBgn0026751	614	0.554572	0.0463062	0.532225	0.525745	0.000634	0.18675	0.0646633	0.122087	2.21866	3.17811	-4.97248	0.66586	NO	NA
FBgn0010014	170	0.0927176	0.0868412	0.375024	0.526316	0.000314	0.0001			2.32743	1.18541	6.51005	0.90214	NO	NA
FBgn0029761	1174	0.442375	0.121055	0.457241	0.508085	0.000397				1.86414	0.807014	6.88898	0.820493	NO	NA
FBgn0029763	1126	0.503861	0.0981297	0.50175	0.585034	0.001699	0.15191	0.0717573	0.0801527	2.94683	4.55755	-6.7321	0.657826	NO	NA
FBgn0029765	152	0.0963224	0.147	0.342092	0.518519	0.86519	0.17889			5.48586	4.66332	3.88543	0.791826	NO	NA
FBgn0029766	554	0.569289	0.0902437	0.616144	0.578979	0.000225	0.44777	0.346176	0.101594	5.35929	4.57065	3.75247	0.875866	de novo	Br9
FBgn0029768	435	0.0515425	0.350591	0.321657	0.546459	0.001559	0.03379			0.991305	1.05795	-0.641453	0.866399	NO	NA
FBgn0029770	182	0.129643	0.0696429	0.380467	0.635701	0.999438	0.10839	0.0827332	0.0256567	0	0.0262434	-10	0.978236	NO	NA
FBgn0029771	148	0.419865	0.475142	0.374709	0.597315	0.001928	0.03272			3.49528	2.20341	6.12535	0.682117	NO	NA
FBgn0026702	857	0.164013	0.0531459	0.401172	0.581974	0.000854	0.16059			0.907589	2.34649	-7.68171	0.78011	NO	NA
FBgn0004687	153	0.0307451	0.0849869	0.434556	0.584416	0.001361	0.0001			5.33244	5.82378	-2.40014	0.579671	NO	NA
FBgn0029778	494	0.157583	0.0535101	0.410091	0.612795	0.001945	0.04699			1.75294	2.18342	-2.74935	0.602038	NO	NA
FBgn0052762	200	0.363895	0.079685	0.43984	0.633499	0.986264	0.1442	0	0.1442	0	0.0937531	-10	0.890034	NO	NA
FBgn0029769	611	0.0581915	0.106049	0.335285	0.500545	0.988389	0.38439	0.231677	0.152713	3.3441	3.21145	0.723341	0.897781	NO	NA
FBgn0029762	641	0.0871966	0.37685	0.31891	0.533749	0.001701	0.05267	0.0132112	0.0394588	4.47641	3.52166	4.54567	0.789305	NO	NA
FBgn0029756	634	0.195838	0.0707918	0.367885	0.571129	0.001014	0.06123	0.0177109	0.0435191	1.09203	2.52075	-7.40355	0.664656	NO	NA
FBgn0028474	998	0.666869	0.0761293	0.599744	0.567901	0.000732	0.1141	0.0949688	0.0191312	2.01247	3.279	-6.15159	0.552562	NO	NA
FBgn0029785	123	0.195472	0.0239268	0.525122	0.575269	0.000383	0.00557			8.77606	9.85223	-4.75616	0.385682	NO	NA
FBgn0003747	444	0.0460135	0.347946	0.286809	0.558801	0.000724	0.11521	0	0.11521	0.0421998	0.151393	-7.0673	0.786258	NO	NA
FBgn0000394	257	0.283039	0.098856	0.433054	0.562016	0.993984	0.00277			3.16578	3.31158	-0.79722	0.807226	NO	NA
FBgn0029791	1023	0.137722	0.101855	0.358254	0.607747	0.686929				0.448601	0.228554	4.78935	0.912224	NO	NA
FBgn0029795	478	0.0931213	0.0479163	0.346151	0.583855	0.847137	0.18371	0.101111	0.0825995	1.71033	2.25493	-3.40733	0.916022	NO	NA
FBgn0029798	985	0.110357	0.0545452	0.334687	0.548682	0.000743	0.0808	0.0281318	0.0526682	0.866539	3.00973	-8.77336	0.794923	NO	NA
FBgn0029799	259	0.393622	0.0502278	0.506471	0.571795	0.0016	0.04489			1.18826	0.465758	6.72794	0.915411	NO	NA
FBgn0029801	355	0.291183	0.0949268	0.413482	0.571161	0.000654	0.12821			3.43765	4.16652	-3.63328	0.541287	NO	NA
FBgn0029809	370	0.153778	0.0811405	0.376446	0.553459	0.000573	0.21893	0.17921	0.03972	1.59926	0.147801	9.4552	0.972475	NO	NA
FBgn0029810	650	0.872631	0.0439	0.632654	0.550435	0.99114	0.47254	0.00494827	0.467592	3.62526	1.76049	7.72462	0.953667	NO	NA
FBgn0029811	145	0.396628	0.0976828	0.362448	0.63242	0.984109	0.12997	7.64e-07	0.129969					NO	NA
FBgn0029812	307	0.144221	0.0616287	0.333349	0.566017	0.002421	0.10829			2.62331	0	10	0.99252	NO	NA
FBgn0029814	873	0.653753	0.0504605	0.49353	0.550725	0.985872				2.59896	1.47096	6.13153	0.933357	NO	NA
FBgn0029816	233	0.128691	0.0853734	0.345142	0.519943	0.003696	0.30344	0.237508	0.0659319	2.93248	0.106128	9.88428	0.993255	NO	NA
FBgn0029817	293	0.456495	0.0667133	0.533846	0.573696	0.000805	0.53617			2.90178	0	10	0.993751	NO	NA
FBgn0029820	494	0.143196	0.0867085	0.424628	0.577778	0.000417	0.08471			4.32979	3.54087	3.87289	0.519655	NO	NA
FBgn0029821	494	0.0229372	0.141488	0.29246	0.561616	0.000355	0.07264	7.74e-05	0.0725626	3.14076	4.00325	-4.25785	0.981626	NO	NA
FBgn0029822	553	0.473821	0.119206	0.50362	0.586643	0.000791	0.09239			1.66882	3.52261	-7.75715	0.709982	NO	NA
FBgn0029823	537	0.0430205	0.0660466	0.33705	0.594796	0.000831	0.08317	0.0661884	0.0169816	4.87696	4.84356	0.169532	0.751292	NO	NA
FBgn0029819	558	0.167758	0.105181	0.337507	0.584973	0.006993				3.52169	3.10452	2.22694	0.780914	NO	NA
FBgn0014340	827	0.42337	0.0189553	0.503732	0.569243	0.000322	0.11296			1.70885	2.78091	-5.7241	0.577432	NO	NA
FBgn0029818	674	0.1198	0.237614	0.343493	0.564444	0.008555	0.04909	0	0.04909	2.93967	3.47208	-2.82963	0.433198	NO	NA
FBgn0029813	216	0.0449213	0.0364491	0.312565	0.609831	0.000748	0.13357	0.100062	0.0335079	0.643819	1.66524	-7.17331	0.626372	NO	NA
FBgn0029807	1132	0.645322	0.0214258	0.56446	0.553692	0.441401	0.20408	0.154077	0.0500035	0.134171	0.308406	-5.47102	0.870364	NO	NA
FBgn0029804	445	0.113535	0.0669551	0.317128	0.571001	0.994687	0.08367	0	0.08367	3.05072	2.17709	4.65075	0.892915	NO	NA
FBgn0013987	359	0.0789889	0.0617187	0.348181	0.57037	0.001328	0.11646			4.10683	4.70774	-2.97563	0.745328	NO	NA
FBgn0029800	157	0.423573	0.0430828	0.528013	0.525316	0.000383	0.413			2.08916	3.71179	-7.05964	0.644216	NO	NA
FBgn0261383	1284	0.460264	0.214846	0.433914	0.570947	0.0562	0.12417	0.018619	0.105551	2.4729	3.65369	-5.65086	0.596005	NO	NA
FBgn0052758	531	0.0917119	0.0363126	0.357727	0.583333	0.005274	0.01518			3.04778	3.85293	-4.04229	0.735659	NO	NA
FBgn0053080	925	0.228677	0.0583611	0.358776	0.587473	0.000597	0.03471	0.00495771	0.0297523	3.81692	2.81961	4.87502	0.721794	NO	NA
FBgn0027564	556	0.0320432	0.413356	0.270451	0.564931	0.005587	0.03143			2.64874	2.41504	1.37441	0.487151	NO	NA
FBgn0029789	980	0.107355	0.213474	0.299769	0.540265	0.268589	0.10225	0.0443923	0.0578577	1.83228	2.69904	-4.8384	0.671498	NO	NA
FBgn0046687	399	0.427749	0.398138	0.336206	0.543333	0.000462	0.07939	0.0281819	0.0512081	1.32818	3.38219	-8.29141	0.632024	NO	NA
FBgn0015794	197	0.0759898	0.052731	0.336873	0.555556	0.000654	0.06791			4.50782	4.77845	-1.37097	0.630812	NO	NA
FBgn0029783	312	0.114484	0.0783301	0.334923	0.591054	0.000914	0.036	0	0.036	2.66306	2.02265	3.69131	0.551217	NO	NA
FBgn0029824	682	0.502874	0.0547903	0.459663	0.603221	0.002138	0.12253	0	0.12253	1.78378	2.46425	-4.03983	0.714526	NO	NA
FBgn0029825	477	0.351398	0.0825807	0.470786	0.458159	0.007687				2.56752	3.88328	-6.04182	0.650666	NO	NA
FBgn0052756	459	0.389708	0.104266	0.467288	0.467391	0.007687				2.72009	3.61464	-4.50609	0.697609	NO	NA
FBgn0029826	308	0.0995032	0.131581	0.279133	0.532902	0.998831	0.2075	8.3e-10	0.2075	2.22895	2.1388	0.565801	0.895553	NO	NA
FBgn0052755	315	0.125365	0.118921	0.283381	0.579114	0.971454	0.15322			1.12531	0.212788	8.57762	0.918744	NO	NA
FBgn0029827	362	0.310746	0.131989	0.381646	0.548209	0.9821	0.20472	0	0.20472	1.43587	1.86746	-2.99464	0.958971	NO	NA
FBgn0029828	307	0.0377134	0.1507	0.294459	0.510823	0.154065	0.18114	0.0743588	0.106781	4.69068	4.08553	2.99694	0.842465	NO	NA
FBgn0029830	1058	0.271317	0.104618	0.375589	0.581366	0.001567	0.03935	0.0259485	0.0134015	1.7488	1.19032	4.0156	0.587588	NO	NA
FBgn0029831	540	0.0240833	0.0554759	0.265502	0.552064	0.807058	0.02391	0	0.02391	3.66034	3.77641	-0.614712	0.818591	NO	NA
FBgn0029833	182	0.0602418	0.0582967	0.365121	0.577413	0.000514	0.01824			2.86218	4.52523	-6.87955	0.581771	NO	NA
FBgn0029834	2051	0.166274	0.126601	0.330898	0.564977	0.000818	0.00883	0	0.00883	1.52754	0.714552	6.24401	0.903132	NO	NA
FBgn0029835	886	0.651982	0.2361	0.503365	0.59301	0.0031	0.16449	0.106443	0.0580472	1.24416	1.5668	-2.48116	0.903208	NO	NA
FBgn0029843	849	0.0987232	0.0728881	0.334293	0.58902	0.001312	0.04345			2.04573	0.876305	7.08093	0.82083	NO	NA
FBgn0029849	352	0.130878	0.505335	0.299983	0.529745	0.524008	0.03813			3.75787	3.45384	1.60624	0.461883	NO	NA
FBgn0003514	174	0.183006	0.0889138	0.454931	0.586667	0.000501	0.0001			5.33774	5.54473	-1.03382	0.59478	NO	NA
FBgn0029848	553	0.13121	0.0694503	0.296081	0.507822	0.970999	0.22974	0.197946	0.0317937	0.037832	0.247721	-8.49661	0.95342	NO	NA
FBgn0040069	558	0.0840394	0.088991	0.313885	0.523554	0.991157	0.09908	0.0521426	0.0469374	3.1539	4.09764	-4.57867	0.935308	NO	NA
FBgn0052751	525	0.0733562	0.0686267	0.303549	0.482256	0.888094	0.17551	0.0191467	0.156363	0.522326	2.10924	-8.60955	0.940713	NO	NA
FBgn0052750	523	0.0426424	0.0937648	0.306881	0.505725	0.612242	0.2357	0.181449	0.0542513	1.19289	1.71654	-3.81333	0.901773	NO	NA
FBgn0026060	453	0.0769007	0.0707726	0.343428	0.552863	0.97621	0.1273			2.94574	4.46434	-6.49774	0.617048	NO	NA
FBgn0029840	1621	0.224824	0.110971	0.330631	0.586724	0.001656	0.0992	0.0829608	0.0162392	2.61697	3.98545	-6.18039	0.55891	NO	NA
FBgn0029839	261	0.410559	0.155276	0.36628	0.605598	0.029011	0.04662	2.27e-07	0.0466198	1.22168	0.637589	5.37917	0.815758	NO	NA
FBgn0029838	193	0.166995	0.12413	0.354285	0.570447	0.131561	0.02466			5.49649	3.95971	6.36468	0.897674	NO	NA
FBgn0029837	287	0.308641	0.337481	0.348376	0.596065	0.039078	0.00251			2.49601	1.0624	7.45272	0.9199	NO	NA
FBgn0003302	335	0.451188	0.103836	0.473624	0.550595	0.000278	0.37523			2.72863	3.10957	-2.11239	0.904445	NO	NA
FBgn0029003	365	0.0213671	0.0668027	0.338504	0.603825	0.001034	0.05433			1.48255	0.933284	4.39808	0.822536	NO	NA
FBgn0027546	368	0.029712	0.0930652	0.342997	0.565492	0.000834	0.02621			1.22123	0.759504	4.25423	0.898749	NO	NA
FBgn0005390	1836	0.0680534	0.0400659	0.295138	0.489566	0.901139	0.21403	0.167506	0.0465242	0.219638	4.97111	-9.9457	0.954095	NO	NA
FBgn0029851	362	0.34337	0.0984254	0.411572	0.589532	0.002074				2.35502	1.24119	6.34687	0.84557	NO	NA
FBgn0015818	347	0.482908	0.0652507	0.510522	0.611111	0.000774	0.06843			1.22856	2.51862	-6.88785	0.680705	NO	NA
FBgn0029853	221	0.202045	0.124552	0.333009	0.566066	0.001565	0.11554	0	0.11554	2.76696	3.0027	-1.32682	0.558232	NO	NA
FBgn0028982	1831	0.369963	0.105234	0.429693	0.562591	0.000116	0.0685			3.44828	4.60036	-5.27717	0.479712	NO	NA
FBgn0029857	424	0.186264	0.0879764	0.368861	0.601569	0.001133	0.10561	0	0.10561	2.1508	3.03972	-4.72771	0.425157	NO	NA
FBgn0029858	544	0.0490974	0.0531452	0.349978	0.605505	0.002936				2.33262	1.87649	2.82038	0.933537	NO	NA
FBgn0029861	878	0.226994	0.0344841	0.443982	0.591961	0.001185				1.25097	2.42458	-6.52344	0.620049	NO	NA
FBgn0029863	295	0.115308	0.0548136	0.359746	0.536036	0.000503	0.05183			2.18658	2.15962	0.16973	0.929081	NO	NA
FBgn0029864	1598	0.835847	0.113875	0.586234	0.602043	0.001142	0.12311	0.0156639	0.107446	0.889759	0.55335	3.96239	0.931663	NO	NA
FBgn0029866	406	0.278682	0.104749	0.380283	0.583129	0.000135	0.10631	0	0.10631	3.23683	3.32707	-0.492454	0.812877	NO	NA
FBgn0029867	380	0.293516	0.0797947	0.448803	0.580927	0.000768	0.07353			2.71499	4.28573	-6.6958	0.603622	NO	NA
FBgn0029873	321	0.804798	0.0803676	0.786651	0.586957	0.000903	0.11471	0.00206562	0.112644	1.61782	3.37771	-7.61493	0.683845	NO	NA
FBgn0014031	394	0.0603553	0.0899264	0.307982	0.582278	0.000562	0.01207			4.73883	4.09871	3.1531	0.808688	NO	NA
FBgn0000524	738	0.467751	0.136606	0.489627	0.59134	0.001863	0.03			1.31355	3.47221	-8.43805	0.822806	NO	NA
FBgn0014026	271	0.218506	0.0898007	0.45555	0.596814	0.000623	0.01213			7.84529	8.81604	-4.37413	0.519522	NO	NA
FBgn0029874	453	0.491759	0.0737638	0.535879	0.564611	0.000585	0.22149			1.34855	2.44182	-6.1481	0.443152	NO	NA
FBgn0003139	303	0.0237954	0.0719571	0.282723	0.561404	0.000549	0.03383			3.00519	4.39111	-6.11522	0.487495	NO	NA
FBgn0003655	548	0.413745	0.122776	0.474199	0.554948	0.000668	0.28175	0.236049	0.0457012	0.374374	5.67502	-9.94068	0.959515	NO	NA
FBgn0029868	154	0.123039	0.110305	0.419981	0.597849	0.000211	0.02145			5.79495	5.54394	1.24683	0.648775	NO	NA
FBgn0043796	562	0.502589	0.0814609	0.508856	0.586738	0.004841	0.13858	0.109351	0.029229	1.30504	2.22071	-5.55124	0.599954	NO	NA
FBgn0028685	397	0.0749219	0.0467305	0.351043	0.577889	0.000415	0.00967			4.48097	5.26765	-3.75146	0.468423	NO	NA
FBgn0026015	875	0.129441	0.106646	0.325663	0.588661	0.024605	0.05363			2.17352	3.49696	-6.23473	0.549762	NO	NA
FBgn0031275	1305	0.251743	0.1455	0.341175	0.580909	0.691186	0.03413	0.0163008	0.0178292	0.930729	0.268663	7.55109	0.933604	NO	NA
FBgn0031276	107	1	0.0642336	0.674925	0.580247	0.998657	0.45643	0	0.45643	5.02927	0.0611527	9.98631	0.990267	NO	NA
FBgn0040725	99	1	0.0709394	0.670374	0.586667	0.998998	0.43206	0	0.43206	4.02835	0.218712	9.89257	0.967287	NO	NA
FBgn0031277	119	1	0.0432605	0.714924	0.647222	0.998744				5.63775	4.93572	3.36147	0.972454	NO	NA
FBgn0041250	447	0.0615705	0.307606	0.312054	0.549107	0.000347	0.0224	1.98e-07	0.0223998	0.0371432	0	10	0.942279	NO	NA
FBgn0031279	572	0.0252657	0.0648934	0.285154	0.556137	0.002409	0.12207	0.0502131	0.0718569	3.14881	0.565059	9.37335	0.872046	NO	NA
FBgn0051658	204	0.0934608	0.0433284	0.483461	0.491057	0.000887	0.24521	0.1599	0.0853101	0.770581	2.81528	-8.77118	0.918429	NO	NA
FBgn0031282	297	0.0571111	0.131135	0.330094	0.559284	0.000246	0.0495			1.72186	2.30928	-3.62297	0.751841	NO	NA
FBgn0015621	296	0.102571	0.0968412	0.386027	0.597082	0.006997	0.01742	0	0.01742	1.25775	2.80929	-7.48692	0.73054	NO	NA
FBgn0010583	548	0.439745	0.148526	0.469918	0.586521	0.001128				2.87318	3.24522	-2.0369	0.787135	NO	NA
FBgn0020545	331	0.111776	0.0824804	0.306073	0.610442	0.006067	0.08368	0.00522109	0.0784589	4.49738	4.09948	2.01974	0.908466	NO	NA
FBgn0031288	145	0.320241	0.0437586	0.636117	0.541096	0.000251	0.17222			1.95997	0.112533	9.71552	0.983914	NO	NA
FBgn0031289	316	0.0475854	0.087288	0.344693	0.581493	0.0056	0.01107			1.05819	0.864194	1.9292	0.87711	NO	NA
FBgn0002936	237	0.0654852	0.139456	0.301599	0.571429	0.837301	0.06908			2.31379	1.51952	4.79612	0.960381	NO	NA
FBgn0002563	789	0.0416261	0.0624423	0.24839	0.555696	0.996329	0.03916	0.0122507	0.0269093	3.40443	0.665224	9.37157	0.831441	NO	NA
FBgn0046113	940	0.0991064	0.116647	0.3108	0.535955	0.957759	0.05701	0.0529853	0.00402471	1.10522	0.566274	5.37514	0.791699	NO	NA
FBgn0031292	1957	0.0716224	0.0895989	0.319151	0.536261	0.001347	0.09118			2.49838	0.394607	9.30229	0.9152	NO	NA
FBgn0020305	345	0.448072	0.0196203	0.509241	0.55973	0.000302	0.03705			2.0492	3.4663	-6.56506	0.546453	NO	NA
FBgn0029095	805	0.456816	0.127395	0.450061	0.586022	0.001163	0.05892	0.00535913	0.0535609	3.28274	2.64503	3.41167	0.874334	NO	NA
FBgn0031287	338	0.486527	0.0732367	0.543186	0.580138	0.000135	0.04499	0.00609926	0.0388907	1.77235	2.42213	-3.89924	0.657826	NO	NA
FBgn0020304	673	0.461315	0.233542	0.463964	0.565282	0.002952				4.09395	3.99751	0.502631	0.722258	NO	NA
FBgn0031286	454	0.0362863	0.0360308	0.300615	0.549451	0.003074	0.05221			2.08713	2.30597	-1.36178	0.641601	NO	NA
FBgn0031284	255	0.0665882	0.428318	0.270439	0.527344	0.005503	0.05268			1.87424	2.6505	-4.41799	0.660782	NO	NA
FBgn0031283	263	0.0332167	0.455228	0.289551	0.520202	0.016001	0.26422	0.159062	0.105158	0.699694	0.353426	5.07344	0.923122	NO	NA
FBgn0031281	717	0.262226	0.0666736	0.36545	0.542711	0.000566	0.09167	0.00054912	0.0911209	1.49962	2.29428	-4.81812	0.649803	NO	NA
FBgn0000442	768	0.179531	0.0909323	0.344624	0.559601	0.000365	0.04422	0.0224489	0.0217711	1.62063	1.02307	4.4996	0.852169	NO	NA
FBgn0026438	579	0.140287	0.353423	0.34233	0.540805	0.000587	0.02751			3.95051	2.45875	6.57902	0.911629	NO	NA
FBgn0040106	249	0.0253494	0.121683	0.359952	0.46	0.361527	0.2576	0.0383072	0.219293	1.40219	0	10	0.996216	NO	NA
FBgn0004611	1318	0.249333	0.031198	0.387146	0.534749	0.003018	0.03582			2.95386	2.93603	0.100423	0.831186	NO	NA
FBgn0053127	284	0.0964824	0.147257	0.275408	0.561404	0.985501	0.07194			4.78791	4.7981	-0.0517852	0.952484	NO	NA
FBgn0000061	408	0.569485	0.086527	0.500174	0.612877	0.00102				0.259825	0.235341	0.759745	0.915925	NO	NA
FBgn0003278	1129	0.0403082	0.0490886	0.293074	0.482301	0.000324	0.04592	0	0.04592	1.37514	3.51919	-8.38029	0.812357	NO	NA
FBgn0002593	112	0.494179	0.0546786	0.601643	0.628319	0.026051				8.99637	10.1907	-5.16451	0.534027	NO	NA
FBgn0031254	193	0.111684	0.0567047	0.366798	0.508591	0.002721	0.0493			0.491	0.216347	5.58134	0.833799	NO	NA
FBgn0031255	549	0.297667	0.0604353	0.363867	0.566061	0.000731	0.06006			0.379438	0.110087	7.121	0.737926	NO	NA
FBgn0004583	1427	0.572549	0.119287	0.472702	0.537582	0.021549	0.08347	0.00750228	0.0759677	2.61437	2.3264	1.70216	0.882351	NO	NA
FBgn0031256	354	0.0742006	0.0398701	0.385285	0.549296	0.958802	0.01849			3.7005	3.98308	-1.47545	0.775203	NO	NA
FBgn0031257	667	0.40873	0.0713958	0.465589	0.576846	0.340374				1.32606	0.659054	5.74841	0.924551	NO	NA
FBgn0027592	749	0.599326	0.122937	0.469099	0.546222	0.000482	0.04583			2.47559	3.50308	-5.11161	0.598384	NO	NA
FBgn0003963	1212	0.633678	0.0317046	0.500821	0.573234	0.000718	0.14823	0.124727	0.0235027	0.817746	1.59344	-5.81841	0.716996	NO	NA
FBgn0031263	185	0.150622	0.264465	0.321211	0.612903	0.003911	0.04161			5.22578	5.13498	0.457293	0.728628	NO	NA
FBgn0031265	700	0.0488829	0.0657529	0.299713	0.543034	0.001139	0.06739	0	0.06739	2.87983	2.48583	2.24068	0.892815	NO	NA
FBgn0031266	1340	0.242752	0.0991784	0.353058	0.537658	0.000996	0.01421			2.82299	3.75614	-4.62678	0.552122	NO	NA
FBgn0031268	153	0.0447843	0.20234	0.293961	0.532468	0.997097	0.04514			3.04352	3.99248	-4.62627	0.675327	NO	NA
FBgn0023489	357	0.266874	0.146843	0.470409	0.583799	0.000296	0.0765	0.00639798	0.070102	1.04017	0.210191	8.42311	0.956915	NO	NA
FBgn0010323	473	0.594537	0.0436047	0.53941	0.614627	0.010293				0.180885	0.0291819	8.37292	0.924781	NO	NA
FBgn0013323	218	0.0709679	0.0732661	0.352014	0.535769	0.220132	0.22864	0	0.22864	1.03308	0.574445	4.82472	0.746314	NO	NA
FBgn0031267	309	0.0765307	0.112608	0.343974	0.553763	0.000597	0.09132			1.97856	3.7532	-7.44055	0.647076	NO	NA
FBgn0021874	488	0.0959078	0.0724037	0.332623	0.554192	0.00188	0.02211			1.85736	3.12345	-6.24804	0.496883	NO	NA
FBgn0031264	795	0.91159	0.00601384	0.777463	0.565327	0.000532	0.40825	0.190958	0.217292	1.78911	0.617676	7.64523	0.75043	NO	NA
FBgn0005660	475	0.570316	0.172032	0.523855	0.613445	0.000656	0.1978	0.141509	0.0562908	1.29198	0.975165	2.77279	0.568666	NO	NA
FBgn0031260	389	0.266198	0.40671	0.366476	0.580342	0.000262	0.01446			4.56596	4.52124	0.228941	0.89404	NO	NA
FBgn0010602	159	0.0653082	0.117673	0.401994	0.627083	0.002178	0.00302			3.96881	5.16612	-5.34824	0.444177	NO	NA
FBgn0043364	428	0.70743	0.0791565	0.560051	0.533023	0.000517	0.09891	0	0.09891	4.10918	4.1374	-0.146704	0.556058	NO	NA
FBgn0031258	1472	0.36123	0.13998	0.451104	0.513917	0.008327	0.19781	0.10186	0.0959503	2.94961	2.30347	3.57894	0.875777	NO	NA
FBgn0015924	491	0.045609	0.103218	0.309255	0.49729	0.030982	0.12069			4.48136	5.2985	-3.87747	0.663338	NO	NA
FBgn0031253	141	0.0987163	0.0750071	0.376191	0.532864	0.001105	0.08837			3.87992	4.08296	-1.05754	0.842808	NO	NA
FBgn0031252	347	0.164686	0.085366	0.366176	0.505747	0.00034	0.13127	0	0.13127	0.245088	3.68799	-9.84305	0.942507	NO	NA
FBgn0031251	1253	0.551697	0.0207614	0.580774	0.511696	0.000463	0.22397	0	0.22397	3.69485	2.49962	5.68785	0.870669	NO	NA
FBgn0031250	476	0.0660651	0.379023	0.30255	0.501048	0.001089	0.12393			3.4997	3.55562	-0.299961	0.563681	NO	NA
FBgn0051921	713	0.44448	0.0496115	0.563934	0.478525	0.000973	0.39265	0.230694	0.161956	4.35789	0.397625	9.836	0.9911	de novo	Br9
FBgn0031249	277	0.173819	0.0816173	0.292126	0.567146	0.994801	0.26387			4.63101	6.76779	-7.61521	0.979162	NO	NA
FBgn0031248	271	0.0789373	0.0689889	0.31814	0.545343	0.998678	0.42555			1.91985	4.0199	-8.03788	0.977482	NO	NA
FBgn0067779	1007	0.451509	0.0765829	0.472243	0.463294	0.000697	0.28331	0.126018	0.157292	2.76148	3.37723	-3.27351	0.549663	NO	NA
FBgn0031213	503	0.0524076	0.106863	0.335847	0.447751	0.020886	0.20884			4.29199	4.63891	-1.75807	0.598444	NO	NA
FBgn0031214	401	0.0366559	0.0775536	0.301855	0.432836	0.002389	0.16664			1.77689	1.17183	4.29806	0.836952	NO	NA
FBgn0031216	2064	0.0828028	0.0953469	0.322301	0.422437	0.000564	0.03732	0	0.03732	2.8169	3.36907	-2.95482	0.746816	NO	NA
FBgn0031217	374	0.120201	0.115219	0.388305	0.528	0.996751	0.12048	0	0.12048	3.31152	4.16285	-4.17481	0.67429	NO	NA
FBgn0001142	399	0.068396	0.0423108	0.330556	0.584167	0.001692	0.05314			5.00796	5.84169	-3.90874	0.725466	NO	NA
FBgn0031224	238	0.329597	0.0316345	0.49813	0.542538	0.006216	0.19312			2.76647	3.40818	-3.39356	0.450971	NO	NA
FBgn0031228	101	0.0972376	0.0265049	0.49402	0.542484	0.004283	0.00838			6.11984	5.81391	1.50935	0.485006	NO	NA
FBgn0031229	347	0.0951758	0.0991037	0.307467	0.498084	0.000566	0.01841			3.01779	4.58559	-6.60746	0.570442	NO	NA
FBgn0031231	248	0.151028	0.0732581	0.391	0.536814	0.00023	0.13356			3.21822	4.00464	-3.92356	0.602034	NO	NA
FBgn0031233	715	0.0967259	0.0506308	0.354144	0.527933	0.000584	0.06965	0	0.06965	2.7829	3.66434	-4.43265	0.428323	NO	NA
FBgn0031235	443	0.146801	0.0495959	0.482217	0.460961	0.000436	0.04853			3.30053	1.21741	8.40927	0.974317	NO	NA
FBgn0031240	666	0.102302	0.0568453	0.397602	0.507246	0.002212	0.04492			4.68484	0.762661	9.71434	0.989535	NO	NA
FBgn0003444	1036	0.266847	0.174254	0.38467	0.480553	0.896091	0.05458	0	0.05458	1.88965	3.41481	-6.9342	0.682704	NO	NA
FBgn0031247	125	0.774928	0.115184	0.687592	0.539683	0.019977	0.21746			5.49691	3.95506	6.37873	0.959378	NO	NA
FBgn0024352	490	0.185294	0.0918265	0.4418	0.541073	0.000301	0.03802			4.02048	5.87272	-7.11152	0.707407	NO	NA
FBgn0020622	496	0.230375	0.0813044	0.453542	0.546613	0.001365	0.07791			3.35	4.90274	-6.49855	0.69565	NO	NA
FBgn0017457	264	0.319269	0.143326	0.481527	0.586164	0.001046	0.0001			2.81229	4.44159	-6.8122	0.626242	NO	NA
FBgn0025686	505	0.194109	0.105806	0.356044	0.52635	0.972842	0.16574			1.52259	1.02723	3.89894	0.804872	NO	NA
FBgn0031245	248	0.0715887	0.420915	0.288399	0.544846	0.007187	0.02492			5.172	5.10469	0.339375	0.72406	NO	NA
FBgn0031244	275	0.0754691	0.427287	0.319509	0.531401	0.000337	0.03563			3.53642	3.23875	1.59623	0.758274	NO	NA
FBgn0031238	505	0.21001	0.0708832	0.388552	0.556653	0.001262	0.09908			1.54338	2.71001	-6.18704	0.474542	NO	NA
FBgn0031239	968	0.369726	0.121165	0.443006	0.551428	0.001784	0.10454	0.0180245	0.0865155	1.81138	1.24729	3.96968	0.917385	NO	NA
FBgn0031232	294	0.276269	0.145044	0.48751	0.485876	0.000732	0.14542			2.53707	1.43075	6.10097	0.882878	NO	NA
FBgn0031227	500	0.043356	0.073674	0.34089	0.451763	0.001121	0.10706	0	0.10706	1.30715	2.77394	-7.24755	0.71383	NO	NA
FBgn0051974	416	0.0455168	0.0788654	0.319183	0.484412	0.001064	0.17782			4.56863	4.16114	2.06193	0.859524	NO	NA
FBgn0051975	416	0.0366442	0.0953149	0.36049	0.501998	0.000898	0.26349			1.09338	1.43452	-2.78227	0.925998	NO	NA
FBgn0051976	194	0.0945619	0.0821546	0.32282	0.500855	0.777462	0.20659			1.0228	1.33913	-2.69928	0.919946	NO	NA
FBgn0031219	134	0.306231	0.0259403	0.434567	0.503704	0.003291	0.6231			0.926465	1.08736	-1.55615	0.792842	NO	NA
FBgn0026787	649	0.369391	0.356022	0.371116	0.487692	0.995414	0.08707			3.37619	3.46875	-0.499841	0.627315	NO	NA
FBgn0002931	360	0.466722	0.05795	0.484606	0.497692	0.000594	0.19066			2.12505	1.72337	2.60166	0.762332	NO	NA
FBgn0051973	1998	0.484133	0.127786	0.44525	0.490078	0.994108	0.30748			1.80958	1.00071	5.57614	0.708582	NO	NA
FBgn0031209	842	0.111857	0.134448	0.307989	0.450771	0.980039	0.14579			0.843791	0.424298	5.23401	0.709673	NO	NA
FBgn0002121	1161	0.178548	0.0736865	0.365574	0.439759	0.001169	0.09963			4.31668	5.33732	-4.68751	0.636951	NO	NA
FBgn0036970	416	0.0837428	0.0670889	0.318127	0.474021	0.936851	0.71999			7.16014	0.236321	9.98746	0.996078	NO	NA
FBgn0036974	447	0.0730671	0.0734564	0.326206	0.508185	0.000344				4.61527	5.51104	-4.18354	0.474384	NO	NA
FBgn0036975	510	0.037802	0.0698941	0.281106	0.53816	0.000294	0.09813	0	0.09813	3.90199	3.45551	2.32071	0.705724	NO	NA
FBgn0024887	390	0.265379	0.0475564	0.45551	0.532822	0.00087	0.04618	4.62e-11	0.04618	2.54037	3.02843	-2.71384	0.624458	NO	NA
FBgn0036977	395	0.0195266	0.0944456	0.265197	0.499158	0.967639	0.15337			0.0452468	0.190615	-7.55466	0.844512	NO	NA
FBgn0001259	869	0.227435	0.0506801	0.363982	0.564751	0.001371	0.08592	0	0.08592	0.811841	0.647868	1.99687	0.695334	NO	NA
FBgn0036979	334	0.320928	0.0444551	0.416895	0.471199	0.001034	0.12261	0	0.12261	0.511021	0.407685	1.83769	0.525147	NO	NA
FBgn0036980	783	0.153314	0.111522	0.326018	0.531463	0.001038				3.35688	4.24975	-4.33373	0.683283	NO	NA
FBgn0036985	2284	0.324033	0.0861405	0.539001	0.515682	0.948959	0.23091	0.0591497	0.17176	0.442262	0.362457	1.59459	0.728744	NO	NA
FBgn0036991	493	0.438874	0.0586045	0.50986	0.477058	0.001029	0.216			2.40653	3.25609	-4.44077	0.598168	NO	NA
FBgn0036993	251	0.0502032	0.177303	0.37594	0.522487	0.003113	0.20807	0	0.20807	3.76905	3.08884	3.48741	0.72646	NO	NA
FBgn0036996	399	0.0784185	0.0504185	0.275175	0.554167	0.99798	0.10521			4.84196	4.33061	2.54415	0.975868	NO	NA
FBgn0036997	367	0.133965	0.0505967	0.315403	0.570652	0.386671	0.03816			2.34047	1.15029	6.70426	0.824018	NO	NA
FBgn0036998	105	0.624067	0.421457	0.580848	0.54717	0.000506	0.04521			2.8517	3.78544	-4.62033	0.62357	NO	NA
FBgn0036999	354	0.0353249	0.0657768	0.295153	0.522066	0.000307	0.10063	2.88e-07	0.10063	2.62967	2.95505	-1.83825	0.645636	NO	NA
FBgn0037001	416	0.0710913	0.0798558	0.324368	0.601119	0.008813	0.01913			6.33358	5.58613	3.5253	0.653225	NO	NA
FBgn0052425	759	0.276837	0.0723254	0.434377	0.566667	0.026031	0.10471	0	0.10471	5.26947	4.75522	2.53105	0.962988	NO	NA
FBgn0037003	542	0.227127	0.324993	0.343426	0.434009	0.0014	0.27824	0.110143	0.168097	3.63215	0.762697	9.37136	0.99201	NO	NA
FBgn0037004	504	0.224143	0.348851	0.33924	0.443564	0.0014	0.32801	0	0.32801	4.21887	0.503015	9.76052	0.994117	NO	NA
FBgn0037005	447	0.0807852	0.461342	0.279803	0.467262	0.021083	0.30993	0.134158	0.175772	1.46387	0.799005	5.339	0.967526	NO	NA
FBgn0037009	163	0.856515	0.46054	0.472601	0.522358	0.000374	0.04811			3.90292	4.15728	-1.31842	0.545567	NO	NA
FBgn0037011	260	0.0289308	0.0722154	0.270008	0.51341	0.001924	0.05625			3.47196	3.52422	-0.280929	0.743299	NO	NA
FBgn0037013	192	0.167792	0.0973438	0.327469	0.507772	0.950261	0.18023			0.998942	0.831271	1.73125	0.711054	NO	NA
FBgn0001323	647	0.701155	0.128337	0.563295	0.554012	0.005889	0.12385			1.69636	1.18124	3.7797	0.89133	NO	NA
FBgn0037012	452	0.381188	0.0699292	0.479987	0.467255	0.998287	0.43458	0.13935	0.29523	2.88112	2.70525	1.0032	0.661512	NO	NA
FBgn0037010	498	0.251335	0.357301	0.391199		0.000358	0.06748	0	0.06748	3.40495	4.01903	-3.12501	0.733635	NO	NA
FBgn0037008	354	0.0615311	0.0853757	0.363218	0.466667	0.000959	0.17336			2.51638	2.68084	-0.961876	0.491708	NO	NA
FBgn0037007	201	0.350672	0.119776	0.491249	0.552805	0.000739				5.47768	5.33418	0.718774	0.508964	NO	NA
FBgn0037000	513	0.286986	0.244462	0.373318	0.520752	0.013035	0.12173	0.0329261	0.0888039	1.85749	1.86399	-0.0439791	0.831083	NO	NA
FBgn0052428	238	0.429941	0.109433	0.493408	0.529986	0.005947				3.40277	4.2114	-3.98014	0.53283	NO	NA
FBgn0036995	1535	0.200156	0.083628	0.352794	0.505425	0.999102	0.04542			1.59902	1.03202	4.31307	0.795999	NO	NA
FBgn0036994	382	0.188277	0.13956	0.440529	0.570061	0.001551	0.05817			1.52782	3.5307	-8.08817	0.747852	NO	NA
FBgn0036992	380	0.0710605	0.123621	0.327889	0.535433	0.001521	0.01886			5.8511	3.99999	7.1112	0.890763	NO	NA
FBgn0036990	286	0.173675	0.0585245	0.347605	0.5482	0.000809	0.01699			2.48103	3.58272	-5.37709	0.554762	NO	NA
FBgn0029158	377	0.132379	0.0456154	0.367711	0.546737	0.000797	0.04855	1.55e-09	0.04855	4.18619	3.57673	3.07718	0.694912	NO	NA
FBgn0036988	509	0.209617	0.440248	0.35109	0.45817	0.000611	0.0537	2.42e-08	0.0537	2.11189	3.07911	-5.06042	0.581667	NO	NA
FBgn0036987	373	0.0651957	0.141437	0.338373	0.546346	0.000581	0.06317			1.37502	2.11593	-4.71049	0.611045	NO	NA
FBgn0036986	451	0.126149	0.14739	0.302395	0.556785	0.00159	0.00858	2.01e-08	0.00857998	1.69532	0.662121	7.15985	0.937601	NO	NA
FBgn0036984	669	0.150111	0.407961	0.354632	0.548259	0.004465	0.03061	0	0.03061	1.76087	1.00384	5.33846	0.930474	NO	NA
FBgn0028978	484	0.271483	0.108302	0.399934	0.582131	0.000146	0.09557			3.04741	3.41968	-2.0079	0.701168	NO	NA
FBgn0027565	448	0.170775	0.0368348	0.432958	0.484781	0.001189	0.27569	0.0625167	0.213173	3.15786	3.99123	-4.13407	0.449084	NO	NA
FBgn0001247	990	0.0659919	0.0781242	0.33639	0.497141	0.000845	0.03538	3.54e-11	0.03538	3.92271	3.81298	0.576599	0.636624	NO	NA
FBgn0036978	900	0.0563222	0.0940156	0.274457	0.484647	0.935712	0.13229	0.115564	0.0167264	0.365845	0.538481	-3.05228	0.94216	NO	NA
FBgn0036973	489	0.251552	0.0837137	0.382591	0.509524	0.001651	0.04354			2.02693	2.03444	-0.0487227	0.766709	NO	NA
FBgn0037014	1088	0.47632	0.0833309	0.556139	0.519437	0.002398	0.11781	0	0.11781	0.262733	0.0737969	7.13054	0.859889	NO	NA
FBgn0037016	384	0.207953	0.0905729	0.442641	0.538528	0.956976	0.2036	6.06e-07	0.203599	2.87365	2.80546	0.388239	0.840231	NO	NA
FBgn0040634	85	0.344859	0.0264118	0.569729	0.410853	0.000592	0.04702			2.92786	2.90092	0.152197	0.683506	NO	NA
FBgn0016696	952	0.537373	0.0224832	0.54106	0.545296	0.000651	0.08566	0.0508911	0.0347689	3.92389	4.76468	-4.03216	0.812015	NO	NA
FBgn0037020	280	0.310475	0.087125	0.486282	0.559905	0.00082	0.11692	8.18e-10	0.11692	4.09318	4.31244	-1.13038	0.76064	NO	NA
FBgn0037024	348	0.127871	0.118638	0.361787	0.610315	0.001596	0.06606			4.11902	4.68361	-2.8084	0.779948	NO	NA
FBgn0037025	1960	0.62959	0.10638	0.47059	0.467959	0.000588	0.38361	0	0.38361	1.07224	3.02334	-8.35424	0.906354	NO	NA
FBgn0037027	926	0.5778	0.0793229	0.491891	0.523193	0.000773	0.23064	0	0.23064	3.1272	4.6915	-6.57351	0.594979	NO	NA
FBgn0037030	226	0.257907	0.113389	0.427142	0.568282	0.000742	0.05222			0.749691	0.17569	7.9571	0.913221	NO	NA
FBgn0040636	67	0.74606	0.310627	0.678627	0.553922	0.001371				4.52663	3.29883	5.55989	0.877989	NO	NA
FBgn0037031	445	0.290256	0.0726831	0.456366	0.512706	0.00471	0.14433			2.09045	2.55158	-2.74002	0.767489	NO	NA
FBgn0040637	98	1	0.109745	0.719643	0.643098	0.998109	0.46192			0.887064	0.773877	1.26064	0.979346	NO	NA
FBgn0037035	386	0.0326528	0.0688756	0.371946	0.481481	0.001177	0.06846			4.08676	0.304644	9.85191	0.99172	NO	NA
FBgn0011591	412	0.0700704	0.10291	0.354078	0.547215	0.070791				2.65117	2.27303	2.21935	0.802398	NO	NA
FBgn0052432	1307	0.2444	0.151717	0.371048	0.535423	0.001021	0.05115	1.13e-09	0.05115	2.51053	1.27267	6.68873	0.924315	NO	NA
FBgn0027055	445	0.103209	0.135872	0.339476	0.515695	0.000908	0.04653			2.75366	3.7115	-4.74516	0.444018	NO	NA
FBgn0037026	537	0.12898	0.134601	0.350715	0.561338	0.002413	0.00982			1.97336	2.90589	-5.00852	0.648333	NO	NA
FBgn0037023	340	0.243815	0.134797	0.4328	0.57478	0.000492	0.10586			1.92994	0.0650906	9.83446	0.993202	NO	NA
FBgn0027364	392	0.149883	0.221923	0.397245	0.581001	0.001725	0.00994			0.268572	2.26489	-9.44877	0.944434	NO	NA
FBgn0037022	484	0.11575	0.0876756	0.34312	0.503093	0.000488	0.08392	0	0.08392	2.86216	3.52809	-3.47856	0.540256	NO	NA
FBgn0037021	920	0.385618	0.138684	0.425629	0.574014	0.000335	0.05353	1.61e-10	0.05353	2.47706	4.23071	-7.19645	0.748109	NO	NA
FBgn0037019	341	0.0498651	0.126258	0.323625	0.503899	0.000839	0.06797			3.16842	3.52422	-1.90516	0.639583	NO	NA
FBgn0037018	284	0.170947	0.108165	0.37843	0.530994	0.001777	0.16135			2.80485	3.37185	-3.02949	0.526195	NO	NA
FBgn0037017	295	0.0797729	0.0426305	0.375319	0.462671	0.003776	0.05282	4.38e-09	0.05282	1.48431	2.38074	-5.26703	0.659901	NO	NA
FBgn0045474	449	0.0352294	0.436699	0.30235	0.488889	0.003999				1.21468	0.967137	2.24513	0.834209	NO	NA
FBgn0037015	273	0.201392	0.0774322	0.451333	0.541363	0.00431				1.00045	0.401013	6.47381	0.942569	NO	NA
FBgn0001320	434	0.527804	0.130097	0.475422	0.619157	0.004723	0.08496			1.53488	0.809298	5.61044	0.885593	NO	NA
FBgn0037037	1058	0.0652108	0.0829565	0.331967	0.402266	0.000744	0.12126	0.0783995	0.0428605	2.77826	0	10	0.965171	NO	NA
FBgn0037042	195	0.0341949	0.0521641	0.385749	0.513605	0.000278	0.31774			0.735984	0.181641	7.82651	0.971549	de novo	Br9
FBgn0037044	448	0.136435	0.0648862	0.378185	0.573868	0.000671	0.06763	0	0.06763	2.10681	2.90329	-4.36192	0.737612	NO	NA
FBgn0028402	486	0.212854	0.0734239	0.409119	0.559206	0.000133	0.03912	1.59e-07	0.0391198	2.30636	3.19497	-4.64716	0.449596	NO	NA
FBgn0026179	1325	0.444949	0.11954	0.468498	0.574158	0.001117	0.0377			3.42822	3.37844	0.269368	0.535798	NO	NA
FBgn0053284	115	0.532313	0.0927043	0.483461	0.505747	0.00686				5.31661	0.101659	9.98119	0.993539	de novo	Br7
FBgn0037050	411	0.363781	0.0573747	0.469822	0.546117	0.000616	0.09094			1.91133	0.637463	7.8312	0.872423	NO	NA
FBgn0037057	446	0.0391233	0.0387892	0.282659	0.581655	0.001611	0.17633			3.95796	2.82912	5.34794	0.701011	NO	NA
FBgn0037060	733	0.533663	0.147614	0.4761	0.550863	0.002064	0.10648	0	0.10648	1.98089	0.703449	7.695	0.896807	NO	NA
FBgn0028427	448	0.0253036	0.0795469	0.298025	0.539718	0.00035	0.00238	0	0.00238	3.86437	4.13306	-1.39352	0.656384	NO	NA
FBgn0004865	862	0.552454	0.156147	0.531527	0.573967	5.5e-05				0.773336	0.304287	6.35021	0.913664	NO	NA
FBgn0037061	124	0.0840887	0.0183145	0.416411	0.501333	0.007515	0.12381			2.46667	4.04643	-6.79997	0.714648	NO	NA
FBgn0037059	523	0.119587	0.0807801	0.443237	0.543257	0.000143	0.06211			2.97846	0.240947	9.73246	0.991155	NO	NA
FBgn0053056	343	0.0955044	0.0523586	0.309458	0.535853	0.000646	0.06644			4.24809	3.32169	4.47376	0.709856	NO	NA
FBgn0053054	161	0.0422422	0.055	0.345634	0.493827	0.003669	0.1278			4.27524	3.37382	4.36451	0.709818	NO	NA
FBgn0041100	482	0.0824668	0.0451183	0.349936	0.537612	0.004062	0.03135			2.18545	1.94267	1.54914	0.823902	NO	NA
FBgn0024150	1727	0.337419	0.136418	0.36903	0.550347	0.000369	0.08473	0.00922412	0.0755059	1.1794	0.581461	5.65573	0.834019	NO	NA
FBgn0037051	646	0.257478	0.0731889	0.52948	0.548171	0.000431	0.06092	2.49e-08	0.06092	4.12085	4.9928	-4.13486	0.641024	NO	NA
FBgn0020294	1049	0.403817	0.138297	0.426787	0.556825	0.006872				2.19597	1.47161	4.52514	0.725942	NO	NA
FBgn0053285	223	0.12935	0.0891973	0.491112	0.480655	0.000632	0.38601	0.0442506	0.341759	3.48546	0.132077	9.90557	0.987876	NO	NA
FBgn0037045	274	0.0255803	0.116347	0.303938	0.523636	0.001672	0.14986			1.85273	2.58068	-4.21377	0.403733	NO	NA
FBgn0003415	2768	0.409055	0.118058	0.417503	0.551944	0.001076				2.8901	4.2396	-6.03902	0.707148	NO	NA
FBgn0053286	1062	0.115589	0.0940687	0.34993	0.439009	0.001739	0.20277			2.55259	0.0109918	9.98427	0.993913	NO	NA
FBgn0053287	1101	0.128729	0.0773134	0.351456	0.449486	0.000639	0.21475			3.15412	0	10	0.993511	NO	NA
FBgn0037040	1104	0.166148	0.0950045	0.382358	0.457014	0.000603	0.297	0.230277	0.0667232	3.95191	0.0416626	9.97974	0.992218	NO	NA
FBgn0037039	289	0.0706298	0.115651	0.3101	0.498851	0.987408	0.27078			2.93501	0	10	0.996493	NO	NA
FBgn0037038	292	0.0566541	0.101116	0.289952	0.49033	0.99292	0.22397	0.126205	0.0977647	5.83221	0	10	0.996964	NO	NA
FBgn0037036	275	0.0797018	0.117313	0.315756	0.487923	0.990266	0.39123			3.75055	0	10	0.99706	NO	NA
FBgn0037068	140	0.0971357	0.1127	0.344036	0.553191	0.989304	0.12917			0.0580777	0.213799	-7.19436	0.871488	NO	NA
FBgn0037069	119	0.376412	0.0712017	0.364319	0.588889	0.999524	0.19064			0.0629336	0.261317	-7.56619	0.797906	NO	NA
FBgn0037071	330	0.0871152	0.0383667	0.326706	0.519637	0.003261	0.0649			2.57807	2.85303	-1.57376	0.540055	NO	NA
FBgn0037073	814	0.2913	0.0680516	0.419678	0.525562	0.000245	0.05874	0	0.05874	2.88593	4.73537	-7.28385	0.708751	NO	NA
FBgn0052436	1737	0.11523	0.0713178	0.345573	0.504028	0.001102	0.04485	0	0.04485	5.41849	0.226877	9.95915	0.992561	NO	NA
FBgn0052437	650	0.182578	0.0357754	0.38908	0.470558	0.000536	0.77757	0	0.77757	4.03644	0.0313406	9.98574	0.99423	NO	NA
FBgn0052440	85	0.620694	0.0266824	0.662835	0.534884	0.000617	0.21364			4.29024	0	10	0.993518	NO	NA
FBgn0053288	1115	0.47049	0.075096	0.456547	0.501792	0.007805	0.20682			1.28024	0.484512	6.94092	0.973046	NO	NA
FBgn0005694	454	0.524714	0.0977357	0.532855	0.569231	0.009775				2.86236	4.56908	-6.98078	0.688769	NO	NA
FBgn0037087	160	0.257887	0.0350937	0.413119	0.561077	0.001048	0.08429			2.54891	4.16124	-6.85068	0.592323	NO	NA
FBgn0037090	559	0.0945975	0.0605581	0.293927	0.502976	0.232143	0.18187			3.70926	2.54311	5.57405	0.802661	NO	NA
FBgn0037092	368	0.286815	0.305484	0.387679	0.544715	0.003154	0.03343			2.39136	2.281	0.673272	0.582955	NO	NA
FBgn0037093	1157	0.675485	0.0143008	0.561174	0.546632	0.002777	0.08609	0	0.08609	3.13423	4.13219	-4.79107	0.567044	NO	NA
FBgn0037094	630	0.15327	0.135405	0.340643	0.569995	0.004352	0.00458			3.91187	4.47294	-2.81254	0.466319	NO	NA
FBgn0053289	474	0.0359008	0.126219	0.280405	0.432982	0.002779	0.12822	0	0.12822	0.0827058	0.045579	4.00564	0.80403	NO	NA
FBgn0015283	396	0.442255	0.0826742	0.44122	0.565071	0.001018	0.03537			5.12523	5.75163	-3.02113	0.599792	NO	NA
FBgn0028663	89	0.354787	0.407708	0.384191	0.555556	0.004616	0.02133			6.57356	6.92767	-1.72988	0.792814	NO	NA
FBgn0053290	171	0.260076	0.068924	0.448865	0.498062	0.97391	0.59595			4.52743	0	10	0.995514	NO	NA
FBgn0037101	579	0.112135	0.0418342	0.349071	0.453448	0.005391	0.10975	0.032925	0.076825	3.93535	0.101238	9.94903	0.993684	NO	NA
FBgn0052438	1034	0.0467892	0.0274739	0.396554	0.44219	0.000881	0.23304	0.0863264	0.146714	2.25578	3.5966	-6.24575	0.838911	NO	NA
FBgn0052441	227	0.104551	0.126709	0.368308	0.549708	0.9783	0.07902			4.45557	4.59611	-0.718555	0.691348	NO	NA
FBgn0037102	232	0.295772	0.0435345	0.570918	0.537911	0.00322	0.10488			2.97237	4.01364	-4.99392	0.580119	NO	NA
FBgn0037099	564	0.295445	0.121853	0.483894	0.538643	0.785089	0.14687			0.0338465	0.420324	-9.27535	0.903133	NO	NA
FBgn0037098	2462	0.665023	0.0900317	0.543833	0.500338	0.001087	0.131	0.0386946	0.0923054	3.79318	3.99985	-1.08065	0.537244	NO	NA
FBgn0029152	386	0.340215	0.102212	0.405495	0.54522	0.001844	0.11199	6.72e-10	0.11199	3.90018	4.56503	-3.28476	0.463797	NO	NA
FBgn0026371	769	0.0765657	0.0386515	0.318534	0.47316	0.000608	0.11208	0	0.11208	2.2025	2.70783	-2.92388	0.879343	NO	NA
FBgn0015239	601	0.413631	0.0871231	0.402679	0.554264	0.002435	0.04993	0	0.04993	3.28984	3.89819	-3.11855	0.417748	NO	NA
FBgn0037086	289	0.492014	0.134754	0.431201	0.550575	0.269934	0.27			4.74718	0.108401	9.96977	0.992331	NO	NA
FBgn0037085	382	0.445497	0.122812	0.475223	0.484769	0.00108				0.150611	0.239451	-3.33456	0.953881	NO	NA
FBgn0014143	508	0.376683	0.100736	0.445667	0.608382	0.004283	0.03275	0	0.03275	0.510854	0.187742	6.39562	0.735903	NO	NA
FBgn0037082	711	0.154705	0.0906976	0.367267	0.474719	0.000623	0.37778	0.0343694	0.343411	1.90468	2.55785	-3.8246	0.764842	NO	NA
FBgn0037081	556	0.373921	0.038536	0.512156	0.499701	0.000727	0.15147			3.05538	3.69619	-3.31571	0.73714	NO	NA
FBgn0002842	275	0.165935	0.0871418	0.421982	0.519324	0.000859	0.40728			2.18334	0.684018	8.16848	0.973501	NO	NA
FBgn0037078	263	0.836338	0.0661103	0.581932	0.565657	0.051091				0.0430995	0.0693901	-3.27497	0.831689	NO	NA
FBgn0037076	367	0.268439	0.0887602	0.43094	0.5	0.000728	0.154	0	0.154	0.952081	2.41754	-7.67201	0.768943	NO	NA
FBgn0037074	1291	0.157856	0.0910875	0.360741	0.498968	0.012223	0.07785	0	0.07785	3.90461	4.05421	-0.780893	0.563577	NO	NA
FBgn0003042	390	0.720469	0.0418385	0.642662	0.563512	0.001657	0.06445			1.86112	3.49785	-7.211	0.811017	NO	NA
FBgn0037070	358	0.146372	0.057014	0.330416	0.531105	0.002548	0.07024			4.67362	4.36106	1.5852	0.728087	NO	NA
FBgn0037067	127	0.225024	0.12778	0.373882	0.541667	0.974361	0.20272			0.156569	0.0765646	4.73717	0.880105	NO	NA
FBgn0037065	363	0.127672	0.308397	0.364769	0.529304	0.023004	0.17646	0	0.17646	3.38498	3.59964	-1.14848	0.921254	NO	NA
FBgn0027945	165	0.0762303	0.11183	0.407818	0.560241	0.004786	0.06112			5.37826	4.69805	3.28132	0.752238	NO	NA
FBgn0037064	596	0.556273	0.0544715	0.515817	0.54718	0.000815	0.31574			5.30882	0.176173	9.96633	0.991011	NO	NA
FBgn0037063	278	0.0622698	0.0530468	0.339464	0.563919	0.000525	0.04486			4.76473	4.35897	2.04057	0.753226	NO	NA
FBgn0037106	404	0.296931	0.0564777	0.415577	0.489712	0.000772	0.05565	0	0.05565	1.27113	3.06846	-7.94293	0.702186	NO	NA
FBgn0037108	475	0.108514	0.104547	0.277952	0.492297	0.021754	0.09084	0	0.09084	3.65247	4.12215	-2.40926	0.568758	NO	NA
FBgn0037110	154	0.167279	0.34476	0.308201	0.55914	0.005816	0.02126			3.77292	4.17977	-2.09069	0.683561	NO	NA
FBgn0043783	370	0.0256297	0.0479703	0.314897	0.555256	0.00144	0.03041			6.82849	4.43775	8.03091	0.809351	NO	NA
FBgn0052445	367	0.0250736	0.0468992	0.311041	0.606884	0.003122	0.04974			4.67656	0.0503169	9.98555	0.99384	NO	NA
FBgn0052446	89	0.0521685	0.0643258	0.401933	0.555556	0.001617	0.04178			4.61737	5.01002	-1.96334	0.457363	NO	NA
FBgn0037115	642	0.0895779	0.0629455	0.319449	0.530845	0.000222	0.15482			2.89728	0	10	0.991749	NO	NA
FBgn0037117	830	0.134612	0.0539446	0.508714	0.484557	0.000956	0.1865			2.80516	3.15535	-1.9354	0.738694	NO	NA
FBgn0037121	149	0.0425772	0.0826107	0.349268	0.573333	0.000382	0.0001			3.13251	4.3616	-5.60151	0.490629	NO	NA
FBgn0037125	192	0.845667	0.0810573	0.570521	0.639033	0.972234	0.211	3.61e-05	0.210964	0.0383491	0	10	0.978855	NO	NA
FBgn0037128	257	0.335051	0.127553	0.495506	0.594315	0.991744	0.32116			0.0883081	0.252575	-6.3635	0.769439	NO	NA
FBgn0037131	274	0.682974	0.0534343	0.536755	0.630303	0.994313	0.24787	0	0.24787	0.500778	0.520175	-0.318913	0.8826	NO	NA
FBgn0037133	74	0.269797	0.286608	0.499189	0.435556	0.040588	0.38822			0.287077	0.164676	3.95137	0.893211	de novo	Br6
FBgn0000560	373	0.397011	0.163016	0.453314	0.590909	0.007129	0.08921	3.9e-07	0.0892096	0.282707	0.078868	7.16687	0.957272	NO	NA
FBgn0022936	324	0.224444	0.053679	0.360623	0.515897	0.000914	0.04732			1.90001	3.28927	-6.57558	0.720962	NO	NA
FBgn0037134	168	0.609702	0.0900595	0.599446	0.579882	0.001319	0.11508			2.60433	3.31031	-3.73945	0.758057	NO	NA
FBgn0037135	638	0.314395	0.0851129	0.37737	0.586854	0.001716	0.08423	0	0.08423	6.0671	5.94284	0.617698	0.729402	NO	NA
FBgn0037139	122	0.17718	0.480779	0.257361	0.571816	0.996623	0.12427			0	0.0631108	-10	0.932062	NO	NA
FBgn0037138	574	0.0708467	0.0816568	0.305064	0.535652	0.000922	0.04833			4.99343	4.61496	1.89505	0.7677	NO	NA
FBgn0046301	454	0.0283084	0.0641366	0.311573	0.54652	0.000281	0.12538	0	0.12538	2.67553	2.67897	-0.0200255	0.547583	NO	NA
FBgn0052448	85	0.284459	0.190224	0.439541	0.531008	0.000205	0.03737			4.06169	4.22988	-0.870948	0.578034	NO	NA
FBgn0037130	627	0.312085	0.111651	0.399198	0.621019	0.001558	0.03116			1.38053	0.909495	3.96647	0.907982	NO	NA
FBgn0037129	269	0.356796	0.0493569	0.454613	0.592593	0.994216				0	0.117688	-10	0.881554	NO	NA
FBgn0037127	166	0.891241	0.0643675	0.622494	0.650699	0.980321	0.10675			0.316674	0	10	0.880325	NO	NA
FBgn0037126	190	0.293968	0.146374	0.435432	0.5637	0.453096	0.27364			2.5002	1.96508	3.1942	0.840612	NO	NA
FBgn0037124	171	0.786181	0.0766491	0.591778	0.620155	0.981325	0.29931			0.0396835	0	10	0.918386	NO	NA
FBgn0037123	195	0.809697	0.0530718	0.565395	0.585034	0.987324	0.21298			0	0.19674	-10	0.921459	NO	NA
FBgn0037122	228	0.262351	0.0641711	0.535294	0.564774	0.940894	0.3859							NO	NA
FBgn0037120	522	0.234088	0.130056	0.440295	0.530911	0.000405	0.04854			2.8071	3.0235	-1.21545	0.783742	NO	NA
FBgn0052447	658	0.367822	0.239258	0.395562	0.601416	0.961955	0.05715			0.248683	0.0675451	7.22136	0.876347	NO	NA
FBgn0037116	1486	0.129764	0.138353	0.317484	0.538444	0.00087	0.09871	0.0987087	1.34e-06	2.81471	3.46533	-3.42122	0.569583	NO	NA
FBgn0037114	137	0.509657	0.0896204	0.441226	0.574879	0.997836	0.14629			0.619374	0.666884	-0.646527	0.926612	NO	NA
FBgn0037109	1475	0.555069	0.164508	0.474927	0.568654	0.000793	0.10923	0.000704599	0.108525	2.32569	3.63438	-6.11847	0.648034	NO	NA
FBgn0037107	467	0.0261563	0.0783961	0.315034	0.467949	0.703253	0.03988			2.29117	1.09904	6.78173	0.895038	NO	NA
FBgn0037105	1012	0.0565889	0.0831265	0.278596	0.424482	0.981688	0.15976	0.0200664	0.139694	1.70402	2.7124	-5.49743	0.721384	NO	NA
FBgn0037140	568	0.132975	0.315336	0.305764	0.554774	0.000334	0.08247			2.12916	1.41379	4.54523	0.835434	NO	NA
FBgn0037142	1536	0.206891	0.0881413	0.367833	0.512253	0.001739	0.07897	0	0.07897	2.13013	2.88282	-4.15554	0.833784	NO	NA
FBgn0037144	572	0.11503	0.353059	0.321666	0.560209	0.002414	0.10814			1.38479	3.0283	-7.55991	0.703819	NO	NA
FBgn0029091	1393	0.120996	0.259379	0.323507	0.569584	0.001214	0.0779	0	0.0779	2.53391	1.91778	3.63437	0.889548	NO	NA
FBgn0037146	776	0.0346302	0.0607371	0.321486	0.608323	0.00062	0.01689	0	0.01689	6.30952	4.99745	5.62563	0.891284	NO	NA
FBgn0000045	376	0.0461995	0.0721862	0.309691	0.608311	0.001074	0.00227			6.79265	4.47564	7.91918	0.943761	NO	NA
FBgn0004514	601	0.457805	0.283855	0.431456	0.610742	0.071445	0.04867	0	0.04867	0.79975	0.310791	6.42521	0.923053	NO	NA
FBgn0037149	194	0.541923	0.0396753	0.551216	0.620513	0.000895	0.13769			1.24494	2.52798	-6.84906	0.82259	NO	NA
FBgn0000100	317	0.183902	0.0656025	0.395861	0.592243	0.000697	0.02133			7.72597	8.8224	-4.83486	0.485923	NO	NA
FBgn0004414	83	1	0.0902289	0.709289	0.575397	0.990733				8.08973	0	10	0.994844	de novo	Br5
FBgn0037151	128	0.229898	0.13625	0.474258	0.573643	0.000302	0.14265			1.73825	2.97917	-6.25648	0.779368	NO	NA
FBgn0037150	353	0.220105	0.0985666	0.380074	0.500942	0.000666				2.20967	3.27231	-5.36334	0.362573	NO	NA
FBgn0027532	969	0.293561	0.0270433	0.41666	0.53299	0.000885	0.24628			3.11042	3.65248	-2.84028	0.453223	NO	NA
FBgn0037147	533	0.0748818	0.0433621	0.316934	0.567416	0.001051	0.07094			3.47724	0.119958	9.9141	0.98251	NO	NA
FBgn0037141	885	0.337632	0.0888723	0.44836	0.505267	0.00095	0.19011	0.1157	0.0744103	0.922225	3.54209	-9.1273	0.904433	NO	NA
FBgn0015075	727	0.0615392	0.123686	0.333607	0.557234	0.001179	0.08488			2.75023	3.49243	-3.85345	0.632879	NO	NA
FBgn0004179	249	0.656153	0.0637831	0.482092	0.545333	0.001158	0.0194			4.62934	5.20753	-2.83171	0.564205	NO	NA
FBgn0025702	1018	0.465858	0.134317	0.423309	0.578345	0.000914	0.10384			3.75269	1.57867	8.30324	0.906543	NO	NA
FBgn0027086	1229	0.0356477	0.0456631	0.305301	0.478862	0.001223	0.0887	0	0.0887	3.52441	5.16914	-6.70064	0.556971	NO	NA
FBgn0052450	158	0.190987	0.121487	0.442082	0.48218	0.000579	0.42736			4.87211	0.94856	9.66601	0.991574	NO	NA
FBgn0037162	538	0.111697	0.0538067	0.576524	0.59431	0.000826	0.0637			0.628557	0.263889	5.93578	0.8628	NO	NA
FBgn0037164	341	0.146692	0.321874	0.367279	0.62963	0.152954	0.09017			2.08478	0.693309	7.9542	0.874245	NO	NA
FBgn0037165	305	0.0554262	0.403302	0.317252	0.587146	0.108129	0.13996			0.831452	0.540769	3.59838	0.843321	NO	NA
FBgn0037166	340	0.21275	0.283594	0.376832	0.608016	0.003754	0.11958	0	0.11958	3.19218	2.07182	5.64224	0.886824	NO	NA
FBgn0037167	305	0.0384557	0.261082	0.325036	0.581699	0.042035	0.2393	0	0.2393	1.47294	2.06445	-3.86012	0.884024	NO	NA
FBgn0037163	334	0.312063	0.283404	0.419081	0.606965	0.003924	0.0725	0	0.0725	2.97939	2.49354	2.71709	0.8858	NO	NA
FBgn0004449	3349	0.204922	0.141612	0.358221	0.559602	0.002757	0.05756			3.48405	2.79992	3.57881	0.847792	NO	NA
FBgn0011771	1126	0.0496998	0.12796	0.298073	0.49512	0.000191	0.00633			2.6269	3.48891	-4.40567	0.551933	NO	NA
FBgn0037156	158	0.365215	0.0723354	0.552057	0.572327	0.001204	0.07105			2.71972	4.40712	-6.97471	0.774186	NO	NA
FBgn0028500	1429	0.141486	0.103523	0.308837	0.545455	0.005384	0.07405	1.96e-08	0.07405	2.95056	3.21045	-1.43248	0.525576	NO	NA
FBgn0037169	189	0.288407	0.422206	0.396825	0.463158	0.132498	0.58722			3.36506	0.17955	9.85655	0.991097	NO	NA
FBgn0037170	516	0.0320833	0.0735969	0.297926	0.607995	0.003045	0.07357			2.51531	0.189459	9.69821	0.987736	NO	NA
FBgn0037172	145	0.493586	0.0447448	0.615276	0.589041	0.001008	0.35542	0.17455	0.18087	3.73749	0	10	0.992188	NO	NA
FBgn0037174	271	0.0803948	0.106845	0.324196	0.51348	0.996493	0.06633	2.45e-09	0.06633	0.699131	1.44125	-5.98259	0.946842	NO	NA
FBgn0037176	213	0.105108	0.0770563	0.303502	0.557632	0.985112	0.0567			2.70489	1.39261	6.76792	0.942971	NO	NA
FBgn0037179	133	1	0.246474	0.82006	0.644279	0.997152				0	0.11571	-10	0.952616	NO	NA
FBgn0037180	117	0.99812	0.310991	0.797077	0.615819	0.985468				1.41222	0.43874	7.68688	0.930726	NO	NA
FBgn0052453	120	0.903467	0.253325	0.777725	0.633609	0.995325				0.0487407	0.226989	-7.82581	0.976284	NO	NA
FBgn0037181	346	0.70078	0.0384422	0.541442	0.644573	0.994061	0.12548			0.0981905	0.113884	-1.08208	0.873728	NO	NA
FBgn0052452	574	0.694812	0.10731	0.555678	0.528696	0.000879	0.60793	0.235024	0.372906	1.0291	2.89767	-8.27997	0.783629	de novo	Br7
FBgn0037185	362	0.204732	0.271343	0.377359	0.553719	0.001583	0.14968	0.00488159	0.144798	2.2769	2.64343	-2.15439	0.870832	NO	NA
FBgn0260481	534	0.0711816	0.0677154	0.326191	0.568224	0.00308	0.19945			2.55492	0.147658	9.77661	0.975841	NO	NA
FBgn0037188	680	0.311549	0.0569544	0.414213	0.519334	0.000555	0.09462			2.29897	3.23209	-4.82935	0.607599	NO	NA
FBgn0052451	1062	0.136143	0.157719	0.315802	0.528379	0.000364	0.07469			4.37719	4.24488	0.681568	0.660614	NO	NA
FBgn0037191	205	0.0992146	0.133215	0.385068	0.524272	0.001573	0.11943			3.9991	0.0870532	9.95842	0.990181	NO	NA
FBgn0010830	585	0.680969	0.147771	0.541407	0.590444	0.003432	0.21661	0	0.21661	2.13182	3.11188	-5.09855	0.658911	NO	NA
FBgn0037186	518	0.127506	0.0792645	0.295571	0.583173	0.00054	0.09927			2.80742	2.75145	0.320982	0.765914	NO	NA
FBgn0037184	372	0.272169	0.0614113	0.409473	0.529044	0.007559	0.22811			1.74815	2.40783	-3.96583	0.675826	NO	NA
FBgn0037183	264	0.0519848	0.109519	0.374807	0.539623	0.003838	0.40284	0.204954	0.197886	0.663733	0.0818504	8.95613	0.966039	NO	NA
FBgn0037182	553	0.415291	0.200503	0.472792	0.568592	0.00234	0.07038	5.18e-06	0.0703748	3.69388	3.9327	-1.25206	0.658895	NO	NA
FBgn0037178	117	0.99812	0.310991	0.797077	0.615819	0.985468				0.24522	0.434091	-4.1765	0.946507	NO	NA
FBgn0037177	120	0.903467	0.253325	0.777725	0.633609	0.995325				0.0802729	0.216298	-6.09256	0.972722	NO	NA
FBgn0037175	194	0.0855825	0.0907371	0.328526	0.547009	0.772544	0.174			0.0800959	0	10	0.916171	NO	NA
FBgn0037171	161	0.89828	0.052795	0.625118	0.530786	0.002304				0.969896	0.3918	6.41411	0.932853	NO	NA
FBgn0037195	196	0.209811	0.0933673	0.39576	0.549915	0.010349	0.45492			3.36723	0.71653	9.28767	0.982579	de novo	Br4
FBgn0037197	152	0.701605	0.102145	0.478954	0.592593	0.993184	0.31643			1.03188	0	10	0.987276	NO	NA
FBgn0053169	58	1	0.333241	0.709	0.610169	0.000318	0.02828			4.00934	4.30414	-1.51616	0.848042	NO	NA
FBgn0037200	439	0.0268588	0.069713	0.320722	0.537879	0.006169	0.24843			2.18263	2.86855	-3.82269	0.500587	NO	NA
FBgn0037202	438	0.12692	0.0800228	0.383317	0.55429	0.000317	0.0351			1.0912	2.15811	-6.40323	0.542947	NO	NA
FBgn0037203	604	0.113538	0.416338	0.293371	0.555372	0.001148	0.07264	1.53e-09	0.07264	2.58079	4.92643	-8.18903	0.83207	NO	NA
FBgn0037204	229	0.752057	0.0486419	0.578288	0.637681	0.998428	0.1053			1.05434	0.282837	7.83171	0.995595	NO	NA
FBgn0037205	1059	0.162148	0.0601199	0.333916	0.494025	0.001415	0.39101			0.208787	2.19745	-9.55685	0.949768	NO	NA
FBgn0037206	429	0.39349	0.094986	0.501406	0.562791	0.000466	0.16677			0.798831	0.525974	3.48338	0.897701	NO	NA
FBgn0037207	437	0.338707	0.222689	0.456833	0.554033	0.000777	0.11823			2.25755	3.98812	-7.22647	0.812963	NO	NA
FBgn0052457	163	0.729436	0.0712638	0.554313	0.420732	0.96617	0.71303			4.49921	0.207321	9.92825	0.994676	de novo	Br7
FBgn0052461	252	0.167536	0.0956984	0.428603	0.447958	0.001335	0.41118			2.65567	0	10	0.992872	NO	NA
FBgn0044324	926	0.539661	0.131403	0.508064	0.540813	0.000942	0.1361	0	0.1361	2.7359	4.13032	-6.21601	0.674214	NO	NA
FBgn0010348	182	0.0512692	0.088456	0.30172	0.480874	0.001729	0.0001			6.32373	6.82205	-2.40803	0.403907	NO	NA
FBgn0037199	166	0.0879036	0.189452	0.363193	0.530938	0.000939	0.03409			5.24194	5.82932	-2.8419	0.529069	NO	NA
FBgn0052459	355	0.290068	0.067	0.47713	0.485955	0.000352	0.56548			3.93381	0.18363	9.90451	0.994119	NO	NA
FBgn0052462	284	0.0907394	0.137641	0.299757	0.59883	0.002426	0.45761			1.90574	0.202813	9.43629	0.983067	NO	NA
FBgn0046878	242	0.0997397	0.0628884	0.343764	0.510288	0.996398	0.23833	3.15e-05	0.238299	1.01162	1.34462	-2.8375	0.912783	NO	NA
FBgn0037402	129	0.15593	0.0546744	0.378791	0.5	0.003167	0.46184			2.96566	0.127638	9.86329	0.988948	NO	NA
FBgn0037405	730	0.383838	0.0299548	0.432762	0.530324	0.971778	0.25886	0	0.25886	0.350822	3.02139	-9.60616	0.949859	NO	NA
FBgn0037406	308	0.19514	0.157481	0.334899	0.566343	0.9962	0.08612	8.61e-11	0.08612					NO	NA
FBgn0037408	489	0.0932495	0.292785	0.297309	0.597279	0.002077	0.02384			0.624181	0.260799	5.95348	0.880725	NO	NA
FBgn0037409	533	0.301069	0.0860394	0.415469	0.551186	0.264612	0.08227	0.0466495	0.0356205	0.518904	0.287745	4.36587	0.75494	NO	NA
FBgn0037410	390	0.380254	0.122269	0.442205	0.587383	0.987842	0.03962			0.371228	0.396306	-0.525801	0.922234	NO	NA
FBgn0037411	288	0.406958	0.166167	0.383281	0.550173	0.990073	0.03431			0.0771778	0.055347	2.34896	0.799976	NO	NA
FBgn0037413	202	0.753238	0.21045	0.454663	0.54023	0.998775	0.12607	4.41e-09	0.12607	0.433192	0	10	0.987786	NO	NA
FBgn0027527	312	0.495663	0.193288	0.358272	0.612354	0.609054	0.03254			0.456212	1.78059	-8.37587	0.841858	NO	NA
FBgn0037414	288	0.67626	0.165542	0.453181	0.634371	0.989493	0.00949			0.13989	1.09162	-9.06318	0.861617	NO	NA
FBgn0037415	274	0.621018	0.177409	0.42315	0.574545	0.986686	0.10199			0.477218	0.113088	7.75423	0.945407	NO	NA
FBgn0037416	233	0.381652	0.213755	0.446112	0.602564	0.99681	0.00322			0.219213	0.428325	-4.7452	0.910496	NO	NA
FBgn0037417	576	0.368406	0.144693	0.379486		0.707828	0.12953	0	0.12953	0	0.0394491	-10	0.980028	NO	NA
FBgn0037419	295	0.672481	0.193831	0.506031	0.628378	0.979014	0.05329			0.157557	0.120141	1.97721	0.948418	NO	NA
FBgn0037421	323	0.445988	0.115433	0.474331	0.564815	0.00055	0.37495							NO	NA
FBgn0037422	210	0.413833	0.281	0.399476	0.515008	0.910162	0.18448			0.156129	0	10	0.99322	NO	NA
FBgn0040279	268	0.270414	0.194511	0.387989	0.633209	0.999078	0.04365			0.309624	0.377052	-1.54921	0.874365	NO	NA
FBgn0037424	214	0.515687	0.189332	0.433972	0.595349	0.995195	0.0565			0.107978	0.46157	-7.77531	0.89026	NO	NA
FBgn0051561	278	0.494629	0.209471	0.394094	0.530466	0.966064	0.20787							NO	NA
FBgn0051560	279	0.313498	0.0528853	0.447724	0.447619	0.975283								de novo	Br8
FBgn0037427	750	0.432512	0.0802587	0.462572	0.546826	0.352415				0.191219	0.219999	-1.05861	0.911503	NO	NA
FBgn0037428	306	0.135578	0.133072	0.346186	0.608035	0.999159	0.0523			0.162418	0.294773	-4.19871	0.943878	NO	NA
FBgn0037420	149	0.311732	0.636926	0.442752	0.604444	0.998874	0.27038			0.218451	0.0798248	6.15797	0.950219	NO	NA
FBgn0037418	302	0.379338	0.175924	0.387526	0.567657	0.999266	0.10103			0.0462764	0	10	0.939927	NO	NA
FBgn0037412	395	0.366881	0.140681	0.409405	0.600168	0.990298	0.07602	1.03e-08	0.07602					NO	NA
FBgn0051559	454	0.382487	0.149769	0.473969	0.622711	0.005003	0.04317			0.149143	0.250857	-3.70003	0.850378	NO	NA
FBgn0046875	146	0.16013	0.127938	0.399295	0.598639	0.976816	0.16948			0.637967	0	10	0.798533	NO	NA
FBgn0046876	245	0.160469	0.0967306	0.391506	0.560976	0.995223	0.16873			1.38883	1.24415	1.17876	0.814231	NO	NA
FBgn0026077	258	0.128643	0.0440465	0.379186	0.570142	0.99983	0.02073			3.07179	1.9945	5.53832	0.865532	NO	NA
FBgn0037399	397	0.064796	0.349141	0.294484	0.452261	0.000694	0.16579	0	0.16579	0.0746539	0.0417163	3.91784	0.960691	NO	NA
FBgn0037398	743	0.263024	0.0503647	0.416973	0.515233	0.000338	0.14972	0.0825123	0.0672077	2.8349	0	10	0.992145	NO	NA
FBgn0037396	336	0.0443244	0.0674583	0.318063	0.529179	0.975596	0.24255			2.77775	2.42515	2.03449	0.838785	NO	NA
FBgn0037374	197	0.118234	0.388051	0.338005	0.575758	0.002061	0.03415			4.10407	4.59237	-2.45351	0.528416	NO	NA
FBgn0037375	673	0.442135	0.0806746	0.445458	0.601879	0.001597	0.03992			3.33818	0.362183	9.68212	0.938296	NO	NA
FBgn0028690	502	0.182629	0.0735976	0.384054	0.516899	0.00071	0.01916			4.70589	5.76336	-4.78866	0.514276	NO	NA
FBgn0037377	449	0.215688	0.07649	0.427114	0.520741	0.000518	0.19044			1.78525	3.80481	-7.97375	0.698337	NO	NA
FBgn0037379	959	0.408904	0.0308811	0.487202	0.536458	0.001009	0.12995			2.12242	4.02042	-7.61478	0.708629	NO	NA
FBgn0037384	319	0.399295	0.0624545	0.578799	0.497917	0.000245	0.65136	0.32568	0.32568	2.15978	3.71204	-6.85865	0.749729	NO	NA
FBgn0037386	502	0.239124	0.40646	0.312944	0.536117	0.001584	0.12339	0	0.12339	4.04015	1.69243	8.46758	0.971084	NO	NA
FBgn0037387	491	0.164965	0.404	0.324265	0.567073	0.001581	0.04407			6.58437	5.13576	6.02507	0.868356	NO	NA
FBgn0037388	244	0.0566721	0.050832	0.361307	0.544218	0.000648	0.08644			3.31252	0	10	0.991812	NO	NA
FBgn0028436	409	0.198068	0.051198	0.384778	0.547154	0.002633	0.09587	0	0.09587	1.10736	2.07569	-6.0324	0.628135	NO	NA
FBgn0037395	362	0.202663	0.0770967	0.34292	0.541781	0.004917	0.09425			0.0885387	0	10	0.89306	NO	NA
FBgn0003261	719	0.315994	0.181892	0.388997	0.593519	0.001094	0.07061			5.45747	6.53916	-4.83219	0.47644	NO	NA
FBgn0010403	141	0.170319	0.0958227	0.340695	0.518779	0.992055	0.07052			5.30248	3.51018	7.04513	0.949865	NO	NA
FBgn0011281	174	0.353511	0.101862	0.384213	0.580952	0.257382	0.05978			4.42765	2.83929	6.70451	0.942475	NO	NA
FBgn0040679	59	0.788424	0.0724407	0.756729	0.527778	0.00069	0.18172			5.89959	0	10	0.99305	de novo	Br6
FBgn0037391	643	0.110128	0.111219	0.331325	0.572464	0.000868	0.0562			3.96856	2.99429	4.73681	0.672639	NO	NA
FBgn0029088	1218	0.127464	0.235856	0.334831	0.513536	0.002921	0.06804	0	0.06804	2.22353	3.14	-4.80054	0.748391	NO	NA
FBgn0037383	227	0.108802	0.0882555	0.510802	0.565789	0.000306	0.06445			1.7936	2.47524	-4.03822	0.473453	NO	NA
FBgn0037382	701	0.200566	0.0467446	0.404208	0.521842	0.000796	0.08561			2.14344	2.98398	-4.53077	0.59662	NO	NA
FBgn0037378	235	0.122298	0.0358596	0.383498	0.54096	0.001113	0.15291			4.6137	4.57785	0.183267	0.692277	NO	NA
FBgn0037376	405	0.0281309	0.0489457	0.358202	0.502463	0.000402	0.04978			3.18493	4.46973	-5.76679	0.828215	NO	NA
FBgn0037372	374	0.244366	0.0431658	0.38658	0.505778	0.000245	0.13351	2.59e-06	0.133507	1.78128	3.47492	-7.38023	0.675231	NO	NA
FBgn0037329	431	0.268211	0.0866752	0.401304	0.608796	0.005338	0.12			4.98756	3.29201	6.86204	0.913605	NO	NA
FBgn0011715	370	0.192086	0.0430757	0.408308	0.583109	0.000985	0.00175			2.33478	3.99481	-7.0398	0.636588	NO	NA
FBgn0037332	1047	0.212755	0.0639054	0.374025	0.527036	0.055971	0.18448	0	0.18448	2.36201	2.89646	-3.00876	0.729384	NO	NA
FBgn0051550	835	0.503749	0.0245916	0.531751	0.563397	0.000148	0.11581			3.00009	3.01009	-0.0559876	0.661336	NO	NA
FBgn0010051	2837	0.109499	0.112313	0.336733	0.534649	0.021166	0.03493	3.49e-11	0.03493	3.11922	3.13178	-0.0695174	0.615804	NO	NA
FBgn0037338	763	0.323682	0.0874404	0.410347	0.494328	0.000694	0.3747	0.197763	0.176937	1.07105	3.11854	-8.48083	0.84176	NO	NA
FBgn0037341	363	0.321942	0.244355	0.395997	0.556777	0.001059	0.20714			3.97609	3.30224	3.41475	0.888253	NO	NA
FBgn0041191	182	0.091022	0.0612418	0.358934	0.519126	0.001748	0.02516			4.79898	4.76735	0.160848	0.427708	NO	NA
FBgn0037345	198	0.0378838	0.0614848	0.382066	0.495812	0.000404	0.32775			1.92102	2.1433	-1.43043	0.539632	NO	NA
FBgn0037347	478	0.0380126	0.130416	0.307799	0.495477	0.00033	0.20935			3.3577	3.12508	1.26663	0.70321	NO	NA
FBgn0019637	725	0.788606	0.101794	0.676332	0.582185	0.001749	0.16937			1.52718	2.61435	-5.93826	0.384819	NO	NA
FBgn0037351	205	0.0411561	0.0787805	0.331156	0.61165	0.001499	0.0001			8.267	9.16948	-4.10897	0.564052	NO	NA
FBgn0051551	1393	0.402398	0.0425506	0.602732	0.492826	0.000357	0.56264	0.375179	0.187461	0.467724	0.052676	8.9866	0.986486	NO	NA
FBgn0051549	257	0.0370817	0.0797704	0.306576	0.586563	0.002891	0.12913			3.77783	4.09818	-1.66053	0.439434	NO	NA
FBgn0037354	257	0.0373619	0.0946809	0.294366	0.586563	0.003949	0.05071	0	0.05071	4.8402	4.61597	1.13601	0.874838	NO	NA
FBgn0037356	438	0.0235845	0.0636712	0.274192	0.589977	0.001263	0.08421			2.91591	3.06477	-0.832303	0.632557	NO	NA
FBgn0037359	293	0.08143	0.071273	0.38215	0.526077	0.000527	0.03475			2.31271	2.53408	-1.32426	0.899698	NO	NA
FBgn0046222	807	0.254932	0.0943755	0.382452	0.570957	0.004451	0.04565			2.18761	3.23479	-5.31885	0.555416	NO	NA
FBgn0037363	1357	0.331719	0.0651916	0.437757	0.548355	0.00395	0.12955	0.000160969	0.129389	3.49784	4.09268	-3.02157	0.466505	NO	NA
FBgn0037368	300	0.234173	0.0562367	0.406577	0.497231	0.000432	0.21233	2.97e-09	0.21233	1.31972	3.52919	-8.49604	0.853877	NO	NA
FBgn0037370	347	0.0380634	0.0624986	0.316697	0.552682	0.001324	0.13133			2.78258	3.74972	-4.77166	0.555011	NO	NA
FBgn0027497	637	0.285984	0.0532904	0.422865	0.609718	0.00176	0.03832			2.26476	2.59136	-1.93649	0.574391	NO	NA
FBgn0037371	1165	0.0540112	0.10652	0.344405	0.502001	0.000817	0.07914	1.7e-05	0.079123	1.83406	3.13044	-6.35433	0.687639	NO	NA
FBgn0037369	477	0.0446562	0.0527044	0.324904	0.509763	0.000509	0.16265			3.12017	3.38052	-1.41427	0.85465	NO	NA
FBgn0004878	793	0.601854	0.124603	0.509561	0.585223	0.004976	0.09287	0	0.09287	0.074172	0.422978	-8.35194	0.795146	NO	NA
FBgn0037365	424	0.27804	0.11384	0.382769	0.556078	0.000849	0.20903	0.0372539	0.171776	2.47064	0.230794	9.61112	0.979953	NO	NA
FBgn0037364	268	0.118881	0.0979552	0.345858	0.567534	0.086835	0.02005			0.655843	3.91026	-9.58188	0.933178	NO	NA
FBgn0010772	783	0.47559	0.0673333	0.515034	0.539116	0.000436	0.1193	0	0.1193	3.29118	3.21907	0.394541	0.740601	NO	NA
FBgn0037360	671	0.349429	0.0579925	0.488358	0.553571	0.000198	0.09365	7.49e-10	0.09365	3.61032	5.2178	-6.59494	0.575671	NO	NA
FBgn0037358	189	0.0969841	0.069963	0.416651	0.552632	0.000798	0.00631			5.08217	5.03154	0.255736	0.560686	NO	NA
FBgn0027951	922	0.187294	0.136973	0.421528	0.56338	0.000211				2.94859	4.08428	-5.33657	0.509455	NO	NA
FBgn0051548	256	0.0343945	0.0646289	0.29052	0.584955	0.030695	0.22636			4.38994	4.49303	-0.529035	0.660585	NO	NA
FBgn0051546	264	0.0555682	0.149451	0.308402	0.61761	0.011416	0.09349			4.01732	0.174584	9.91498	0.98755	NO	NA
FBgn0044823	85	0.133047	0.182282	0.438953	0.635659	0.008841	0.0001			2.06757	3.19293	-5.66187	0.592366	NO	NA
FBgn0037350	183	0.27718	0.0967596	0.502153	0.518116	0.000706				2.00823	3.03515	-5.34747	0.593096	NO	NA
FBgn0017550	585	0.443154	0.216809	0.395164	0.569966	0.002497				2.76172	3.93065	-5.50613	0.562926	NO	NA
FBgn0014366	503	0.186827	0.0552823	0.435481	0.554894	0.000551	0.0152			2.62333	3.46872	-4.3381	0.495493	NO	NA
FBgn0037344	2296	0.836555	0.120349	0.5756	0.544623	0.000754	0.21586	0.082967	0.132893	3.27564	4.3399	-5.00332	0.597293	NO	NA
FBgn0037342	302	0.340738	0.177086	0.475682	0.587459	0.002603	0.02485			2.07486	2.58897	-3.02757	0.591448	NO	NA
FBgn0037340	155	0.0667355	0.051071	0.443245	0.574786	0.000949	0.15767			3.15793	3.46657	-1.66296	0.659857	NO	NA
FBgn0037339	710	0.396824	0.109344	0.444358	0.556493	0.000334	0.1282			3.46094	3.2816	0.969293	0.822889	NO	NA
FBgn0037336	1304	0.155515	0.126989	0.360287	0.53742	0.013417	0.05447			3.20157	3.81372	-3.15278	0.682911	NO	NA
FBgn0010399	997	0.0774834	0.1079	0.313099	0.58016	0.962716	0.01174			1.50327	0.574379	7.0873	0.944744	NO	NA
FBgn0051547	1068	0.167081	0.209006	0.348603	0.574992	0.001201	0.02697	1.5e-08	0.02697	3.36843	1.88623	6.82924	0.929073	NO	NA
FBgn0015402	966	0.467396	0.0446667	0.424674	0.579111	0.001025	0.05093	0	0.05093	2.67839	2.99377	-1.77449	0.728806	NO	NA
FBgn0025825	438	0.136267	0.0382534	0.300822	0.540623	0.000588	0.01298			1.97834	3.14439	-5.85263	0.513022	NO	NA
FBgn0037330	321	0.052567	0.0668723	0.379199	0.556936	0.004366	0.17347			2.30303	3.73324	-6.47715	0.560897	NO	NA
FBgn0037328	157	0.314	0.0955924	0.502758	0.622363	0.00049	0.06247			7.81907	8.76874	-4.2943	0.468566	NO	NA
FBgn0037327	1162	0.249841	0.0501446	0.400238	0.540556	0.146185	0.14	0.00171502	0.138285	2.7004	4.22166	-6.57372	0.624913	NO	NA
FBgn0037295	488	0.223641	0.0649693	0.391598	0.608044	0.038401	0.17705	1.24e-09	0.17705	0.935426	0.263727	7.61987	0.926547	NO	NA
FBgn0037294	333	0.0555736	0.10888	0.313414	0.540918	0.000304	0.56908			0.335561	0	10	0.903029	NO	NA
FBgn0037297	443	0.163824	0.0633454	0.40454	0.564565	0.002425	0.09228	1.13e-07	0.0922799	2.45149	2.58845	-0.810853	0.72308	NO	NA
FBgn0037299	214	0.240813	0.0554953	0.553145	0.6	0.000694	0.11981			3.25141	3.62264	-1.97248	0.459443	NO	NA
FBgn0037301	959	0.0241992	0.0839353	0.309035	0.519444	0.00101	0.08766	0	0.08766	2.65706	2.89743	-1.36887	0.714064	NO	NA
FBgn0037304	562	0.546553	0.0618043	0.562144	0.543517	0.000965	0.18206	0	0.18206	0.575078	0.27243	5.29887	0.900272	NO	NA
FBgn0037310	179	0.203922	0.208352	0.305933	0.592593	0.00179	0.24536			3.13022	1.41028	7.68866	0.92229	NO	NA
FBgn0051542	199	0.598186	0.0346784	0.665658	0.695	0.006164	0.11957			3.42461	0.0819936	9.93977	0.993178	NO	NA
FBgn0003275	131	0.414847	0.0600687	0.481366	0.573232	0.000522	0.02075			4.51411	4.9883	-2.3576	0.718701	NO	NA
FBgn0037325	477	0.387759	0.0363229	0.44479	0.573919	0.000535	0.18177	0.124642	0.0571277	2.42754	0.0361906	9.94183	0.988945	NO	NA
FBgn0037324	486	0.0864506	0.32923	0.304111	0.561259	0.000562	0.01514			1.73945	0.568328	7.7721	0.921443	NO	NA
FBgn0037323	308	0.206162	0.0595877	0.379653	0.606257	0.000535	0.00411			3.3365	0.0466065	9.96386	0.976096	NO	NA
FBgn0037322	453	0.0626976	0.368291	0.28983	0.48605	0.001968	0.11015			0.0603555	0	10	0.923268	NO	NA
FBgn0001311	1615	0.136605	0.23297	0.336638	0.549711	0.004313	0.01246	1.57e-06	0.0124584	0.47311	0.265052	4.26224	0.934617	NO	NA
FBgn0037320	270	0.436504	0.10293	0.509652	0.542435	0.000397	0.544			3.47483	0	10	0.993852	NO	NA
FBgn0037315	687	0.211565	0.0882344	0.387917	0.564438	0.00051	0.0908			3.88542	3.95292	-0.35405	0.753816	NO	NA
FBgn0037312	216	0.217079	0.0742037	0.347356	0.625192	0.986197	0.04468			3.62574	3.81773	-1.01386	0.798911	NO	NA
FBgn0051538	563	0.539004	0.124139	0.547178	0.585697	0.000523	0.3675	0.20966	0.15784	6.31312	1.5866	9.74166	0.986264	de novo	Br9
FBgn0037307	224	0.0490848	0.189317	0.321879	0.564444	0.001097				2.91477	0.959473	8.46806	0.938334	NO	NA
FBgn0037305	256	0.0660078	0.0410547	0.373547	0.514916	0.000508	0.21272			3.14493	3.90366	-3.82106	0.609602	NO	NA
FBgn0260462	614	0.127142	0.0609072	0.351384	0.565312	0.998061	0.07266			6.36414	5.846	2.50864	0.585109	NO	NA
FBgn0053293	86	0.169442	0.205605	0.430012	0.597701	0.021794	0.32912			5.58609	1.42755	9.63452	0.989776	NO	NA
FBgn0040208	605	0.291038	0.0450033	0.454878	0.576458	0.064282	0.06885			2.8452	3.81976	-4.78066	0.521318	NO	NA
FBgn0037298	430	0.0418395	0.102519	0.303351	0.584687	0.000739	0.07214	0	0.07214	5.93087	4.8916	4.70946	0.879336	NO	NA
FBgn0037296	322	0.172724	0.0924534	0.384643	0.606811	0.003164	0.30894			2.3699	0.0669943	9.88535	0.989698	NO	NA
FBgn0004913	1008	0.428388	0.0162778	0.468072	0.515362	0.000881	0.1914	1.27e-07	0.1914	2.84381	4.55659	-6.99929	0.815965	NO	NA
FBgn0037290	246	0.0318089	0.0432805	0.332268	0.511471	0.989855	0.05394			3.90627	3.3386	2.92036	0.926244	NO	NA
FBgn0037293	515	0.144115	0.120076	0.402295	0.547804	0.000575	0.18364			2.65825	2.91482	-1.458	0.413575	NO	NA
FBgn0040684	96	0.22574	0.0361979	0.482708	0.580756	0.000302	0.33089			2.09606	0	10	0.991909	de novo	Br9
FBgn0010313	550	0.899845	0.0982927	0.638856	0.672111	0.001495	0.05982	2.43e-07	0.0598198	3.44418	3.95804	-2.64864	0.534825	NO	NA
FBgn0037292	193	0.0384922	0.290124	0.29499	0.542955	0.003836	0.03807			4.57927	3.36906	5.48784	0.926991	NO	NA
FBgn0037291	550	0.0982855	0.135604	0.362364	0.481549	0.003054	0.35797			1.52962	0.333417	8.54156	0.967128	NO	NA
FBgn0037288	246	0.101337	0.0718415	0.31224	0.516869	0.993431	0.04305			5.70687	4.74929	4.41372	0.820941	NO	NA
FBgn0004436	151	0.0599536	0.0758676	0.437815	0.462719	0.003284	0.0001			4.65074	5.21899	-2.78516	0.587709	NO	NA
FBgn0020280	755	0.465588	0.109507	0.451456	0.470018	0.001101	0.48592	0.369961	0.115959	2.10047	0	10	0.993674	NO	NA
FBgn0037262	204	0.498373	0.0524363	0.529828	0.541463	0.000603	0.09681			3.3418	3.96115	-3.16005	0.573715	NO	NA
FBgn0037263	297	0.186744	0.0900808	0.388657	0.52349	0.002128	0.21526			1.24658	1.95515	-4.7198	0.677274	NO	NA
FBgn0022981	568	0.0578028	0.105391	0.318826	0.523726	0.004975	0.09499	0	0.09499	1.29369	4.58181	-9.34877	0.943682	NO	NA
FBgn0037265	553	0.109953	0.0676564	0.358476	0.541516	0.000498	0.25102			2.50886	2.41576	0.556746	0.72468	NO	NA
FBgn0010750	538	0.426963	0.0842007	0.531857	0.57081	0.001254	0.07039			2.65307	3.58693	-4.68579	0.628215	NO	NA
FBgn0037279	369	0.0577344	0.0450461	0.306469	0.509009	0.001116	0.05253			3.59363	3.88943	-1.55136	0.666735	NO	NA
FBgn0037280	381	0.0521339	0.0797218	0.342682	0.536649	0.001088	0.11858	1.79e-08	0.11858	0.557966	0.238115	5.79523	0.651252	NO	NA
FBgn0037284	97	0.121907	0.0362474	0.540557	0.503401	0.000277	0.52442			2.23294	0	10	0.990549	NO	NA
FBgn0037283	133	0.152549	0.0543008	0.527489	0.606965	0.002813	0.09379			5.0164	0.323682	9.91949	0.993088	NO	NA
FBgn0037282	444	0.858074	0.114142	0.565761	0.569288	0.001524	0.43524			2.2777	3.05547	-4.192	0.655528	NO	NA
FBgn0026417	278	0.0278525	0.0817626	0.313219	0.497013	0.001764	0.11909	0	0.11909	2.73829	3.52018	-4.03023	0.553429	NO	NA
FBgn0037276	967	0.118339	0.0893806	0.479466	0.55854	0.000493	0.0342			2.87768	0.102393	9.8835	0.989422	NO	NA
FBgn0037275	525	0.215467	0.128375	0.431421	0.586185	0.038206	0.08548			1.49316	0.711663	6.11991	0.844185	NO	NA
FBgn0027570	774	0.111207	0.0570452	0.318788	0.566452	0.006316	0.05044			3.2833	3.31123	-0.152378	0.793922	NO	NA
FBgn0037270	280	0.0386571	0.0600179	0.335814	0.595492	0.017993	0.00206			4.67374	5.37472	-3.37309	0.506685	NO	NA
FBgn0040466	226	0.151327	0.131664	0.441987	0.472834	0.000788	0.20895			2.18974	3.86051	-7.12336	0.633389	NO	NA
FBgn0037261	421	0.878729	0.0269667	0.615969	0.605055	0.00034	0.35538			3.93939	4.12265	-0.953159	0.648172	NO	NA
FBgn0052945	166	0.165205	0.0546988	0.474542	0.451098	0.001578	0.19965			3.22342	0.0923716	9.92041	0.994407	NO	NA
FBgn0027930	400	0.06952	0.0522625	0.34615	0.521197	0.999156	0.19842			3.47079	2.83133	3.365	0.73515	NO	NA
FBgn0037232	763	0.0793054	0.0745924	0.331252	0.500436	0.015103	0.13393			2.00085	2.64122	-3.70362	0.759291	NO	NA
FBgn0040687	97	0.177526	0.106103	0.373691	0.5	0.999075	0.15622			8.97735	8.42827	2.61933	0.947215	NO	NA
FBgn0037235	230	0.285965	0.41083	0.294448	0.533911	0.076909	0.19033			2.33034	3.60276	-6.00583	0.736177	NO	NA
FBgn0037238	633	0.287175	0.288682	0.400346	0.54837	0.937285	0.08054			3.23921	1.71316	7.04868	0.901574	NO	NA
FBgn0037239	321	0.0661526	0.205171	0.328495	0.554865	0.000848	0.04098			5.2996	4.72315	2.8181	0.721752	NO	NA
FBgn0037240	1390	0.0532597	0.0288863	0.308708	0.492451	0.967298	0.06042	0	0.06042	4.02345	3.97602	0.247887	0.685073	NO	NA
FBgn0003882	462	0.407519	0.101877	0.479333	0.524118	0.001136	0.29377			2.76921	3.97919	-5.63995	0.555522	NO	NA
FBgn0037241	409	0.0719071	0.109139	0.338753	0.514634	0.023001	0.10037	6.04e-07	0.100369	2.54001	3.2003	-3.55234	0.356389	NO	NA
FBgn0037244	335	0.092994	0.0632239	0.312964	0.510913	0.001772	0.07262			2.91487	3.83696	-4.55594	0.451056	NO	NA
FBgn0051528	344	0.249317	0.0618314	0.421959	0.574879	0.001016	0.28642			3.41854	0.221391	9.82744	0.980426	NO	NA
FBgn0051525	316	0.333671	0.0838386	0.502345	0.424816	0.00047	0.89056			3.15193	0.965701	8.72842	0.981775	NO	NA
FBgn0037250	488	0.0813689	0.0661455	0.352773	0.524881	0.002414	0.14546			2.02987	3.59571	-6.95546	0.678414	NO	NA
FBgn0037252	970	0.522337	0.0455515	0.506703	0.536217	0.001562	0.23221			2.68084	3.38125	-3.68882	0.504674	NO	NA
FBgn0037254	1079	0.060177	0.0862966	0.323394	0.524074	0.000624	0.04977			1.9643	0.0741926	9.81655	0.99227	NO	NA
FBgn0037255	701	0.656427	0.0806876	0.599772	0.574074	0.000551	0.0936			2.11105	3.32879	-5.94301	0.539297	NO	NA
FBgn0037260	578	0.66337	0.20642	0.606433	0.454231	0.670374				1.47158	0.0376071	9.84997	0.992835	NO	NA
FBgn0051523	354	0.124446	0.30991	0.304969	0.500469	0.000484	0.05395			7.0389	6.09458	4.30122	0.861459	NO	NA
FBgn0051522	392	0.199949	0.268903	0.339778	0.536896	0.000651	0.07889			5.04801	4.24351	3.8469	0.9144	NO	NA
FBgn0037251	234	0.0832821	0.0695598	0.323043	0.571631	0.000477	0.21992			2.4407	3.04159	-3.30683	0.560806	NO	NA
FBgn0037249	1140	0.329632	0.0439526	0.511511	0.56617	0.000398	0.05668			4.596	5.65532	-4.80392	0.403873	NO	NA
FBgn0037248	1067	0.42702	0.124548	0.474405	0.47784	0.000777	0.3111			1.59308	5.27151	-9.45039	0.909911	NO	NA
FBgn0052944	576	0.0927483	0.0731771	0.342832	0.520508	0.001677	0.13054			1.69572	0.8553	6.00673	0.924576	NO	NA
FBgn0037242	382	0.352702	0.176864	0.416408	0.561358	0.006942	0.14203			4.17229	4.04614	0.655183	0.84027	NO	NA
FBgn0037236	559	0.29312	0.0769177	0.381955	0.508929	0.000289	0.19639			6.60762	7.43234	-3.81776	0.900566	NO	NA
FBgn0037231	223	0.378874	0.0384036	0.597583	0.547619	0.000598	0.07163			4.01919	4.02608	-0.0359867	0.600058	NO	NA
FBgn0037230	592	0.0396892	0.0902669	0.337025	0.56661	0.979354	0.16332	0.000157249	0.163163	4.19654	2.98874	5.56843	0.795912	NO	NA
FBgn0037213	665	0.344367	0.245087	0.425177	0.59009	0.001527	0.1			3.79094	3.12107	3.43363	0.815438	NO	NA
FBgn0037215	908	0.0427291	0.0514747	0.285264	0.514485	0.594842	0.18044			4.02546	4.13321	-0.560603	0.827664	NO	NA
FBgn0037218	1165	0.27135	0.0477631	0.367275	0.526015	0.000624	0.19277			2.96864	3.56384	-3.12336	0.573819	NO	NA
FBgn0015331	619	0.165276	0.0499919	0.384494	0.537634	0.000673	0.05367			2.34055	2.50435	-0.983098	0.705599	NO	NA
FBgn0010225	798	0.137258	0.0361278	0.341238	0.528995	0.925173	0.18416			6.22792	4.96463	5.47346	0.729431	NO	NA
FBgn0037224	354	0.442489	0.0358277	0.444975	0.57277	0.98789	0.16268			0	0.610378	-10	0.883484	NO	NA
FBgn0037227	251	0.308514	0.16898	0.400761	0.613757	0.990841	0.05989			0.468117	0.0312013	9.41432	0.963195	NO	NA
FBgn0041621	385	0.0310338	0.383761	0.303499	0.450777	0.002298	0.16582			0.654545	0.464524	2.82183	0.816625	NO	NA
FBgn0037228	394	0.0471853	0.103865	0.310703	0.488608	0.987379	0.08656			3.27914	2.06923	5.94132	0.736479	NO	NA
FBgn0037229	340	0.0819647	0.144771	0.333076	0.496579	0.000744	0.32206			1.75621	1.32055	3.13298	0.853549	NO	NA
FBgn0037225	278	0.192327	0.0360468	0.420863	0.55675	0.942938	0.26742			0.660829	0.361638	4.57606	0.949518	NO	NA
FBgn0037220	418	0.155744	0.0940478	0.407014	0.537788	0.001047	0.03187			3.33979	4.07996	-3.7003	0.388805	NO	NA
FBgn0051516	248	0.0450121	0.159157	0.345927	0.605087	0.847722	0.33575			1.54571	0.458894	7.90007	0.936746	NO	NA
FBgn0037217	389	0.165355	0.0462571	0.395486	0.566667	0.941782	0.25282			0.550717	0.589639	-0.58369	0.862704	NO	NA
FBgn0000500	141	0.57795	0.149936	0.401355	0.485915	0.518381	0.23768			3.48478	2.0492	6.61486	0.921968	NO	NA
FBgn0031670	198	0.150162	0.275465	0.32903	0.536013	0.988054	0.05495			4.94928	5.22729	-1.39256	0.517346	NO	NA
FBgn0000299	1779	0.826279	0.0427015	0.502763	0.615356	0.955197	0.44548			4.22238	4.67922	-2.29481	0.7516	NO	NA
FBgn0260470	301	0.21709	0.107678	0.367724	0.580574	0.001503	0.12443			3.53704	1.55138	8.04745	0.85928	NO	NA
FBgn0031676	388	0.215683	0.444356	0.339106	0.484147	0.340424	0.04084	4.08e-11	0.04084	2.66246	3.07176	-2.27553	0.796121	NO	NA
FBgn0031682	361	0.0578366	0.0575734	0.357249	0.581952	0.001331	0.06451	0.0277441	0.0367659	2.73941	3.25879	-2.81449	0.889809	NO	NA
FBgn0031683	386	0.156352	0.126707	0.442601	0.524548	0.000315	0.12605	0.0463731	0.0796769	3.92803	2.77828	5.4358	0.845394	NO	NA
FBgn0031684	126	0.106238	0.0447857	0.409571	0.553806	0.000737	0.05398			6.60556	5.93326	3.19347	0.670809	NO	NA
FBgn0031681	630	0.0723238	0.0686762	0.327524	0.561543	0.030759	0.03046			2.99165	4.07332	-5.13497	0.563627	NO	NA
FBgn0028694	308	0.10038	0.0810422	0.348542	0.569579	0.002935	0.0001			4.75591	5.72306	-4.44972	0.525324	NO	NA
FBgn0031678	629	0.0858076	0.0614881	0.303116	0.483598	0.996561	0.28868	0	0.28868	1.06955	2.62568	-7.70348	0.801803	NO	NA
FBgn0031677	93	0.193645	0.0288172	0.462817	0.51773	0.001254	0.26104			2.61434	6.44817	-9.38991	0.951071	NO	NA
FBgn0022023	338	0.0920562	0.0821302	0.368959	0.565388	0.00093	0.01744			5.73341	6.22428	-2.38607	0.416073	NO	NA
FBgn0031675	600	0.044165	0.05855	0.302612	0.560732	0.002023	0.13468			1.93378	0.884001	6.70753	0.819637	NO	NA
FBgn0031673	342	0.311994	0.0474912	0.400556	0.535471	0.985113	0.03076			3.01075	3.1656	-0.857544	0.806575	NO	NA
FBgn0016075	1940	0.726025	0.0802593	0.465981	0.613773	0.970083				3.96679	4.37261	-2.06857	0.76609	NO	NA
FBgn0031668	151	0.588152	0.0233841	0.574079	0.589912	0.000333	0.05531			4.00852	4.44779	-2.22732	0.585271	NO	NA
FBgn0053113	607	0.574357	0.13218	0.530555	0.567434	0.000564				6.48127	6.38242	0.489688	0.58387	NO	NA
FBgn0031693	509	0.0550098	0.0969312	0.318912	0.457516	0.055119	0.07997	0.0091821	0.0707879	4.31371	2.83238	6.42889	0.725663	NO	NA
FBgn0031694	511	0.0307123	0.117777	0.299184	0.41862	0.096765	0.11986	0.0780811	0.0417789	3.13048	2.02213	5.63024	0.795095	NO	NA
FBgn0031695	509	0.0497583	0.104652	0.299452	0.433333	0.066528	0.13934	0.0281141	0.111226	2.49645	2.20432	1.75904	0.672302	NO	NA
FBgn0031696	1099	0.382202	0.0342839	0.462704	0.541515	0.01673	0.10867	0.0912591	0.0174109	2.29832	3.27032	-4.98131	0.622893	NO	NA
FBgn0016076	729	0.492229	0.0978477	0.52662	0.594064	0.000908	0.06541	0.0321154	0.0332946	4.06103	3.2669	3.94599	0.779883	NO	NA
FBgn0015031	77	0.28726	0.185948	0.489468	0.606838	0.00285				8.90893	8.5511	1.73576	0.596739	NO	NA
FBgn0031701	131	0.330802	0.18726	0.374878	0.479798	0.995475	0.29665	0	0.29665	5.53175	4.87189	3.18169	0.849661	de novo	Br5
FBgn0016920	1761	0.0971516	0.131501	0.305196	0.553727	0.001367	0.02249			0.507867	0.257658	4.86849	0.917884	NO	NA
FBgn0016660	660	0.531691	0.0314152	0.554465	0.582451	0.001283	0.13921	0.0331883	0.106022	0.552999	0.225283	6.00133	0.86468	NO	NA
FBgn0031703	593	0.0483457	0.0652833	0.315408	0.535915	0.000804	0.10348	0.0844679	0.0190121	3.74005	3.35007	2.05408	0.795436	NO	NA
FBgn0031702	453	0.183035	0.377369	0.353857	0.56975	0.001034	0.0426	0.00737578	0.0352242	3.22633	1.97338	6.13335	0.819997	NO	NA
FBgn0031700	101	0.0321485	0.129099	0.381673	0.562092	0.008913				5.65725	4.48321	5.21512	0.885503	NO	NA
FBgn0031698	2467	0.755882	0.0934512	0.56724	0.563614	0.003727				2.64517	3.65738	-4.98935	0.641408	NO	NA
FBgn0031697	444	0.296471	0.0703063	0.452041	0.593258	0.0046	0.05183			0.868108	0.377911	5.98926	0.942888	NO	NA
FBgn0000228	1118	0.350743	0.095339	0.531578	0.565982	0.0007	0.06305	0.0168506	0.0461994	2.91638	4.05607	-5.35946	0.62289	NO	NA
FBgn0003716	575	0.0851009	0.06908	0.34348	0.551505	0.036128	0.08393			3.83104	4.30397	-2.40552	0.505427	NO	NA
FBgn0031707	343	0.164889	0.150009	0.329983	0.515504	0.008372	0.03438	0	0.03438	1.34822	0.26318	8.63351	0.974569	NO	NA
FBgn0000318	126	0.106937	0.0895952	0.424706	0.574803	0.003002	0.05007			5.84022	5.94516	-0.522525	0.670704	NO	NA
FBgn0031711	437	0.288016	0.0506751	0.405597	0.56621	0.000744	0.14136			3.58719	3.99391	-2.10914	0.799011	NO	NA
FBgn0051989	1267	0.117048	0.138253	0.337743	0.510252	0.000444	0.13434	0.10592	0.0284201	1.17756	1.90473	-4.90775	0.642659	NO	NA
FBgn0051648	241	0.176481	0.0792448	0.358959	0.541322	0.003552	0.04481	0	0.04481	1.90723	2.37763	-2.88149	0.471909	NO	NA
FBgn0051915	612	0.153484	0.0638203	0.300507	0.516585	0.98398	0.08521	0.0852093	6.51e-07	1.54242	2.25499	-4.39787	0.608422	NO	NA
FBgn0002525	622	0.245553	0.0669116	0.511941	0.596041	0.000681	0.08064			3.07541	4.54767	-6.34147	0.758038	NO	NA
FBgn0031717	273	0.0428278	0.0871941	0.309179	0.509732	0.001238	0.04074			3.24835	2.45517	4.18098	0.754784	NO	NA
FBgn0031719	200	0.386845	0.0345	0.589315	0.497512	0.00209	0.23469	0.214731	0.019959	0.0585137	0.117179	-4.58837	0.971687	NO	NA
FBgn0031721	238	0.096105	0.0986218	0.35666	0.482566	0.000596	0.22048			2.43476	0.0475714	9.92364	0.993396	NO	NA
FBgn0004620	907	0.0596803	0.142358	0.330464	0.517988	0.660915	0.07855	0.0718517	0.00669833	1.55843	0.89097	5.13443	0.824477	NO	NA
FBgn0031724	486	0.471519	0.160335	0.57136	0.557837	0.001732	0.33938	0.0732974	0.266083	4.26212	0.0370687	9.98568	0.992237	NO	NA
FBgn0031728	576	0.0850017	0.0691806	0.323561	0.583478	0.001385	0.02461			6.07284	0.107189	9.98836	0.993077	NO	NA
FBgn0031729	131	0.266679	0.330305	0.350947	0.570707	0.001087	0.21258			2.5571	0.0735072	9.89243	0.993308	NO	NA
FBgn0051646	606	0.318979	0.0669851	0.409937	0.547501	0.075364	0.1117	0	0.1117	1.11419	0.344226	7.48862	0.938941	NO	NA
FBgn0031725	450	0.287242	0.0876644	0.382691	0.521803	0.975923				1.09487	0.311402	7.70774	0.943082	NO	NA
FBgn0031723	321	0.238143	0.166383	0.542009	0.578675	0.000764	0.1969	2.12e-05	0.196879	4.52991	0	10	0.993009	NO	NA
FBgn0031722	388	0.448871	0.182265	0.575119	0.622965	0.001104	0.2254	0.175321	0.050079	3.06628	0.0398679	9.96194	0.993159	NO	NA
FBgn0031720	241	0.0501411	0.0376515	0.313278	0.535813	0.000326	0.06809	0.0231784	0.0449116	3.59503	0	10	0.993257	NO	NA
FBgn0031718	328	0.0622378	0.0542287	0.352024	0.566363	0.000451	0.04193			0.0478915	0.096256	-4.58833	0.83396	NO	NA
FBgn0014189	424	0.100561	0.0886816	0.354441	0.55451	0.000184	0.00271			3.60802	5.87654	-7.91451	0.710679	NO	NA
FBgn0031716	483	0.133698	0.0953727	0.356358	0.580579	0.009607	0.04296			0.812316	0.352376	5.95443	0.932699	NO	NA
FBgn0031715	243	0.547687	0.0683909	0.458214	0.579235	0.006006	0.23532			1.06531	0.00372168	9.97633	0.979823	NO	NA
FBgn0031713	477	0.12305	0.0538008	0.307004	0.582985	0.010503	0.06087	0.0401109	0.0207591	3.72355	3.51263	1.11968	0.496562	NO	NA
FBgn0031710	662	0.0777296	0.0916526	0.366795	0.485671	0.000179	0.01063			2.43533	2.99664	-3.11555	0.517876	NO	NA
FBgn0031708	236	0.255085	0.0900127	0.396674	0.548523	0.000346	0.06665			3.9582	3.62913	1.71703	0.530937	NO	NA
FBgn0031730	438	0.166546	0.0655708	0.405046	0.589218	0.000741	0.00712			0.756953	0.141331	8.41507	0.87666	NO	NA
FBgn0024191	839	0.228265	0.0899726	0.40859	0.580952	0.000578	0.08799	4.47e-07	0.0879896	1.19255	1.53334	-2.65989	0.710324	NO	NA
FBgn0031736	332	0.455319	0.0600452	0.568651	0.543544	0.000722	0.0561			2.03461	3.39566	-6.41743	0.757812	NO	NA
FBgn0031735	447	0.118391	0.0677159	0.297738	0.583333	0.95652	0.07213			1.24312	1.1633	0.690417	0.77951	NO	NA
FBgn0051913	215	0.373749	0.084014	0.5006	0.58642	0.004255	0.09359			4.66862	0.902121	9.63832	0.983158	NO	NA
FBgn0031740	459	0.549183	0.0960153	0.543828	0.592029	0.002102	0.09189	0.0122595	0.0796305	1.51658	2.45156	-5.38814	0.657763	NO	NA
FBgn0031741	751	0.0219694	0.0262517	0.285782	0.547429	0.975548	0.10893	0.108741	0.000188645	3.70642	4.11066	-2.08443	0.916201	NO	NA
FBgn0031746	122	1	0.123713	0.723189	0.574526	0.43338				8.34798	0.137458	9.99692	0.99624	NO	NA
FBgn0043362	3489	0.129316	0.116739	0.310363	0.524546	0.000604	0.02338	0.0101196	0.0132604	2.48716	1.78463	4.14423	0.843094	NO	NA
FBgn0015381	691	0.357903	0.0721216	0.472082	0.628613	0.001941	0.04692	0.0468179	0.000102095	0.190459	0	10	0.953459	NO	NA
FBgn0001128	360	0.0565611	0.101364	0.297489	0.55771	0.001238	0.0065			6.85856	6.3268	2.56068	0.760074	NO	NA
FBgn0031752	1318	0.345065	0.0350205	0.38933	0.499874	0.001132	0.15701	0.0760856	0.0809244	3.60483	3.53664	0.364717	0.561637	NO	NA
FBgn0031753	165	0.0415091	0.465291	0.265733	0.538153	0.400716	0.05568			2.53667	0.364473	9.38474	0.89159	NO	NA
FBgn0031751	85	0.484082	0.141224	0.546871	0.624031	0.010649	0.44829	0.089658	0.358632	5.88563	0.119699	9.98511	0.993917	NO	NA
FBgn0031749	398	0.370058	0.213389	0.403234	0.516291	0.042203	0.21825			2.20529	0.115051	9.76757	0.976664	NO	NA
FBgn0031747	316	0.139415	0.0557658	0.400589	0.572029	0.99544	0.22555	0.149728	0.0758215	0.354779	0.207034	3.90643	0.916596	NO	NA
FBgn0002855	264	0.613777	0.0413788	0.515708	0.407547	0.994459				6.97058	0.053204	9.99698	0.996831	de novo	Br7
FBgn0002856	90	0.145967	0.1385	0.395711	0.446886	0.997684	0.45776	0	0.45776	7.20343	0	10	0.99577	NO	NA
FBgn0031745	430	0.236	0.0910326	0.443344	0.601701	0.000622	0.03018			1.13292	1.70506	-4.17616	0.817902	NO	NA
FBgn0051644	90	0.320222	0.155578	0.511889	0.472527	0.000912	0.16886			5.24203	0	10	0.994448	NO	NA
FBgn0031739	317	0.116726	0.0420063	0.402896	0.584906	0.000589	0.25388	0.205403	0.0484769	1.26271	3.04021	-7.91624	0.673764	NO	NA
FBgn0031738	544	0.197704	0.0472555	0.356312	0.56208	0.008339	0.0357	0.0134967	0.0222033	2.74526	3.11039	-2.02588	0.78433	NO	NA
FBgn0031737	249	0.232635	0.0518554	0.403735	0.609333	0.999448	0.04587	0.000346787	0.0455232	3.12513	2.0115	5.65499	0.825924	NO	NA
FBgn0031734	711	0.0561857	0.191079	0.311896	0.511236	0.000375	0.02593	0.00632649	0.0196035	5.69129	3.79597	7.22601	0.747339	NO	NA
FBgn0031733	429	0.144545	0.207301	0.337564	0.534109	0.976464	0.46728			2.73438	0.787271	8.64553	0.978869	NO	NA
FBgn0031732	493	0.06814	0.0568418	0.313724	0.516194	0.062205	0.21609	0.0759176	0.140172	2.34278	1.88307	2.83636	0.963426	NO	NA
FBgn0031731	305	0.109603	0.335987	0.378423	0.506536	0.052858	0.186	0.165376	0.0206245	0.20657	0.124211	3.59165	0.989506	NO	NA
FBgn0003980	168	0.739685	0.0813036	0.531679	0.684418	0.956622	0.12666			0.163011	5.41982	-9.97135	0.965118	NO	NA
FBgn0031757	335	0.0544119	0.1768	0.323167	0.571429	0.000265	0.07777			3.21492	0.123637	9.89142	0.992091	NO	NA
FBgn0031758	337	0.0918635	0.199733	0.328341	0.556213	0.000812	0.07509	0.00426684	0.0708232	2.00375	0.133638	9.67257	0.983716	NO	NA
FBgn0001942	403	0.0615136	0.08167	0.334467	0.55363	0.000336				7.69521	8.23002	-2.55896	0.48387	NO	NA
FBgn0001941	321	0.0556231	0.280617	0.304125	0.552795	0.000767	0.01966			4.57419	5.1469	-2.81035	0.720831	NO	NA
FBgn0031760	314	0.0680573	0.339583	0.341277	0.554497	0.001336	0.05754			1.79945	1.70365	0.666788	0.607906	NO	NA
FBgn0031763	256	0.144254	0.0435391	0.409156	0.586252	0.005822	0.02425	0	0.02425	0.141225	0.0380835	7.16074	0.910884	NO	NA
FBgn0051643	899	0.0212225	0.0896685	0.300435	0.497407	0.000963	0.22125	0.0713679	0.149882	1.68817	2.53548	-4.87044	0.492388	NO	NA
FBgn0031768	296	0.342591	0.122223	0.478824	0.589226	0.000631	0.04359	0.000909252	0.0426807	2.45374	2.85546	-2.2908	0.485187	NO	NA
FBgn0031769	487	0.133487	0.0341109	0.349259	0.554645	0.001594	0.00892			1.89132	5.23144	-9.23367	0.882259	NO	NA
FBgn0031770	545	0.137167	0.27758	0.355899	0.617216	0.001212	0.02456			1.15323	0.687022	4.49055	0.921173	NO	NA
FBgn0031772	163	0.703368	0.036865	0.666969	0.54065	0.000372	0.24129			3.94825	3.68234	1.39178	0.835803	NO	NA
FBgn0031774	391	0.0673095	0.0643223	0.33701	0.579932	0.000427	0.07313	0.0183182	0.0548118	3.43119	2.15904	6.08776	0.911702	NO	NA
FBgn0031776	126	0.143532	0.024119	0.578952	0.511811	0.000895	0.05085			3.97487	5.10792	-5.12904	0.598653	NO	NA
FBgn0051642	557	0.321738	0.0489174	0.425688	0.531661	0.002075	0.58618	0.464774	0.121406	2.45188	0.98633	7.6243	0.96915	NO	NA
FBgn0031784	337	0.199392	0.0635875	0.404929	0.529586	0.001219	0.04306			4.02897	0	10	0.994157	NO	NA
FBgn0031785	1767	0.199955	0.0293441	0.421246	0.577112	0.000303	0.05993	0.0423458	0.0175842	2.95548	0.0164469	9.98302	0.992363	NO	NA
FBgn0040950	471	0.632172	0.0351444	0.485214	0.52613	0.998629	0.46082	0.0200119	0.440808	0	0.25956	-10	0.949975	NO	NA
FBgn0031786	135	0.548415	0.0508889	0.519504	0.627451	0.001131				3.73241	0.093017	9.94567	0.992805	de novo	Br7
FBgn0051639	58	0.0592759	0.361603	0.479621	0.60452	0.031638	0.08062			7.51091	0.516439	9.97624	0.99409	NO	NA
FBgn0031782	543	0.134886	0.154862	0.354309	0.563113	0.002871	0.27419	0.0983361	0.175854	1.05313	2.41838	-7.30599	0.621605	NO	NA
FBgn0031779	445	0.172906	0.0849191	0.333333	0.61136	0.002513	0.03731	0.0206611	0.0166489	2.02069	2.27054	-1.56681	0.600651	NO	NA
FBgn0031777	223	0.0635067	0.0510583	0.400081	0.52381	0.000256	0.06368	0	0.06368	1.71062	2.21047	-3.1654	0.527406	NO	NA
FBgn0031775	251	0.0379124	0.102466	0.321857	0.547619	0.000952	0.05041	0	0.05041	0.818364	0.532069	3.58997	0.937021	NO	NA
FBgn0031773	656	0.196181	0.0377424	0.38873	0.532725	0.000642	0.08269	0	0.08269	2.36209	2.60344	-1.42883	0.603224	NO	NA
FBgn0031771	474	0.0628101	0.0616941	0.322392	0.560702	0.002595	0.02779			7.28178	6.36665	4.18175	0.78236	NO	NA
FBgn0029161	215	0.0685535	0.055186	0.353842	0.615741	0.002993	0.00705			5.85396	5.41543	2.15096	0.748127	NO	NA
FBgn0000052	1354	0.0329557	0.0476418	0.295319	0.565068	0.0014	0.07401	0.0156073	0.0584027	3.53056	4.05826	-2.70238	0.734513	NO	NA
FBgn0031766	228	0.208456	0.0574035	0.363732	0.544396	0.001698	0.12764	1.65e-08	0.12764	0.91854	1.75898	-5.87109	0.510699	NO	NA
FBgn0025742	619	0.151404	0.0462278	0.354027	0.581183	0.001569	0.0029			2.64844	2.95703	-1.74375	0.594607	NO	NA
FBgn0031764	266	0.0326955	0.091718	0.385711	0.583021	0.000787	0.07387	0	0.07387	1.99558	2.67376	-3.88828	0.599687	NO	NA
FBgn0001170	418	0.553426	0.114335	0.549627	0.587908	0.005184	0.14118	0.0603806	0.0807994	0.390219	0.210618	4.40701	0.900378	NO	NA
FBgn0001089	672	0.097747	0.0474464	0.289451	0.548787	0.312364	0.08171	0.0585579	0.0231521	3.77884	2.40019	6.29169	0.978062	NO	NA
FBgn0031759	1838	0.324306	0.0947122	0.440255	0.554649	0.000713	0.0388	0	0.0388	3.43337	4.69641	-5.64642	0.636076	NO	NA
FBgn0000308	126	0.026254	0.102167	0.349595	0.582677	0.002783				5.91747	6.67488	-3.55643	0.671138	NO	NA
FBgn0031756	659	0.592038	0.128159	0.49839	0.561616	0.892148	0.33557	0.0871258	0.248444	0.0835769	2.2176	-9.83534	0.940624	NO	NA
FBgn0003979	141	0.375177	0.205241	0.452312	0.664319	0.999096	0.08557			0.113016	7.39441	-9.99513	0.933139	NO	NA
FBgn0040949	97	0.212	0.135526	0.380299	0.530612	0.950128				0.140493	2.65779	-9.80558	0.962675	NO	NA
FBgn0026755	537	0.129914	0.158458	0.30121	0.502478	0.843855	0.21112	0.0581934	0.152927	2.67815	0.274209	9.60516	0.947465	NO	NA
FBgn0031791	216	0.0482685	0.0749028	0.355486	0.592934	0.000478	0.13065			1.4271	0.649332	6.28801	0.754851	NO	NA
FBgn0260452	100	0.05878	0.26647	0.38947	0.521452	0.000527	0.43401			2.96578	0.0868947	9.90846	0.989924	NO	NA
FBgn0015623	679	0.06181	0.0401576	0.331219	0.569608	0.000579	0.01693			7.36204	6.28334	4.79407	0.890683	NO	NA
FBgn0031803	504	0.0828313	0.135615	0.30828	0.524752	0.002588	0.12228	0.032689	0.089591	0	0.0494932	-10	0.776705	NO	NA
FBgn0031805	652	0.0618804	0.10088	0.305847	0.578356	0.998584	0.0892	0.0789217	0.0102783	1.40141	2.19062	-4.90067	0.854034	NO	NA
FBgn0043854	1173	0.429808	0.0906198	0.47248	0.570131	0.000268	0.09371	0.0765713	0.0171387	0.193542	3.31068	-9.83782	0.946134	NO	NA
FBgn0031808	684	0.0660658	0.0693962	0.324857	0.583942	0.986132	0.04349	0.00880248	0.0346875	1.41043	0.64472	6.25104	0.943932	NO	NA
FBgn0031811	329	0.367422	0.218638	0.511222	0.605051	0.010305	0.06035			0.585357	0.769825	-2.36704	0.891335	NO	NA
FBgn0031815	489	0.110297	0.305667	0.315622	0.54898	0.009822	0.10463	0	0.10463	3.91046	3.72224	0.989019	0.614998	NO	NA
FBgn0031820	1659	0.5934	0.0775841	0.557893	0.513454	0.000731	0.45574	0.327436	0.128304	3.10721	4.05743	-4.61513	0.639712	NO	NA
FBgn0027496	306	0.0665752	0.0794641	0.355562	0.583062	0.000493	0.01348			3.83136	4.0475	-1.12728	0.681626	NO	NA
FBgn0051638	704	0.37578	0.0797216	0.547331	0.564066	0.000985	0.01614			2.21136	2.69572	-2.81108	0.822959	NO	NA
FBgn0031824	419	0.0989952	0.107663	0.320337	0.559524	0.001166	0.00848	0.00845393	2.61e-05	2.79422	2.85612	-0.353064	0.888564	NO	NA
FBgn0031822	111	0.0682072	0.154423	0.382748	0.532738	0.00529	0.0001			3.20593	5.05533	-7.21778	0.754409	NO	NA
FBgn0031821	300	0.03115	0.0851933	0.302373	0.543743	0.001177	0.17522	0.0711113	0.104109	2.79274	1.45413	6.77979	0.892409	NO	NA
FBgn0031818	450	0.34494	0.253791	0.4336	0.584627	0.002198	0.04023	0.0362087	0.0040213	3.14315	3.40532	-1.42125	0.510848	NO	NA
FBgn0031817	323	0.0560898	0.0793777	0.333641	0.561728	0.0008	0.06962	0	0.06962	3.06173	2.41415	3.5399	0.851795	NO	NA
FBgn0031816	433	0.346612	0.154794	0.420956	0.56298	0.001005	0.12767	0.0824319	0.0452381	1.40018	0.860682	4.49689	0.725973	NO	NA
FBgn0031814	707	0.152901	0.038553	0.330826	0.565443	0.00061	0.02329	0.00885536	0.0144346	4.36232	3.79123	2.87243	0.617432	NO	NA
FBgn0011722	2188	0.145449	0.0747066	0.417018	0.570123	0.992429	0.06658	0.0567944	0.00978558	3.18397	2.82015	2.00406	0.679652	NO	NA
FBgn0031804	272	0.23732	0.101114	0.370765	0.467577	0.001855	0.24274	0	0.24274	0.415601	0	10	0.987473	NO	NA
FBgn0031801	424	0.0322594	0.0808396	0.324823	0.54902	0.001045	0.06611	0.0410377	0.0250723	4.58429	3.33971	5.60574	0.902084	NO	NA
FBgn0031800	417	0.0430695	0.0828681	0.324633	0.561404	0.000901	0.05437	0.0297917	0.0245783	4.12929	2.67966	6.38874	0.841232	NO	NA
FBgn0031799	1252	0.305848	0.154105	0.405779	0.557063	0.038348	0.02877	0.0135107	0.0152593	1.55758	3.15591	-7.32605	0.722933	NO	NA
FBgn0031792	253	0.580265	0.0485296	0.488217	0.574803	0.996447	0.14394	0.120134	0.0238063	0.0609577	0.0712295	-1.12061	0.959125	NO	NA
FBgn0031826	363	0.12965	0.117727	0.31816	0.531136	0.029626	0.18112	0.158721	0.0223988	4.05322	0.220944	9.89336	0.992526	NO	NA
FBgn0051637	486	0.260691	0.0650226	0.393374	0.594114	0.001737	0.04926	0	0.04926	3.32527	3.18849	0.747006	0.59426	NO	NA
FBgn0031830	120	0.153708	0.0649	0.362492	0.573003	0.000681				8.18583	7.79809	1.87959	0.705221	NO	NA
FBgn0031831	154	0.221968	0.0554545	0.464636	0.567742	0.000285	0.10662			4.39614	0.436173	9.82246	0.973192	NO	NA
FBgn0031836	388	0.528152	0.0978015	0.496415	0.567266	0.001151	0.07017			4.98051	5.13606	-0.783997	0.574163	NO	NA
FBgn0031842	1430	0.530647	0.0393336	0.556818		0.852664	0.2579	0.163131	0.0947685	4.30947	4.54326	-1.19469	0.501741	NO	NA
FBgn0028467	993	0.0426969	0.124655	0.315522	0.527834	0.00051	0.1282	0.0266559	0.101544	3.27121	3.49975	-1.23097	0.563377	NO	NA
FBgn0000392	1117	0.531221	0.0727556	0.525124	0.536971	0.003248	0.13106	0.0851861	0.0458739	4.03079	5.59082	-6.41788	0.915321	NO	NA
FBgn0031851	488	0.523914	0.0695225	0.620252	0.522154	0.000714	0.07942	0	0.07942	1.74567	3.66974	-7.83668	0.73537	NO	NA
FBgn0046704	1214	0.28647	0.0299786	0.454801	0.575857	0.000304	0.01615			2.90568	3.48281	-3.05272	0.738568	NO	NA
FBgn0031853	756	0.251139	0.129648	0.366476	0.564509	0.0015	0.08489			4.18485	0.0732078	9.96967	0.993121	NO	NA
FBgn0031855	456	0.195121	0.123906	0.372193	0.592998	0.000615	0.00424			1.42665	0.796703	5.16303	0.845823	NO	NA
FBgn0051910	262	0.15729	0.0843588	0.400317	0.462611	0.00113	0.10822	0.0830259	0.0251941	4.20382	0.231581	9.8996	0.985309	NO	NA
FBgn0031854	992	0.317828	0.0331653	0.397051	0.579725	0.001547	0.04259	0.033638	0.00895195	0.161659	0.0574179	6.22118	0.94206	NO	NA
FBgn0025777	531	0.297386	0.0896441	0.438324	0.543233	0.000972				3.80633	4.44344	-3.17205	0.793004	NO	NA
FBgn0025595	455	0.119229	0.295519	0.345204	0.54386	0.000416	0.04631	0.000266591	0.0460434	3.54784	3.40143	0.786582	0.875838	NO	NA
FBgn0031850	1060	0.178188	0.182606	0.369392	0.56519	0.889687	0.03886	0.0156725	0.0231875	3.5208	1.70494	7.66662	0.918477	NO	NA
FBgn0031849	475	0.615636	0.0351958	0.553364	0.490196	0.000696	0.64388	0.522655	0.121225	4.59399	0.0708917	9.97822	0.993738	NO	NA
FBgn0028703	711	0.137094	0.284641	0.308044	0.50515	0.79574	0.08227	0.0504278	0.0318422	3.41216	3.39014	0.119204	0.673812	NO	NA
FBgn0031848	235	0.0318255	0.0594809	0.346221	0.553672	0.000797	0.08447			0.907111	2.90077	-8.56869	0.876372	NO	NA
FBgn0000351	483	0.0705487	0.132609	0.310561	0.537879	0.000903	0.12707	0.0442553	0.0828147	0.312179	3.91827	-9.82746	0.940429	NO	NA
FBgn0028990	447	0.145611	0.0872192	0.349168	0.568452	0.992392	0.05466			4.00418	3.89239	0.585087	0.88591	NO	NA
FBgn0031844	451	0.0854124	0.0722173	0.33641	0.534661	0.000746	0.25611	0	0.25611	0.927264	0	10	0.989129	NO	NA
FBgn0051636	313	0.0723898	0.0992204	0.347185	0.546709	0.000331	0.09366	0.0315122	0.0621478	1.29328	1.09381	1.7184	0.880521	NO	NA
FBgn0051633	408	0.0361446	0.0734338	0.306848	0.485738	0.000216	0.31379	0.175191	0.138599	2.08507	2.19427	-0.691059	0.352601	NO	NA
FBgn0051635	1805	0.514929	0.128745	0.450048	0.548911	0.0034	0.16201	0.00629613	0.155714	3.82037	3.93074	-0.579665	0.474292	NO	NA
FBgn0051634	692	0.147517	0.294253	0.29396	0.561809	0.003629	0.10865	0.0214708	0.0871792	0.318416	0.221134	2.73435	0.894449	NO	NA
FBgn0031837	376	0.154064	0.0920213	0.33312	0.535809	0.994135	0.08711	0.00948166	0.0776283	0.551637	0.721828	-2.29677	0.565977	NO	NA
FBgn0031834	315	0.0470063	0.0539524	0.347317	0.522152	0.000654	0.14069	0.114418	0.0262715	1.73973	2.71052	-5.32626	0.679859	NO	NA
FBgn0031832	444	0.208088	0.0780158	0.411194	0.534082	0.000424	0.05149	0.00641369	0.0450763	3.34655	3.07709	1.46747	0.890757	NO	NA
FBgn0031829	410	0.040478	0.0761951	0.345517	0.522605	0.00076	0.04215	0.0293869	0.0127631	0.583213	0.19289	6.85165	0.966478	NO	NA
FBgn0031858	610	0.606051	0.175426	0.521098	0.59629	0.001234	0.0655	0.0134933	0.0520067	3.34145	0.861177	9.07014	0.884587	NO	NA
FBgn0031860	341	0.0339619	0.0896217	0.262589	0.528265	0.020799	0.10786	0.0398043	0.0680557	3.90248	3.02857	4.33192	0.81286	NO	NA
FBgn0051632	746	0.514432	0.0456662	0.514282	0.637662	0.000659	0.05802	0.00493328	0.0530867	0.542795	0.551331	-0.132553	0.919208	NO	NA
FBgn0017551	411	0.248214	0.0629002	0.436496	0.570388	0.002093	0.12256	0.0976072	0.0249528	1.92606	3.93538	-7.89185	0.84527	NO	NA
FBgn0031866	1248	0.261635	0.0927043	0.371124	0.548973	0.206813	0.06083	0.0130024	0.0478276	1.47498	0.709338	6.05779	0.942392	NO	NA
FBgn0031868	908	0.237453	0.0938106	0.386056	0.532087	0.001526	0.04582			2.22453	3.98379	-7.3005	0.614087	NO	NA
FBgn0004838	421	0.343865	0.165675	0.390962	0.612164	0.001213	0.00888			6.3093	7.60939	-5.53677	0.57196	NO	NA
FBgn0020616	1127	0.166902	0.100577	0.362307	0.488771	0.001155	0.00518			2.17635	3.48801	-6.19834	0.698665	NO	NA
FBgn0031875	605	0.151706	0.0768231	0.376982	0.517602	0.000669	0.13719	0	0.13719	0.643831	3.42827	-9.40839	0.893298	NO	NA
FBgn0031877	323	0.0999783	0.0364551	0.315167	0.562757	0.01081	0.06087			2.49772	2.70605	-1.21523	0.70982	NO	NA
FBgn0021944	390	0.0581821	0.121867	0.320751	0.595055	0.07857	0.02816	0	0.02816	2.6944	2.83086	-0.782502	0.685981	NO	NA
FBgn0031879	3589	0.0403948	0.152298	0.326103	0.587187	0.993028	0.01118	0.00858551	0.00259449	1.69265	1.36032	2.43812	0.803315	NO	NA
FBgn0016978	448	0.549576	0.0703013	0.560121	0.635486	0.008343	0.05119	3.58e-10	0.05119	2.67696	3.68446	-4.96043	0.706153	NO	NA
FBgn0031878	657	0.425871	0.146549	0.477402	0.507599	0.000508	0.22103	0.0805019	0.140528	5.05502	3.69824	5.89103	0.985459	NO	NA
FBgn0031876	356	0.156222	0.053764	0.448831	0.50887	0.000316	0.12478	0.0425539	0.0822261	1.61452	2.09012	-3.10131	0.383295	NO	NA
FBgn0031874	611	0.080784	0.0461735	0.340411	0.470044	0.000669	0.09217	0	0.09217	0.580346	1.36877	-6.55719	0.647508	NO	NA
FBgn0031873	227	0.114401	0.0847048	0.408445	0.489766	0.001148	0.02715			1.71067	2.78265	-5.72233	0.684408	NO	NA
FBgn0031872	886	0.34204	0.0505102	0.420972	0.555806	0.964937	0.06769	1.09e-05	0.0676791	0.750863	2.46821	-8.39918	0.836001	NO	NA
FBgn0031871	315	0.444873	0.0553556	0.57334	0.555907	0.000585	0.08079	0.0512114	0.0295786	3.93262	3.4625	2.43514	0.915423	NO	NA
FBgn0031869	1901	0.456744	0.0961962	0.568691	0.559236	0.001784	0.04734	0.0139346	0.0334054	2.5995	1.27759	6.91679	0.780626	NO	NA
FBgn0028554	258	0.691105	0.0808605	0.632888	0.657658	0.000717				2.26727	4.89573	-8.59897	0.814857	NO	NA
FBgn0026196	511	0.21353	0.0421037	0.441996	0.548177	0.001116	0.01742			2.62778	6.38545	-9.35442	0.870853	NO	NA
FBgn0052829	234	1	0.0217094	0.727346	0.523404	0.984684	0.03727	0	0.03727	0.0825282	0.295411	-7.17239	0.810674	NO	NA
FBgn0011737	609	0.212491	0.0379163	0.411522	0.55082	0.000328	0.07472	0.0480661	0.0266539	3.35081	3.48255	-0.710953	0.850338	NO	NA
FBgn0042092	253	0.288004	0.0381976	0.41366	0.493438	0.000644	0.09314			1.55165	3.76658	-8.37062	0.84323	NO	NA
FBgn0031865	715	0.263059	0.318785	0.358123	0.577281	0.00502	0.04264			3.24837	2.9312	1.73966	0.940021	NO	NA
FBgn0031861	268	0.0663769	0.101929	0.306843	0.513011	0.000259	0.04945			3.79975	0.026792	9.98549	0.994055	NO	NA
FBgn0042189	91	0.309308	0.00186813	0.586121	0.59058	0.012056				8.32803	0.53441	9.98599	0.994562	NO	NA
FBgn0015776	309	0.080521	0.179479	0.358184	0.541935	0.000349	0.079			6.28627	6.07118	1.06395	0.816276	NO	NA
FBgn0031857	2892	0.645785	0.0796967	0.530836	0.526443	0.001384	0.19135	0.103514	0.0878358	3.52925	2.02874	6.79486	0.674085	NO	NA
FBgn0031856	480	0.248138	0.0851917	0.399308	0.52183	0.000323	0.36741	0.152028	0.215382	1.9435	0	10	0.989259	NO	NA
FBgn0003046	184	0.244082	0.0591413	0.38388	0.571171	0.995647	0.06538			0.832459	1.98513	-7.11793	0.766583	NO	NA
FBgn0031881	299	0.0667659	0.163669	0.310348	0.522222	0.001117	0.06538			2.09637	2.6035	-2.98083	0.528292	NO	NA
FBgn0031885	763	0.354341	0.0710537	0.434298	0.544939	0.002545	0.05902	0.0233884	0.0356316	3.38844	3.74992	-1.90571	0.847652	NO	NA
FBgn0031887	502	0.0328227	0.135813	0.269998	0.477137	0.829765	0.19686	0.000217278	0.196643	0.0619457	0.342735	-8.25419	0.8504	NO	NA
FBgn0031893	525	0.256448	0.0840305	0.405373	0.48289	0.005334	0.10466			3.38969	3.71159	-1.7043	0.616421	NO	NA
FBgn0051909	127	0.171764	0.0807795	0.515976	0.354167	0.000194				5.05123	0.208061	9.95164	0.992411	de novo	Br1
FBgn0031900	620	0.589113	0.0338823	0.526556	0.463231	0.967505	0.27181	0.0646361	0.207174	0.0249002	0.0652699	-5.83887	0.928926	de novo	Br9
FBgn0031897	969	0.552149	0.127138	0.459837	0.512371	0.002644	0.07954	0.0389231	0.0406169	4.15511	4.19124	-0.187493	0.560571	NO	NA
FBgn0031896	306	0.414837	0.0561667	0.436902	0.542888	0.001171	0.08898	0	0.08898	3.6266	3.81729	-1.00702	0.743711	NO	NA
FBgn0031895	506	0.577875	0.163804	0.471492	0.581197	0.001558	0.04107	0.0293794	0.0116906	2.02021	3.47383	-6.67842	0.781169	NO	NA
FBgn0031894	580	0.483586	0.0805707	0.549152	0.49455	0.004574	0.14207	0	0.14207	0.576324	1.11839	-5.35502	0.886651	NO	NA
FBgn0031888	405	0.173457	0.0420272	0.410709	0.537767	0.770211	0.31024			1.02294	0.385109	6.74527	0.756955	NO	NA
FBgn0031886	395	0.0790051	0.056	0.441727	0.493266	0.000866	0.20415	0.167403	0.0367468	1.46431	3.08089	-7.43811	0.90342	NO	NA
FBgn0051907	424	0.388193	0.0546108	0.48725	0.412549	0.000634	0.67293	0.110645	0.562285	4.5125	0.739019	9.68889	0.989409	NO	NA
FBgn0031882	223	0.266274	0.102879	0.380278	0.566964	0.004369	0.01484			2.80202	3.11207	-1.7232	0.61754	NO	NA
FBgn0051908	392	0.808311	0.10226	0.615765	0.600509	0.000589	0.19347	0.0407197	0.15275	3.26225	3.3696	-0.584091	0.509831	NO	NA
FBgn0031902	420	0.090469	0.0612929	0.378433	0.580364	0.992331	0.07005	0.0509848	0.0190652	1.63697	0.545723	7.64191	0.796334	NO	NA
FBgn0031903	483	0.258286	0.072147	0.434818	0.57438	0.000631	0.05213			0.12204	0	10	0.899035	NO	NA
FBgn0002938	1501	0.143711	0.0422758	0.349436	0.508433	0.000502	0.01916	0.016558	0.00260197	5.42113	4.00214	6.03284	0.964172	NO	NA
FBgn0031905	669	0.100792	0.0951928	0.329347	0.520896	0.001667	0.02475			3.11509	0.0341918	9.96866	0.992441	NO	NA
FBgn0031907	296	0.0617264	0.0386216	0.332247	0.476404	0.993229	0.13803	0.0144728	0.123557	5.40508	4.37436	4.71911	0.759241	NO	NA
FBgn0031908	276	0.0633297	0.0385399	0.390359	0.55355	0.000239	0.00696			6.12495	4.3114	7.0009	0.863993	NO	NA
FBgn0031910	283	0.0544594	0.0718057	0.35924	0.476526	0.989443	0.23034	0.00415236	0.226188	1.76678	2.6521	-4.965	0.948982	NO	NA
FBgn0028387	811	0.512938	0.0589063	0.549365	0.517241	0.000632	0.06319	0.029036	0.034154	1.58065	3.02471	-6.9456	0.69917	NO	NA
FBgn0031914	311	0.0421994	0.098881	0.353601	0.473291	0.000384	0.053	0.00728905	0.0457109	5.9586	4.67802	5.5483	0.744742	NO	NA
FBgn0031918	219	0.197288	0.0633607	0.358525	0.601515	0.909324	0.02271			2.10025	0.994302	6.68474	0.93768	NO	NA
FBgn0031920	558	0.287303	0.142735	0.447416	0.489565	0.001782	0.39664	0.184557	0.212083	4.35575	0.476105	9.79726	0.98766	de novo	Br9
FBgn0011283	143	0.0941608	0.091993	0.397105	0.592593	0.993962	0.2282			3.3212	1.81989	6.91813	0.944482	NO	NA
FBgn0045495	470	0.0868213	0.340164	0.355787	0.46143	0.000536	0.03592	0.013317	0.022603	0.176794	0.102742	3.77509	0.929591	NO	NA
FBgn0041247	450	0.115031	0.373378	0.325193	0.46711	0.001788	0.03162			0.0752675	0.0883538	-1.15932	0.989508	NO	NA
FBgn0025697	563	0.229499	0.115854	0.318675	0.487589	0.001866	0.06735	0.0170982	0.0502518	3.54799	2.11353	6.5782	0.902908	NO	NA
FBgn0031913	294	0.0338401	0.0958061	0.35652	0.572881	0.000502	0.03666	0	0.03666	5.10816	5.3995	-1.45351	0.778337	NO	NA
FBgn0031909	204	0.495	0.09525	0.520912	0.577236	0.002996	0.07002	4.26e-05	0.0699774	2.51109	3.22088	-3.79016	0.508634	NO	NA
FBgn0031906	328	0.248912	0.115655	0.424738	0.52381	0.000276	0.01863			0.715751	0.524534	2.62137	0.832684	NO	NA
FBgn0031904	448	0.160424	0.128319	0.355223	0.485523	0.000681	0.03291	3.13e-08	0.03291	2.53108	3.79018	-5.88097	0.800024	NO	NA
FBgn0083141	378	0.0244762	0.0679497	0.300788	0.407212	0.939323	0.32222	0.0814739	0.240746	3.63342	0.0530956	9.96709	0.996767	NO	NA
FBgn0031925	511	0.0605479	0.0462094	0.291008	0.44987	0.717545	0.12851	0.127648	0.000861964	5.11335	0.734619	9.80057	0.908846	NO	NA
FBgn0031926	787	0.413186	0.0406023	0.483053	0.531303	0.001173	0.1233	0.0375051	0.0857949	0.539764	0.530912	0.139944	0.849984	NO	NA
FBgn0040299	2122	0.0608803	0.0671729	0.324079	0.495839	0.0004	0.0693	0.0346241	0.0346759	2.59229	2.08034	3.01365	0.937495	NO	NA
FBgn0041181	1469	0.0609823	0.0639503	0.287482	0.494331	0.974874	0.05926	0.0518487	0.00741128	2.87276	1.76374	5.80918	0.763746	NO	NA
FBgn0031941	107	0.100729	0.229458	0.447925	0.521605	0.000497	0.11069			4.50865	0	10	0.993168	NO	NA
FBgn0003961	352	0.106369	0.0784801	0.322176	0.530689	0.009845	0.06342	0.0150291	0.0483909	3.70913	3.13183	3.00363	0.987763	NO	NA
FBgn0031946	281	0.445285	0.0655907	0.604231	0.56974	0.001622	0.30854	0	0.30854	4.68595	0.00253211	9.99929	0.993337	NO	NA
FBgn0031947	861	0.432014	0.107513	0.487355	0.520495	0.001001	0.05767	0.043597	0.014073	2.23334	3.86483	-7.01513	0.735359	NO	NA
FBgn0031951	311	0.0668135	0.0549871	0.373177	0.492521	0.001936	0.40956	0.285285	0.124275	3.47183	4.25202	-3.8478	0.429417	NO	NA
FBgn0031952	1052	0.513234	0.155294	0.449396	0.537512	0.000632	0.05498	0.00658447	0.0483955	4.49082	3.27602	5.52226	0.870435	NO	NA
FBgn0031950	465	0.715832	0.102652	0.510852	0.560086	0.001453	0.2118	0.211658	0.000142158	4.47393	4.07044	2.04911	0.663085	NO	NA
FBgn0025687	928	0.0391713	0.0438664	0.289661		0.0017	0.0233	0.00657783	0.0167222	2.36504	1.94207	2.60176	0.864519	NO	NA
FBgn0031948	415	0.0887301	0.359923	0.276766	0.463141	0.00053	0.04717			2.59653	2.96989	-2.10243	0.833662	NO	NA
FBgn0031942	129	0.0881008	0.157853	0.344651	0.666667	0.987483				3.1503	2.08864	5.42593	0.902669	NO	NA
FBgn0031940	142	0.156923	0.101775	0.249641	0.67366	0.999022				0.818179	0.539847	3.48413	0.96906	NO	NA
FBgn0014454	135	0.126733	0.145681	0.3614	0.661765	0.990835				1.23389	0.614168	5.65488	0.952909	NO	NA
FBgn0031939	641	0.15439	0.389917	0.300251	0.477155	0.003368	0.09417	0.0200646	0.0741054	2.15954	1.80016	2.30995	0.858557	NO	NA
FBgn0031937	594	0.0904495	0.459667	0.348781	0.439776	0.000534	0.29708	0.24785	0.0492302	3.66699	2.52571	5.49651	0.830862	NO	NA
FBgn0031936	595	0.0891059	0.450466	0.363343	0.430649	0.000972	0.31486	0.264532	0.050328	3.33593	2.0984	6.01267	0.809109	NO	NA
FBgn0031935	583	0.0529588	0.452365	0.318043	0.420091	0.00064	0.29258	0.226235	0.0663448	1.78674	1.22126	4.01202	0.969643	NO	NA
FBgn0053296	585	0.0387316	0.449152	0.331007	0.410694	0.001113	0.30825	0.293114	0.0151358	1.9667	1.33087	4.24766	0.927794	NO	NA
FBgn0041182	1420	0.0399761	0.0342197	0.325449	0.488388	0.88432	0.20025	0.114192	0.0860581	5.3051	3.99365	5.71208	0.723042	NO	NA
FBgn0031929	422	0.086718	0.062782	0.311502	0.475965	0.997911	0.08184	0.0385967	0.0432433	3.22032	3.47732	-1.38573	0.966958	NO	NA
FBgn0027515	524	0.242861	0.0919618	0.364947	0.525079	0.000109	0.06914	0.0209253	0.0482147	4.08611	4.24125	-0.80317	0.502684	NO	NA
FBgn0004177	309	0.0380906	0.0904272	0.325317	0.545161	0.000547	0.0001			5.51279	6.454	-4.30892	0.478659	NO	NA
FBgn0031954	203	0.0969064	0.422724	0.307798	0.555556	0.034439	0.16977	0	0.16977	3.02361	0	10	0.992264	NO	NA
FBgn0031968	358	0.111989	0.11662	0.330263	0.518106	0.96556	0.27818	0.234278	0.0439016	3.21584	3.62219	-2.15493	0.849906	NO	NA
FBgn0031975	776	0.054326	0.0966134	0.32246	0.546118	0.000495	0.03704	0.0193235	0.0177165	2.63183	2.40063	1.36296	0.899621	NO	NA
FBgn0031977	90	0.164167	0.102889	0.446744	0.538462	0.000787	0.03063			4.50381	6.02241	-6.26174	0.636583	NO	NA
FBgn0044323	749	0.191032	0.151199	0.349553	0.576444	0.003911	0.00708	1.07e-05	0.00706926	3.92174	3.73671	0.971754	0.555242	NO	NA
FBgn0031979	176	0.553631	0.11946	0.537193	0.559322	0.000989	0.20079	0.0338491	0.166941	1.92258	2.49105	-3.391	0.609627	NO	NA
FBgn0031981	2892	0.0517158	0.170075	0.291835	0.52195	0.994122	0.02998	0.0260254	0.00395457	2.46898	2.68184	-1.24583	0.652098	NO	NA
FBgn0010287	224	0.190487	0.0648482	0.375085	0.543704	0.001427	0.02291			1.48227	1.89104	-2.8166	0.834717	NO	NA
FBgn0013531	268	0.191127	0.0964179	0.372631	0.539033	0.003563	0.06688	0.0400723	0.0268077	1.53612	2.80077	-6.49493	0.626286	NO	NA
FBgn0011230	5322	0.163836	0.105457	0.320092	0.496337	0.000467	0.06537	0.0588204	0.00654961	5.05261	4.95826	0.476822	0.562804	NO	NA
FBgn0031980	104	0.82799	0.0186731	0.632644	0.552381	0.000642				9.28734	10.5707	-5.45394	0.523467	NO	NA
FBgn0031976	389	0.0289589	0.0941105	0.299167	0.523932	0.006185	0.02386	0	0.02386	0.443879	0.106895	7.69188	0.805122	NO	NA
FBgn0031974	278	0.0418525	0.110029	0.335255	0.456392	0.001294	0.26673	0.0770693	0.189661	2.8564	3.4404	-3.09767	0.778869	NO	NA
FBgn0031973	536	0.0995784	0.077931	0.330315	0.568591	0.99768	0.19189	0.0842345	0.107655	2.58794	1.76499	4.7036	0.726675	NO	NA
FBgn0031972	409	0.0843619	0.050022	0.320308	0.55122	0.003503	0.0481	0.0061882	0.0419118	1.70761	2.36845	-4.003	0.621629	NO	NA
FBgn0031970	518	0.110701	0.149546	0.319637	0.520873	0.025044	0.09053	0.0604986	0.0300314	0.895421	1.3887	-4.13722	0.897997	NO	NA
FBgn0031969	555	0.101895	0.101514	0.303706	0.520983	0.220643	0.23827			3.24077	4.91064	-6.81105	0.74492	NO	NA
FBgn0053121	346	0.111517	0.0506647	0.348367	0.398589	0.055555	0.51312	0.294459	0.218661	1.85799	0	10	0.996677	NO	NA
FBgn0051902	384	0.0529583	0.0615443	0.307013	0.439827	0.889807	0.39179	0.00965064	0.382139	2.04289	0	10	0.996539	NO	NA
FBgn0031961	515	0.119909	0.0837359	0.320441	0.485788	0.000926	0.04073	5.66e-09	0.04073	0.140229	0.707991	-8.28189	0.677519	NO	NA
FBgn0031959	611	0.609542	0.0265957	0.516119	0.551743	0.028171	0.07368	0.0271295	0.0465505	0.964387	0.484471	5.35271	0.758874	NO	NA
FBgn0045038	140	0.560886	0.117243	0.514857	0.586288	0.89281				2.78419	1.84387	5.12805	0.915522	NO	NA
FBgn0031957	197	0.52535	0.0414569	0.571701	0.624579	0.997767				1.12837	0.568524	5.49011	0.823859	NO	NA
FBgn0031955	1131	0.42212	0.130615	0.438279	0.576855	0.000172	0.03283	0	0.03283	0.759234	0.318345	6.0615	0.933176	NO	NA
FBgn0020618	318	0.026717	0.155575	0.294035	0.605016	0.001137	0.0387			7.74756	8.84834	-4.85005	0.528668	NO	NA
FBgn0031986	420	0.0923476	0.0866929	0.327498	0.447348	0.560105	0.36219	0.00897789	0.353212	2.18097	0.235723	9.48588	0.971457	NO	NA
FBgn0031988	585	0.518696	0.0616632	0.45805	0.52901	0.151608	0.09962	0.0770281	0.0225919	2.98171	3.71604	-3.75388	0.914987	NO	NA
FBgn0051606	197	0.0449949	0.0837665	0.375157	0.462963	0.991833	0.37121	0	0.37121	1.2014	0.979	2.02499	0.842747	de novo	Br6
FBgn0031996	402	0.137562	0.0606667	0.314754	0.506203	0.983759	0.06325	0.0593599	0.00389009	2.22394	3.53366	-6.16896	0.789859	NO	NA
FBgn0031997	370	0.119559	0.106035	0.290116	0.510332	0.9513	0.0311	0	0.0311	2.704	2.95529	-1.42148	0.725813	NO	NA
FBgn0031999	921	0.40198	0.141007	0.421055	0.512654	0.000323	0.09811	0.0385056	0.0596044	0.287381	0.221165	1.98547	0.944232	NO	NA
FBgn0015299	110	0.459664	0.0584455	0.614718	0.495495	0.001037	0.174	0.00695999	0.16704	4.0497	5.50796	-6.13917	0.693324	NO	NA
FBgn0032002	170	0.1266	0.0717882	0.357682	0.502924	0.000512	0.22487			3.19828	3.90038	-3.56149	0.812294	NO	NA
FBgn0032003	264	0.0875152	0.0497121	0.450686	0.542138	0.000826	0.10398			3.58374	0.268687	9.81202	0.994062	NO	NA
FBgn0032008	169	0.161071	0.0784675	0.36213	0.541176	0.994889	0.06199	0	0.06199	4.51189	2.67148	7.31942	0.921854	NO	NA
FBgn0032013	453	0.106439	0.0942097	0.344375	0.490455	0.99887	0.05583			1.58189	0.651759	6.85955	0.920176	NO	NA
FBgn0032014	326	0.032592	0.317758	0.301012	0.514781	0.000155	0.06949	0	0.06949	2.61103	5.5397	-8.82208	0.88108	NO	NA
FBgn0032016	397	0.246353	0.111635	0.401768	0.520938	0.002614	0.01682			1.64367	2.78195	-6.00513	0.57007	NO	NA
FBgn0032018	1487	0.0579065	0.257793	0.297445	0.495072	0.001629	0.05644	0.0328214	0.0236186	2.8182	3.36773	-2.94171	0.584367	NO	NA
FBgn0032020	122	0.408336	0.136656	0.457926	0.533875	0.000674	0.07174	0.010761	0.060979	2.38472	3.48573	-5.41581	0.440705	NO	NA
FBgn0032022	148	0.0814595	0.204966	0.351601	0.559284	0.997342	0.11976	0.0386148	0.0811452	3.66417	2.70647	4.76036	0.935577	NO	NA
FBgn0032024	252	0.658202	0.116841	0.549754	0.544137	0.999469	0.51717	0.000964352	0.516206	0.549629	0.305396	4.382	0.89999	NO	NA
FBgn0032025	269	0.238922	0.12374	0.471104	0.577778	0.997073	0.24328			5.04377	3.33264	6.891	0.911417	NO	NA
FBgn0051901	555	0.759623	0.669977	0.707742	0.482014	0.997626	0.53732	2.52e-06	0.537317	3.07817	3.98183	-4.43912	0.898524	NO	NA
FBgn0032026	1355	0.10644	0.225172	0.332984	0.5059	0.00062	0.03749	0.0243916	0.0130984	2.75871	5.64579	-8.76414	0.841053	NO	NA
FBgn0032021	147	0.0346463	0.201769	0.304095	0.565315	0.997713				3.98625	2.64086	6.10438	0.910923	NO	NA
FBgn0032017	364	0.286404	0.0785549	0.49281	0.465753	0.001109	0.0924	0.050433	0.041967	2.25633	2.66488	-2.39044	0.669442	NO	NA
FBgn0032015	330	0.146315	0.274288	0.283794	0.520645	0.938073	0.03487			4.40632	4.41671	-0.0534378	0.802048	NO	NA
FBgn0003502	786	0.194247	0.157748	0.389164	0.535366	0.00021				2.655	4.61824	-7.5622	0.772932	NO	NA
FBgn0032010	1603	0.300359	0.0525003	0.440084	0.550291	0.001262	0.11603	0.0897665	0.0262635	4.67059	2.01446	8.69059	0.870073	NO	NA
FBgn0028987	375	0.0635093	0.080576	0.33468	0.428191	0.985	0.43435	0.176285	0.258065	7.1923	0.0559721	9.99728	0.996421	NO	NA
FBgn0032006	1577	0.183777	0.0525308	0.353179	0.536967	0.999118	0.1155	0.101823	0.0136765	3.38031	2.75015	3.34437	0.620868	NO	NA
FBgn0032005	455	0.213092	0.0690637	0.455512	0.545322	0.002607	0.03275			4.16013	4.68003	-2.59745	0.353191	NO	NA
FBgn0032004	287	0.0510348	0.0655505	0.368659	0.5	0.001725	0.09043	0.0657592	0.0246708	4.15901	0.303809	9.86006	0.99158	NO	NA
FBgn0032000	196	0.188505	0.240821	0.340077	0.549915	0.001741	0.10578	0	0.10578	3.5963	3.82864	-1.22524	0.42947	NO	NA
FBgn0003607	206	0.516087	0.0461019	0.602029	0.537842	0.000611	0.08679	0	0.08679	4.20939	5.88612	-6.69368	0.608309	NO	NA
FBgn0031998	600	0.110742	0.437005	0.298903	0.479201	0.00244	0.04052	0	0.04052	3.84339	3.70265	0.742545	0.765964	NO	NA
FBgn0031992	90	0.0993333	0.0506778	0.4924	0.538462	0.001006	0.03588			5.26529	6.03437	-3.62913	0.483836	NO	NA
FBgn0031990	2016	0.599071	0.10159	0.45137	0.515121	0.001305	0.29205	0.199429	0.0926214	4.06449	4.0107	0.280646	0.354777	NO	NA
FBgn0031987	292	0.0577568	0.0425308	0.325558	0.542662	0.003666	0.05151			3.80976	3.68156	0.677667	0.700595	NO	NA
FBgn0031985	1684	0.0812761	0.172647	0.302052	0.52542	0.002253	0.02155	7.61e-09	0.02155	3.21796	3.23748	-0.107098	0.57651	NO	NA
FBgn0032029	340	0.0691853	0.0946853	0.300024	0.526882	0.001103	0.02945			5.15938	4.79496	1.81922	0.765114	NO	NA
FBgn0032030	317	0.027082	0.100132	0.273978	0.533543	0.00078	0.00196			2.3416	3.33053	-5.0256	0.464018	NO	NA
FBgn0032032	255	0.0293804	0.1176	0.310388	0.485677	0.001159	0.05816	0.0305447	0.0276153	2.55457	2.66502	-0.646275	0.712484	NO	NA
FBgn0032034	199	0.37598	0.0608894	0.460342	0.495	0.001027	0.5321	0.440729	0.0913707	1.89083	2.76626	-4.83254	0.604723	NO	NA
FBgn0032036	504	0.213665	0.364603	0.369732	0.528053	0.00054	0.02278			3.004	3.73855	-3.74923	0.681061	NO	NA
FBgn0032039	353	0.460805	0.085136	0.489159	0.511299	0.000934	0.47344	0.111445	0.361995	3.46115	0.0386951	9.97281	0.992927	de novo	Br5
FBgn0032040	284	0.273729	0.130785	0.397641	0.560234	0.936912	0.2616	0.134336	0.127264	0.586559	0.297249	4.94878	0.932123	NO	NA
FBgn0051898	333	0.471733	0.188036	0.508583	0.43513	0.000856	0.3829	0.124712	0.258188	0.394704	2.29963	-9.16849	0.808989	NO	NA
FBgn0020497	1063	0.0684854	0.15216	0.290765	0.495301	0.000459	0.01435			3.73798	5.22914	-6.27056	0.635057	NO	NA
FBgn0027932	837	0.850707	0.0523309	0.65287	0.53222	0.000606				5.19615	6.06109	-4.02439	0.610877	NO	NA
FBgn0051897	1005	0.32745	0.0908776	0.465862	0.384692	0.000274	0.50557	0.285468	0.220102	1.02811	0.638125	4.09755	0.913531	NO	NA
FBgn0029173	558	0.206152	0.0405394	0.439631		0.002652	0.17088	0.0369465	0.133933	1.37299	3.30225	-8.07734	0.752991	NO	NA
FBgn0053194	180	0.0302278	0.0801667	0.354122	0.418048	0.712302	0.37247			1.00738	0	10	0.955195	NO	NA
FBgn0032047	401	0.0271197	0.0584613	0.316791	0.500829	0.000565	0.25125			4.03937	1.95656	7.99616	0.979141	NO	NA
FBgn0032052	426	0.0941878	0.433469	0.300667	0.489461	0.049337	0.07731	0.0195933	0.0577167	2.81363	3.64501	-4.21688	0.444734	NO	NA
FBgn0032054	453	0.0427726	0.0715276	0.317832	0.54699	0.000548	0.15633			2.87404	2.96487	-0.512459	0.635468	NO	NA
FBgn0032055	523	0.0643117	0.122816	0.291249	0.482188	0.000345	0.21094	0	0.21094	7.68258	4.57603	8.82725	0.976613	NO	NA
FBgn0016122	630	0.0671714	0.0479571	0.313949	0.537771	0.978987	0.048	0.0230253	0.0249747	5.07881	4.55465	2.58861	0.789399	NO	NA
FBgn0028394	423	0.400648	0.165173	0.456019	0.562107	0.001593	0.02542			2.83873	2.71411	0.713714	0.833981	NO	NA
FBgn0011259	1131	0.389132	0.0498532	0.42307	0.545053	0.002098	0.04152	0.0283852	0.0131348	2.29466	2.01806	1.72712	0.879851	NO	NA
FBgn0032053	174	0.149299	0.0378218	0.391264	0.552381	0.002777	0.05075			3.69457	4.34919	-3.26525	0.552051	NO	NA
FBgn0032051	662	0.603551	0.0368021	0.611314	0.520362	0.000725	0.16295	0.0733505	0.0895995	1.53436	3.63257	-8.22372	0.791286	NO	NA
FBgn0032050	681	0.550623	0.041627	0.602041	0.527859	0.00044	0.19374	0.0661149	0.127625	2.17556	4.42098	-8.15736	0.80269	NO	NA
FBgn0032048	117	0.610812	0.154479	0.422624	0.579096	0.9989	0.0001			2.62632	1.53399	5.9494	0.94067	NO	NA
FBgn0032049	372	0.0702984	0.154349	0.283503	0.569258	0.994429	0.07067	0.0541838	0.0164862	7.0671	8.12984	-4.72207	0.969892	NO	NA
FBgn0026718	271	0.128893	0.241712	0.344387	0.528186	0.039658	0.02556			3.5009	3.99584	-2.54994	0.84788	NO	NA
FBgn0027490	969	0.210876	0.0679752	0.446693	0.520619	0.000725	0.20794	0.114773	0.0931671	0.934161	2.49596	-7.88711	0.777509	NO	NA
FBgn0001137	295	0.457786	0.159851	0.523064	0.551802	0.407891	0.16894	0.08447	0.08447	2.7557	2.80112	-0.260503	0.746792	NO	NA
FBgn0032042	442	0.454765	0.127907	0.432871	0.550038	0.001499	0.06174	0.0342999	0.0274401	2.10953	3.45099	-6.32048	0.572448	NO	NA
FBgn0014417	778	0.0712995	0.0873599	0.268747	0.516046	0.998155	0.13267	0.0638598	0.0688102	2.14285	3.2411	-5.52547	0.56734	NO	NA
FBgn0001084	416	0.0253293	0.195469	0.319084	0.526779	0.018447	0.02919	4.51e-07	0.0291895	1.18426	2.12433	-5.81018	0.649085	NO	NA
FBgn0040959	92	0.413457	0.127076	0.358152	0.555556	0.999572	0.51638	0.209051	0.307329	5.56457	7.0475	-6.10251	0.973896	NO	NA
FBgn0040958	93	0.273763	0.119677	0.36943	0.553191	0.999788	0.45044			3.87122	5.01082	-5.16552	0.966722	NO	NA
FBgn0040098	236	0.0728602	0.058428	0.369258	0.416315	0.992263	0.67517			5.91214	0	10	0.996276	NO	NA
FBgn0015583	234	0.0336581	0.0791068	0.36838	0.422695	0.994551				4.68844	0	10	0.996532	NO	NA
FBgn0032033	223	0.153305	0.215704	0.338668	0.525298	0.000793	0.10182			1.92311	3.02566	-5.67301	0.549542	NO	NA
FBgn0032031	381	0.142596	0.103486	0.343213	0.54712	0.002994	0.07574			1.74639	1.92114	-1.18396	0.537276	NO	NA
FBgn0001114	1026	0.406682	0.0307378	0.495125	0.551769	0.998855	0.2852	0.250615	0.0345849	4.80866	4.19086	3.0442	0.813164	NO	NA
FBgn0032061	506	0.0782767	0.147158	0.320036	0.550296	0.000419	0.02864			5.35847	0.357003	9.92961	0.991145	NO	NA
FBgn0032065	241	0.343975	0.521162	0.437768	0.484848	0.000481	0.52745	0.200208	0.327242	2.91771	0	10	0.993367	de novo	Br9
FBgn0029123	761	0.836397	0.0449987	0.58695	0.627297	0.002609	0.0316	0.0199446	0.0116554	1.59689	0.71886	6.48826	0.916717	NO	NA
FBgn0052986	290	0.459079	0.427452	0.400783	0.485682	0.002324	0.33771	0.0542496	0.28346	1.48159	0	10	0.992956	NO	NA
FBgn0052987	257	0.839405	0.494144	0.405883	0.50646	0.000121	0.25482	0.192561	0.0622592	0.600233	0	10	0.992249	NO	NA
FBgn0052988	255	0.811467	0.452412	0.441337	0.509115	0.000485	0.63621	0.213178	0.423032	1.79749	0	10	0.99212	NO	NA
FBgn0052983	250	0.25892	0.536768	0.334944	0.49668	0.000506	0.68537	0.294199	0.391171	1.08532	0	10	0.993731	NO	NA
FBgn0032072	242	0.110169	0.515665	0.346244	0.475995	0.000306	0.14199			2.74936	0	10	0.991576	NO	NA
FBgn0032069	1007	0.0943456	0.0276822	0.312919	0.537037	0.998676	0.05843			6.08124	5.53243	2.65716	0.98108	NO	NA
FBgn0032068	982	0.0452678	0.0290917	0.30252	0.510003	0.999474	0.09199	0.0353368	0.0566532	4.4198	3.64693	3.7881	0.987778	NO	NA
FBgn0032067	978	0.0867301	0.0283047	0.309581	0.457269	0.999217	0.16164	0.0459722	0.115668	2.85032	0.72028	8.90932	0.992535	NO	NA
FBgn0032066	1003	0.0744696	0.0269691	0.312905	0.468459	0.998349	0.09661	0.00968066	0.0869293	3.6573	1.84076	7.59216	0.987536	NO	NA
FBgn0003209	989	0.39436	0.057548	0.444321	0.542424	0.000186				3.58169	3.71185	-0.691939	0.621021	NO	NA
FBgn0004914	732	0.510661	0.177749	0.470505	0.574352	0.000549	0.07256	0.0339201	0.0386399	4.1849	3.90097	1.46833	0.681101	NO	NA
FBgn0032059	151	0.0911325	0.106119	0.374927	0.54386	0.000709	0.01089			2.95991	2.8997	0.33955	0.694411	NO	NA
FBgn0032058	674	0.194404	0.0712151	0.358286	0.557037	0.967458	0.08049	0.0196076	0.0608824	0.0355423	0.0180938	4.40783	0.74806	NO	NA
FBgn0032057	625	0.132014	0.0839232	0.303442	0.531416	0.994835	0.07215	0.0483918	0.0237582	0.0949472	0	10	0.868599	NO	NA
FBgn0032074	248	0.101089	0.359927	0.349109	0.508701	0.000629	0.18821	0	0.18821	4.93455	5.00611	-0.362114	0.895141	NO	NA
FBgn0032075	308	0.238201	0.317201	0.402127	0.564186	0.000697	0.12096			6.49635	6.00869	2.36492	0.788911	NO	NA
FBgn0052985	618	0.0441877	0.0802201	0.30196	0.426873	0.000653	0.16034	0.0914812	0.0688588	2.91203	0.227897	9.73446	0.989553	NO	NA
FBgn0052984	591	0.0327242	0.0726447	0.305469	0.424475	0.000602	0.27012	0.110741	0.159379	1.51048	1.88452	-2.58187	0.987669	NO	NA
FBgn0032082	663	0.0843137	0.0387149	0.30935	0.449297	0.126367	0.2061	0.118677	0.0874226	0.291371	0.945873	-7.37196	0.981657	NO	NA
FBgn0040963	146	0.138836	0.0446301	0.388507	0.482993	0.001246	0.07379			6.24481	0.232089	9.97665	0.993098	NO	NA
FBgn0032085	275	0.197233	0.432444	0.337371	0.481884	0.002283	0.11225	0.067084	0.045166	1.49672	1.88001	-2.64948	0.95141	NO	NA
FBgn0032086	275	0.233833	0.429076	0.318444	0.478261	0.000731	0.1697	0	0.1697	0.328767	0.146697	5.36761	0.941913	NO	NA
FBgn0040964	222	0.149694	0.0647838	0.353455	0.550075	0.000877	0.12044			1.71175	2.29428	-3.6053	0.814283	NO	NA
FBgn0015316	267	0.0599139	0.0977079	0.337951	0.557214	0.419203	0.08288			0.960657	0.39881	6.28822	0.916366	NO	NA
FBgn0032087	150	0.359833	0.176527	0.408413	0.487859	0.99898	0.28839	0	0.28839	5.29231	5.49517	-1.01417	0.933756	NO	NA
FBgn0032088	150	0.115393	0.191207	0.313453	0.492274	0.999714	0.27967	8.39e-10	0.27967	2.39615	3.18765	-4.19836	0.945617	NO	NA
FBgn0032094	231	0.188978	0.322459	0.396957	0.482759	0.058639	0.4287	0.05464	0.37406	0.773148	0	10	0.989161	NO	NA
FBgn0032095	1125	0.0649947	0.0447164	0.309564	0.401421	0.000984	0.47998	0.325076	0.154904	0.135536	0.0687735	4.51859	0.859172	NO	NA
FBgn0051609	123	0.34565	0.107846	0.456528	0.389785	0.997567	0.19527	0.13018	0.0650902	3.13723	0	10	0.99257	NO	NA
FBgn0032096	377	0.0493316	0.379462	0.291241	0.40388	0.00198	0.05349	0	0.05349	0.0619448	0	10	0.939275	NO	NA
FBgn0052982	793	0.426694	0.189588	0.456745	0.566751	0.000785	0.03507	0.0101499	0.0249201	2.14855	1.09193	6.36773	0.730866	NO	NA
FBgn0032100	233	0.570961	0.0226781	0.655691	0.517094	0.000333	0.10602	0.0655978	0.0404222	0.953827	0.336329	6.93116	0.942279	NO	NA
FBgn0032101	218	0.467876	0.0379037	0.623706	0.51446	0.000588	0.11004			2.7115	3.64895	-4.67966	0.501751	NO	NA
FBgn0051708	532	0.19928	0.0636786	0.3494	0.529706	0.98925				1.27548	0.307615	8.21316	0.921377	NO	NA
FBgn0032090	300	0.0387567	0.213827	0.32428	0.503876	0.009124	0.20742			3.48484	0	10	0.99343	NO	NA
FBgn0032089	290	0.115928	0.245014	0.330155	0.575029	0.000636				1.11528	0.126564	9.18554	0.964974	NO	NA
FBgn0013746	444	0.144874	0.0740248	0.397374	0.475655	0.00059	0.0001			3.4838	4.34234	-4.1712	0.463606	NO	NA
FBgn0011705	275	0.05768	0.433247	0.326396	0.466184	0.000196	0.05045			2.47533	4.65064	-7.96766	0.820318	NO	NA
FBgn0032084	318	0.206563	0.390101	0.360462	0.429467	0.00083	0.09595	0.0281519	0.0677981	2.69691	2.32427	2.17287	0.84297	NO	NA
FBgn0032083	646	0.175763	0.116514	0.356172	0.510562	0.003064				0.509289	0.101005	8.16801	0.845617	NO	NA
FBgn0032080	678	0.0839587	0.0368938	0.328942	0.378989	0.994329	0.35593	0.191151	0.164779	1.22556	0	10	0.99571	NO	NA
FBgn0032079	554	0.285116	0.0766949	0.422558	0.453453	0.000238	0.1471	0.047738	0.099362	3.0672	3.10733	-0.222895	0.858713	NO	NA
FBgn0032078	388	0.252289	0.0607113	0.340474	0.552699	0.045052	0.03412			3.05481	4.08519	-4.93184	0.703335	NO	NA
FBgn0041092	2047	0.704989	0.172531	0.529991	0.5861	0.002204	0.07129	0.0547964	0.0164936	2.72528	2.06894	3.74229	0.549615	NO	NA
FBgn0032109	608	0.145516	0.0430428	0.372633	0.516694	0.000388	0.07592			2.57416	0.00380274	9.99467	0.991737	NO	NA
FBgn0010314	74	0.113108	0.0363514	0.419419	0.511111	0.000208	0.0001			1.27116	4.64043	-9.3932	0.940984	NO	NA
FBgn0026439	479	0.0701461	0.392818	0.330109	0.519084	0.000591	0.00685			5.6491	4.30719	5.771	0.799177	NO	NA
FBgn0032110	442	0.290984	0.0628032	0.485278	0.525207	0.000772	0.31463	0.0127776	0.301852	3.2914	0	10	0.993553	NO	NA
FBgn0032111	133	0.0462556	0.121835	0.352714	0.507463	0.001357	0.09425			4.55966	0	10	0.993786	NO	NA
FBgn0012036	520	0.0518077	0.0856365	0.309925	0.551504	0.008454	0.06374			7.25789	6.49338	3.57243	0.715235	NO	NA
FBgn0032116	959	0.105998	0.0459333	0.338583	0.481597	0.013186	0.09281	0.0372439	0.0555661	2.58346	1.97743	3.54832	0.806215	NO	NA
FBgn0011232	940	0.101274	0.0876277	0.35294	0.53135	0.004738	0.03705	0.0136262	0.0234238	2.1325	2.97884	-4.56118	0.504474	NO	NA
FBgn0032119	368	0.0814185	0.0545734	0.340592	0.521229	0.002192	0.17732	0.0739385	0.103381	0.130666	0.152273	-1.12982	0.979946	NO	NA
FBgn0032115	189	0.663169	0.0972963	0.666418	0.540351	0.000528	0.3787	0.0158405	0.36286	4.09626	0	10	0.990119	NO	NA
FBgn0032105	319	0.441959	0.0651787	0.510721	0.592708	0.000283	0.06322			1.29298	4.43796	-9.27571	0.937686	NO	NA
FBgn0032104	216	0.245324	0.0445	0.493111	0.546851	0.00088	0.19029	0.0491041	0.141186	1.21611	0.0364232	9.80494	0.971916	NO	NA
FBgn0002973	556	0.429311	0.10995	0.441883	0.598444	0.00115				3.46168	4.00645	-2.79303	0.81858	NO	NA
FBgn0032123	1197	0.396718	0.182454	0.37215	0.528381	0.001051	0.17653	0.16518	0.0113496	4.27682	3.97768	1.53992	0.746579	NO	NA
FBgn0032122	328	0.858582	0.0137744	0.683073	0.469098	0.006289				6.67047	0.569367	9.95191	0.996557	NO	NA
FBgn0032124	292	0.452068	0.0391164	0.619216	0.484642	0.00321	0.09874	0	0.09874	1.57494	1.46881	0.796214	0.910026	NO	NA
FBgn0032125	153	0.182261	0.0872353	0.370739	0.575758	0.997005	0.03211			0.147357	0.0942226	3.15435	0.774534	NO	NA
FBgn0032126	205	0.447278	0.0781317	0.501907	0.487055	0.866087	0.3119	0	0.3119	0	3.36493	-10	0.952664	NO	NA
FBgn0032127	426	0.489775	0.0385657	0.479462	0.547229	0.993241	0.17266	0.0857607	0.0868993	0.0531707	5.30061	-9.99022	0.964176	NO	NA
FBgn0032131	564	0.0414255	0.108362	0.260092	0.476696	0.905854	0.19754	0.090361	0.107179	2.72216	2.69447	0.160232	0.956552	NO	NA
FBgn0019809	606	0.275144	0.160809	0.431625	0.565074	0.001288	0.12777	0.0862943	0.0414757	0.207322	0.074204	6.23138	0.912334	NO	NA
FBgn0040070	106	0.0429057	0.0297358	0.391915	0.542056	0.001212	0.16129			5.21499	5.88045	-3.18884	0.653858	NO	NA
FBgn0032135	486	0.309457	0.0540165	0.389126	0.518823	0.001941	0.24514	0.101461	0.143679	3.24976	3.17078	0.433658	0.775532	NO	NA
FBgn0032136	4333	0.0636169	0.0937621	0.291761	0.484233	0.998868	0.08311	0.0716394	0.0114706	4.51695	4.47936	0.192721	0.82638	NO	NA
FBgn0053299	193	0.144197	0.0993627	0.447047	0.537801	0.651585	0.12996			0.0650327	0	10	0.898496	NO	NA
FBgn0015393	127	0.0857402	0.0474094	0.40448		0.00046	0.0001			3.1027	7.18079	-9.4601	0.9125	NO	NA
FBgn0011207	395	0.103423	0.0693291	0.36619	0.543771	0.001231	0.02399			2.89964	3.9009	-4.86581	0.55663	NO	NA
FBgn0032138	627	0.330989	0.0648166	0.479494	0.550955	0.000406	0.02333			4.41952	5.78233	-5.8237	0.615759	NO	NA
FBgn0051710	123	0.253854	0.0515854	0.571236	0.524194	0.00044	0.1357			1.88411	1.7052	1.22488	0.848877	de novo	Br9
FBgn0000273	353	0.0757054	0.0725836	0.337691	0.576271	0.000669	0.0001			4.59057	4.17824	2.08418	0.698924	NO	NA
FBgn0051882	121	0.471967	0.0765041	0.520917	0.510929	0.001133	0.66578	0.418048	0.247732	3.84971	0.0214366	9.98884	0.993241	de novo	Br4
FBgn0032132	580	0.0951293	0.0658086	0.29666	0.484796	0.996764	0.04456	0.0209148	0.0236452					NO	NA
FBgn0014179	504	0.337071	0.0904167	0.432298	0.537954	0.025427	0.08551	0.0667188	0.0187912	3.10322	0.196073	9.80648	0.991885	NO	NA
FBgn0051709	208	0.411659	0.0662644	0.526404	0.45614	0.005276	0.77021	0	0.77021	6.35992	0.0782555	9.99313	0.99481	de novo	Br2
FBgn0028479	783	0.0481328	0.0555658	0.309497	0.574405	0.000809	0.03585			5.12387	5.62776	-2.46598	0.621621	NO	NA
FBgn0032129	1054	0.52787	0.174846	0.525096	0.618325	0.001138	0.03342	0.0198688	0.0135512	4.65347	3.33721	5.83158	0.745205	NO	NA
FBgn0004868	443	0.0441332	0.0709391	0.333808	0.573574	0.00105	0.01203			5.87458	6.26757	-1.92491	0.464205	NO	NA
FBgn0032139	209	0.365904	0.184656	0.471029	0.511111	0.023009	0.06551			3.21671	2.21439	5.13867	0.745995	de novo	Br9
FBgn0032140	110	0.215091	0.119836	0.479736	0.612613	0.00139	0.23031			3.18881	2.22726	4.97621	0.800609	NO	NA
FBgn0032143	424	0.0673113	0.0494009	0.318269	0.501961	0.993524	0.11687	0	0.11687					NO	NA
FBgn0032144	430	0.0971674	0.0752256	0.296384	0.573086	0.996624	0.11805	0.0841417	0.0339083	6.41779	6.6918	-1.34713	0.951912	NO	NA
FBgn0032147	441	0.247524	0.0581156	0.435898	0.569382	0.000509	0.06374	0.0020395	0.0617005	3.77395	3.39709	1.98229	0.677915	NO	NA
FBgn0032149	304	0.0945	0.0790757	0.343286	0.523497	0.001195	0.10423			1.95606	2.20078	-1.55654	0.442402	NO	NA
FBgn0032169	513	0.365057	0.0600682	0.491524	0.529183	0.000213	0.07769	1.25e-08	0.07769	1.21394	2.4263	-6.68609	0.689598	NO	NA
FBgn0032170	526	0.187698	0.0709316	0.368084	0.566097	0.0008	0.03789			4.24261	4.39379	-0.778126	0.632943	NO	NA
FBgn0032172	608	0.416977	0.258732	0.420076	0.555556	0.00065	0.03409	0.000216516	0.0338735	3.52576	3.58064	-0.293956	0.358733	NO	NA
FBgn0032171	234	0.160949	0.118282	0.362688	0.58156	0.00148	0.07832	0	0.07832	2.0643	2.79908	-4.11117	0.689602	NO	NA
FBgn0032168	463	0.107043	0.0652441	0.35805	0.523707	0.000567	0.09207	0.00888538	0.0831846	1.24924	2.48765	-6.71825	0.637244	NO	NA
FBgn0032150	323	0.228322	0.0582848	0.414827	0.527778	0.002488	0.15516	0.000973129	0.154187	1.19346	1.48148	-2.29021	0.733206	NO	NA
FBgn0011291	196	0.457857	0.0747959	0.571347	0.560068	0.000484	0.02673			1.96928	2.95117	-5.20315	0.635769	NO	NA
FBgn0015035	526	0.0705627	0.0606103	0.317825	0.475016	0.525352	0.09061	0.079995	0.010615	4.21781	4.8907	-3.28701	0.902135	NO	NA
FBgn0028704	881	0.478818	0.223431	0.430781	0.568783	0.001435				3.79714	2.18449	6.9924	0.8915	NO	NA
FBgn0000180	737	0.590049	0.145737	0.484976	0.592593	0.000292	0.04706	0.0470593	6.82e-07	0.678725	0.968221	-3.14938	0.893008	NO	NA
FBgn0043456	603	0.228556	0.0597794	0.384153	0.543046	0.001711	0.07903	0	0.07903	3.81378	5.65095	-7.10194	0.655818	NO	NA
FBgn0011584	428	0.599145	0.115855	0.626332	0.515152	0.000538	0.069	0	0.069	5.2113	4.88316	1.63987	0.741971	NO	NA
FBgn0032176	734	0.101313	0.021248	0.389316	0.477551	0.000647	0.33883	0.268067	0.070763	1.49064	0.11101	9.54882	0.992919	NO	NA
FBgn0027600	337	0.424401	0.0466113	0.468196	0.588757	0.830602	0.02188	0.008495	0.013385	1.58782	1.19452	3.00838	0.817755	NO	NA
FBgn0053302	340	0.474497	0.0622382	0.486591	0.611926	0.979159	0.12399	0	0.12399	0.431387	0	10	0.983759	NO	NA
FBgn0032178	382	0.0619581	0.0603141	0.326162	0.526545	0.002098	0.10718	0.0183583	0.0888217	1.73399	1.23957	3.58074	0.843692	NO	NA
FBgn0032187	1003	0.393241	0.0696929	0.43468	0.537185	0.00067	0.1009	0.0619371	0.0389629	2.33447	2.2496	0.522139	0.917493	NO	NA
FBgn0032188	440	0.0425682	0.1162	0.297577	0.477702	0.000417	0.46633	0.109606	0.356724	1.12478	0.0872791	9.4586	0.910545	NO	NA
FBgn0005593	252	0.198972	0.0554206	0.441885	0.57444	0.000202	0.03302			7.7455	9.0406	-5.49944	0.534874	NO	NA
FBgn0032194	694	0.054402	0.0560692	0.302951	0.493046	0.000435	0.07561	0.0356517	0.0399583	1.64714	3.70073	-8.09687	0.749101	NO	NA
FBgn0032195	431	0.0312274	0.0483921	0.296281	0.506944	0.002496	0.02507			1.66566	2.81118	-6.01058	0.63442	NO	NA
FBgn0032198	256	0.186578	0.0320156	0.492668	0.498054	0.000696	0.16999			6.00945	7.38071	-5.76356	0.603945	NO	NA
FBgn0032197	623	0.208173	0.110313	0.414803	0.384081	0.001442	0.11078	0.00275542	0.108025	2.68878	4.71524	-7.66787	0.740123	NO	NA
FBgn0032196	241	0.257361	0.0614647	0.404037	0.428375	0.001423				3.92726	4.65735	-3.56704	0.643513	NO	NA
FBgn0024320	1287	0.051826	0.22926	0.30397	0.458851	0.964456	0.08738	0.000857276	0.0865227	4.1953	3.68376	2.60597	0.64782	NO	NA
FBgn0032193	183	0.0726831	0.0869672	0.463109	0.438406	0.000634	0.05514			2.69887	2.76037	-0.354727	0.756259	NO	NA
FBgn0032192	413	0.0684092	0.0615182	0.283738	0.44525	0.985862	0.01862			1.49091	0.248826	8.91235	0.992333	NO	NA
FBgn0032191	490	0.215549	0.0558959	0.402204	0.591989	0.001626	0.04822	0.0306625	0.0175575	2.7123	3.97147	-5.81661	0.635973	NO	NA
FBgn0032189	197	0.151183	0.0410355	0.482873	0.518519	0.000551	0.09814	3.68e-07	0.0981396	2.52315	4.14375	-6.87922	0.761086	NO	NA
FBgn0028675	2223	0.24033	0.161359	0.352341	0.50045	0.000745	0.13393	0.0441707	0.0897593	0.889	0.734959	1.73599	0.87819	NO	NA
FBgn0051874	484	0.0394545	0.0957107	0.304996	0.518213	0.001017	0.1151	0.092468	0.022632	3.65083	0.295185	9.80172	0.991517	NO	NA
FBgn0032184	132	0.913538	0.129409	0.545008	0.591479	0.993594	0.57681	0.348621	0.228189	0.302177	0.133097	5.40566	0.83741	de novo	Br8
FBgn0032181	217	0.196829	0.0613963	0.398627	0.607034	0.000892	0.03855			1.72448	1.05595	4.81589	0.900102	NO	NA
FBgn0032175	1317	0.463579	0.0241693	0.452512	0.428174	0.006604	0.59171	0.0683938	0.523316	1.75742	0.0650107	9.80457	0.989545	NO	NA
FBgn0051755	1476	0.165357	0.0471057	0.355961	0.436019	0.000287	0.4415	0	0.4415	0.44798	3.04712	-9.48693	0.866119	NO	NA
FBgn0051875	161	0.147826	0.0517267	0.432435	0.561728	0.000185	0.31256			1.81947	2.97726	-5.93187	0.787146	NO	NA
FBgn0004419	459	0.135301	0.0582135	0.31993	0.447826	0.001002				4.47037	8.55764	-9.4218	0.909636	NO	NA
FBgn0051717	204	0.0730196	0.436093	0.351833	0.512195	0.000401	0.07061			3.57708	3.50772	0.371629	0.450574	NO	NA
FBgn0010407	685	0.0662292	0.0822818	0.305146	0.455782	0.986912	0.02614	0	0.02614	0.760059	0.557749	2.64136	0.926432	NO	NA
FBgn0032204	438	0.0613151	0.0674475	0.344763	0.498102	0.011498	0.03656			2.19594	3.1557	-4.98553	0.541771	NO	NA
FBgn0032205	246	0.0918659	0.0654553	0.417776	0.433198	0.000612	0.10713			2.21961	2.97823	-4.13565	0.442596	NO	NA
FBgn0032214	262	0.126672	0.061126	0.366298	0.509506	0.000406	0.04064			4.73831	4.87091	-0.672787	0.890543	NO	NA
FBgn0032217	561	0.0761533	0.114428	0.30431	0.44484	0.692558	0.06514	0.0351571	0.0299829	4.24051	4.93624	-3.38485	0.718701	NO	NA
FBgn0032219	399	0.0852807	0.167409	0.29908	0.514167	0.00072	0.13632	0.0542899	0.0820301	4.50395	1.65495	8.96524	0.987543	NO	NA
FBgn0032222	391	0.0557366	0.27676	0.280414	0.540816	0.006844	0.12295	0.0897129	0.0332371	3.84876	3.98522	-0.714711	0.540544	NO	NA
FBgn0032223	842	0.505952	0.0898539	0.514156	0.438118	0.018115				3.18236	3.73089	-2.85746	0.685675	NO	NA
FBgn0019932	347	0.0717839	0.150107	0.315075	0.414751	0.00109	0.06335	0.0341094	0.0292406	4.28003	4.19973	0.415281	0.835407	NO	NA
FBgn0051715	121	0.0685702	0.109587	0.377612	0.423497	0.000385	0.13177			4.74646	5.5237	-3.69231	0.413265	NO	NA
FBgn0032224	370	0.0666811	0.101808	0.319635	0.443845	0.001418	0.07896	0.0259199	0.0530401	3.541	4.00981	-2.41852	0.647427	NO	NA
FBgn0032225	572	0.110601	0.0681136	0.34289	0.509599	0.000593	0.02126	0	0.02126	0.932322	0.727374	2.25597	0.904194	NO	NA
FBgn0032229	253	0.174016	0.0917036	0.358375	0.549869	0.005098	0.04214			5.41814	4.15047	5.55596	0.876087	NO	NA
FBgn0003087	199	0.228729	0.0432261	0.423548	0.421667	0.000531	0.18598	0	0.18598	2.36534	5.08954	-8.67523	0.93285	NO	NA
FBgn0032230	268	0.0662164	0.144463	0.345862	0.49938	0.001543	0.01342			3.05385	1.97598	5.55206	0.772413	NO	NA
FBgn0032231	287	0.525314	0.0766725	0.457411	0.520833	0.000964	0.14862	0	0.14862	3.43368	4.30909	-4.24876	0.629745	NO	NA
FBgn0032233	385	0.143026	0.103486	0.346112	0.493092	0.980425	0.12201	0.0209833	0.101027	1.65656	0.532123	7.76295	0.9399	NO	NA
FBgn0032234	475	0.0530442	0.450154	0.259497	0.468487	0.695631	0.17478	0.0710965	0.103683	2.4197	2.76002	-1.96892	0.826348	NO	NA
FBgn0032235	491	0.135171	0.0842892	0.327723	0.434282	0.997592	0.16683	0.118217	0.0486128	4.7043	4.67116	0.168959	0.93554	NO	NA
FBgn0032236	218	0.0830734	0.0596881	0.367624	0.490107	0.000672	0.06604			4.55934	5.20966	-3.15961	0.517718	NO	NA
FBgn0051716	1062	0.411661	0.0940923	0.501234	0.489495	0.004676				4.54094	4.93974	-1.99682	0.634978	NO	NA
FBgn0051718	648	0.0440324	0.178248	0.287498	0.391885	0.981252	0.12752	0.0894781	0.0380419	0.339986	0.110753	6.70185	0.917489	NO	NA
FBgn0003942	156	0.170224	0.0792436	0.426756	0.52017	0.00206				9.1171	10.4711	-5.67447	0.455542	NO	NA
FBgn0025366	259	0.281819	0.0610502	0.466027	0.508974	0.000401	0.0001			5.78603	7.06758	-5.49325	0.501778	NO	NA
FBgn0032243	1048	0.235705	0.0367233	0.449808	0.456625	0.002074	0.06491	0.0543532	0.0105568	2.08999	2.41639	-1.99237	0.556141	NO	NA
FBgn0032244	332	0.05475	0.130006	0.330503	0.495495	0.000693	0.01077			1.42522	3.40163	-8.11339	0.872674	NO	NA
FBgn0032246	408	0.0945809	0.0724314	0.331154	0.525672	0.000785	0.02872			4.19843	4.74618	-2.72375	0.577851	NO	NA
FBgn0032247	317	0.031612	0.0457634	0.320186	0.501048	0.003937	0.13501	0.0310259	0.103984	1.95062	2.45631	-3.04742	0.647024	NO	NA
FBgn0004915	315	0.0710571	0.0960667	0.336178	0.523207	0.001136	0.01055			3.62216	4.08143	-2.36242	0.525985	NO	NA
FBgn0032250	319	0.454483	0.0572445	0.533853	0.472917	0.000409	0.09168			2.63398	3.63096	-4.9361	0.554303	NO	NA
FBgn0027052	289	0.0591869	0.0752595	0.422602	0.427586	0.001174	0.03731			3.70008	4.46904	-3.76353	0.556855	NO	NA
FBgn0032251	290	0.22091	0.0452103	0.469186	0.447881	0.000249	0.22135	0.00054529	0.220805	1.72713	2.77554	-5.62503	0.668825	NO	NA
FBgn0032252	880	0.251598	0.144658	0.395978	0.49073	0.97975	0.1062	0.0894464	0.0167536	1.34614	0.571174	6.53421	0.833774	NO	NA
FBgn0027611	1080	0.0794889	0.0317676	0.308921	0.495529	0.989105	0.06919	0.0649534	0.00423663	5.76239	5.64994	0.561209	0.865181	NO	NA
FBgn0032256	547	0.222254	0.0510128	0.417848	0.446472	0.001399	0.11448	0.112345	0.00213482	1.22371	2.30561	-6.26432	0.649457	NO	NA
FBgn0026431	650	0.0769846	0.14148	0.319469	0.441372	0.001589	0.28959	0.261361	0.0282289	1.99505	2.88381	-4.81842	0.60575	NO	NA
FBgn0032260	291	0.254725	0.0449347	0.500361	0.578767	0.000683	0.05645	0.0175281	0.0389219	1.86086	1.73367	0.872586	0.81364	NO	NA
FBgn0032258	776	0.0731894	0.0744485	0.366869	0.506221	0.000637	0.02455	0.0071062	0.0174438	2.55109	3.04453	-2.73789	0.682562	NO	NA
FBgn0051719	739	0.221391	0.0548579	0.407804	0.515766	0.024751	0.09646	0.0728228	0.0236372	2.71597	1.68774	5.58417	0.742159	NO	NA
FBgn0032253	950	0.0198421	0.0998632	0.30252	0.45496	0.000692	0.1175	0.0587659	0.0587341	2.98218	2.66511	1.78623	0.95751	NO	NA
FBgn0032249	702	0.0641026	0.0972023	0.339078	0.532954	0.001478	0.02614			2.30225	1.25134	6.12258	0.906305	NO	NA
FBgn0032248	199	0.0939347	0.0993568	0.359844	0.505	0.060538	0.0001			4.88785	3.72924	5.2514	0.952081	NO	NA
FBgn0005683	582	0.321275	0.064433	0.425467	0.51801	0.000264	0.27939	0.201878	0.0775121	0.879774	2.57412	-8.18775	0.898016	NO	NA
FBgn0032242	756	0.0390966	0.0861772	0.305767	0.48745	0.000426	0.05468	0.0415446	0.0131354	4.49204	5.11823	-3.05725	0.589473	NO	NA
FBgn0004106	297	0.0286465	0.0969125	0.320889	0.463087	0.000154	0.00652			1.82237	5.17652	-9.25461	0.937275	NO	NA
FBgn0053303	458	0.0508865	0.0905175	0.351928	0.534495	0.75398	0.05322	0	0.05322	4.75638	5.05687	-1.50917	0.804058	NO	NA
FBgn0027568	1248	0.0709495	0.117915	0.324841	0.535362	0.000374	0.01856			3.84513	3.86872	-0.124205	0.745662	NO	NA
FBgn0032228	338	0.119491	0.0616095	0.302595	0.439528	0.947688	0.10213	0	0.10213	0.0180497	1.83312	-9.95076	0.940401	NO	NA
FBgn0032221	621	0.489963	0.0827665	0.459235	0.410504	0.000619	0.11561	0.0325366	0.0830734	1.92601	1.10085	5.47176	0.873417	NO	NA
FBgn0011703	812	0.0803214	0.0416601	0.311602	0.499795	0.000773	0.03259			0.964201	5.33831	-9.75615	0.940609	NO	NA
FBgn0032218	686	0.565048	0.0915627	0.49681	0.446385	0.000445	0.23203	0.156797	0.0752335	4.24487	3.10441	5.31198	0.638803	NO	NA
FBgn0032216	475	0.0743368	0.0900021	0.355509	0.501401	0.000817	0.02263	0	0.02263	4.11858	5.27486	-5.19156	0.529922	NO	NA
FBgn0027491	472	0.456434	0.0501462	0.45446	0.513742	0.001572	0.01867			2.84752	1.56471	6.52258	0.89915	NO	NA
FBgn0032213	406	0.190759	0.0393177	0.364389	0.521704	0.993033	0.13809			5.38049	3.75681	6.61466	0.725319	NO	NA
FBgn0005322	369	0.109832	0.084271	0.339211	0.514414	0.000435	0.08089			3.98596	4.91694	-4.38405	0.433672	NO	NA
FBgn0032211	549	0.286749	0.0313443	0.458324	0.439394	0.927281	0.14219	0	0.14219	0.25867	0.852259	-7.34629	0.856042	NO	NA
FBgn0032210	639	0.125377	0.0544241	0.351415	0.426563	0.000333	0.05602	0.000463967	0.055556	4.29212	2.93179	6.05959	0.86288	NO	NA
FBgn0032209	174	0.0808046	0.0722989	0.423569	0.384762	0.001073	0.09486			2.53369	1.45756	5.97003	0.810687	NO	NA
FBgn0032208	2727	0.24179	0.0641261	0.365934	0.499511	0.000994	0.04029	0.0296557	0.0106343	4.95655	5.39474	-2.16544	0.593914	NO	NA
FBgn0003751	235	0.0336809	0.0971915	0.327494	0.485876	0.505768	0.07993			0.362475	1.48196	-8.30257	0.83107	NO	NA
FBgn0011305	200	0.644815	0.395955	0.486675	0.630182	0.000913	0.00657			3.81918	3.50855	1.63466	0.788225	NO	NA
FBgn0032200	156	0.0385064	0.225346	0.332077	0.433121	0.001255	0.03897			5.24745	5.41333	-0.831349	0.591201	NO	NA
FBgn0000229	372	0.113081	0.0912177	0.323973	0.451296	0.000782				4.10366	3.58458	2.6542	0.76882	NO	NA
FBgn0024248	968	0.378211	0.0983378	0.442101	0.46474	0.000347	0.10704	0.0603222	0.0467178	3.21918	3.27637	-0.313171	0.456221	NO	NA
FBgn0032261	203	0.286911	0.0867734	0.468571	0.586601	0.000595	0.0641	0	0.0641	3.02105	3.57847	-2.93225	0.526557	NO	NA
FBgn0010398	428	0.0190888	0.0883551	0.331481	0.52603	0.001203	0.12582	0.0903231	0.0354969	0.888102	2.57336	-8.16243	0.691287	NO	NA
FBgn0032264	448	0.0551228	0.100683	0.269877	0.499629	0.390961	0.11591	0.0457672	0.0701428	4.5738	3.6306	4.48244	0.850353	NO	NA
FBgn0032265	422	0.0400545	0.111998	0.263713	0.475177	0.984545				4.78995	0.191327	9.94667	0.974829	NO	NA
FBgn0032266	406	0.0378768	0.115094	0.281113	0.472563	0.9494	0.17916	0.0743714	0.104789	1.41184	0.27055	8.69121	0.95583	NO	NA
FBgn0032268	185	0.168038	0.17347	0.500281	0.537634	0.000279	0.2829			4.12997	0.11114	9.95137	0.992565	de novo	Br9
FBgn0051872	1073	0.595032	0.0435452	0.541359	0.470515	0.976674				7.7405	0.0466405	9.99846	0.996401	NO	NA
FBgn0043825	457	0.117063	0.104606	0.317442	0.492722	0.790966	0.28465	0.146645	0.138005	7.12318	0.0448371	9.99772	0.99658	NO	NA
FBgn0032276	652	0.108428	0.109144	0.368543		0.001111	0.53864	0.437741	0.100899	4.02546	0.0250746	9.98852	0.992819	NO	NA
FBgn0051871	531	0.188802	0.102232	0.307153	0.568296	0.86376	0.04142	0.00168714	0.0397329	0.468517	0.331083	2.71941	0.894697	NO	NA
FBgn0040496	449	0.65841	0.0307439	0.579904	0.537037	0.997595	0.39502	0.0521763	0.342844	2.35496	0.168849	9.69392	0.990316	NO	NA
FBgn0032280	103	0.188417	0.263379	0.380282	0.580128	0.999499				0.083084	0.18488	-5.19676	0.936261	NO	NA
FBgn0032281	96	1	0.312865	0.693031	0.646048	0.999542				2.23033	1.03371	6.89184	0.906542	NO	NA
FBgn0032287	405	0.0376741	0.0505086	0.330956	0.54844	0.016663	0.09291	0.0164238	0.0764862	3.52971	2.65554	4.44542	0.833543	NO	NA
FBgn0032289	351	0.090094	0.130217	0.261994	0.499053	0.998277	0.05371	0	0.05371	0.049173	0	10	0.894281	NO	NA
FBgn0032290	299	0.465194	0.0518294	0.509288	0.558889	0.000552	0.04797			2.80133	2.69378	0.618401	0.690697	NO	NA
FBgn0032291	281	0.368569	0.0546263	0.474406	0.559102	0.113509	0.02792			3.85015	0.617778	9.59414	0.989719	NO	NA
FBgn0032293	134	0.773299	0.0242015	0.644478	0.624691	0.002018	0.14637			1.46423	2.482	-5.75584	0.504249	NO	NA
FBgn0032295	736	0.413326	0.128308	0.496711	0.609679	0.018157	0.07332	0	0.07332	1.28618	3.13202	-8.01111	0.829663	NO	NA
FBgn0027550	675	0.558704	0.0546311	0.497141	0.599606	0.973622	0.0929	0.0544068	0.0384932	1.92068	0.874339	6.71559	0.87232	NO	NA
FBgn0015320	232	0.418435	0.0560345	0.482013	0.600858	0.000865				4.10997	4.41625	-1.56752	0.868414	NO	NA
FBgn0032297	124	0.101121	0.0293306	0.488274	0.546667	0.000418	0.0001			4.90323	4.28776	3.02523	0.666339	NO	NA
FBgn0032296	944	0.171716	0.0421737	0.365574	0.555908	0.001667	0.15638	0.0713335	0.0850465	1.7424	2.37276	-3.82537	0.484895	NO	NA
FBgn0032294	193	0.024342	0.453487	0.353104	0.554983	0.000601	0.16285			1.96019	0.224263	9.4024	0.991413	NO	NA
FBgn0027868	845	0.144708	0.0599763	0.356543	0.588258	0.000294	0.1086	0.0909506	0.0176494	1.57978	3.12885	-7.19887	0.672284	NO	NA
FBgn0032292	247	0.0849555	0.215773	0.418356	0.577957	0.001385	0.00474			4.22607	4.56584	-1.72669	0.521113	NO	NA
FBgn0024740	413	0.0876174	0.0951768	0.313741	0.533816	0.850702	0.17035	0.00280086	0.167549	1.17536	0.232818	8.52628	0.933124	NO	NA
FBgn0023496	439	0.210371	0.0839157	0.335346	0.557576	0.990865	0.03624	0.00817803	0.028062	0.12316	0.118657	0.274474	0.89707	NO	NA
FBgn0032286	886	0.493401	0.265436	0.346749	0.542277	0.929964	0.44558	0.233163	0.212417	4.43305	3.95047	2.43997	0.944416	NO	NA
FBgn0032285	342	0.883994	0.814243	0.625442	0.643343	0.997718	0.71682	0	0.71682	7.59125	6.55413	4.63781	0.829422	NO	NA
FBgn0032284	127	0.92752	0.665276	0.446661	0.640625	0.999583	0.22626			0	0.23681	-10	0.844016	NO	NA
FBgn0032283	161	0.999789	0.568354	0.670255	0.646091	0.999057	0.27949			2.64181	1.38501	6.61896	0.910206	NO	NA
FBgn0032282	177	0.922921	0.536621	0.606254	0.571161	0.999099	0.59733			3.49297	2.82374	3.50418	0.954589	NO	NA
FBgn0032271	457	0.159525	0.0490766	0.299641	0.515284	0.831055	0.16884	0.107171	0.0616693	1.97413	0.0517832	9.87446	0.974936	NO	NA
FBgn0032269	409	0.766892	0.0469315	0.60288	0.407317	0.000189	0.65562	0.00588309	0.649737	6.61369	0.865729	9.91481	0.993417	NO	NA
FBgn0032262	605	0.191026	0.220155	0.363379	0.556656	0.001513	0.0785	0.0579932	0.0205068	1.36753	3.75254	-8.66434	0.866047	NO	NA
FBgn0032299	98	0.38599	0.0851327	0.382214	0.616162	0.998119	0.0001			1.97716	0.676907	7.80119	0.799536	NO	NA
FBgn0051870	79	0.274722	0.0501013	0.461253	0.491667	0.002043	0.09436			6.58193	0.554826	9.95041	0.993834	NO	NA
FBgn0032303	423	0.0394988	0.0890165	0.313454	0.482704	0.985689	0.29123	0.148496	0.142734	0.120152	1.69049	-9.60284	0.8469	NO	NA
FBgn0032304	391	0.061399	0.107251	0.313962	0.528912	0.994672	0.13792	0	0.13792	0.189488	0.147987	1.82575	0.917793	NO	NA
FBgn0027363	689	0.518025	0.0821277	0.515237	0.582609	0.003535	0.04794	0.00773519	0.0402048	3.45072	3.52849	-0.418129	0.579101	NO	NA
FBgn0032311	138	0.140594	0.152138	0.323543	0.565947	0.911302	0.19025	0.145668	0.0445824	0	2.05532	-10	0.953559	de novo	Br9
FBgn0032318	121	0.0964628	0.0418099	0.406099	0.47541	0.000416	0.42446	0.339126	0.0853345	4.06437	0.326401	9.83732	0.994824	de novo	Br9
FBgn0032321	351	0.686957	0.0585271	0.569131	0.53125	0.000418	0.08507	6.9e-05	0.085001	2.35986	3.0037	-3.54411	0.52886	NO	NA
FBgn0032322	240	0.5625	0.0542792	0.573746	0.525588	0.002694	0.43009	0.0451365	0.384954	3.8583	4.16384	-1.58006	0.813747	NO	NA
FBgn0041781	674	0.432958	0.155004	0.48958	0.556049	0.001021				3.26348	3.9363	-3.41756	0.545985	NO	NA
FBgn0026148	378	0.0406164	0.0715926	0.342683	0.460862	0.000742	0.09197			1.20219	2.7602	-7.55796	0.803621	NO	NA
FBgn0026147	1071	0.297001	0.0934575	0.403903	0.490672	0.00719	0.15045	0.00344842	0.147002	4.49314	4.20472	1.47323	0.939233	NO	NA
FBgn0040096	177	0.0955876	0.0841356	0.328141	0.505618	0.998541	0.28681	0.0866038	0.200206	2.25965	1.41046	5.15154	0.843496	NO	NA
FBgn0023415	252	0.953349	0.0299048	0.67379	0.587615	0.977912	0.43711			5.39085	0.273227	9.94896	0.997289	NO	NA
FBgn0032331	499	0.318467	0.0695731	0.413234	0.455333	0.509058	0.22067	0.14689	0.0737796	0.837979	0.601232	2.87164	0.959452	NO	NA
FBgn0040967	127	0.678661	0.0226929	0.64315	0.528646	0.00083	0.29294			2.2677	0.591844	8.59517	0.961892	de novo	Br7
FBgn0032330	968	0.812576	0.187733	0.572171	0.594083	0.001351				2.23579	2.50064	-1.59356	0.634261	NO	NA
FBgn0032329	341	0.0465337	0.0739883	0.333886	0.516569	0.00038	0.03488	4.46e-09	0.03488	1.66957	2.47279	-4.69591	0.61282	NO	NA
FBgn0015756	190	0.0536	0.0813895	0.384679	0.546248	0.000295	0.01397			7.92841	9.28478	-5.68775	0.49529	NO	NA
FBgn0000146	866	0.115602	0.0747956	0.335418	0.485198	0.002303	0.27481	0.208378	0.0664322	0.890812	3.66215	-9.24259	0.922903	NO	NA
FBgn0004872	843	0.107725	0.0838731	0.335452	0.474329	0.000397	0.10045	0.0277157	0.0727343	0.227712	5.16652	-9.95091	0.956154	NO	NA
FBgn0010612	99	0.116778	0.204343	0.41898	0.583333	0.00117	0.01113			8.51719	8.11238	1.95827	0.702459	NO	NA
FBgn0000018	539	0.0570093	0.0700557	0.295583	0.506173	0.000546	0.24964	0.00865371	0.240986	1.91138	3.08192	-5.91043	0.642976	NO	NA
FBgn0053129	677	0.209493	0.062678	0.388053	0.526549	0.000244	0.11731	0.0463419	0.0709681	4.9273	6.06096	-5.04328	0.582259	NO	NA
FBgn0032315	101	0.0449208	0.218248	0.471772	0.53268	0.813716	0.2188			1.85431	0	10	0.99321	NO	NA
FBgn0032314	528	0.148377	0.400803	0.325956	0.486452	0.000504	0.30109	0.21749	0.0835999	4.14053	0	10	0.994107	NO	NA
FBgn0032313	251	0.051745	0.484207	0.300701	0.482804	0.044885	0.15175			2.46167	0	10	0.993274	NO	NA
FBgn0032312	136	0.273765	0.0190956	0.52975	0.530414	0.00033	0.24878	0.111384	0.137396	3.22091	0	10	0.992084	NO	NA
FBgn0024227	329	0.112249	0.0489757	0.340295	0.591919	0.00158	0.01492			1.03819	3.41511	-8.85763	0.904465	NO	NA
FBgn0027453	276	0.0895761	0.324721	0.35113	0.582431	0.003986	0.00283			2.27256	2.91902	-3.5941	0.737519	NO	NA
FBgn0069354	293	0.0763242	0.096727	0.333928	0.581633	0.000666	0.04509			5.70701	0.794725	9.85559	0.992091	NO	NA
FBgn0032305	874	0.535595	0.0588799	0.543413	0.511619	0.002487	0.12102	0.0540455	0.0669745	3.65443	3.94522	-1.52087	0.677278	NO	NA
FBgn0051869	777	0.612331	0.0329279	0.485591	0.579263	0.00357	0.15007	0.0863147	0.0637553	1.76236	2.91214	-5.94765	0.814406	NO	NA
FBgn0032298	420	0.0809571	0.0792667	0.306671	0.558987	0.000541	0.037			1.76	3.56858	-7.62116	0.58085	NO	NA
FBgn0032335	120	0.4063	0.116492	0.432558	0.512397	0.93054	0.1504	0.136108	0.0142924	0.919977	0.147013	8.73456	0.980813	de novo	Br8
FBgn0032338	705	0.0472695	0.0675475	0.318098	0.511804	0.001196	0.04616	0.0290991	0.0170609	1.73684	0.238764	9.20122	0.901033	NO	NA
FBgn0032339	969	0.0477523	0.0508256	0.310083	0.527148	0.002403	0.05146	0.0365059	0.0149541	3.00648	3.17198	-0.916017	0.682245	NO	NA
FBgn0041246	461	0.11726	0.317349	0.316193	0.483405	0.000707	0.07357			0.242561	0.0420363	8.27794	0.935187	NO	NA
FBgn0032348	1412	0.514212	0.102186	0.473664	0.553904	0.002034	0.05404	0.042214	0.011826	1.78686	2.62089	-4.73424	0.723451	NO	NA
FBgn0040211	439	0.0335877	0.107444	0.304132	0.503788	0.002274	0.06773			4.14685	2.54866	6.81652	0.914421	NO	NA
FBgn0032354	252	0.409683	0.093381	0.430702	0.567852	0.002969	0.24813			1.40604	3.32666	-8.04017	0.822433	NO	NA
FBgn0032358	288	0.0966528	0.0918958	0.254819	0.510957	0.970111	0.08874	0.0195785	0.0691615	3.6123	3.28158	1.76183	0.690921	NO	NA
FBgn0020270	620	0.232535	0.113616	0.36684	0.527644	0.000957	0.09371	0.0695305	0.0241795	1.97743	3.50916	-6.90042	0.385704	NO	NA
FBgn0040232	2189	0.0978109	0.0657218	0.458586	0.471081	0.000663	0.34646	0.185304	0.161156	1.96485	3.46087	-6.81845	0.938301	NO	NA
FBgn0014076	116	0.479733	0.0825603	0.494293	0.603989	0.995695	0.28073			0.841212	7.96335	-9.96811	0.950114	NO	NA
FBgn0032350	332	0.0250633	0.0619277	0.314268	0.588589	0.000926	0.04448			5.92331	5.96953	-0.230252	0.646234	NO	NA
FBgn0010197	1191	0.0595793	0.075581	0.282688	0.478747	0.932019	0.03487	0.0196156	0.0152544	0.0855806	0.0507162	3.57759	0.921684	NO	NA
FBgn0051867	208	0.06275	0.366115	0.33825	0.519936	0.240855	0.34366	0.307997	0.035663	3.22554	0	10	0.992449	NO	NA
FBgn0028700	356	0.0361742	0.0604185	0.344921	0.546218	0.001372	0.0167			1.24838	3.85526	-8.93241	0.849081	NO	NA
FBgn0032346	204	0.136877	0.071848	0.369618	0.546341	0.00138	0.07583			1.50946	3.52185	-8.11373	0.763884	NO	NA
FBgn0032345	240	0.390412	0.0733583	0.488371	0.564315	0.000872	0.06966			2.23239	0.212505	9.56219	0.970921	NO	NA
FBgn0027582	1225	0.0584914	0.19182	0.318594	0.51006	0.002786	0.08067	0.0558401	0.0248299	4.27841	3.53245	3.69116	0.864554	NO	NA
FBgn0032343	636	0.0407767	0.0772296	0.279821	0.538462	0.948283	0.06041	0.00811125	0.0522987	1.01032	1.57835	-4.35785	0.856214	NO	NA
FBgn0032341	907	0.680555	0.16123	0.535807	0.57746	0.000935	0.06742			2.45007	3.50257	-5.21405	0.554644	NO	NA
FBgn0032337	261	0.433506	0.0904751	0.457525	0.544529	0.022485	0.12929	0.0279495	0.101341	0	0.0156945	-10	0.95069	NO	NA
FBgn0032336	122	0.440123	0.112123	0.398943	0.531165	0.988077	0.08234			2.96853	2.62492	1.93724	0.881676	NO	NA
FBgn0000287	1267	0.580916	0.0970316	0.531987	0.562566	0.000818	0.0702	0	0.0702	2.33202	0.348512	9.30152	0.949116	NO	NA
FBgn0003313	142	0.34469	0.230746	0.440704	0.505828	0.999668	0.25291	0.22949	0.0234199	0.276717	2.90187	-9.66825	0.934966	de novo	Br4
FBgn0032362	597	0.552769	0.0432898	0.490312	0.542921	0.228719	0.18115	0.0569465	0.124203	0.471289	0.696565	-3.20482	0.732711	NO	NA
FBgn0051706	351	0.52651	0.135843	0.461806	0.566288	0.997918	0.27601	0.210924	0.0650864	2.56894	1.17502	7.21931	0.947246	NO	NA
FBgn0028490	682	0.59518	0.0660762	0.522265	0.586628	0.969743				5.99536	5.14726	3.95928	0.731934	NO	NA
FBgn0032366	248	0.710371	0.137218	0.477069	0.524766	0.000286	0.90104	0.475549	0.425491	1.79478	0	10	0.990045	NO	NA
FBgn0032363	1916	0.384044	0.137946	0.446596	0.538341	0.001415	0.04135	0.0236477	0.0177023	2.97469	3.80513	-4.16721	0.535168	NO	NA
FBgn0032361	570	0.083093	0.125718	0.387821		0.000273	0.04449	0.000395753	0.0440942	1.70967	1.93968	-1.556	0.454787	NO	NA
FBgn0032360	174	0.855552	0.445057	0.398632	0.521905	0.001622	0.17562	0.00426471	0.171355	6.52946	0.202319	9.98351	0.993958	NO	NA
FBgn0015400	894	0.272384	0.0401969	0.393379	0.581006	0.9991	0.02468			1.3795	0.633604	6.20023	0.933007	NO	NA
FBgn0032371	367	0.726839	0.0923215	0.541567	0.453804	0.001387	0.29716	0.114776	0.182384	5.35775	0	10	0.994786	de novo	Br9
FBgn0032372	368	0.0214402	0.076625	0.313508	0.504968	0.001512	0.19978	0.0586746	0.141105	4.32945	0	10	0.993486	NO	NA
FBgn0032373	814	0.0572518	0.236928	0.344042	0.515746	0.015101	0.03391			3.81005	4.01119	-1.05127	0.935731	NO	NA
FBgn0032374	223	0.616314	0.180444	0.50817	0.537202	0.000897	0.22985			2.78344	4.45653	-6.92389	0.939571	NO	NA
FBgn0032375	215	0.509679	0.107707	0.592079	0.510802	0.00177	0.65236			2.30902	0.260027	9.48887	0.993897	NO	NA
FBgn0032378	406	0.397424	0.169704	0.452872	0.595414	0.000975	0.01802			3.03011	3.71404	-3.51774	0.544542	NO	NA
FBgn0020309	962	0.360328	0.118916	0.47705	0.594323	0.011444				3.92037	3.97074	-0.263903	0.553476	NO	NA
FBgn0032377	445	0.0557281	0.0951146	0.321867	0.522422	0.000373	0.21773	0.0192843	0.198446	0.513081	0.301503	4.00348	0.807182	NO	NA
FBgn0032376	326	0.0917914	0.326923	0.347779	0.56371	0.003747	0.12831	0	0.12831	2.56436	0	10	0.990384	NO	NA
FBgn0032370	182	0.290143	0.232385	0.506209	0.540984	0.001977	0.35488	0.222387	0.132493	4.8836	0	10	0.993756	de novo	Br8
FBgn0032368	275	0.141927	0.0718545	0.36228	0.496377	0.000618	0.26092			0.902572	0.169665	8.47766	0.911955	NO	NA
FBgn0028412	359	0.209195	0.102306	0.418967	0.409259	0.000681	0.48505	0.385098	0.0999518	5.24062	0.109485	9.97856	0.993004	NO	NA
FBgn0051704	68	0.319647	0.216735	0.383721	0.497585	0.998143	0.57613			8.32704	5.03638	8.96198	0.971718	NO	NA
FBgn0040968	77	0.424961	0.142714	0.452156	0.508547	0.999826	0.21155			6.73054	5.17534	6.31685	0.727931	NO	NA
FBgn0032381	584	0.030089	0.0584829	0.288322	0.479202	0.929078	0.08099	0.0151392	0.0658508	4.05251	1.73727	8.40947	0.983982	NO	NA
FBgn0032382	564	0.033406	0.0969202	0.285122	0.531393	0.000811	0.08168	0.00301853	0.0786615	5.23609	4.14651	4.95571	0.848554	NO	NA
FBgn0026392	378	0.0417884	0.343918	0.27814	0.395778	0.002958	0.1767	0.0335235	0.143177	0	0.0493771	-10	0.949405	NO	NA
FBgn0026391	379	0.0231029	0.436847	0.28762	0.429825	0.000335	0.1514	0	0.1514	0.0852551	0	10	0.925584	NO	NA
FBgn0026390	384	0.0563568	0.389437	0.28544	0.496104	0.002356	0.18357	0.134708	0.048862	0.10624	0.0659325	3.31038	0.905867	NO	NA
FBgn0005664	477	0.514736	0.0209727	0.571797	0.594142	0.995095	0.09115			1.8202	1.19052	4.40147	0.887218	NO	NA
FBgn0032385	118	0.328508	0.0272797	0.477186	0.420168	0.000759	0.31677	0.2059	0.110869	3.89065	0	10	0.994336	de novo	Br6
FBgn0032387	739	0.0197131	0.0698065	0.273835	0.476126	0.999503	0.16706	0	0.16706	2.58949	1.40739	6.3708	0.954098	NO	NA
FBgn0032390	231	0.107879	0.0327143	0.455814	0.557471	0.000267	0.22341			1.70611	3.55944	-7.73454	0.794907	NO	NA
FBgn0051866	308	0.128143	0.0858149	0.410451	0.549083	0.000938	0.03169			1.52333	2.21889	-4.33499	0.598219	NO	NA
FBgn0051864	123	0.331333	0.0464553	0.510829	0.540323	0.000474				3.3377	3.78027	-2.31756	0.550081	NO	NA
FBgn0051865	308	0.108636	0.0862045	0.40401	0.550162	0.000938	0.03358			1.4266	2.29052	-5.19536	0.569283	NO	NA
FBgn0032393	462	0.136288	0.0598139	0.352413	0.569474	0.000474	0.03153			4.10321	3.68168	2.17185	0.601714	NO	NA
FBgn0014019	382	0.110039	0.308644	0.283634	0.5396	0.001648	0.05231	0	0.05231	3.76205	2.73294	5.02183	0.945047	NO	NA
FBgn0010497	496	0.137595	0.381353	0.301736	0.570087	0.01335	0.07167	0.023565	0.048105	3.14033	5.14634	-7.53665	0.817452	NO	NA
FBgn0042126	540	0.173115	0.313831	0.347941	0.539741	0.039571	0.23499	0.114253	0.120737	0.827961	0.544679	3.51362	0.771898	NO	NA
FBgn0032402	482	0.14877	0.0553797	0.323813	0.547964	0.993814	0.11831	0.0640715	0.0542385	3.6474	2.26606	6.35762	0.861468	NO	NA
FBgn0032404	257	0.263475	0.0738366	0.400973	0.534884	0.000239	0.07747	0.0565531	0.0209169	3.59415	5.43862	-7.14557	0.510557	NO	NA
FBgn0032406	270	0.231363	0.132456	0.446937	0.531365	0.002823	0.25518	0.158521	0.0966587	0.231155	0.0737453	6.68421	0.86237	NO	NA
FBgn0027505	1341	0.0880164	0.0921857	0.336253	0.514406	0.000981	0.09471	0.0640383	0.0306717	4.18645	2.37724	7.34665	0.961117	NO	NA
FBgn0032401	469	0.229409	0.0732921	0.403977	0.512766	0.000612	0.05896	0	0.05896	1.12382	1.63538	-3.84157	0.639875	NO	NA
FBgn0032400	69	0.997797	0.00784058	0.660232	0.533333	0.000372	0.0001			8.9283	8.6982	1.12434	0.65851	NO	NA
FBgn0032399	571	0.579536	0.080648	0.548156	0.559441	0.435573	0.17622	0.0606283	0.115592	0.895534	0.678571	2.47569	0.822745	NO	NA
FBgn0032398	525	0.103053	0.0528838	0.37005	0.505703	0.890053	0.21988			4.11975	4.25578	-0.703958	0.515751	NO	NA
FBgn0032397	589	0.124431	0.0682173	0.348817	0.554802	0.099553	0.12998			4.33387	4.00229	1.70027	0.922889	NO	NA
FBgn0032395	1953	0.171082	0.0811992	0.325811	0.533947	0.000671	0.05735	0	0.05735	1.72524	2.2407	-3.24013	0.67907	NO	NA
FBgn0032394	245	0.165869	0.417596	0.323633	0.566396	0.00067	0.02723			6.06222	4.67655	5.87088	0.887393	NO	NA
FBgn0042125	398	0.558058	0.114437	0.525744	0.512949	0.00175	0.19521			2.90857	2.84001	0.388807	0.876959	NO	NA
FBgn0042127	398	0.545817	0.114379	0.524525	0.512114	0.00175	0.20224			2.5909	2.60553	-0.0858919	0.875898	NO	NA
FBgn0000588	425	0.190153	0.0333812	0.361108	0.565728	0.000301	0.01277			1.90216	3.23521	-6.41633	0.821997	NO	NA
FBgn0032407	292	0.303318	0.124695	0.533678	0.584755	0.000689	0.08928	0.0053497	0.0839303	4.01314	3.93882	0.388754	0.695111	NO	NA
FBgn0028707	345	0.0334	0.0600899	0.343452	0.475915	0.015727	0.11141	0.0680289	0.0433811	0.513211	1.25282	-6.6032	0.631575	NO	NA
FBgn0032409	724	0.0607887	0.053674	0.364112	0.514023	0.001235	0.04878			1.8778	2.88847	-5.3734	0.661991	NO	NA
FBgn0027081	747	0.115632	0.0456238	0.363933	0.546346	0.001065	0.03789	0.0213319	0.0165581	3.58337	5.12747	-6.4359	0.504124	NO	NA
FBgn0032414	1354	0.435801	0.113617	0.492185	0.508733	0.999509	0.17769	0.102401	0.0752892	0.619631	0.468397	2.31858	0.955457	NO	NA
FBgn0032416	475	0.139891	0.326964	0.367821	0.471289	0.067473	0.08762			0.0643711	0	10	0.899658	NO	NA
FBgn0051760	1093	0.185938	0.136501	0.358629	0.537782	0.00868	0.11633	0.0621338	0.0541962	1.91362	0.669357	7.69373	0.935921	NO	NA
FBgn0051861	162	0.266278	0.0607778	0.500568	0.439673	0.000283	0.86294			3.56286	0.087881	9.94177	0.991441	de novo	Br4
FBgn0051860	701	0.457856	0.197696	0.478153	0.441595	0.000276	0.30999	0.250795	0.0591954	2.32684	0.141986	9.73931	0.958018	NO	NA
FBgn0032419	160	0.10655	0.099925	0.412475	0.484472	0.001913	0.19564	0.168812	0.0268277	3.34328	0.0600312	9.95345	0.991533	NO	NA
FBgn0032421	151	0.0557748	0.219682	0.313649	0.572368	0.999441	0.07288			2.08315	3.56528	-6.71946	0.590627	NO	NA
FBgn0000114	810	0.460354	0.0371049	0.458337	0.581998	0.003152	0.04555			4.56749	6.7026	-7.61599	0.921974	NO	NA
FBgn0051759	564	0.0642181	0.0485887	0.312312	0.439528	0.000347	0.13744	0.0638584	0.0735816	1.86506	2.58681	-4.17652	0.799086	NO	NA
FBgn0051862	182	0.17556	0.0511429	0.441896	0.444444	0.976389	0.32325	0.200536	0.122714					NO	NA
FBgn0032424	429	0.322016	0.0425035	0.475434	0.534884	0.002684	0.27004	0.0484414	0.221599	3.98348	0.505174	9.71315	0.989091	NO	NA
FBgn0032422	143	0.206252	0.191364	0.380776	0.585648	0.999511	0.15614			5.83736	4.78039	4.78142	0.8237	NO	NA
FBgn0032420	154	0.180474	0.209506	0.363916	0.552688	0.99885	0.07126	0	0.07126	2.14934	3.37093	-5.93463	0.526818	NO	NA
FBgn0032415	263	0.143403	0.379593	0.325894	0.526515	0.001138	0.33524			0.6864	0.0576564	9.30995	0.915473	NO	NA
FBgn0015797	208	0.322591	0.0773173	0.370769	0.580542	0.000812	0.0001			3.46008	4.0451	-2.98184	0.444323	NO	NA
FBgn0029137	585	0.11821	0.193253	0.295725	0.560261	0.051433	0.00289			1.1287	1.30136	-1.47474	0.925028	NO	NA
FBgn0032408	394	0.380835	0.0770939	0.530599	0.535021	0.000212	0.04979	0	0.04979	1.74957	3.79281	-8.02841	0.69717	NO	NA
FBgn0041195	924	0.399415	0.17431	0.478113	0.483604	0.002649	0.1745	0.140274	0.0342264	2.74945	0.125338	9.84021	0.987254	NO	NA
FBgn0032428	395	0.441537	0.0618962	0.548628	0.500842	0.000298	0.06308	0.0141755	0.0489045	2.03916	0.539242	8.45348	0.95691	NO	NA
FBgn0032430	578	0.205602	0.056436	0.402784	0.538284	0.000197	0.06112			1.6838	2.97615	-6.45206	0.471611	NO	NA
FBgn0020443	619	0.331877	0.0431422	0.424048	0.557527	0.000668				4.36295	5.91107	-6.35301	0.643811	NO	NA
FBgn0032435	814	0.20463	0.272268	0.360695	0.541513	0.002065	0.07635	0.0163754	0.0599746	2.54157	2.64916	-0.630845	0.875564	NO	NA
FBgn0032439	220	0.433609	0.09775	0.401759	0.423831	0.000215	0.4447			1.37307	0.134893	9.36589	0.992901	NO	NA
FBgn0051858	216	0.0938194	0.0949444	0.398685	0.411674	0.00108	0.43584	0.234004	0.201836	4.26858	1.11031	9.34704	0.985056	NO	NA
FBgn0032436	355	0.0443239	0.0511352	0.273806	0.494382	0.000397				0.871868	0.253181	7.49139	0.705716	NO	NA
FBgn0032434	426	0.245185	0.12135	0.346502	0.504294	0.973939	0.29843			0.959535	0	10	0.989744	NO	NA
FBgn0032433	745	0.0865463	0.307608	0.31556	0.542002	0.000432	0.07236	0.0443505	0.0280095	3.24391	2.76763	2.59266	0.964043	NO	NA
FBgn0032431	192	0.0675469	0.085526	0.394839	0.554404	0.002545				3.46519	1.22205	8.5977	0.979949	NO	NA
FBgn0032429	86	0.417674	0.0385465	0.5775	0.524904	0.000253	0.0001			4.16701	4.46882	-1.542	0.541867	NO	NA
FBgn0004394	893	0.47102	0.112137	0.514861	0.555556	0.015948				0.392767	0.36222	0.649475	0.839881	NO	NA
FBgn0032445	211	0.175066	0.106877	0.400417	0.528302	0.000836	0.01998			2.91429	3.23272	-1.74896	0.833338	NO	NA
FBgn0032447	577	0.179205	0.0728007	0.411744	0.539792	0.001312	0.05259	0	0.05259	2.15141	0.596475	8.42009	0.879277	NO	NA
FBgn0032451	393	0.168926	0.414104	0.332845	0.538071	0.002799	0.0524			3.35268	3.82499	-2.46129	0.61015	NO	NA
FBgn0032453	257	0.0445914	0.114105	0.347837	0.540052	0.001442	0.13213			5.09666	5.93476	-3.92156	0.509631	NO	NA
FBgn0015399	880	0.192347	0.135427	0.363572	0.574347	0.82512	0.02843			2.32097	2.20005	0.74735	0.90826	NO	NA
FBgn0032457	407	0.0851351	0.0698747	0.300509	0.521242	0.975088	0.27705	0.211689	0.0653612	2.52693	0	10	0.992778	NO	NA
FBgn0032454	950	0.631667	0.226604	0.435122	0.543989	0.020403	0.22814	2.64e-05	0.228114	2.94153	4.09461	-5.3982	0.696779	NO	NA
FBgn0032452	206	0.23468	0.0620194	0.464932	0.510467	0.0004	0.45589			0.246278	0.418223	-3.90615	0.892134	NO	NA
FBgn0032450	799	0.0490538	0.0771327	0.327339	0.530833	0.001234	0.09734	0.0119177	0.0854223	1.18631	3.69727	-8.88409	0.854686	NO	NA
FBgn0032449	432	0.0503796	0.445558	0.261088	0.543495	0.491541	0.1479	2.14e-08	0.1479	1.89636	2.27534	-2.37539	0.84775	NO	NA
FBgn0032448	266	0.286647	0.0434699	0.573545	0.519351	0.000445	0.43985	0	0.43985	3.43976	0.133194	9.90134	0.983982	NO	NA
FBgn0032446	229	0.363699	0.0551878	0.528205	0.510145	0.000763	0.11813	0	0.11813	1.14254	1.94674	-5.31403	0.794619	NO	NA
FBgn0032444	533	0.0630432	0.0794559	0.325049	0.570537	0.001775	0.01182			3.48309	5.68495	-7.82378	0.593627	NO	NA
FBgn0032442	669	0.0234245	0.0522496	0.303522	0.451244	0.987855	0.09964	0	0.09964	0.107033	0.108094	-0.0723776	0.867881	NO	NA
FBgn0040509	1114	0.0550197	0.267697	0.304152	0.444245	0.003028	0.19799	0.157015	0.0409752	1.13903	0	10	0.992138	NO	NA
FBgn0040510	1112	0.0530665	0.243253	0.308881	0.44145	0.002251	0.23528	0.0927651	0.142515	2.73383	0.0216806	9.97318	0.993972	NO	NA
FBgn0040506	1123	0.0556189	0.262518	0.29671	0.467378	0.001343	0.22951	0.199914	0.0295955	0.117802	0.0318558	7.1343	0.992616	NO	NA
FBgn0032462	282	0.897677	0.0501489	0.711046	0.546525	0.963098	0.02064			0.0523208	0.0653724	-1.58994	0.933459	NO	NA
FBgn0032464	743	0.192987	0.0348748	0.36248	0.556452	0.01997	0.15292			4.15987	0.305849	9.8591	0.990194	NO	NA
FBgn0021796	2471	0.0714686	0.111206	0.310809	0.520092	0.000332	0.04833	0.0211513	0.0271787	2.473	3.33551	-4.46662	0.567322	NO	NA
FBgn0032470	655	0.0246092	0.0970779	0.319093	0.544715	0.00179	0.03631			0.500831	0.814953	-3.97808	0.901027	NO	NA
FBgn0028965	376	0.647891	0.164301	0.597691	0.57206	0.000837	0.14062			3.20809	3.4272	-1.18678	0.654528	NO	NA
FBgn0032467	1217	0.172544	0.0817987	0.362699	0.542419	0.0004	0.10556			3.84696	3.87232	-0.133497	0.742302	NO	NA
FBgn0032465	264	0.252769	0.315239	0.381004	0.563522	0.004726	0.08249			3.58244	3.51753	0.347658	0.752591	NO	NA
FBgn0032471	1263	0.421964	0.0520333	0.470395	0.452795	0.003204	0.33148	0.260029	0.0714509	3.83131	0.0626707	9.9664	0.993754	NO	NA
FBgn0028410	392	0.0620281	0.0892679	0.287194	0.498728	0.000254	0.27524			0.960046	0	10	0.993333	NO	NA
FBgn0032473	747	0.30905	0.0806506	0.454938	0.524064	0.001873	0.23229	0.187609	0.0446813	1.60961	0.119177	9.57184	0.970183	NO	NA
FBgn0024291	823	0.435255	0.0771968	0.460597	0.536003	0.001089	0.10126	0	0.10126	3.33319	4.30981	-4.66566	0.537488	NO	NA
FBgn0032476	520	0.215402	0.0835654	0.414698	0.540627	0.000356	0.13682			1.97544	3.29792	-6.34067	0.50015	NO	NA
FBgn0032477	409	0.0360782	0.416264	0.263306	0.52439	0.003568	0.05598	1.5e-08	0.05598	3.01122	2.98359	0.154782	0.8123	NO	NA
FBgn0032478	344	0.137677	0.154099	0.381741	0.563285	0.000866	0.06526			3.72677	1.28125	8.77153	0.956987	NO	NA
FBgn0032480	801	0.101658	0.0902772	0.319509	0.546135	0.618446	0.04494	0	0.04494	3.33133	3.4458	-0.619294	0.607008	NO	NA
FBgn0032482	393	0.148662	0.0835064	0.353618	0.510152	0.001799	0.03689			5.90078	5.42216	2.33815	0.79062	NO	NA
FBgn0032486	392	0.141367	0.0451939	0.394538	0.564885	0.002595	0.06151			1.22788	2.30589	-6.24575	0.684844	NO	NA
FBgn0032488	455	0.508963	0.0339297	0.51087	0.538743	0.004327	0.13157	0.072485	0.059085	2.85591	3.45117	-3.15125	0.639847	NO	NA
FBgn0032490	184	0.604989	0.0284565	0.693908	0.583784	0.000821	0.09744	0.0298359	0.0676041	0.00121664	0	10	0.97687	NO	NA
FBgn0032491	192	0.540005	0.065849	0.653875	0.583765	0.000854	0.04718	0.000403111	0.0467769	0.0377196	0	10	0.984871	NO	NA
FBgn0032492	289	0.236896	0.0565363	0.416377	0.547126	0.000932	0.17386			3.85027	0	10	0.992477	NO	NA
FBgn0027586	262	0.129103	0.0648244	0.321141	0.536122	0.999207	0.04471	0.00458806	0.0401219	6.57678	5.15714	5.94046	0.922647	NO	NA
FBgn0032494	250	0.108692	0.040224	0.343492	0.486056	0.997819	0.1228	0.0355687	0.0872313	7.62907	5.74799	7.07299	0.834261	NO	NA
FBgn0032495	309	0.18512	0.0572751	0.36201	0.524731	0.985729	0.13499			4.19054	1.41466	8.99293	0.981077	NO	NA
FBgn0051851	204	0.0278186	0.0960294	0.324789	0.429268	0.000908	0.29469	0.00714484	0.287545	2.37748	0.0683071	9.8838	0.993668	NO	NA
FBgn0032499	696	0.140343	0.046625	0.418718	0.545672	0.002054	0.08419	0	0.08419	2.14335	2.59281	-2.65445	0.476847	NO	NA
FBgn0051729	1256	0.184249	0.178537	0.324678	0.531689	0.000704	0.02798	0.0106648	0.0173152	4.53014	4.45472	0.386586	0.595041	NO	NA
FBgn0032503	281	0.170409	0.393897	0.362306	0.542553	0.001604	0.25931	0	0.25931	2.67191	0.457355	9.28337	0.945296	NO	NA
FBgn0032505	341	0.186296	0.0813284	0.405455	0.54386	0.994623	0.55088	0.167385	0.383495	9.44771	8.90564	2.5861	0.962259	NO	NA
FBgn0032509	216	0.051713	0.0534213	0.363625	0.53149	0.001498	0.02927			4.09751	4.86982	-3.72752	0.441915	NO	NA
FBgn0051852	380	0.36955	0.0818	0.495911	0.524934	0.000522	0.08698	0	0.08698	2.55821	3.20284	-3.47283	0.430839	NO	NA
FBgn0051855	109	0.514927	0.0128991	0.569101	0.554545	0.000368	0.01554			3.07787	3.78406	-3.60615	0.590746	NO	NA
FBgn0032513	425	0.129374	0.0372729	0.345273	0.546166	0.001119	0.04578	0	0.04578	3.82941	3.71074	0.626604	0.843852	NO	NA
FBgn0025724	914	0.09314	0.0341225	0.303163	0.544991	0.000655	0.03916			4.02337	4.51302	-2.46689	0.709674	NO	NA
FBgn0032514	510	0.146676	0.0389824	0.374173	0.515982	0.971748	0.0392	0	0.0392	2.03503	3.91595	-7.61983	0.732832	NO	NA
FBgn0032512	695	0.456868	0.0871525	0.503386	0.531609	0.000421	0.11078	0.0415333	0.0692467	1.93326	2.38064	-2.74152	0.660304	NO	NA
FBgn0032511	144	0.0985764	0.0798681	0.441965	0.595402	0.00048	0.08254			6.41037	5.91234	2.41479	0.61651	NO	NA
FBgn0022069	687	0.414776	0.036639	0.502128	0.535853	0.00131	0.14865			2.07445	4.37841	-8.26963	0.804133	NO	NA
FBgn0032507	355	0.0760113	0.0796732	0.311608	0.537453	0.999289	0.16977	0.000432144	0.169338	3.61493	2.25716	6.29433	0.93855	NO	NA
FBgn0032506	840	0.283313	0.043	0.430858	0.549346	0.000874	0.10653	0.0707669	0.0357631	1.4124	0.524404	7.11875	0.942266	NO	NA
FBgn0028406	450	0.145687	0.0981644	0.396689	0.50037	0.000366	0.1175			1.96761	2.79161	-4.56438	0.841827	NO	NA
FBgn0051848	212	0.0441226	0.0670094	0.308425	0.543036	0.00686	0.3064			1.91185	0.388395	8.82683	0.967568	de novo	Br8
FBgn0051730	162	0.0632407	0.168907	0.316093	0.456033	0.000843	0.15303	0.0129665	0.140063	3.53891	0	10	0.994457	NO	NA
FBgn0032493	206	0.461388	0.0589563	0.498961	0.512077	0.000665	0.10467			0.134199	0	10	0.980267	NO	NA
FBgn0032489	166	0.665343	0.0371205	0.560024	0.558882	0.000427	0.15649	0	0.15649	0	0.229564	-10	0.755087	NO	NA
FBgn0032487	246	0.0755732	0.113252	0.372817	0.550607	0.001555	0.03263			2.24483	3.40733	-5.69248	0.815504	NO	NA
FBgn0032485	627	0.101998	0.0435933	0.301252	0.557856	0.002391	0.02793			2.66759	3.4609	-4.10255	0.647723	NO	NA
FBgn0032484	649	0.199276	0.0878444	0.35914	0.449231	0.775654	0.23279			1.10307	0.437895	6.60338	0.893066	NO	NA
FBgn0032483	309	0.321104	0.0945178	0.427557	0.548387	0.000615	0.26138	0.140184	0.121196	3.67961	0.378693	9.74277	0.990755	NO	NA
FBgn0032481	1710	0.474126	0.0969708	0.46582	0.537113	0.002801	0.25623	0	0.25623	4.81441	3.06348	7.03381	0.967761	NO	NA
FBgn0032479	1257	0.142187	0.0604805	0.359146	0.535771	0.976598	0.11045	4.73e-07	0.11045	4.16827	4.46513	-1.51723	0.682	NO	NA
FBgn0051849	487	0.0832259	0.0920431	0.339433	0.572404	0.003129	0.07601	0.00697208	0.0690379	1.05041	1.68353	-4.64241	0.796473	NO	NA
FBgn0032475	1243	0.281217	0.0329694	0.386545	0.542069	0.00154	0.05174	0.0367389	0.0150011	2.228	4.11201	-7.54756	0.749134	NO	NA
FBgn0032474	440	0.161311	0.0855341	0.387777	0.538171	0.000404	0.12118	1.91e-07	0.12118	5.13569	4.30623	3.94361	0.856287	NO	NA
FBgn0040972	96	0.872948	0.121813	0.56426	0.467354	0.976761	0.27819	0	0.27819	4.06491	2.91763	5.38514	0.894979	NO	NA
FBgn0032472	106	0.644396	0.14716	0.463	0.464174	0.946109	0.42155			7.83638	7.30792	2.5332	0.810119	de novo	Br8
FBgn0032517	1906	0.0933353	0.0633468	0.338793	0.534347	0.000461	0.06488	0.0102199	0.0546601	1.25423	2.07662	-5.23097	0.642853	NO	NA
FBgn0032521	825	0.414656	0.0913152	0.5464	0.524617	0.001538	0.17573	0	0.17573	1.12963	2.80994	-7.87189	0.769986	NO	NA
FBgn0032522	254	0.100374	0.0324213	0.359248	0.505882	0.001299	0.26836	0	0.26836	2.47263	0.0639304	9.89994	0.993143	NO	NA
FBgn0026760	795	0.0630352	0.0712164	0.302879	0.530988	0.993054	0.09947	0.0823554	0.0171146	1.37357	0.937603	3.68141	0.933344	NO	NA
FBgn0028942	237	0.623198	0.134612	0.460709	0.492997	0.001741	0.43664			2.80589	0.503771	9.28011	0.980528	NO	NA
FBgn0028941	301	0.369389	0.118748	0.434076	0.507726	0.000356	0.41034	0.191388	0.218952	2.94379	0.306618	9.64023	0.977798	NO	NA
FBgn0028546	283	0.239633	0.0422261	0.387746	0.5223	0.001068	0.0329			3.13175	4.03364	-4.419	0.618042	NO	NA
FBgn0028513	481	0.102262	0.428158	0.298913	0.490318	0.001206	0.13398	0	0.13398	5.84879	0.732085	9.8826	0.992309	NO	NA
FBgn0023407	1107	0.434377	0.182124	0.429659	0.554152	0.000645	0.06309	0.0142566	0.0488334	3.2067	3.41473	-1.12801	0.685895	NO	NA
FBgn0032530	201	0.146801	0.104627	0.40402	0.509901	0.01154	0.10653	0.0478298	0.0587002	4.1466	0.252404	9.88495	0.990837	NO	NA
FBgn0028943	107	0.318252	0.0367383	0.675701	0.614198	0.000466				4.56477	0.131432	9.95783	0.990135	de novo	Br9
FBgn0032525	558	0.039052	0.104871	0.32091	0.548599	0.00291	0.16408	0.0978152	0.0662648	3.87287	0.154053	9.91711	0.988461	NO	NA
FBgn0032524	371	0.125348	0.224396	0.332499	0.517025	0.001666	0.06679	0.00323186	0.0635581	2.77779	2.99456	-1.22124	0.62489	NO	NA
FBgn0032523	199	0.24102	0.0642864	0.446668	0.506667	0.00458	0.24907	0.147897	0.101173	0.021275	1.44327	-9.91323	0.889143	de novo	Br9
FBgn0003983	119	0.799109	0.0832353	0.549286	0.663889	0.993411				0.0988085	8.90008	-9.99851	0.957405	NO	NA
FBgn0032520	627	0.0649665	0.06126	0.328568	0.536624	0.001112	0.11087	0.0565278	0.0543422	4.43564	0.0757001	9.97387	0.994222	NO	NA
FBgn0032519	192	0.305828	0.125849	0.460427	0.487047	0.000566	0.48031	0	0.48031	4.36622	0.0973002	9.96438	0.994538	NO	NA
FBgn0032518	155	0.364194	0.0222581	0.555174	0.621795	0.003084				7.25808	8.00934	-3.5058	0.585488	NO	NA
FBgn0032516	285	0.468495	0.0290667	0.606491	0.516317	0.000107	0.01607			3.16732	3.42329	-1.38589	0.753005	NO	NA
FBgn0028527	514	0.453074	0.089537	0.486101	0.589644	0.002779	0.08419	0.00112529	0.0830647	2.96044	1.35429	7.50998	0.755845	NO	NA
FBgn0028848	626	0.185804	0.112749	0.303486	0.542265	0.001573	0.09474	0.0662255	0.0285145	4.3496	0.11695	9.95635	0.993012	NO	NA
FBgn0051813	172	0.999366	0.0870988	0.734064	0.643545	0.977888	0.58709			0	1.92503	-10	0.883635	NO	NA
FBgn0028541	630	0.0423762	0.335584	0.297265	0.51981	0.980203	0.0241			3.41813	3.49897	-0.43557	0.583546	NO	NA
FBgn0024846	365	0.0384575	0.0643945	0.329222	0.574681	0.000459	0.01037			2.9581	3.81939	-4.2991	0.504012	NO	NA
FBgn0028539	1597	0.077345	0.197589	0.301327	0.481852	0.009571	0.15993	0.0844742	0.0754558	3.34735	3.66861	-1.7057	0.660935	NO	NA
FBgn0028931	661	0.0569773	0.060062	0.363953	0.545821	0.000271	0.31063	0.0345664	0.276064	0.691963	1.32695	-5.48192	0.820936	NO	NA
FBgn0028538	1653	0.0851047	0.158319	0.325001	0.532245	0.000909	0.01432	0.0058977	0.00842229	3.41634	3.43879	-0.121278	0.432558	NO	NA
FBgn0027844	270	0.160563	0.0980519	0.402633	0.610086	0.003203	0.02542			5.39332	4.22936	5.20549	0.851507	NO	NA
FBgn0028919	247	0.299773	0.0705668	0.473016	0.547043	0.000832	0.06815	0.0410449	0.0271051	2.24518	2.84008	-3.35713	0.835155	NO	NA
FBgn0001965	1596	0.293003	0.0634668	0.413401	0.5646	0.016635	0.04023	0.0150493	0.0251807	2.077	2.87581	-4.389	0.763122	NO	NA
FBgn0015271	460	0.0715978	0.155811	0.335087	0.5235	0.002049	0.06377			0.917137	2.97255	-8.63068	0.843357	NO	NA
FBgn0026373	275	0.175436	0.0344109	0.412516	0.57971	0.000347	0.00589			1.89163	3.07886	-5.97798	0.520208	NO	NA
FBgn0028509	995	0.394673	0.0582683	0.426063	0.577644	0.000621	0.03359	0.0233094	0.0102806	3.71733	3.64442	0.387313	0.708824	NO	NA
FBgn0028534	287	0.0399268	0.101784	0.328979	0.532407	0.997916	0.12521			6.44322	4.98242	6.06828	0.984251	NO	NA
FBgn0028533	297	0.148357	0.0512761	0.348364	0.555928	0.997612	0.13563			5.85083	4.80743	4.73023	0.976783	NO	NA
FBgn0028532	250	0.10162	0.12814	0.296264	0.498008	0.998255	0.06943			3.88681	3.62644	1.36749	0.940457	NO	NA
FBgn0012037	615	0.0636699	0.0489951	0.325846	0.540043	0.996351	0.03135	0.0100199	0.0213301	5.17785	4.71734	2.2818	0.926618	NO	NA
FBgn0032535	611	0.0600556	0.0561195	0.325157	0.493464	0.995654	0.09335	0	0.09335	0.0638549	0.0453889	2.39943	0.935324	NO	NA
FBgn0025115	120	0.260825	0.144525	0.462308	0.570248	0.000886	0.14205			3.98569	0	10	0.994165	NO	NA
FBgn0028544	277	0.135946	0.041852	0.369152	0.631894	0.999157				0.737454	0.45296	3.9138	0.855579	NO	NA
FBgn0028938	373	0.333166	0.0262976	0.494466	0.566845	0.992718				0.544055	0.347881	3.47738	0.91475	NO	NA
FBgn0019890	1177	0.333172	0.0739286	0.413962	0.531692	0.001665	0.05516	0.0215248	0.0336352	3.96024	3.54803	2.14064	0.710897	NO	NA
FBgn0028920	260	0.179931	0.0783269	0.365592	0.530013	0.998549	0.14128			7.01456	5.76085	5.40497	0.981085	NO	NA
FBgn0053306	244	0.137393	0.0680246	0.326557	0.508844	0.998634	0.13053			4.54497	5.05344	-2.51634	0.956019	NO	NA
FBgn0053307	170	0.238182	0.0824294	0.419259	0.487329	0.989593	0.22798			3.60745	3.33478	1.45611	0.862495	NO	NA
FBgn0001961	377	0.0593767	0.135334	0.303576	0.603175	0.015344	0.00649			3.44401	3.53116	-0.468559	0.457381	NO	NA
FBgn0004406	1145	0.0837624	0.046759	0.357642	0.558755	0.001312	0.06797	0	0.06797	1.05783	2.75805	-7.98407	0.755174	NO	NA
FBgn0032533	169	0.0938876	0.0656568	0.460325	0.52549	0.000228	0.34959	0	0.34959	1.64504	0.409179	8.35994	0.943221	de novo	Br9
FBgn0028658	394	0.0623909	0.0722411	0.369754	0.472574	0.001074	0.19448	0.157571	0.0369092	3.68234	2.85683	4.17945	0.844981	NO	NA
FBgn0028932	258	0.432659	0.0528101	0.558205	0.539254	0.000196	0.14778			2.31155	2.67327	-2.11709	0.468169	NO	NA
FBgn0028847	328	0.0538506	0.0640549	0.32204	0.563323	0.001933	0.16738			4.45203	0.0788653	9.97306	0.993623	NO	NA
FBgn0051814	672	0.161399	0.110132	0.358198	0.539871	0.064491				1.10919	0.485294	6.18577	0.937922	NO	NA
FBgn0027929	403	0.0527295	0.157841	0.383012	0.558581	0.936176	0.12166	0.0521114	0.0695486	1.17324	1.25057	-0.66583	0.780424	NO	NA
FBgn0028936	315	0.061146	0.0565111	0.366089	0.560127	0.569212	0.10322	0	0.10322	2.53576	2.49878	0.219568	0.819261	NO	NA
FBgn0028940	505	0.0461109	0.135903	0.314139	0.5	0.086273	0.15249	0.0725179	0.0799721	4.12437	3.29425	4.09095	0.640188	NO	NA
FBgn0028939	701	0.141983	0.15432	0.375544	0.555081	0.998505	0.19575	0.139141	0.0566085	0.900398	1.00519	-1.05836	0.780682	NO	NA
FBgn0027348	666	0.0331877	0.0575826	0.314257	0.568716	0.001462	0.0154	0	0.0154	4.59105	5.0679	-2.36561	0.780978	NO	NA
FBgn0028519	681	0.0382819	0.0645007	0.306828		0.002943	0.12947	0.12881	0.000660214	0.169019	0.608659	-7.42637	0.902778	NO	NA
FBgn0028875	808	0.305344	0.181903	0.416386	0.478918	0.000205				2.03089	0.993948	6.46199	0.930965	NO	NA
FBgn0051769	311	0.378756	0.0483344	0.465582	0.478632	0.930698	0.8516	0.0828923	0.768708	5.03391	3.64537	5.99346	0.762101	NO	NA
FBgn0028526	333	0.218592	0.039976	0.440312	0.478044	0.983315	0.53864	0.406353	0.132287	7.42183	6.10444	5.59609	0.875069	NO	NA
FBgn0028872	564	0.079461	0.0617731	0.322904	0.427729	0.935942	0.21701	0.075069	0.141941	2.43087	1.69747	4.3571	0.962425	NO	NA
FBgn0001967	224	0.217746	0.0884911	0.408513	0.607407	0.978495	0.08058	0.0508274	0.0297526	0.151564	0.128051	1.24247	0.947836	NO	NA
FBgn0003255	1360	0.24412	0.142099	0.363192	0.533676	0.985334	0.04312	0.0427874	0.000332569	0.387829	0.326094	1.37258	0.852779	NO	NA
FBgn0028430	156	0.593179	0.203692	0.54766	0.373673	0.939075	0.72386			0.499375	0.23597	5.24043	0.812058	de novo	Br4
FBgn0028542	448	0.0985714	0.0537969	0.379458	0.584261	0.656807	0.11997	0.091874	0.028096	1.74942	1.33917	2.95676	0.818224	NO	NA
FBgn0028543	421	0.139789	0.040247	0.368463	0.596367	0.987892	0.08566			4.97996	4.2097	3.7072	0.767407	NO	NA
FBgn0052971	145	0.10049	0.0181655	0.509131	0.43379	0.000373	0.56247	0.406786	0.155684	2.59992	0.083409	9.88175	0.99243	NO	NA
FBgn0028916	948	0.134107	0.0414262	0.323983	0.540569	0.000474	0.0338	0	0.0338	2.65796	3.48101	-4.23235	0.839311	NO	NA
FBgn0028531	511	0.121098	0.15274	0.380888	0.556641	0.002331	0.35214	0.0678716	0.284268	4.32731	0.275593	9.88905	0.990563	NO	NA
FBgn0015791	239	0.181925	0.0314644	0.38346	0.533333	0.000842	0.02425			4.50541	4.07501	2.17912	0.646636	NO	NA
FBgn0001970	632	0.137297	0.0491076	0.327606	0.586098	0.043224	0.03962	0.0271032	0.0125168	1.91736	2.71022	-4.46205	0.545847	NO	NA
FBgn0028844	126	0.641556	0.00894444	0.598206	0.524934	0.001809	0.20088			3.5475	0	10	0.993694	NO	NA
FBgn0028871	218	0.838702	0.0536147	0.524092	0.564688	0.987535	0.06751	0.0405657	0.0269443					NO	NA
FBgn0004858	553	0.67489	0.111709	0.519564	0.624549	0.00256	0.09038			2.49719	1.67933	4.75152	0.729641	NO	NA
FBgn0020258	606	0.137205	0.110475	0.331757	0.482153	0.000833	0.05059	0.0103031	0.0402869	0.698088	0.159875	7.97679	0.724962	NO	NA
FBgn0028530	410	0.139085	0.0452	0.367666	0.513382	0.000622	0.14957	0.1093	0.0402701	2.11584	2.75906	-3.65427	0.477878	NO	NA
FBgn0005771	537	0.485577	0.135745	0.479322	0.620198	0.002981	0.03233			3.52893	2.7849	3.85093	0.51937	NO	NA
FBgn0028855	79	0.97138	0.255747	0.56243	0.533333	0.997916	0.14337	0	0.14337	1.32687	2.10905	-4.95842	0.963796	NO	NA
FBgn0028913	151	0.0592053	0.0641589	0.363854	0.473684	0.000947	0.12749			3.58896	0.179516	9.87919	0.993877	NO	NA
FBgn0051835	349	0.278003	0.0813381	0.361264	0.533333	0.000755	0.50526			1.80809	0	10	0.993876	NO	NA
FBgn0028870	262	0.0961641	0.087916	0.441469	0.565272	0.004603	0.15818	0.102374	0.0558056	6.84354	0.227397	9.98499	0.993673	NO	NA
FBgn0028838	364	0.127412	0.103132	0.335374	0.484018	0.000592	0.15499	0.0523351	0.102655	2.94819	0	10	0.995088	NO	NA
FBgn0028868	384	0.136161	0.078388	0.348807	0.52381	0.003204	0.10366			3.83425	0.107811	9.94133	0.993429	NO	NA
FBgn0028887	1801	0.383477	0.0315364	0.417449	0.475583	0.00124	0.28188			1.78267	0.0682071	9.79971	0.981926	NO	NA
FBgn0013301	144	0.225903	0.0663819	0.552257	0.503448	0.002438	0.21003			5.80563	0	10	0.994006	NO	NA
FBgn0013300	146	0.233562	0.0856712	0.550589	0.492063	0.002599	0.2555	0	0.2555	5.38154	0.109798	9.98055	0.99444	NO	NA
FBgn0032554	164	0.551018	0.439482	0.341732	0.49577	0.554008				3.26569	0	10	0.994183	de novo	Br9
FBgn0032553	272	0.0642647	0.371978	0.279482	0.452991	0.003738	0.27003			3.57233	0	10	0.993828	NO	NA
FBgn0028886	639	0.104311	0.348125	0.297368	0.502083	0.001822	0.07453	0.00114606	0.0733839	3.48927	2.18391	6.17573	0.927679	NO	NA
FBgn0028866	299	0.0682542	0.129438	0.298375	0.442222	0.865808	0.49704			0.0299522	0	10	0.934196	NO	NA
FBgn0032549	299	0.102773	0.118609	0.301304	0.424444	0.971925	0.38393	0.374129	0.00980106	0.083734	0.0504539	3.47456	0.844274	NO	NA
FBgn0028537	89	1	0.313494	0.599472	0.548148	0.997094	0.39318			0.557876	2.12112	-8.50683	0.858596	NO	NA
FBgn0040228	189	0.0620794	0.0957143	0.340127	0.533333	0.000861	0.02538			3.33752	3.48472	-0.79428	0.523585	NO	NA
FBgn0028926	183	0.374016	0.0660055	0.603585	0.606884	0.000357	0.01021			1.97135	2.14935	-1.1417	0.594058	NO	NA
FBgn0001974	427	0.308438	0.0644778	0.423522		0.000529	0.09677			1.82792	3.27145	-6.76629	0.639156	NO	NA
FBgn0260446	841	0.159771	0.24354	0.310408	0.497625	0.979268				1.8122	0.856827	6.44341	0.939997	NO	NA
FBgn0053310	876	0.44253	0.0308425	0.480441	0.392246	0.000872	0.30826	0.0856624	0.222598	1.42524	0.28242	8.6463	0.918579	NO	NA
FBgn0041713	438	0.114084	0.0433265	0.32405	0.529992	0.971147	0.04699			4.34752	2.75275	6.74456	0.764672	NO	NA
FBgn0004837	594	0.274389	0.100909	0.421744	0.540616	0.006237	0.01716			1.69452	2.70087	-5.49776	0.683534	NO	NA
FBgn0028879	1338	0.350422	0.139922	0.447575	0.534976	0.001686	0.06489	0.0544035	0.0104865	1.53568	0.721342	6.23092	0.934015	NO	NA
FBgn0028878	587	0.379784	0.10117	0.415009	0.539683	0.000964	0.12521	0	0.12521					NO	NA
FBgn0001978	1106	0.252547	0.12447	0.445731	0.569708	0.003752	0.13468	0.0664618	0.0682182	2.98074	4.15043	-5.44368	0.604393	NO	NA
FBgn0028862	882	0.143573	0.0981156	0.331753	0.581729	0.000263	0.06078			1.27243	0.925013	3.08302	0.917067	NO	NA
FBgn0028516	472	0.188951	0.292042	0.355975	0.555321	0.001711	0.046	1.05e-07	0.0459999	3.08891	3.77749	-3.52501	0.944778	NO	NA
FBgn0028888	1330	0.073582	0.0530812	0.29142	0.517405	0.9926	0.0445			1.401	0.493609	7.29172	0.889552	NO	NA
FBgn0024183	490	0.917543	0.0140429	0.664082	0.563476	0.00025	0.10627	0.00507416	0.101196	5.17998	4.44395	3.5408	0.623564	NO	NA
FBgn0010422	313	0.270013	0.0617508	0.519866	0.558386	0.000299	0.04508	0.000292084	0.0447879	3.07764	3.98284	-4.44541	0.582086	NO	NA
FBgn0000317	2167	0.0309063	0.0520937	0.305965	0.501076	0.001649	0.00611	0	0.00611	2.72301	3.5395	-4.1828	0.680898	NO	NA
FBgn0001977	248	0.276589	0.078371	0.438282	0.54083	0.000647	0.02914			4.14756	3.30555	4.1377	0.667261	NO	NA
FBgn0051832	227	0.165013	0.0553392	0.314868	0.409357	0.999238	0.18241	0	0.18241	4.15857	1.8524	8.35169	0.949871	NO	NA
FBgn0028853	292	0.102418	0.0513288	0.309058	0.474403	0.914526	0.11966	0.0735412	0.0461188	5.46666	0.132221	9.97777	0.992024	de novo	Br9
FBgn0011239	133	0.0760827	0.575579	0.282722	0.41791	0.026548	0.4264			2.58448	0	10	0.995229	NO	NA
FBgn0028852	438	0.216836	0.0486416	0.392674	0.508732	0.002706	0.46746	1.9e-06	0.467458	1.91189	0	10	0.994199	NO	NA
FBgn0001981	470	0.566998	0.0345553	0.481794	0.559094	0.000758	0.07801	0.000724654	0.0772853	1.09748	1.01444	0.782528	0.913541	NO	NA
FBgn0028892	484	0.119517	0.0753285	0.309324	0.489347	0.000485	0.14411			3.37649	0.0549499	9.95855	0.994476	NO	NA
FBgn0003448	390	0.492264	0.117359	0.471118	0.58994	0.000467	0.01917	0	0.01917	0.0973007	0.294702	-6.61506	0.926724	NO	NA
FBgn0001983	548	0.321263	0.0881369	0.46825	0.547662	0.000477	0.06941	0.0414225	0.0279875	0	0.186006	-10	0.891702	NO	NA
FBgn0032563	196	0.750276	0.0474949	0.641485	0.514382	0.000283	0.24729			4.60399	0.0947383	9.97085	0.993667	NO	NA
FBgn0041103	245	0.174518	0.0928367	0.418645	0.485095	0.000544	0.21216	0.15912	0.05304	1.32758	0	10	0.994284	NO	NA
FBgn0028850	230	0.0986391	0.0817478	0.437074	0.515152	0.004913	0.64762	0	0.64762	4.39598	0	10	0.99299	de novo	Br6
FBgn0028880	146	0.0802397	0.152514	0.468801	0.455782	0.000685	0.09335			4.10144	0	10	0.994894	NO	NA
FBgn0028370	1021	0.326185	0.0612919	0.407957	0.58317	0.073409	0.04192	0.0115566	0.0303634	1.07405	0.547156	5.37808	0.935278	NO	NA
FBgn0028947	240	0.0332708	0.181108	0.313217	0.431535	0.987383	0.32412	0.105499	0.218621					NO	NA
FBgn0028945	254	0.0830394	0.0595039	0.332417	0.47451	0.985892	0.10656	0.0681671	0.0383929	1.93639	3.20773	-6.2125	0.954476	NO	NA
FBgn0028518	550	0.34306	0.104113	0.42484	0.521476	0.570785	0.13548	0.00790417	0.127576	2.18279	2.09725	0.541683	0.919243	NO	NA
FBgn0028864	464	0.0900388	0.056847	0.340608	0.483871	0.998837	0.72855			0.540938	0.249789	5.39725	0.744581	NO	NA
FBgn0028517	294	0.0367211	0.0611429	0.32382	0.440678	0.988774				0.13369	0.145778	-0.641085	0.920657	NO	NA
FBgn0051780	464	0.0900388	0.056847	0.340608	0.483871	0.998837	0.74925			0.556412	0.244367	5.65836	0.742094	NO	NA
FBgn0051827	294	0.0367211	0.0611429	0.32382	0.440678	0.988774				0.145661	0.148445	-0.140792	0.920506	NO	NA
FBgn0001986	1055	0.126329	0.0653706	0.3473	0.544192	0.000423	0.05825	0.01612	0.04213	1.97088	3.48168	-6.8522	0.659898	NO	NA
FBgn0028507	341	0.0662815	0.0994047	0.328716	0.583821	0.005098	0.00279			2.28196	2.99143	-3.88388	0.646597	NO	NA
FBgn0051826	268	0.028291	0.0729552	0.318123	0.519207	0.001518	0.05839			2.86678	1.27298	7.56031	0.897007	NO	NA
FBgn0041627	699	0.0403619	0.0646452	0.324423	0.518095	0.009243	0.16884	0.11313	0.05571	1.7004	2.65983	-5.31471	0.614419	NO	NA
FBgn0001990	470	0.361953	0.0301766	0.474766	0.524416	0.003422	0.20797	0.168422	0.0395484	1.51866	3.02505	-7.14777	0.623574	NO	NA
FBgn0001987	956	0.260055	0.0598525	0.335096	0.543365	0.936267	0.02889	0.0253682	0.00352176	2.84732	2.58341	1.51173	0.765268	NO	NA
FBgn0001989	167	0.194527	0.065503	0.417749	0.630952	0.00131	0.0471			5.78388	5.05519	3.46914	0.679288	NO	NA
FBgn0028863	1271	0.120548	0.0615602	0.348154	0.530398	0.510434	0.01784	0.0045082	0.0133318	2.07749	0.887507	7.11722	0.933783	NO	NA
FBgn0028946	409	0.0354694	0.265594	0.282298	0.429268	0.002751	0.1283			0.098606	0	10	0.888146	NO	NA
FBgn0028948	253	0.1013	0.120443	0.341933	0.43832	0.998808	0.15491	0.140759	0.0141508	0.381942	0.964787	-6.49414	0.950424	NO	NA
FBgn0028949	254	0.153969	0.0969606	0.337094	0.490196	0.999695	0.06515			0.86137	1.3689	-4.30067	0.949147	NO	NA
FBgn0028944	251	0.0361076	0.0885578	0.290753	0.437831	0.941949	0.27533			2.97144	0	10	0.996631	NO	NA
FBgn0028950	261	0.0367395	0.137736	0.32	0.496183	0.858595	0.101	0.00221018	0.0987898	5.4436	6.37209	-4.26279	0.956029	NO	NA
FBgn0028901	1931	0.195226	0.0464821	0.35997	0.371808	0.000369				3.15292	0.0284961	9.9747	0.994688	NO	NA
FBgn0028903	405	0.0527506	0.046884	0.341148	0.490148	0.000391	0.0412			4.22215	0	10	0.993941	NO	NA
FBgn0028902	585	0.130422	0.0794017	0.462156	0.533561	0.001819	0.03792	0.0140444	0.0238756	3.95801	0.0177618	9.99148	0.993527	NO	NA
FBgn0051735	312	0.0400962	0.070234	0.355561	0.446219	0.000601	0.29508			3.75153	0	10	0.994169	NO	NA
FBgn0032577	102	0.653392	0.12948	0.441775	0.482201	0.006916	0.34906			4.03541	0.0743132	9.96561	0.990547	NO	NA
FBgn0028514	910	0.0283769	0.0220055	0.290001	0.436517	0.996527				0.402195	0.186501	5.2451	0.924801	NO	NA
[truncated: 11,932 more rows]

## Sheet: Figure 2 i
Figure 2i. Correlations between different properties of de novo gene candidates and their gene ages
property	corr_method	r	p
ds_score	spearmanr	-0.0426	0.317
ds_score	kendalltau	-0.0305	0.32
tm_score	spearmanr	-0.0447	0.293
tm_score	kendalltau	-0.0328	0.285
exposed_score	spearmanr	-0.028	0.51
exposed_score	kendalltau	-0.0206	0.502
gc_content	spearmanr	0.198	2.74e-06
gc_content	kendalltau	0.142	3.9e-06
signalp	spearmanr	-0.0748	0.0784
signalp	kendalltau	-0.0555	0.0704
dnds	spearmanr	-0.35	5.1e-12
dnds	kendalltau	-0.259	9.62e-12
wa	spearmanr	-0.00801	0.916
wa	kendalltau	-0.00256	0.964
wna	spearmanr	-0.31	3.03e-05
wna	kendalltau	-0.226	4.87e-05
logmale	spearmanr	-0.0818	0.0638
logmale	kendalltau	-0.0569	0.0744
logfemale	spearmanr	0.137	0.00184
logfemale	kendalltau	0.1	0.00216
sex_specificity	spearmanr	-0.165	0.000175
sex_specificity	kendalltau	-0.116	0.000327
tissue_specificity	spearmanr	-0.175	6.51e-05
tissue_specificity	kendalltau	-0.124	9.73e-05

## Sheet: Figure 3 a,b
Figure 3a AlphaFold2 predictions are strongly correlated with RoseTTAFold and trRosetta predictions.
Figure 3b Most de novo gene candidates might be highly disordered (PLDDTs(AlphaFold) and Pconf(AlphaFold))
FBID	PLDDTs(AlphaFold)	Pconf(AlphaFold)	PLDDTs(RoseTTAFold)	PLDDTs(ESMFold)	TMscore(trRosetta)
FBgn0262810	71	47	45	50
FBgn0025616	63	40	39		41
FBgn0040343	57	11	29	47	53
FBgn0040892	59	17	32		53
FBgn0029539	55	6	34	55	45
FBgn0029568	44	0	32		30
FBgn0040357	57	14	35
FBgn0052811	61	31	39	46
FBgn0052806	63	32	32	43	62
FBgn0029589	59	9	31	42	35
FBgn0029590	60	17	29	44	43
FBgn0029596	75	60	31	65
FBgn0025627	63	42	39
FBgn0040353	51	9	30	36
FBgn0029669	59	21	43	36
FBgn0029694	68	56	37	39
FBgn0037910	68	49	42
FBgn0262980	64	28	40	54
FBgn0262608	59	21	36	35
FBgn0262609	72	67	61	59
FBgn0029707	61	7	33	42	58
FBgn0029725	36	8	30		52
FBgn0029766	57	21	29
FBgn0262611	61	24	30	41
FBgn0053664	44	0	35	38	56
FBgn0053669	48	3	35		61
FBgn0053668	47	0	35	38	57
FBgn0053667	45	0	32	38	58
FBgn0053666	44	0	33	39	52
FBgn0053665	43	0	27	42	55
FBgn0265362	91	90	73		97
FBgn0261849	94	97	86	92
FBgn0261615	54	19	43	42
FBgn0261616	60	28	37	53	66
FBgn0052719	54	39	32
FBgn0262612	59	16	32	37
FBgn0029987	57	24	32	37	63
FBgn0030033	46	8	27
FBgn0262976	51	0	28	37	34
FBgn0052712	78	73	59	61
FBgn0262900	50	0	34		72
FBgn0266050	48	0	32	36	52
FBgn0030195	61	34	37
FBgn0052681	48	11	26
FBgn0030290	56	5	29	36	37
FBgn0030296	53	16	29
FBgn0030307	43	8	52
FBgn0262686	77	54	46	70	92
FBgn0030373	79	73	51	47
FBgn0052655	62	25	31	56
FBgn0267163	46	2	34	31
FBgn0030389	60	21	32		52
FBgn0030429	51	24	28		24
FBgn0030441	61	39	46	38	79
FBgn0052639	71	52	46	54
FBgn0265610	52	0	27	39	46
FBgn0284233	70	73	65	75	69
FBgn0030643	75	62	45	56
FBgn0030667	45	7	26
FBgn0284222	75	67	45	61	64
FBgn0030807	84	81	53	62
FBgn0264739	61	19	37	34	42
FBgn0262487	41	6	31	45	36
FBgn0030813	83	83	69	63	98
FBgn0030832	49	18	24	31
FBgn0287595	66	37	37	48	67
FBgn0267967	60	33	36
FBgn0030905	73	52	46		68
FBgn0030912	79	66	53
FBgn0085357	67	41	37	33
FBgn0264393	57	21	37	42	79
FBgn0030936	57	27	32	37	51
FBgn0030979	48	13	51		22
FBgn0030981	52	15	27	43
FBgn0047095	68	38	45	64	92
FBgn0086782	54	26	28	35	46
FBgn0260871	78	60	55	69
FBgn0085361	76	56	55	67
FBgn0040784	75	54	54	59
FBgn0260867	76	62	53	69	69
FBgn0031101	58	11	27	40	43
FBgn0031104	54	22	31	40	60
FBgn0260870	76	52	49		71
FBgn0031127	62	25	40	37	61
FBgn0031128	58	25	34	45
FBgn0031130	70	54	43	49
FBgn0265608	51	1	32	47	85
FBgn0031168	54	6	28	43
FBgn0264086	57	26	32		25
FBgn0051921	58	28	31		23
FBgn0051797	63	38	32
FBgn0031323	69	43	41		75
FBgn0263080	69	36	56	86	47
FBgn0263320	52	0	41	43	95
FBgn0263321	76	62	48	48	80
FBgn0264081	55	15	30		40
FBgn0287218	61	7	52	44
FBgn0264988	64	18	52	50
FBgn0263322	71	50	47	55
FBgn0053125	37	2	25
FBgn0031526	61	22	30		46
FBgn0085204	51	1	28	47
FBgn0264363	62	4	42	60	87
FBgn0083938	47	5	28		34
FBgn0260428	58	14	34	45	44
FBgn0031701	83	71	46	46
FBgn0265785	73	59	37		59
FBgn0262814	67	33	52		64
FBgn0002855	62	40	35	55	52
FBgn0031786	56	7	34	35
FBgn0263585	76	62	58	75	89
FBgn0262877	85	94	66	69	83
FBgn0264343	47	5	36	48
FBgn0264344	71	55	40	56	91
FBgn0051909	70	62	41	55	91
FBgn0031900	47	5	27		24
FBgn0031920	46	9	28		31
FBgn0261830	71	68		54
FBgn0261831	61	32	45	37
FBgn0051606	86	85	53	84
FBgn0262359	79	72	53	63	64
FBgn0032039	50	14	28	41	47
FBgn0266845	76	65	40	61	82
FBgn0032065	84	89	70
FBgn0286875	67	35	58		69
FBgn0287599	94	100	74		100
FBgn0051709	47	8	30	48	41
FBgn0051882	56	7	37	40	43
FBgn0051710	69	47	39
FBgn0032139	61	36	37	61
FBgn0032184	63	36	28	61	47
FBgn0032268	58	26	32	38
FBgn0267254	82	84	59	80	93
FBgn0032311	59	36	45
FBgn0032318	68	50	43	60
FBgn0040967	66	36	34	51
FBgn0032335	60	17	40
FBgn0263087	54	8	29	45	37
FBgn0003313	50	13	41	38	37
FBgn0263386	60	11	37		92
FBgn0267327	62	26	55	56	66
FBgn0032370	59	21	29	33
FBgn0032371	53	14	27	41	32
FBgn0262786	72	57	49	58	85
FBgn0265670	66	40	30	52	89
FBgn0259962	80	78	44		58
FBgn0265349	65	38	35	48	83
FBgn0259963	68	50	46	50	82
FBgn0032385	65	37	40	46	67
FBgn0051861	66	35	44	54
FBgn0264361	71	51	42		91
FBgn0265087	60	25	45	54	95
FBgn0032472	58	23	30
FBgn0264546	60	31	32	38	51
FBgn0051848	85	84	68
FBgn0032523	51	15	34	33
FBgn0264432	63	29	38	40	56
FBgn0261992	83	77	61	75	68
FBgn0284224	76	93	60	63	81
FBgn0028943	74	46	42	55
FBgn0263206	64	16	51	48
FBgn0032533	71	54	41	43
FBgn0261628	70	62	53		59
FBgn0028430	57	22	35		51
FBgn0262354	64	47	31
FBgn0261566	64	27	51	49	84
FBgn0261567	75	61	52	51
FBgn0261568	57	32	35	70	41
FBgn0032554	77	77	59	50
FBgn0262875	57	12	32	45	84
FBgn0028853	81	73	66	70	87
FBgn0028850	67	46	33	46	52
FBgn0266163	58	0	43	40	87
FBgn0264990	82	86	55	59
FBgn0264989	82	86	55	59
FBgn0262150	41	15	47	50	36
FBgn0028900	56	4	30
FBgn0085197	50	0	37	35	45
FBgn0040984	57	20	35	39	50
FBgn0028899	36	2	26
FBgn0259151	45	1	26
FBgn0265578	53	15	29		26
FBgn0051815	56	24	34
FBgn0032590	61	31	29
FBgn0051805	56	21	31
FBgn0265579	65	39	64	59
FBgn0267255	57	26	27	44	69
FBgn0262857	78	62	48	68	100
FBgn0263654	67	31	54		99
FBgn0262356	65	38	46	54	83
FBgn0262876	61	24	47	50	62
FBgn0262960	57	0	30	49	90
FBgn0032658	47	24	34		28
FBgn0261531	52	0	32
FBgn0265669	62	35	50		76
FBgn0051785	73	62	50	71
FBgn0263094	73	53	69	71
FBgn0261057	74	49	55	69	98
FBgn0011559	50	18	34
FBgn0261806	74	62	56
FBgn0264362	69	49	38	51	64
FBgn0044811	77	67	44	65
FBgn0053117	76	62	39	68
FBgn0042129	77	74	64	86
FBgn0032851	74	63	48	63
FBgn0265256	48	9	28	31	69
FBgn0051677	37	0	34		70
FBgn0032867	61	14	36	54	36
FBgn0032896	86	88	56	40
FBgn0250867	50	5	29	37
FBgn0040519	47	3	31	31
FBgn0050432	72	62	57	57
FBgn0033090	55	25	38	39
FBgn0040674	66	27	39	49	53
FBgn0033145	80	78	57	63	83
FBgn0033164	53	7	36	47	83
FBgn0033165	57	37	41	43
FBgn0033167	51	17	34	39
FBgn0262583	47	11	30		36
FBgn0262948	63	24	49	67
FBgn0085460	43	4	30		25
FBgn0040778	51	0	31	36	92
FBgn0050365	48	16	31		33
FBgn0033285	60	25	39	33
FBgn0262988	43	0	29	31	53
FBgn0050355	57	16	31	47	63
FBgn0266486	56	6	32	41	38
FBgn0040775	63	28	47	54	75
FBgn0033541	39	0	32	41	79
FBgn0262817	78	59	71		100
FBgn0050033	66	35	49	44	77
FBgn0262819	91	98	57	57
FBgn0050039	62	23	34	41
FBgn0265373	67	47	42	44
FBgn0085263	76	70	32	32	81
FBgn0266487	75	58	45		93
FBgn0265429	72	59	54	63
FBgn0263774	58	35	34
FBgn0050065	68	48	37	43
FBgn0262821	80	76	54		94
FBgn0266489	91	95	53	89	94
FBgn0050484	53	19	29
FBgn0050485	42	9	26
FBgn0050073	77	61	53	74
FBgn0085214	63	43	35	37
FBgn0264540	74	66	45	42
FBgn0262881	77	64	60	67	81
FBgn0050480	36	0	28
FBgn0263376	53	16	28	56	37
FBgn0262547	74	72	41	47	85
FBgn0259966	61	27	44	45	62
FBgn0050472	68	51	55
FBgn0260429	37	0	29	35	82
FBgn0261538	77	60	72	73	89
FBgn0034082	62	35	33	53	34
FBgn0034144	65	37	36
FBgn0034154	71	54	39
FBgn0259738	61	30	56	59
FBgn0264329	78	71	50	75
FBgn0264330	75	72	42	49
FBgn0085219	67	54	33	37	56
FBgn0050461	56	32	43	45	67
FBgn0263032	61	14	32	30
FBgn0263114	64	50	35	47	72
FBgn0262563	66	45	48	51
FBgn0262882	67	31	49	47	91
FBgn0262568	59	12	36	40	52
FBgn0264541	74	55	53
FBgn0261501	70	38	39	47
FBgn0265576	68	41	40		61
FBgn0265577	73	51	61	61
FBgn0050325	58	25	34		12
FBgn0050114	53	9	40	36	52
FBgn0040737	69	57	79	77	95
FBgn0261587	86	91	76	84
FBgn0265627	45	9	27
FBgn0265626	39	1	51
FBgn0265625	51	15	29
FBgn0262102	63	26	34	44	68
FBgn0262480	89	94	55	73	94
FBgn0262481	67	38	50	53	80
FBgn0262569	65	35	41	49	73
FBgn0263083	70	42	58		49
FBgn0034413	68	49	46	81	61
FBgn0262571	58	31	42
FBgn0262966	74	64	61	64	90
FBgn0034464	58	25	34	35
FBgn0265762	55	16	26	34
FBgn0261580	88	96	82	84	99
FBgn0262824	85	93	73		97
FBgn0261581	85	90	81	83	99
FBgn0050447	61	35	31	36
FBgn0265833	64	20	52		95
FBgn0265834	85	93	69	73
FBgn0265835	68	29	52	57	91
FBgn0034502	52	18	28
FBgn0042198	56	8	27	34	56
FBgn0050154	64	31	46	48	58
FBgn0034512	65	45	56	65
FBgn0034551	57	21	31
FBgn0067905	73	50	54	52	60
FBgn0259708	79	73	49
FBgn0259709	81	79	57	38
FBgn0264714	61	21	36	45	73
FBgn0050395	39	4	25
FBgn0263324	68	36	45	49
FBgn0034671	56	19	25	46
FBgn0263250	87	91	66	80
FBgn0265046	91	97	78	79
FBgn0053200	67	48	42		78
FBgn0034737	51	1	34	36	69
FBgn0262141	78	84	50	58
FBgn0263707	66	40	48	46
FBgn0262843	70	41	57	64	97
FBgn0034839	63	33	33	33	79
FBgn0034840	48	1	28	33
FBgn0034867	70	48	41
FBgn0262845	67	52	44	55
FBgn0286932	44	0	35		80
FBgn0286876	60	19	39	50
FBgn0034998	39	0	27		48
FBgn0266047	42	0	31	33	59
FBgn0259968	64	46	51	47
FBgn0011694	60	41	41	42
FBgn0040688	54	20	40		85
FBgn0284444	83	83	49	72	85
FBgn0035239	44	3	28		32
FBgn0262030	63	25	37	51	53
FBgn0266436	59	20	34	57
FBgn0266437	77	73	46
FBgn0263246	86	96	83	83	99
FBgn0262544	41	0	37	39
FBgn0064227	70	53	64	72	99
FBgn0264516	59	10	25	40	59
FBgn0052259	66	43	33		47
FBgn0047330	54	0	29	36	72
FBgn0287586	63	18	27		56
FBgn0265714	51	0	34	39	50
FBgn0262985	83	73	55	63	78
FBgn0035694	64	36	42	45	92
FBgn0047334	70	45	54	54	85
FBgn0259969	38	0	40	31
FBgn0250849	57	16	34	51	55
FBgn0263387	80	66	70	54	99
FBgn0035730	78	70	60		84
FBgn0040837	59	17	32		53
FBgn0053278	54	19	29	39
FBgn0052368	85	93	73	73
FBgn0264472	83	83	44
FBgn0260967	90	99	56	37	70
FBgn0260968	62	31	44	34
FBgn0264478	76	82	42	58	74
FBgn0262361	58	17	35	39	49
FBgn0264696	77	63	67	71	89
FBgn0085485	58	20	36	35
FBgn0286833	64	34	29	41	55
FBgn0052061	73	63	47	45
FBgn0036089	79	81	65	91
FBgn0262890	56	11	34	37	50
FBgn0083068	86	97	62	76	99
FBgn0265469	51	6	30		57
FBgn0053271	58	18	33	52
FBgn0036178	62	24	26	35	52
FBgn0286872	74	59	50	53	69
FBgn0262021	65	38	47	47
FBgn0036181	56	23	32
FBgn0264725	72	62	46	43	62
FBgn0263647	92	95	76	85
FBgn0036246	89	88	74	82
FBgn0265455	81	79	57	50	88
FBgn0052102	46	0	35	32	41
FBgn0052107	82	82	56
FBgn0052117	66	41	37	38
FBgn0036320	89	89	54
FBgn0052115	86	87	58
FBgn0259970	69	36	62
FBgn0287423	64	29	36	43	87
FBgn0036390	56	12	39	42	62
FBgn0036393	62	13	30	56	54
FBgn0262581	70	47	45	56	79
FBgn0036438	68	39	39	53	80
FBgn0036443	55	24	33		40
FBgn0263761	64	32	40	51	80
FBgn0263762	64	29	47	49	78
FBgn0263763	70	41	55	58
FBgn0036469	64	28	31	60	52
FBgn0036470	57	15	32	50	50
FBgn0028377	69	49	67	64	80
FBgn0036503	67	39	44	44
FBgn0262893	55	9	37	36	82
FBgn0262529	58	20	29	38
FBgn0262530	59	20	46	52	77
FBgn0004593	89	98	51
FBgn0014850	92	97	52	44
FBgn0014848	87	89	60	44
FBgn0036532	63	25	38	55	53
FBgn0262894	63	29	41	43
FBgn0261635	56	24	38		82
FBgn0036654	55	16	32	53
FBgn0052192	87	90	71
FBgn0264748	93	97	73	92
FBgn0264747	92	96	74
FBgn0264746	92	96	75	92
FBgn0085282	65	43	37	37	72
FBgn0085285	72	58	49		67
FBgn0263326	56	5	32		38
FBgn0286940	61	31	31		46
FBgn0286941	89	91	75	81	96
FBgn0287592	86	88	74		100
FBgn0259148	80	73	63	72	96
FBgn0036923	56	24	32
FBgn0036925	45	8	29
FBgn0052228	55	18	28
FBgn0262896	80	95	49	60
FBgn0086915	61	22	35	63
FBgn0267490	61	21	35	63
FBgn0267411	61	21	35	63
FBgn0267412	60	21	36	63
FBgn0267413	61	21	35	63
FBgn0267417	60	21	36	63
FBgn0267491	61	21	35	62
FBgn0259972	76	61	43		56
FBgn0264552	55	0	28	36	63
FBgn0037042	93	98	65	91
FBgn0262482	71	54	63	59
FBgn0264566	45	0	33	35	62
FBgn0053284	57	10	29	32	51
FBgn0263841	59	39	50	43	85
FBgn0261059	68	63	35	38	72
FBgn0037133	63	35	53	53	75
FBgn0264487	58	27	48	39
FBgn0263249	62	30	54	59	45
FBgn0259973	74	51	64	60
FBgn0004414	64	39	45	59
FBgn0266591	58	37	38	43
FBgn0052452	52	10	28		26
FBgn0266977	67	26	46
FBgn0037195	46	9	28	32	42
FBgn0052457	55	11	34	54	52
FBgn0264897	63	38	33	33	65
FBgn0040684	77	65	57	56
FBgn0051538	52	12	29
FBgn0085306	51	8	27	30
FBgn0264427	76	61	69		95
FBgn0040679	67	32	41	58	45
FBgn0051560	50	5	31		42
FBgn0037449	45	11	29	28
FBgn0287588	86	97	72	86	99
FBgn0260713	60	28	27	55	45
FBgn0265423	55	22	33	35	57
FBgn0037500	49	4	34	40	74
FBgn0261508	72	46	51	64	70
FBgn0267105	64	22	34	43	73
FBgn0262362	59	37	39		68
FBgn0262363	77	60	47		89
FBgn0261060	77	57	47	73	85
FBgn0040531	67	46	56	61
FBgn0259992	68	32	53	57	61
FBgn0053325	79	74	49	46
FBgn0265158	57	0	32	40	70
FBgn0263750	51	9	29	43	38
FBgn0265201	63	35	34	50
FBgn0051415	51	15	26	43	34
FBgn0085331	65	39	41	43
FBgn0287598	66	33	55		76
FBgn0051406	47	0	35	52
FBgn0267236	55	3	36	47	78
FBgn0262364	62	40	52	37	90
FBgn0260230	59	20	30		51
FBgn0260231	67	53	45	59	59
FBgn0261714	48	5	26
FBgn0263404	61	27	47	43	79
FBgn0264829	54	0	32	36	83
FBgn0264830	63	12	52		39
FBgn0266261	54	4	31	37	54
FBgn0038123	54	28	42	37
FBgn0287587	81	77	59	68
FBgn0038158	70	55	45
FBgn0038159	53	2	26	31	57
FBgn0002862	37	0	33		51
FBgn0265146	76	55	65	70	93
FBgn0038225	62	31	33	37
FBgn0085302	71	47	43	54
FBgn0264903	63	32	41		63
FBgn0038311	48	17	29
FBgn0266745	39	0	28	37	41
FBgn0266734	56	0	39	47
FBgn0000246	73	68	43
FBgn0263022	58	18	32	48
FBgn0038377	51	16	32	45	68
FBgn0038386	68	55	51	58
FBgn0051088	69	49	50	41	54
FBgn0085307	59	23	33	49
FBgn0261847	64	31	44	50	56
FBgn0266454	60	28	37	45
FBgn0265199	62	15	58	70	97
FBgn0265197	50	0	29	38	62
FBgn0262006	48	1	42	36	81
FBgn0038508	61	35	31	69
FBgn0053333	60	18	32		43
FBgn0262024	59	19	32	42
FBgn0038509	59	15	29	48
FBgn0038512	77	75	64	70	89
FBgn0040565	62	26	44	46	39
FBgn0262794	65	41	48	54	77
FBgn0038558	69	61	44	37
FBgn0263399	53	0	35		38
FBgn0038612	83	86	46	77	76
FBgn0262846	76	63	67		80
FBgn0262823	71	56	56	53	77
FBgn0051230	68	49	46	51	88
FBgn0051226	42	0	35	36
FBgn0038656	80	71	46	53	84
FBgn0265063	73	67	53		76
FBgn0051459	53	16	33	36
FBgn0038741	62	40	36	60
FBgn0051206	50	5	26	33
FBgn0287211	72	59	49	48
FBgn0044810	77	67	46	53
FBgn0262144	78	69	50	51
FBgn0015229	60	30	34	54	45
FBgn0051174	74	61	38	53	86
FBgn0266538	92	97	82	91	100
FBgn0053107	85	85	63	47	94
FBgn0262540	60	30	41	41	66
FBgn0262541	58	17	34	38	71
FBgn0263777	63	33	48	42	68
FBgn0039088	66	41	30	37
FBgn0002863	73	56	62	55	85
FBgn0051128	78	67	52	42
FBgn0284232	95	95	70		100
FBgn0266534	40	0	26	29
FBgn0053494	60	23	42	45	48
FBgn0051093	54	15	33	35	49
FBgn0250831	61	31	41		60
FBgn0011670	71	49	47	60	87
FBgn0011669	70	42	60		96
FBgn0262576	41	0	31		49
FBgn0284229	93	95	64	90	100
FBgn0285938	85	91	74	72	83
FBgn0265317	61	22	30	40	75
FBgn0263401	60	11	26	46	65
FBgn0262613	59	20	38	50	58
FBgn0039521	57	16	39	51	47
FBgn0051055	47	27	33		34
FBgn0263024	72	42	46	45	79
FBgn0267104	70	43	27		81
FBgn0039659	57	32	37		32
FBgn0039752	52	12	30
FBgn0263402	59	18	43	47	72
FBgn0261704	72	37	57	61	56
FBgn0266259	51	6	28	36	62
FBgn0039792	62	28	30		35
FBgn0039811	74	59	42
FBgn0261583	59	30	37	34	70

## Sheet: Figure 3 d
Figure 3d. The predicted structural models of the 19 potentially well-folded de novo genes retained highly similar structural folds during MD simulations with pairwise TM-score of representative structures larger than 0.70.
Gene name	Pairwise TM-score
CG12984	0.91
CG44006	0.95
CG44005	0.94
Eig71Ej	0.76
CG43638	0.94
CG44004	0.94
CG43190	0.83
CG44163	0.92
CG42590	0.96
Eig71Ef	0.69
CG43070	0.92
CG42690	0.77
CG32192	0.76
CG43393	0.87
CG42697	0.86
CG44623	0.79
CG42691	0.71
CG43195	0.81
CG43251	0.68

## Sheet: Figure 4
Figure 4a. Top Panel, TM-score(Pred), structure similarity of the most ancestral structure to current Dmel structure; Middle Panel, TM-score(AncMD), stability of ancestral structures in MD simulations; Bottom Panel, TM-score(ToDmel), structure similarity between MD refined ancestral structures and current Dmel structures.
Figure 4b. TM-score(AncMD), TM-score(melMD), TM-score(ToDmel) as a function of the gene ages
FBID	Gene	TM-score(melMD)	TM-score(AncMD)	TM-score(ToDmel)	Origin	TM-score(Pred)
FBgn0037042_Dmel	CG12984	0.914157	0.93881	0.9222	Dmel	0.93
FBgn0037042_Br1	CG12984	0.914157	0.951435	0.90488	Br1	0.93
FBgn0037042_Br2	CG12984	0.914157	0.962598	0.87649	Br2	0.93
FBgn0037042_Br3	CG12984	0.914157	0.955061	0.89517	Br3	0.93
FBgn0037042_Br4	CG12984	0.914157	0.953633	0.88915	Br4	0.93
FBgn0037042_Br5	CG12984	0.914157	0.97522	0.87801	Br5	0.93
FBgn0037042_Br6	CG12984	0.914157	0.962054	0.88849	Br6	0.93
FBgn0037042_Br8	CG12984	0.914157	0.935927	0.88415	Br8	0.93
FBgn0264748_Dmel	CG44006	0.953695	0.926916	0.81139	Dmel	0.93
FBgn0264748_Br1	CG44006	0.953695	0.933962	0.87004	Br1	0.93
FBgn0264748_Br2	CG44006	0.953695	0.930204	0.88272	Br2	0.93
FBgn0264748_Br3	CG44006	0.953695	0.954105	0.88572	Br3	0.93
FBgn0264748_Br5	CG44006	0.953695	0.93411	0.88815	Br5	0.93
FBgn0264748_Br6	CG44006	0.953695	0.938788	0.87279	Br6	0.93
FBgn0264747_Dmel	CG44005	0.938845	0.926916	0.84325	Dmel	0.91
FBgn0264747_Br1	CG44005	0.938845	0.933962	0.8954	Br1	0.91
FBgn0264747_Br2	CG44005	0.938845	0.930204	0.90292	Br2	0.91
FBgn0264747_Br3	CG44005	0.938845	0.954105	0.90536	Br3	0.91
FBgn0264747_Br5	CG44005	0.938845	0.93411	0.87461	Br5	0.91
FBgn0264747_Br6	CG44005	0.938845	0.938788	0.88652	Br6	0.91
FBgn0014850_Dmel	Eig71Ej	0.757281	0.745601	0.70387	Dmel	0.78
FBgn0014850_Br1	Eig71Ej	0.757281	0.746249	0.68582	Br1	0.78
FBgn0014850_Br2	Eig71Ej	0.757281	0.726835	0.58196	Br2	0.78
FBgn0014850_Br3	Eig71Ej	0.757281	0.659177	0.54384	Br3	0.78
FBgn0014850_Br4	Eig71Ej	0.757281	0.651218	0.58051	Br4	0.78
FBgn0014850_Br5	Eig71Ej	0.757281	0.684118	0.52716	Br5	0.78
FBgn0014850_Br6	Eig71Ej	0.757281	0.746801	0.65098	Br6	0.78
FBgn0014850_Br7	Eig71Ej	0.757281	0.701638	0.63323	Br7	0.78
FBgn0263647_Dmel	CG43638	0.937629	0.917801	0.86991	Dmel	0.89
FBgn0263647_Br1	CG43638	0.937629	0.901375	0.84078	Br1	0.89
FBgn0263647_Br2	CG43638	0.937629	0.920832	0.87512	Br2	0.89
FBgn0263647_Br3	CG43638	0.937629	0.940832	0.80504	Br3	0.89
FBgn0263647_Br4	CG43638	0.937629	0.941507	0.79595	Br4	0.89
FBgn0263647_Br5	CG43638	0.937629	0.881904	0.77865	Br5	0.89
FBgn0264746_Dmel	CG44004	0.936895	0.926916	0.81361	Dmel	0.88
FBgn0264746_Br1	CG44004	0.936895	0.933962	0.86587	Br1	0.88
FBgn0264746_Br2	CG44004	0.936895	0.930204	0.86712	Br2	0.88
FBgn0264746_Br3	CG44004	0.936895	0.954105	0.87193	Br3	0.88
FBgn0264746_Br5	CG44004	0.936895	0.93411	0.86617	Br5	0.88
FBgn0264746_Br6	CG44004	0.936895	0.938788	0.85524	Br6	0.88
FBgn0262819_Dmel	CG43190	0.832879	0.679114	0.72452	Dmel	0.79
FBgn0262819_Br1	CG43190	0.832879	0.61032	0.45024	Br1	0.79
FBgn0262819_Br2	CG43190	0.832879	0.788761	0.66924	Br2	0.79
FBgn0262819_Br3	CG43190	0.832879	0.70934	0.6814	Br3	0.79
FBgn0262819_Br4	CG43190	0.832879	0.588051	0.46129	Br4	0.79
FBgn0262819_Br5	CG43190	0.832879	0.695795	0.48437	Br5	0.79
FBgn0262819_Br6	CG43190	0.832879	0.805971	0.67693	Br6	0.79
FBgn0265046_Br2	CG44163	0.919729	0.805509	0.82263	Br2	0.88
FBgn0265046_Br3	CG44163	0.919729	0.783566	0.72401	Br3	0.88
FBgn0265046_Br4	CG44163	0.919729	0.858675	0.73035	Br4	0.88
FBgn0265046_Br6	CG44163	0.919729	0.709126	0.76012	Br6	0.88
FBgn0260967_Dmel	CG42590	0.95549	0.919126	0.89723	Dmel	0.95
FBgn0260967_Br1	CG42590	0.95549	0.929427	0.88123	Br1	0.95
FBgn0260967_Br2	CG42590	0.95549	0.936842	0.87331	Br2	0.95
FBgn0260967_Br3	CG42590	0.95549	0.943529	0.92796	Br3	0.95
FBgn0260967_Br4	CG42590	0.95549	0.956408	0.91866	Br4	0.95
FBgn0260967_Br5	CG42590	0.95549	0.926623	0.91188	Br5	0.95
FBgn0260967_Br6	CG42590	0.95549	0.920878	0.89768	Br6	0.95
FBgn0260967_Br7	CG42590	0.95549	0.929854	0.88894	Br7	0.95
FBgn0260967_Br8	CG42590	0.95549	0.940282	0.87326	Br8	0.95
FBgn0004593_Dmel	Eig71Ef	0.687835	0.745601	0.49838	Dmel	0.78
FBgn0004593_Br1	Eig71Ef	0.687835	0.746249	0.59766	Br1	0.78
FBgn0004593_Br2	Eig71Ef	0.687835	0.726835	0.50093	Br2	0.78
FBgn0004593_Br3	Eig71Ef	0.687835	0.659177	0.50909	Br3	0.78
FBgn0004593_Br4	Eig71Ef	0.687835	0.651218	0.54575	Br4	0.78
FBgn0004593_Br5	Eig71Ef	0.687835	0.684118	0.49698	Br5	0.78
FBgn0004593_Br6	Eig71Ef	0.687835	0.746801	0.6055	Br6	0.78
FBgn0004593_Br7	Eig71Ef	0.687835	0.701638	0.5482	Br7	0.78
FBgn0262480_Dmel	CG43070	0.920535	0.845028	0.73977	Dmel	0.67
FBgn0262480_Br1	CG43070	0.920535	0.715709	0.74305	Br1	0.67
FBgn0262480_Br2	CG43070	0.920535	0.751868	0.83924	Br2	0.67
FBgn0262480_Br3	CG43070	0.920535	0.911404	0.82339	Br3	0.67
FBgn0262480_Br4	CG43070	0.920535	0.757472	0.8153	Br4	0.67
FBgn0262480_Br5	CG43070	0.920535	0.694738	0.57353	Br5	0.67
FBgn0261580_Dmel	CG42690	0.76686	0.858832	0.7224	Dmel	0.86
FBgn0261580_Br1	CG42690	0.76686	0.886557	0.71714	Br1	0.86
FBgn0261580_Br2	CG42690	0.76686	0.858446	0.73394	Br2	0.86
FBgn0261580_Br3	CG42690	0.76686	0.839741	0.74234	Br3	0.86
FBgn0261580_Br4	CG42690	0.76686	0.883858	0.69345	Br4	0.86
FBgn0261580_Br5	CG42690	0.76686	0.719203	0.70422	Br5	0.86
FBgn0261580_Br6	CG42690	0.76686	0.740561	0.68971	Br6	0.86
FBgn0052192_Dmel	CG32192	0.762789	0.752967	0.77008	Dmel	0.9
FBgn0052192_Br1	CG32192	0.762789	0.817125	0.74371	Br1	0.9
FBgn0052192_Br3	CG32192	0.762789	0.853589	0.72782	Br3	0.9
FBgn0263250_Br2	CG43393	0.86825	0.769331	0.69164	Br2	0.93
FBgn0263250_Br3	CG43393	0.86825	0.80001	0.7233	Br3	0.93
FBgn0261587_Dmel	CG42697	0.861091	0.785498	0.72522	Dmel	0.85
FBgn0261587_Br1	CG42697	0.861091	0.899354	0.8259	Br1	0.85
FBgn0261587_Br2	CG42697	0.861091	0.811377	0.7624	Br2	0.85
FBgn0261587_Br3	CG42697	0.861091	0.778057	0.73407	Br3	0.85
FBgn0261587_Br4	CG42697	0.861091	0.86729	0.68201	Br4	0.85
FBgn0261587_Br5	CG42697	0.861091	0.798437	0.66194	Br5	0.85
FBgn0261587_Br6	CG42697	0.861091	0.891125	0.8228	Br6	0.85
FBgn0261587_Br7	CG42697	0.861091	0.848221	0.68222	Br7	0.85
FBgn0265834_Dmel	CG44623	0.786707	0.786625	0.73023	Dmel	0.82
FBgn0265834_Br1	CG44623	0.786707	0.712021	0.7546	Br1	0.82
FBgn0265834_Br2	CG44623	0.786707	0.715513	0.61865	Br2	0.82
FBgn0265834_Br3	CG44623	0.786707	0.694679	0.67799	Br3	0.82
FBgn0265834_Br4	CG44623	0.786707	0.711311	0.65434	Br4	0.82
FBgn0261581_Dmel	CG42691	0.71118	0.858832	0.74265	Dmel	0.88
FBgn0261581_Br1	CG42691	0.71118	0.886557	0.676	Br1	0.88
FBgn0261581_Br2	CG42691	0.71118	0.858446	0.73576	Br2	0.88
FBgn0261581_Br3	CG42691	0.71118	0.839741	0.732	Br3	0.88
FBgn0261581_Br4	CG42691	0.71118	0.883858	0.71083	Br4	0.88
FBgn0261581_Br5	CG42691	0.71118	0.719203	0.7289	Br5	0.88
FBgn0261581_Br6	CG42691	0.71118	0.740561	0.64371	Br6	0.88
FBgn0262824_Dmel	CG43195	0.810599	0.858832	0.74296	Dmel	0.89
FBgn0262824_Br1	CG43195	0.810599	0.886557	0.73856	Br1	0.89
FBgn0262824_Br2	CG43195	0.810599	0.858446	0.78765	Br2	0.89
FBgn0262824_Br3	CG43195	0.810599	0.839741	0.78027	Br3	0.89
FBgn0262824_Br4	CG43195	0.810599	0.883858	0.80925	Br4	0.89
FBgn0262824_Br5	CG43195	0.810599	0.719203	0.81669	Br5	0.89
FBgn0262824_Br6	CG43195	0.810599	0.740561	0.71494	Br6	0.89
FBgn0262896_Dmel	CG43251	0.680227	0.470637	0.33402	Dmel	0.56
FBgn0262896_Br1	CG43251	0.680227	0.457867	0.38643	Br1	0.56
FBgn0262896_Br2	CG43251	0.680227	0.459602	0.26094	Br2	0.56
FBgn0262896_Br3	CG43251	0.680227	0.454128	0.26302	Br3	0.56
FBgn0262896_Br4	CG43251	0.680227	0.37215	0.38136	Br4	0.56
FBgn0262896_Br5	CG43251	0.680227	0.563782	0.27621	Br5	0.56

## Sheet: Figure 5
Figure 5. TM probability, signalp probability, ISD, RSA, ωa, ωna, ω, and α of testis biased de novo gene candidates as a function of cluster index
FBID	cluster	ISD	RSA	TM probability	ωa	ωna	ω	α	signalp probability
FBgn0052259	0	0.657288	0.723037	0.0574847			1.1108		0.000839
FBgn0265429	0	0.234598	0.410014	0.0731402	0.135612	0.312928	0.44854	0.302342	0.000232
FBgn0260968	0	0.311289	0.444233	0.047673			1.02422		0.000538
FBgn0262354	0	0.228374	0.492191	0.0350916	0.722253	0.0624169	0.78467	0.920455	0.001566
FBgn0051848	0	0.0441226	0.308425	0.0670094			0.3064		0.00686
FBgn0028900	0	0.947729	0.588934	0.029991				0.833333	0.00073
FBgn0034839	0	0.668637	0.552252	0.0203481					0.000625
FBgn0085357	0	0.202158	0.454519	0.0198647			0.6041		0.000525
FBgn0029590	0	0.415806	0.533924	0.115262					0.000591
FBgn0029589	0	0.68802	0.654901	0.0969257				0.652174	0.000239
FBgn0030667	0	0.677738	0.552149	0.113005				0.532024	0.003551
FBgn0040784	0	0.524485	0.652495	0.00619588					0.000249
FBgn0085361	0	0.464644	0.601046	0.142391					0.000366
FBgn0260867	0	0.647837	0.69613	0.16					0.00021
FBgn0031104	0	0.305914	0.451816	0.116618					0.000473
FBgn0265201	0	1	0.753724	0.0128776			0.71563		0.000743
FBgn0085331	0	0.177459	0.4246	0.069			0.33763		0.000886
FBgn0037449	0	0.0913158	0.338471	0.0713947			0.99659		0.000933
FBgn0051805	1	0.787295	0.566031	0.044493	0.0110109	0.442269	0.45328	0.0242916	0.968984
FBgn0265578	1	0.320536	0.463553	0.0802707	0.19419	0.14326	0.33745	0.575462	0.001458
FBgn0032590	1	0.229735	0.401436	0.0481482	0.0398377	0.306182	0.34602	0.115131	0.000754
FBgn0267412	1	0.508874	0.568112	0.110664					0.000559
FBgn0262356	1	0.373441	0.487382	0.189926	0.125942	0.209248	0.33519	0.375734	0.000953
FBgn0025616	1	0.254895	0.399874	0.0709067					0.003456
FBgn0263114	1	0.498586	0.541068	0.0898722			0.3496		0.188651
FBgn0052719	1	0.233327	0.370886	0.0465656	0.256653	0.230987	0.48764	0.526316	0.000307
FBgn0262612	1	0.502274	0.568646	0.185239			0.23273		0.000637
FBgn0032658	1	0.349254	0.435714	0.0584131	0.258914	0.443126	0.70204	0.368802	0.00075
FBgn0029987	1	0.191199	0.438558	0.0584751			0.5047		0.00213
FBgn0050472	1	0.231943	0.35067	0.287108	0.139063	0.182747	0.32181	0.432126	0.000388
FBgn0266163	1	0.413013	0.531724	0.0543816					0.000591
FBgn0262877	1	0.49822	0.30348	0.50258			0.17904		0.752021
FBgn0263320	1	0.238407	0.395424	0.0492881					0.003841
FBgn0267254	1	0.761822	0.601578	0.122489			0.35758		0.006436
FBgn0266845	1	0.982423	0.784846	0.0249231					0.010682
FBgn0263585	1	0.590218	0.648345	0.334855				1.1735e-05	0.000891
FBgn0051861	1	0.266278	0.500568	0.0607778			0.86294		0.000283
FBgn0053125	1	0.546172	0.457377	0.114854	0.0326237	0.400246	0.43287	0.0753662	0.001004
FBgn0038159	1	0.0797054	0.226598	0.143437			0.2244		0.201184
FBgn0264829	1	0.0334507	0.360085	0.159789				0.131817	0.322801
FBgn0265373	1	0.429041	0.428773	0.283763					0.998761
FBgn0262819	1	0.31543	0.405167	0.55293			0.22706		0.022709
FBgn0263401	1	0.764985	0.641523	0.0553692					0.002817
FBgn0266534	1	0.104746	0.422101	0.0431994	0.331002	0.0988785	0.42988	0.769986	0.92741
FBgn0051093	1	0.503841	0.527614	0.117083				0.443388	0.982906
FBgn0265317	1	0.194957	0.529957	0.0445072					0.002216
FBgn0267105	1	0.441483	0.5685	0.013569					0.00614
FBgn0038512	1	0.187371	0.462404	0.0297528			0.18486		0.00089
FBgn0262794	1	0.212672	0.400931	0.128241					0.999687
FBgn0038612	1	0.22658	0.489971	0.132159	0.486715	0.140195	0.62691	0.776371	0.000396
FBgn0265063	1	0.139884	0.50486	0.290093					0.017045
FBgn0029694	1	0.266631	0.468232	0.105103					0.000202
FBgn0260870	1	0.561727	0.788333	0.0892626			1.12381		0.000225
FBgn0053664	1	0.287344	0.465962	0.0560875					0.000625
FBgn0261849	1	0.979897	0.563949	0.506436			0.19769		0.061739
FBgn0053669	1	0.273144	0.461656	0.0599563					0.000612
FBgn0030290	1	0.474399	0.498754	0.0802759	0.0492937	0.337206	0.3865	0.127539	0.003577
FBgn0030296	1	0.30922	0.493996	0.0655326	0.28891	0.11304	0.40195	0.718771	0.000278
FBgn0030307	1	0.585207	0.541016	0.0459198					0.001707
FBgn0030389	1	0.133778	0.426772	0.0588942			0.15658		0.976962
FBgn0030195	1	0.34584	0.44488	0.0945755			0.2252		0.025101
FBgn0265610	1	0.209789	0.412947	0.111305					0.011392
FBgn0264739	1	0.285676	0.53164	0.0807482					0.893589
FBgn0262487	1	0.431889	0.481819	0.0947014					0.001279
FBgn0267967	1	0.462323	0.494511	0.0710993	0	0.6429	0.6429	0	0.000506
FBgn0030979	1	0.415338	0.531123	0.0446437					0.000154
FBgn0036089	1	0.290546	0.486367	0.426362	0.0500533	0.156637	0.20669	0.242166	0.00125
FBgn0085460	1	0.324601	0.46749	0.0204062	0	0.60627	0.60627	0	0.001195
FBgn0053271	1	0.539375	0.479182	0.127773					0.999679
FBgn0004593	1	0.206051	0.383949	0.126163	0	0.28496	0.28496	0	0.99906
FBgn0265455	1	0.265625	0.449054	0.288446					0.005281
FBgn0034502	1	0.614837	0.501915	0.0726058	0.131009	0.289291	0.4203	0.311703	0.001422
FBgn0262480	1	0.062373	0.343381	0.492365	2.15491e-07	0.30917	0.30917	6.97e-07	0.117432
FBgn0261581	1	0.451829	0.523914	0.471307			0.81612		0.005679
FBgn0265833	1	0.150239	0.405942	0.59687	0.402999	0.253421	0.65642	0.613935	0.007425
FBgn0265834	1	0.0963137	0.425699	0.512431	1.29162	0.23446	1.52608	0.846365	0.001541
FBgn0034998	1	0.552684	0.441785	0.1116			0.70857		0.000292
FBgn0050432	1	0.20497	0.484684	0.310158			0.81277		0.004126
FBgn0033090	1	0.300298	0.470511	0.0287926			0.48494		0.949694
FBgn0053278	1	0.704432	0.544704	0.0360251	0.0873023	0.245068	0.33237	0.262666	0.965536
FBgn0260967	1	0.0210143	0.322307	0.161536	0.264675	0.132715	0.39739	0.666033	0.000545
FBgn0038158	1	0.0845152	0.383886	0.500129			1.06884		0.000564
FBgn0051406	1	0.996675	0.680502	0.0234779				0.57461	0.001113
FBgn0037910	1	0.210376	0.429537	0.0653707			0.45141		0.000427
FBgn0264746	1	0.0260163	0.300435	0.081337	0.238473	0.162477	0.40095	0.59477	0.000338
FBgn0036654	1	0.700353	0.59349	0.102356	0.462053	0.0820368	0.54409	0.849222	0.000757
FBgn0266437	1	0.304673	0.391906	0.159905	0.161455	0.316755	0.47821	0.337625	0.789177
FBgn0037042	1	0.0341949	0.385749	0.0521641			0.31774		0.000278
FBgn0032039	2	0.460805	0.489159	0.085136	0.111445	0.361995	0.47344	0.235393	0.000934
FBgn0051459	2	0.112902	0.38037	0.127041			0.45706		0.00051
FBgn0051206	2	0.261288	0.394949	0.0727525				0.578996	0.000932
FBgn0031168	2	0.597989	0.534036	0.0600536			0.51042		0.000118
FBgn0032065	2	0.343975	0.437768	0.521162	0.200208	0.327242	0.52745	0.379578	0.000481
FBgn0263777	2	0.993643	0.5035	0.167381					0.012926
FBgn0029725	2	0.752846	0.460289	0.0585686					0.004315
FBgn0029669	2	0.3784	0.500791	0.161864			0.39618		0.000605
FBgn0051415	2	0.868924	0.743401	0.118096			0.53167		0.004019
FBgn0260428	2	0.628212	0.553755	0.0321087			0.58789		0.000863
FBgn0039088	2	0.258008	0.467896	0.0960389	0.0807429	0.473347	0.55409	0.145722	0.00032
FBgn0051174	2	0.137685	0.501113	0.0888768	0.323292	0.146348	0.46964	0.688384	0.000509
FBgn0031920	2	0.287303	0.447416	0.142735	0.184557	0.212083	0.39664	0.465302	0.001782
FBgn0051909	2	0.171764	0.515976	0.0807795					0.000194
FBgn0031786	2	0.548415	0.519504	0.0508889				1.1735e-05	0.001131
FBgn0051055	2	0.249615	0.452167	0.0959931	0.189412	0.382118	0.57153	0.331413	0.001002
FBgn0051226	2	0.0697308	0.473038	0.383885			0.0001		0.089441
FBgn0030936	2	0.166898	0.396575	0.0791627					0.005589
FBgn0052811	2	0.193636	0.469	0.0784416					0.00043
FBgn0038225	2	0.462497	0.474395	0.0255306	0	0.33047	0.33047	0	0.000504
FBgn0050065	2	0.436602	0.551253	0.0670843					0.000307
FBgn0030441	2	0.0312549	0.38317	0.107614					0.000302
FBgn0038377	2	0.433344	0.556633	0.0428073			0.40397		0.002208
FBgn0051088	2	0.157657	0.513457	0.387571					0.00069
FBgn0030429	2	0.217961	0.395638	0.0543033	0.00387449	0.587996	0.59187	0.00654618	0.000428
FBgn0038123	2	0.359959	0.467277	0.0575506	0.143917	0.364663	0.50858	0.282977	0.0003
FBgn0002862	2	0.042875	0.580571	0.326625					0.102105
FBgn0051882	2	0.471967	0.520917	0.0765041	0.418048	0.247732	0.66578	0.627907	0.001133
FBgn0031128	2	0.270868	0.492904	0.102675	0.390024	0.202296	0.59232	0.658468	0.002036
FBgn0031127	2	0.374553	0.496382	0.0772763			0.61609		0.002769
FBgn0029596	2	0.0727366	0.456478	0.146654	0	0.27396	0.27396	0	0.00542
FBgn0051230	2	0.0505254	0.377017	0.263712			0.16299		0.001859
FBgn0051709	2	0.411659	0.526404	0.0662644	0	0.77021	0.77021	0	0.005276
FBgn0267163	2	0.19624	0.393959	0.0854711					0.184243
FBgn0052655	2	0.526721	0.595512	0.0644939	0	0.34678	0.34678	0	0.000224
FBgn0038558	2	0.38489	0.453266	0.0731743	0.295428	0.273492	0.56892	0.519278	0.001184
FBgn0031101	2	0.740328	0.678497	0.091235					0.000243
FBgn0050039	2	0.729701	0.59534	0.0449524	0.473939	0.133751	0.60769	0.779902	0.001061
FBgn0053333	2	0.761939	0.540196	0.0824459			0.75257		0.963953
FBgn0037500	2	0.11885	0.413345	0.19632			0.47221		0.000577
FBgn0032554	2	0.47027	0.338485	0.468837				0.625	0.003964
FBgn0028850	2	0.0986391	0.437074	0.0817478	0	0.64762	0.64762	0	0.004913
FBgn0039792	2	0.231051	0.500718	0.0495026	0.189037	0.304873	0.49391	0.382735	0.000328
FBgn0039752	2	0.752621	0.560261	0.0815324	0.0865268	0.131993	0.21852	0.395968	0.0004
FBgn0085197	2	0.17955	0.501317	0.20185			0.03529		0.070556
FBgn0031323	2	0.190804	0.535849	0.0424972	0.173716	0.0943235	0.26804	0.648099	0.000186
FBgn0032385	2	0.328508	0.477186	0.0272797	0.2059	0.110869	0.31677	0.65	0.000759
FBgn0264427	2	0.991	0.618758	0.303545					0.003398
FBgn0032371	2	0.726839	0.541567	0.0923215	0.114776	0.182384	0.29716	0.386243	0.001387
FBgn0032370	2	0.290143	0.506209	0.232385	0.222387	0.132493	0.35488	0.626653	0.001977
FBgn0051538	2	0.539004	0.547178	0.124139	0.20966	0.15784	0.3675	0.570504	0.000523
FBgn0032268	2	0.168038	0.500281	0.17347			0.2829		0.000279
FBgn0040679	2	0.788424	0.756729	0.0724407			0.18172		0.00069
FBgn0040684	2	0.22574	0.482708	0.0361979			0.33089		0.000302
FBgn0261583	2	0.0245852	0.314193	0.211844			0.92235		0.034801
FBgn0263750	2	0.72922	0.541871	0.114024	0	0.48956	0.48956	0	0.001347
FBgn0264081	2	0.961722	0.662575	0.0556525	0.392376	0.0856844	0.47806	0.820766	0.000865
FBgn0040519	2	0.247882	0.424807	0.131529			0.45577		0.001349
FBgn0085204	2	0.662151	0.719791	0.000197674			0.1567		0.006933
FBgn0031526	2	0.669565	0.611238	0.0509776	0.121123	0.332827	0.45395	0.26682	0.000864
FBgn0051921	2	0.44448	0.563934	0.0496115	0.230694	0.161956	0.39265	0.587531	0.000973
FBgn0264086	2	0.399811	0.556592	0.0541921	0	0.27848	0.27848	0	0.004524
FBgn0261806	2	0.0276667	0.362451	0.185457	0.234304	0.351456	0.58576	0.4	0.000608
FBgn0261531	2	0.0447551	0.469837	0.0144898			0.07678		0.019202
FBgn0262876	2	1	0.549345	0.0785636					0.601168
FBgn0032867	2	0.691369	0.580403	0.0249056			0.58018		0.000597
FBgn0051677	2	0.194304	0.478614	0.111728					0.000361
FBgn0034671	2	0.7438	0.659158	0.247367					0.000205
FBgn0265046	2	0.157237	0.421847	0.594466					0.008649
FBgn0262102	2	0.648316	0.576711	0.0205526			0.1397		0.008678
FBgn0262568	2	0.418218	0.573842	0.0399474			0.54255		0.000162
FBgn0261587	2	0.993237	0.527662	0.449496			0.51979		0.007073
FBgn0042198	2	0.427494	0.535724	0.135345			0.31079		0.002295
FBgn0262966	2	0.36476	0.47092	0.29648			0.1512		0.005935
FBgn0034464	2	0.245164	0.43206	0.0708202	0.018248	0.422582	0.44083	0.0413946	0.227006
FBgn0262882	2	0.874463	0.56475	0.174088					0.001197
FBgn0040674	2	0.39	0.594957	0.129229			0.18664		0.000565
FBgn0033285	2	0.439182	0.530428	0.0485472			0.40892		0.000885
FBgn0262845	2	0.103179	0.465255	0.0401038	0	0.14796	0.14796	0	0.001138
FBgn0034840	2	0.507583	0.466141	0.162046	0.0961062	0.0527838	0.14889	0.645485	0.003683
FBgn0034144	2	0.493452	0.535709	0.080922			0.20843		0.000488
FBgn0034082	2	0.618049	0.550152	0.0640163	0.00987781	0.844552	0.85443	0.0115607	0.00055
FBgn0262985	2	0.507117	0.662777	0.0494175	0.160871	0.294929	0.4558	0.352941	0.000279
FBgn0035730	2	0.180403	0.44592	0.0256134			0.25052		0.000158
FBgn0050355	2	0.435849	0.513091	0.112129	0.0412017	0.484298	0.5255	0.0784048	0.000764
FBgn0052061	2	0.0409299	0.346322	0.284701			0.2332		0.104674
FBgn0083068	2	0.0703125	0.67225	0.176375					0.003765
FBgn0262361	2	0.610779	0.575273	0.062026			0.20373		0.021828
FBgn0264472	2	0.0648951	0.315889	0.148222			0.37431		0.961457
FBgn0266977	2	0.292558	0.487579	0.0177684			0.67		0.000492
FBgn0262581	2	0.749026	0.657735	0.00796581	0.116892	0.546708	0.6636	0.176148	0.000548
FBgn0036438	2	0.611088	0.68131	0.0286018			0.26854		0.000482
FBgn0036443	2	0.422985	0.568226	0.13559			0.72227		0.000413
FBgn0263841	2	0.10126	0.359195	0.108091			0.46591		0.995433
FBgn0036246	2	0.158861	0.518418	0.0320492			0.25429		0.00061
FBgn0263647	2	0.0665738	0.531639	0.0528443			0.44519		0.000161
FBgn0266436	2	0.450363	0.478948	0.106682	0	0.4472	0.4472	0	0.36397
FBgn0284444	2	0.377188	0.566299	0.0696325			0.42446		0.00025
FBgn0262364	2	0.0527759	0.331632	0.0863793	0.106594	0.212416	0.31901	0.334141	0.001109
FBgn0263404	2	0.557437	0.536625	0.099125					0.005262
FBgn0053284	2	0.532313	0.483461	0.0927043					0.00686
FBgn0262482	2	0.566	0.598317	0.241293			0.53747		0.000592
FBgn0262030	2	0.28057	0.475089	0.0401392	0.207156	0.467254	0.67441	0.307167	0.000169
FBgn0086915	2	0.686972	0.632958	0.135907			0.55315		0.00054
FBgn0259148	2	0.143247	0.385074	0.525272			0.2787		0.003583
FBgn0052192	2	0.0690294	0.324809	0.499809			0.39328		0.006772
FBgn0263774	3	0.232138	0.454134	0.081667	0.17782	0.24313	0.42095	0.422427	0.000287
FBgn0052228	3	0.620683	0.544544	0.0722492			0.60365		0.00064
FBgn0051128	3	0.149819	0.315199	0.177789	0.264832	0.0843383	0.34917	0.758461	0.984092
FBgn0030033	3	0.668297	0.506688	0.1444	0.15878	0.20322	0.362	0.438618	0.000849
FBgn0028943	3	0.318252	0.675701	0.0367383					0.000466
FBgn0038656	3	0.242863	0.429914	0.134504			0.62947		0.532752
FBgn0051797	3	0.49438	0.604194	0.0398272	0.383118	0.165142	0.54826	0.69879	0.002766
FBgn0032533	3	0.0938876	0.460325	0.0656568	0	0.34959	0.34959	0	0.000228
FBgn0038386	3	0.134947	0.489875	0.04627	0.170779	0.113991	0.28477	0.599709	0.000515
FBgn0050325	3	0.4788	0.520299	0.070132	0.287396	0.125004	0.4124	0.696886	0.000676
FBgn0038311	3	0.425146	0.488803	0.233536	0.0724045	0.294165	0.36657	0.197519	0.002251
FBgn0265158	3	0.827962	0.379094	0.0165472					0.135774
FBgn0050485	3	0.344333	0.448097	0.0968226	0.306341	0.102029	0.40837	0.750156	0.000927
FBgn0030905	3	0.371483	0.519898	0.0632041	0	0.19805	0.19805	0	0.000514
FBgn0050484	3	0.494799	0.481989	0.0135658	0.398842	0.0879183	0.48676	0.819381	0.00022
FBgn0036925	3	0.467428	0.510471	0.183661	0.121584	0.308306	0.42989	0.282825	0.001053
FBgn0265625	3	0.380798	0.504559	0.0606061	0.181448	0.0658117	0.24726	0.733836	0.000995
FBgn0052117	3	0.220995	0.420767	0.0475535	0.303261	0.147229	0.45049	0.67318	0.000806
FBgn0052681	3	0.582384	0.501734	0.101555	0.185292	0.215948	0.40124	0.461798	0.000414
FBgn0051815	3	0.237418	0.442596	0.0974876	0.166158	0.215772	0.38193	0.435048	0.004668
FBgn0037195	3	0.209811	0.39576	0.0933673			0.45492		0.010349
FBgn0028899	3	0.528214	0.471866	0.0612448	0.233032	0.218298	0.45133	0.516322	0.000643
FBgn0259151	3	0.368247	0.499625	0.0744186	0.230612	0.252358	0.48297	0.477487	0.001216

## Sheet: Figure S7
Figure S7. Properties of genes in cluster 1 as function of whether they are de novo gene candidates or not
FBID in cluster 1	ISD	TM probability	RSA	signalp probability	ω	ωa	ωna	α	De novo or not?
FBgn0040784	0.524485	0.00619588	0.652495	0.000249					Yes
FBgn0029524	0.21295	0.127372	0.447744	0.003781	0.38329				No
FBgn0042146	0.112726	0.0914245	0.385811	0.011244	0.67095				No
FBgn0040338	0.0961589	0.0572523	0.446888	0.001867	0.38304				No
FBgn0029590	0.415806	0.115262	0.533924	0.000591					Yes
FBgn0040355	0.36207	0.21048	0.39514	0.009079					No
FBgn0029728	0.50546	0.084616	0.509426	0.001003					No
FBgn0029754	0.179216	0.0422827	0.375813	0.000562					No
FBgn0031283	0.0332167	0.455228	0.289551	0.016001	0.26422	0.159062	0.105158	0.602005	No
FBgn0002842	0.165935	0.0871418	0.421982	0.000859	0.40728				No
FBgn0037149	0.541923	0.0396753	0.551216	0.000895	0.13769				No
FBgn0015075	0.0615392	0.123686	0.333607	0.001179	0.08488				No
FBgn0037262	0.498373	0.0524363	0.529828	0.000603	0.09681				No
FBgn0037251	0.0832821	0.0695598	0.323043	0.000477	0.21992				No
FBgn0031707	0.164889	0.150009	0.329983	0.008372	0.03438	0	0.03438	0	No
FBgn0031715	0.547687	0.0683909	0.458214	0.006006	0.23532				No
FBgn0051642	0.321738	0.0489174	0.425688	0.002075	0.58618	0.464774	0.121406	0.792887	No
FBgn0032089	0.115928	0.245014	0.330155	0.000636					No
FBgn0051715	0.0685702	0.109587	0.377612	0.000385	0.13177				No
FBgn0004915	0.0710571	0.0960667	0.336178	0.001136	0.01055				No
FBgn0032366	0.710371	0.137218	0.477069	0.000286	0.90104	0.475549	0.425491	0.527778	No
FBgn0028410	0.0620281	0.0892679	0.287194	0.000254	0.27524				No
FBgn0032473	0.30905	0.0806506	0.454938	0.001873	0.23229	0.187609	0.0446813	0.807648	No
FBgn0051848	0.0441226	0.0670094	0.308425	0.00686	0.3064				Yes
FBgn0052971	0.10049	0.0181655	0.509131	0.000373	0.56247	0.406786	0.155684	0.723214	No
FBgn0028887	0.383477	0.0315364	0.417449	0.00124	0.28188				No
FBgn0028852	0.216836	0.0486416	0.392674	0.002706	0.46746	1.89602e-06	0.467458	4.056e-06	No
FBgn0041103	0.174518	0.0928367	0.418645	0.000544	0.21216	0.15912	0.05304	0.75	No
FBgn0028900	0.947729	0.029991	0.588934	0.00073				0.833333	Yes
FBgn0032645	0.335981	0.0642524	0.484272	0.000915	0.3324				No
FBgn0032723	0.383592	0.0648314	0.493804	0.00339	0.16587	0.0935818	0.0722882	0.564188	No
FBgn0037449	0.0913158	0.0713947	0.338471	0.000933	0.99659				Yes
FBgn0027950	0.515803	0.0314206	0.522106	0.000936				0	No
FBgn0037742	0.080037	0.0554519	0.382963	0.000263	0.03364				No
FBgn0027524	0.130145	0.06571	0.311785	0.002775	0.04362				No
FBgn0051477	0.263297	0.00584375	0.491125	0.001503	0.21434				No
FBgn0038012	0.143787	0.056714	0.369492	0.002437	0.39409				No
FBgn0026207	0.0655869	0.0573533	0.351437	0.000627	0.16644	3.49524e-08	0.16644	2.1e-07	No
FBgn0010258	0.0959276	0.106409	0.363306	0.001779	0.30147	0.236869	0.0646007	0.785714	No
FBgn0038189	0.0765777	0.0952199	0.335367	0.000677	0.20819	0.180041	0.0281488	0.864793	No
FBgn0004597	0.081603	0.187045	0.334521	0.000409	0.00708				No
FBgn0038342	0.229817	0.0974523	0.421041	0.001219	0.05752	0.0197855	0.0377345	0.343975	No
FBgn0028992	0.0746779	0.0297362	0.364147	0.001081	0.04694				No
FBgn0022943	0.161026	0.0694091	0.400123	0.001748	0.01929				No
FBgn0038585	0.346603	0.0854031	0.423619	0.000305	0.01123				No
FBgn0038704	0.334902	0.0313308	0.441831	0.000506	0.4378	2.33435e-06	0.437798	5.332e-06	No
FBgn0038773	0.666442	0.153108	0.562648	0.000459	0.74159	0	0.74159	0	No
FBgn0028837	0.153883	0.0730205	0.3941	0.000798	0.0448				No
FBgn0028691	0.0347565	0.115099	0.329474	0.000745	0.01808				No
FBgn0039129	0.0519161	0.111787	0.406948	0.000812	0.21591				No
FBgn0039124	0.36748	0.0958596	0.466335	0.000505	0.44383	0.000703529	0.443126	0.00158513	No
FBgn0039258	0.206708	0.0877578	0.367494	0.289306	0.1107	0.0553499	0.0553501	0.499999	No
FBgn0039404	0.3598	0.0462974	0.534318	0.00041	0.05648	0	0.05648	0	No
FBgn0039585	0.357195	0.0659002	0.402097	0.00024					No
FBgn0039622	0.236185	0.0558555	0.385913	0.000636	0.60035				No
FBgn0039765	0.148086	0.0294214	0.373136	0.004029	0.07461				No
FBgn0033069	0.0592483	0.0647028	0.351395	0.011177	0.27131				No
FBgn0034513	0.0266303	0.0832605	0.307599	0.016823	0.19253	0.0876396	0.10489	0.4552	No
FBgn0034422	0.396732	0.0394972	0.45407	0.001543	0.15916	0	0.15916	0	No
FBgn0034411	0.420766	0.0662289	0.478198	0.005308	0.36705	0	0.36705	0	No
FBgn0029856	0.0623555	0.0426412	0.37009	0.002542					No
FBgn0029986	0.147285	0.0408581	0.362804	0.000323	0.65447	0.326079	0.328391	0.498233	No
FBgn0030120	0.52015	0.043694	0.633268	0.001045	0.33795	0.0342848	0.303665	0.101449	No
FBgn0030221	0.121284	0.0840457	0.334137	0.0003	0.72098				No
FBgn0034569	0.0405841	0.051492	0.392019	0.000168	0.06812	0.03819	0.02993	0.560628	No
FBgn0050401	0.347309	0.0853818	0.498578	0.001221	0.25893	0.000498886	0.258431	0.00192672	No
FBgn0034120	0.0583509	0.102268	0.38654	0.00103	0.39831				No
FBgn0033865	0.132783	0.0906156	0.443214	0.000511	0.37343				No
FBgn0003527	0.323187	0.077215	0.523561	0.002112	0.20505	2.0505e-10	0.20505	1e-09	No
FBgn0033770	0.651397	0.0173309	0.702493	0.00031	0.27843	0.124353	0.154077	0.446623	No
FBgn0033749	0.426238	0.132232	0.444422	0.000667	0.26274	0.0551151	0.207625	0.209771	No
FBgn0033429	0.0429014	0.317366	0.31119	0.388241	0.09894				No
FBgn0033179	0.421717	0.175442	0.45283	0.001437	0.07131				No
FBgn0030538	0.680966	0.0623218	0.565659	0.000375	0.77228	0.0107709	0.761509	0.0139469	No
FBgn0034274	0.0555101	0.137101	0.280791	0.001142	0.24159	0.163328	0.0782615	0.676056	No
FBgn0027494	0.309104	0.0727914	0.413779	0.001723	0.28945				No
FBgn0031197	0.333618	0.0624955	0.4741	0.000744	0.49353				No
FBgn0053552	0.111809	0.048879	0.46872	0.00024	0.71791				No
FBgn0029676	0.470459	0.0510504	0.540186	0.00088	0.28114				No
FBgn0004903	0.508546	0.0416603	0.543403	0.000467	0.19132	0.0984088	0.0929112	0.514368	No
FBgn0003742	0.542136	0.0722765	0.545352	0.000625	0.31019				No
FBgn0031623	0.500413	0.0508768	0.545413	0.000459	0.29907	0	0.29907	0	No
FBgn0029589	0.68802	0.0969257	0.654901	0.000239				0.652174	Yes
FBgn0085312	0.42902	0.0126667	0.505373	0.000659					No
FBgn0085331	0.177459	0.069	0.4246	0.000886	0.33763				Yes
FBgn0085357	0.202158	0.0198647	0.454519	0.000525	0.6041				Yes
FBgn0085361	0.464644	0.142391	0.601046	0.000366					Yes
FBgn0250904	0.354507	0.135724	0.436504	0.000531					No
FBgn0259195	0.534637	0.0368956	0.522412	0.001228	0.55285				No
FBgn0259196	0.567492	0.0385912	0.539829	0.00073	0.55411				No
FBgn0260867	0.647837	0.16	0.69613	0.00021					Yes
FBgn0260868	0.648609	0.159152	0.681239	0.000241					No
FBgn0260869	0.563889	0.0890101	0.787081	0.00022	1.05728				No
FBgn0260968	0.311289	0.047673	0.444233	0.000538	1.02422				Yes
FBgn0261109	0.0741663	0.0776052	0.339136	0.001281	0.04254				No
FBgn0261792	0.57929	0.0139172	0.529386	0.000627	0.00613				No
FBgn0261881	0.15026	0.099014	0.384121	0.000482	0.03672				No
FBgn0262101	0.241112	0.104519	0.493112	0.000321					No
FBgn0262104	0.169471	0.0147246	0.506254	0.001257	0.56757				No
FBgn0262354	0.228374	0.0350916	0.492191	0.001566	0.78467	0.722253	0.0624169	0.920455	Yes
FBgn0262534	0.0777845	0.13416	0.307519	0.009206					No
FBgn0263084	0.291831	0.0212892	0.523819	0.000489	0.51172				No
FBgn0034793	0.358736	0.0508837	0.49557	0.000755	0.07098	0.00068147	0.0702985	0.00960087	No
FBgn0034822	0.762438	0.0813371	0.638067	0.000591	0.07561				No
FBgn0034839	0.668637	0.0203481	0.552252	0.000625					Yes
FBgn0050417	0.390063	0.0767612	0.466634	0.000439	0.23529				No
FBgn0034838	0.101494	0.0899613	0.33186	0.001233	0.22649	0.0406525	0.185838	0.179489	No
FBgn0034837	0.67084	0.0346891	0.619144	0.000288	0.33129	0.295694	0.0355962	0.892553	No
FBgn0040063	0.203031	0.0724508	0.381674	0.000973	0.44894				No
FBgn0034834	0.120762	0.0869087	0.385287	0.001697	0.21116				No
FBgn0034915	0.0307306	0.0805673	0.339314	0.001377	0.02375				No
FBgn0015544	0.39994	0.0611966	0.511715	0.000526	0.28463	0.238036	0.0465942	0.836299	No
FBgn0035120	0.0712638	0.0408528	0.474018	0.000532	0.18816				No
FBgn0035150	0.15912	0.0648261	0.370027	0.000686	0.22258	0.0788503	0.14373	0.354256	No
FBgn0035149	0.567016	0.106789	0.535755	0.003016	0.05305				No
FBgn0264395	0.37422	0.0468029	0.476922	0.000301					No
FBgn0265201	1	0.0128776	0.753724	0.000743	0.71563				Yes
FBgn0265417	0.427699	0.0346013	0.555405	0.000556					No
FBgn0265429	0.234598	0.0731402	0.410014	0.000232	0.44854	0.135612	0.312928	0.302342	Yes
FBgn0266000	0.551465	0.119336	0.515225	0.001077	0.26601	0.0994818	0.166528	0.373978	No
FBgn0266410	0.699518	0.210377	0.560854	0.002803					No
FBgn0266710	0.28843	0.0541477	0.387396	0.005162					No
FBgn0004372	0.163894	0.0304454	0.393886	0.000325	0.26946	0.240287	0.0291735	0.891734	No
FBgn0052259	0.657288	0.0574847	0.723037	0.000839	1.1108				Yes
FBgn0035571	0.215578	0.0917399	0.47402	0.000356					No
FBgn0030457	0.0419209	0.0909605	0.319362	0.000347	0.26125	2.85729e-06	0.261247	1.0937e-05	No
FBgn0030483	0.311951	0.0896871	0.471515	0.000531					No
FBgn0030524	0.291119	0.0258238	0.488486	0.001101					No
FBgn0052601	0.789397	0.0444618	0.599748	0.00056	0.68615				No
FBgn0030566	0.774342	0.0594335	0.588711	0.000538	0.76555				No
FBgn0052598	0.756363	0.051584	0.585046	0.00056					No
FBgn0030563	0.693716	0.0501371	0.572005	0.000428					No
FBgn0030647	0.346536	0.103449	0.436334	0.000863					No
FBgn0030667	0.677738	0.113005	0.552149	0.003551				0.532024	Yes
FBgn0026058	0.421822	0.060466	0.509963	0.004161					No
FBgn0030918	0.0434987	0.0926642	0.258393	0.002146					No
FBgn0030940	0.700591	0.06199	0.607933	0.000681					No
FBgn0030983	0.494437	0.0412532	0.506241	0.000488					No
FBgn0026175	0.132335	0.0861076	0.405006	0.000209					No
FBgn0031074	0.114204	0.14785	0.363257	0.000665					No
FBgn0036897	0.458661	0.0829219	0.486866	0.000767	0.15568	4.96464e-07	0.15568	3.189e-06	No
FBgn0036868	0.214662	0.0581495	0.42387	0.000368	0.55484				No
FBgn0036809	0.33254	0.0391321	0.395381	0.004157	0.62098	0.193941	0.427039	0.312314	No
FBgn0036568	0.219704	0.0471977	0.372262	0.017027	0.08753				No
FBgn0036567	0.045102	0.0799024	0.312767	0.000595	0.11105				No
FBgn0036531	0.26061	0.0387805	0.536244	0.001067	0.2658				No
FBgn0026738	0.314644	0.0463333	0.51766	0.000144	0.16312	0.0479322	0.115188	0.293846	No
FBgn0036423	0.477491	0.102563	0.489204	0.002131	0.35577				No
FBgn0036327	0.0747049	0.0765702	0.295799	0.008006	0.21649	0.0820812	0.134409	0.379145	No
FBgn0036291	0.547618	0.0362358	0.588514	0.000691	0.06045	3.08295e-09	0.06045	5.1e-08	No
FBgn0036224	0.0631834	0.0556709	0.347289	0.00039	0.0802				No
FBgn0028667	0.0987468	0.538608	0.358044	0.004743	0.04825				No
FBgn0036090	0.154718	0.311076	0.423588	0.004486					No
FBgn0036070	0.10587	0.0857328	0.303773	0.985056	0.14675	0.0383767	0.108373	0.261511	No
FBgn0036063	0.513296	0.056176	0.550373	0.00041	0.11097	0	0.11097	0	No
FBgn0035955	0.433189	0.136646	0.511722	0.000684	0.49628	0.174046	0.322234	0.350701	No
FBgn0035861	0.185962	0.0872984	0.375606	0.000241	0.25604	0.151853	0.104187	0.593083	No
FBgn0052364	0.0962609	0.0596739	0.363291	0.000485	0.40086				No
FBgn0035853	0.172773	0.0734807	0.401403	0.000941					No
FBgn0035727	0.198019	0.0949717	0.43334	0.008759	0.19952				No
FBgn0035691	0.188592	0.0299124	0.415213	0.606375	0.25011	0.198729	0.0513808	0.794567	No
FBgn0035692	0.173777	0.0879587	0.403884	0.000649	0.0001				No
FBgn0035608	0.294145	0.086	0.458287	0.000401				0.840757	No
FBgn0052507	0.326497	0.0625285	0.428865	0.001297					Yes
FBgn0031104	0.305914	0.116618	0.451816	0.000473					Yes
FBgn0031631	0.0593953	0.0737242	0.309268	0.000728	0.07105	0.0477654	0.0232846	0.672278	No
FBgn0031622	0.13482	0.0660889	0.356408	0.000466	0.58141	0.446809	0.134601	0.768492	No
FBgn0031613	0.473896	0.0265943	0.524962	0.002	0.71402				No
FBgn0031592	0.0800789	0.0667127	0.327183	0.00037	0.24035	0.16199	0.0783597	0.673977	No
FBgn0031483	0.404164	0.0893757	0.484619	0.00178	0.43861	0.198531	0.240079	0.452637	No
FBgn0031441	0.0898903	0.122025	0.270473	0.000682	0.2518				No
FBgn0031388	0.118277	0.0964968	0.395433	0.002942	0.51511	0.478537	0.0365729	0.929	No
FBgn0031365	0.05132	0.040512	0.42	0.000276	0.63809				No
FBgn0031296	0.60321	0.0463545	0.580438	0.000981	0.39242	0.253478	0.138942	0.645935	No
